# Supplementary material for: Integrative Proteomic and Phosphoproteomic Analysis Reveals Altered Vesicle Transport in Systemic Lupus Erythematosus
Source: Clin Proteomics. 2026 Apr 28;23:35. doi: 10.1186/s12014-026-09599-z (PMC13361604; doi:10.1186/s12014-026-09599-z)
Supplement: Supplementary file 1 — Supplementary Material 1 [file 12014_2026_9599_MOESM1_ESM.xlsx]

## Sheet: Transcriptome Data
Gene_name	logFC	AveExpr	P.Value	adj.P.Val
RSAD2	2.50056	9.98566	6.4e-76	7.68e-72
HERC5	1.79145	10.6353	6.04e-75	2.43e-71
IFIT3	1.82396	10.2429	6.07e-75	2.43e-71
IFI44L	2.62604	10.6117	9.24e-75	2.77e-71
EPSTI1	1.71626	10.4845	1.29e-73	3.1e-70
IFI44	1.92828	10.5465	9.15e-71	1.83e-67
IFI27	3.56637	10.4593	4.41e-70	7.57e-67
PARP9	0.961987	9.4911	7.09e-70	1.07e-66
IFIT1	1.97727	9.2953	1.75e-67	2.33e-64
OASL	1.6111	8.32017	3.69e-67	4.43e-64
MX1	1.51306	11.6058	4.26e-66	4.66e-63
EIF2AK2	1.13124	9.90109	1.45e-65	1.46e-62
MX2	0.849058	10.4847	1.09e-64	1.01e-61
IRF7	0.968442	8.08049	7.85e-62	6.73e-59
IFITM3	1.1933	12.6279	3.68e-59	2.95e-56
PLSCR1	1.17935	8.03136	1.58e-58	1.19e-55
OAS1	1.44663	8.56718	6.68e-58	4.72e-55
OAS3	1.20797	7.08442	5.65e-57	3.77e-54
ISG15	1.83412	10.9541	8.39e-57	5.31e-54
IFIT5	1.22762	8.14229	5.46e-56	3.28e-53
STAT1	0.681499	10.6005	2.38e-55	1.36e-52
IFIT2	1.13983	11.4699	4e-55	2.18e-52
TNFAIP6	0.908182	7.29818	6.86e-54	3.58e-51
OAS2	1.29897	8.2668	1.17e-53	5.88e-51
XAF1	1.28839	9.85046	1.67e-53	8.03e-51
SCO2	0.917428	9.13822	1.51e-51	6.98e-49
CHMP5	0.631658	9.50029	1.6e-51	7.11e-49
DDX58	0.957588	8.0464	7.04e-51	3.02e-48
TDRD7	0.747826	8.39931	8.57e-50	3.43e-47
HERC6	1.09467	7.39824	1.05e-49	4.05e-47
ZBP1	1.04645	9.13487	1.71e-49	6.44e-47
SAMD9L	0.991646	9.45185	1.16e-48	4.24e-46
IFI6	1.18236	10.3015	1.28e-48	4.52e-46
IFI35	0.896753	9.40492	1.81e-47	6.22e-45
TRIM22	0.756155	10.4526	4.72e-47	1.57e-44
TNFSF13B	0.674955	11.1596	1.14e-46	3.72e-44
FBXO6	0.943512	7.66182	2.05e-46	6.48e-44
LY6E	1.42702	10.5341	3.31e-46	1.02e-43
TNFSF10	0.666175	10.8039	4.4e-46	1.32e-43
CEACAM1	0.979838	7.48597	1.1e-45	3.23e-43
IFITM1	0.648129	12.5589	1.54e-44	4.3e-42
IFIH1	0.955575	8.20543	4.08e-44	1.11e-41
ABCA1	0.754561	8.19736	1.82e-43	4.76e-41
SERPING1	1.06615	5.99216	7.14e-43	1.83e-40
ID3	-0.971354	6.2133	3.35e-42	8.2e-40
PARP12	0.811786	9.69416	4.82e-42	1.16e-39
PARP14	0.79708	9.58584	5.89e-42	1.36e-39
SP100	0.603028	7.82925	6.89e-42	1.56e-39
SAMD9	0.714662	9.69966	2.32e-41	5.15e-39
RTP4	1.32294	7.74764	8.67e-41	1.86e-38
MT2A	0.914098	10.5394	7.59e-39	1.6e-36
NCR3	-0.669985	5.83904	3.42e-38	7.08e-36
KLRB1	-0.84848	9.95065	4.12e-38	8.39e-36
LAMP3	1.03653	5.83193	5.67e-38	1.14e-35
TOR1B	0.649636	8.37907	6e-38	1.18e-35
NFIL3	0.700357	9.15106	1.69e-36	3.03e-34
RRAGD	0.586696	8.51331	1.98e-36	3.49e-34
DTX3L	0.649704	7.83937	3.52e-35	6.13e-33
CCR1	0.686729	9.30591	1.6e-33	2.47e-31
CD247	-0.60374	9.95697	3.37e-33	5.06e-31
USP18	1.39364	6.00845	1.66e-32	2.41e-30
DHRS9	0.67562	7.11715	4.48e-32	6.25e-30
GBP1	0.822318	9.20085	6.57e-32	9.08e-30
USP9Y	-0.784053	3.23927	2.43e-31	3.28e-29
KCNJ2	0.597537	9.42787	3.17e-31	4.19e-29
DSC1	-0.591327	3.54414	7.25e-31	9.26e-29
AIM2	0.587097	7.0949	7.76e-30	9.19e-28
FCGR1B	0.797039	8.68292	1.28e-29	1.48e-27
LGALS3BP	0.980243	6.56237	1.73e-29	1.96e-27
KLHDC8B	0.84364	7.41366	3.53e-29	3.89e-27
LHFPL2	0.6031	7.41031	1.66e-28	1.81e-26
ANKRD22	0.848842	6.19136	1.84e-28	1.99e-26
ACY3	-1.0414	3.82161	6.64e-28	7e-26
TLR2	0.738733	7.92107	8.96e-28	9.28e-26
FFAR2	0.673262	9.83765	3.55e-27	3.62e-25
LAP3	0.735944	9.31508	4.19e-27	4.23e-25
ANXA3	0.970319	8.58339	4.33e-27	4.33e-25
GALM	0.675036	7.46802	9.41e-27	9.19e-25
SLC22A4	0.662156	7.88913	1.22e-26	1.17e-24
OTOF	0.942195	4.40012	1.39e-26	1.33e-24
CLEC4E	0.717779	7.47064	9.14e-26	8.25e-24
FCER1A	-0.849997	8.01239	2.12e-25	1.87e-23
CLEC4D	0.83744	7.25125	3.89e-25	3.36e-23
BATF2	0.857798	5.32033	2.58e-24	2.11e-22
CCL17	-0.824278	3.85642	2.72e-24	2.21e-22
HES4	0.86945	7.52621	2.78e-23	2.06e-21
THY1	-0.985567	4.02023	3.88e-23	2.84e-21
FRMD3	0.632957	6.66247	4.01e-23	2.92e-21
FKBP6	-0.860479	3.78483	9.06e-23	6.44e-21
H1F0	0.594679	7.76008	2.53e-22	1.71e-20
CYP8B1	-1.01476	3.54078	7.08e-22	4.5e-20
CXCL10	0.945383	6.43103	1.67e-21	1.01e-19
TIMM10	0.90822	8.32895	2.93e-21	1.72e-19
SLC26A8	0.600072	5.27926	6.86e-20	3.57e-18
SIPA1L2	0.654133	7.51885	1.23e-19	6.05e-18
NAALADL2	-0.710202	3.28998	5.06e-19	2.34e-17
XIST	0.987039	7.94158	6.43e-19	2.94e-17
TRIM6	0.731539	4.57785	6.6e-19	2.98e-17
PRRX2	-0.751899	4.11723	8.33e-19	3.69e-17
KLRF1	-0.654125	7.57588	1.14e-18	4.87e-17
RPS4Y1	-1.58109	5.14604	1.46e-18	6.1e-17
LCN2	0.838811	9.16781	1.64e-18	6.79e-17
SAP30	0.605014	6.09592	2.47e-18	9.88e-17
EIF1AY	-1.03994	3.71718	2.89e-18	1.14e-16
CASP5	0.70064	6.61992	3.36e-18	1.32e-16
CORIN	-0.623153	3.72436	3.53e-18	1.37e-16
SPATA18	-0.725722	3.23278	4e-18	1.53e-16
KLRG1	-0.588758	7.67157	5.56e-18	2.11e-16
KLRC3	-0.609963	6.1002	8.28e-18	3.04e-16
ZNRF4	-0.692455	4.06605	1.91e-17	6.68e-16
CCR7	-0.600512	9.55187	2.43e-16	7.22e-15
HLA-DPB1	-0.586388	7.7121	2.89e-16	8.4e-15
CD38	0.586675	6.26163	1.21e-15	3.3e-14
FCER2	-0.615814	5.79958	1.56e-15	4.17e-14
SLPI	0.741447	7.45198	1.65e-14	3.68e-13
SLC26A3	-0.636374	3.22199	2.37e-14	5.09e-13
BTNL8	0.771897	6.67546	6.2e-14	1.25e-12
TCN1	0.729243	7.16299	6.33e-14	1.27e-12
ARG1	0.802745	6.22156	4.11e-13	7.19e-12
HP	0.675533	6.35596	2.13e-12	3.39e-11
IL18R1	0.586526	7.87658	3.22e-12	5.03e-11
OLFM4	0.816405	5.53488	1.99e-11	2.69e-10
CAMP	0.671707	9.00856	2.31e-11	3.09e-10
MMP9	0.652452	9.17487	2.54e-11	3.36e-10
PDZK1IP1	-0.644483	8.35161	5.03e-11	6.28e-10
RETN	0.608526	5.93679	5.74e-11	7.11e-10
MMP8	0.660892	4.45755	1.48e-10	1.69e-09
CEACAM6	0.797543	5.53682	1.99e-10	2.22e-09
CEACAM8	0.880274	6.65469	3.5e-10	3.78e-09
LTF	0.789485	7.10351	1.51e-09	1.46e-08
VPREB3	-0.639981	6.48636	3.12e-09	2.83e-08
DEFA4	0.860461	7.42685	1.1e-08	8.99e-08
S100P	0.703957	9.92494	7.05e-08	4.94e-07
