# Supplementary material for: Integrative Proteomic and Phosphoproteomic Analysis Reveals Altered Vesicle Transport in Systemic Lupus Erythematosus
Source: Clin Proteomics. 2026 Apr 28;23:35. doi: 10.1186/s12014-026-09599-z (PMC13361604; doi:10.1186/s12014-026-09599-z)
Supplement: Supplementary file 2 — Supplementary Material 2 [file 12014_2026_9599_MOESM2_ESM.xlsx]

## Sheet: phospho_SLE_AvsHC
Protein accession	Position	SLE_A/HC Ratio	Regulated Type	SLE_A/HC P value	Amino acid	Protein description	Gene name	Localization probability	PEP	Score	Modified sequence	Charge	Mass error [ppm]	MS/MS Count	HC_I	HC_II	HC_III	HC_IV	HC_IX	HC_V	HC_VI	HC_VII	HC_VIII	HC_X	HC_XI	HC_XII	HC_XIII	HC_XIV	HC_XV	RA_I	RA_II	RA_III	RA_IV	RA_IX	RA_V	RA_VI	RA_VII	RA_VIII	RA_X	RA_XI	RA_XII	RA_XIII	RA_XIV	RA_XV	RA_XVI	RA_XVII	RA_XVIII	SLE_A_I	SLE_A_II
Q9ULH1	738	2.137	Up	0.0047385	S	Arf-GAP with SH3 domain, ANK repeat and PH domain-containing protein 1 OS=Homo sapiens OX=9606 GN=ASAP1 PE=1 SV=4	ASAP1	0.99992	2.12256e-81	246.66	PQS(1)FCHSSSISPQDK	2	-3.1608	44										0.46323	0.28044	0.317801	0.195536												0.758194	0.823529	0.535901	0.561905	0.653107	0.759259	0.604814	0.721262	0.502786
Q9ULH1	1027	0.649	Down	0.0042176	S	Arf-GAP with SH3 domain, ANK repeat and PH domain-containing protein 1 OS=Homo sapiens OX=9606 GN=ASAP1 PE=1 SV=4	ASAP1	0.999999	3.02235e-05	146.34	SHPLDLS(1)PNVQSR	2	3.374	31	1.20475	1.42947		1.27967	1.47345	1.20863	1.3694	1.48438		1.05838	1.09662	0.999068	0.859821		0.814664				0.937262					0.942289	0.571012	0.609626	0.482376	0.455102		0.618056	0.629658	0.543201	0.541086
Q9NYF8	385	0.574	Down	0.027944	S	Bcl-2-associated transcription factor 1 OS=Homo sapiens OX=9606 GN=BCLAF1 PE=1 SV=2	BCLAF1	0.993885	4.69088e-115	255.55	AEGEWEDQEALDYFS(0.994)DKES(0.006)GK	3	-1.4715	65				2.392	2.41869	2.05085	3.21531		1.2242	1.88034	1.01397	1.45065	1.52066	3.9292	3.67105	1.89474	0.344318	1.02916						1.12109	1.16808	1.35756	0.77434	0.0870679	0.875562	1.42069	0.926306		0.611327	0.611595	0.736527
Q9NYF8	397	0.181	Down	0.00136471	S	Bcl-2-associated transcription factor 1 OS=Homo sapiens OX=9606 GN=BCLAF1 PE=1 SV=2	BCLAF1	1	0	453.13	FNDS(1)EGDDTEETEDYR	2	1.4647	74				4.664	7.56747	3.2678	10.9474	9.8964	5.26868	0.42735	1.15569	1.7784	1.36364	3.54425	4.11842	4.93301	0.194761	3.41681	0.43837	0.734422	1.45489		1.99632		1.08499	0.579568	0.437671	0.734955	0.446777	1.42759	0.670709	0.377088	0.99889	0.308829	0.202096
Q9NYF8	290	0.274	Down	0.0069562	S	Bcl-2-associated transcription factor 1 OS=Homo sapiens OX=9606 GN=BCLAF1 PE=1 SV=2	BCLAF1	1	4.23133e-24	217.73	YS(1)PSQNS(1)PIHHIPSR	3	-2.1365	96			6.03465	4.4	8.35986	6.0678	8.28708	6.71171	4.55516	2.15598	0.536926	1.67039	1.43388	5.79646	5.86842	3.60766							0.551471		0.713881	0.653242	0.488626	0.819462	0.614693	1.03724	0.460821	0.613365	0.546918		0.266467
Q9NYF8	512	0.404	Down	0.0006425	S	Bcl-2-associated transcription factor 1 OS=Homo sapiens OX=9606 GN=BCLAF1 PE=1 SV=2	BCLAF1	1	2.77046e-07	212.5	LKDLFDYS(1)PPLHK	3	0.034972	160			2.77723	3.156	3.97578	2.38305	3.59809	3.82883	1.95196	2.24573	0.838323	1.26071	1.68182	3.27434	2.65789	3.0622	0.568652	1.53173	0.590511	0.834846	1.06015	0.394632	2.25	1.55646	1.1237	1.20236	0.850773	1.31114	0.667166	1.36552	0.875933	0.877486	0.373681	0.478211	0.666916
Q9NYF8	268	0.441	Down	0.0140826	S	Bcl-2-associated transcription factor 1 OS=Homo sapiens OX=9606 GN=BCLAF1 PE=1 SV=2	BCLAF1	1	2.08213e-07	175.69	NT(0.004)PS(0.003)QHS(0.273)HS(0.72)IQHS(1)PER	3	-4.0169	28											1.19661	1.31285	1.22107		2.4386											0.69057	1.05187	0.696543	0.706147	0.96	0.623134	0.533015	0.306496
Q9NYF8	285	0.261	Down	0.0122359	S	Bcl-2-associated transcription factor 1 OS=Homo sapiens OX=9606 GN=BCLAF1 PE=1 SV=2	BCLAF1	0.999995	4.23133e-24	217.73	YS(1)PSQNS(1)PIHHIPSR	3	-7.5763	71			4.73762	4.552	8.64706	7.85085	10.2153	6.93694	4.71352	1.75641	0.46507	1.44879	1.23967	5.50442	5.97807	3.73684							0.569853		0.738432	0.675835	0.505005	0.847631	0.582459	1.0731	0.476679	0.59109	0.486952		0.275449
Q9NYF8	658	0.32	Down	0.0038841	S	Bcl-2-associated transcription factor 1 OS=Homo sapiens OX=9606 GN=BCLAF1 PE=1 SV=2	BCLAF1	1	2.13385e-90	250.16	IDIS(1)PSTLR	2	-1.8149	94			3.5297	3.372	4.32872	2.8	4.04785	3.50901	2.14235	0.636752	1.3513	1.527	2.08264	0.597345	1.69737	4.19617	0.57161		0.665291	0.550514	0.807331	0.639662	2.93015	1.41905	1.05949	0.844794	0.904459	1.04481	0.715892	1.40828	0.776119	0.492442	0.676291	1.04661	1.30314
Q9BSF0	24	0.5	Down	0.0065836	S	Small membrane A-kinase anchor protein OS=Homo sapiens OX=9606 GN=C2orf88 PE=1 SV=2	C2orf88	1	8.57707e-42	218.79	QHES(1)EEPFMPEER	2	-3.0682	21										0.691601	1.59189	0.985782	0.766022	1.00905	0.892519										0.575545	0.964015	1.426	0.124282		1.82261	0.407018	0.251609	1.56138
O14523	623	0.369	Down	0.00055839	S	Phospholipid transfer protein C2CD2L OS=Homo sapiens OX=9606 GN=C2CD2L PE=1 SV=3	C2CD2L	0.99792	0	335.68	SDISERPSVDDIESETGS(0.998)T(0.002)GALETR	3	-4.5952	88	0.942116	1.22736		1.95979	2.5547	4.03261	3.8311	2.20276	2.5	4.39655	4.125	1.85537	2.26514	5.07292	2.4027	0.548528	0.274433	0.316106	0.540244	0.314054	0.970706		0.390217	0.312086	1.67401	1.32262	1.09149	1.08554	0.982804	1.49712	1.92979	1.17404	1.28381	0.508876	1.20155
Q16181	228	0.339	Down	0.0075014	T	Septin-7 OS=Homo sapiens OX=9606 GN=SEPTIN7 PE=1 SV=2	SEPTIN7	1	8.71402e-05	98.328	IYEFPET(1)DDEEENK	2	6.3013	7				3.28131	2.38977			1.97585																											0.619165
O43583	73	0.087	Down	0.0111963	S	Density-regulated protein OS=Homo sapiens OX=9606 GN=DENR PE=1 SV=2	DENR	1	0	319.81	LTVENS(1)PKQEAGISEGQGTAGEEEEK	3	-0.31926	13	1.84988			0.470905	1.42494	3.18192	2.57983	1.66034	1.02482			0.144455		0.428571	1.4119
O94776	435	1.709	Up	0.020364	S	Metastasis-associated protein MTA2 OS=Homo sapiens OX=9606 GN=MTA2 PE=1 SV=1	MTA2	0.999813	2.55574e-19	174.5	GHLSRPEAQSLS(1)PYTTSANR	3	-6.3823	24										0.762048			0.507779	0.975518	0.667104										1.08884	2.34107	1.57647	1.2139	1.22379	1.76322	0.70096	0.796497	0.463066
Q9UBW5	458	2.595	Up	0.028557	S	Bridging integrator 2 OS=Homo sapiens OX=9606 GN=BIN2 PE=1 SV=3	BIN2	0.999991	0	368.96	ASLGTGTAS(1)PR	2	-3.9941	175	0.136893	2.6457	0.224646	0.659007	0.566127	0.709375	0.635202	0.693487	0.473074	0.994409	0.500871	0.828846	0.0203313	0.97127	1.36421	0.937563	2.01562	1.29404	1.19533	2.03067	1.18702	1.01671	1.31979	1.04566	1.12844	1.06107	0.741355	0.887224	0.590701	0.901213	0.734709	0.529079	0.524476	6.38835	1.59784
Q9UBW5	462	2.074	Up	0.0122757	S	Bridging integrator 2 OS=Homo sapiens OX=9606 GN=BIN2 PE=1 SV=3	BIN2	0.990295	0	368.96	ASLGTGT(0.006)AS(0.994)PRT(0.01)S(0.99)LEVSPNPEPPEKPVR	3	-0.42107	230	0.220388	0.322296	0.323882	0.803309	0.452902	0.9625	0.574238	0.438697	0.686827	0.765176	0.615854	0.546154	0.781627	1.12512	1.79349	1.21652	2.01562	0.944444	1.23873	1.48466	0.862595	1.01157	1.3	1.36377	1.12344	1.06298	0.883126	0.938486	0.703506	1.02946	0.865443	0.199515	0.615385	2.35194	2.3176
Q9UBW5	461	2.313	Up	0.030476	T	Bridging integrator 2 OS=Homo sapiens OX=9606 GN=BIN2 PE=1 SV=3	BIN2	0.917073	0	322.44	ASLGTGT(0.117)AS(0.883)PRT(0.917)S(0.083)LEVSPNPEPPEKPVR	3	-1.8756	125	1.19126	0.0342163	0.0490731	0.0845588	0.0827783	0.09375	0.0884956	2.17241	1.31897	0.114217	0.0531359	0.104808	1.38178	0.151993		1.02014	0.464286	2.70461		0.411043	0.347328		4.58542	4.62709	0.281902	0.337786	1.60373	1.81782	0.198933	0.278163	0.248471	0.229402	0.0550699		2.25369
Q9UBW5	425	0.354	Down	0.0186172	S	Bridging integrator 2 OS=Homo sapiens OX=9606 GN=BIN2 PE=1 SV=3	BIN2	0.999287	0	307.74	AT(0.001)AS(0.999)PRPSSGNIPSS(0.999)PT(0.001)ASGGGS(1)PTSPR	3	-1.9563	123	4.24078	0.55298	0.418757	0.884191	2.31208	2.02396	2.6942	1.98851	2.04474	0.560703	0.608885	1.05385	0.810994	1.45876	1.85982	0.153072							0.732292		0.516264	0.491412	0.46473	0.566246	0.324695	0.708839	0.379205	0.523425	0.134615
Q9UBW5	498	2.813	Up	0.0032617	S	Bridging integrator 2 OS=Homo sapiens OX=9606 GN=BIN2 PE=1 SV=3	BIN2	0.996217	0	332.17	ENENIHNQNPEELCT(0.002)S(0.996)PT(0.002)LMTSQVASEPGEAK	3	-0.86967	35				0.171875		0.276042	0.215339	0.203065	0.18227	0.539936	0.63676	0.901923	0.283133	0.499537	0.964956										1.07006	0.976145	0.459889	0.679022	1.08232	0.900347	0.714067	0.883683
Q9UK76	92	0.355	Down	0.00057706	S	Jupiter microtubule associated homolog 1 OS=Homo sapiens OX=9606 GN=JPT1 PE=1 SV=3	JPT1	0.959643	2.34608e-06	139.46	RNS(0.998)S(0.002)EAS(0.04)S(0.96)GDFLDLK	2	-2.663	17										1.15716	1.37283	1.0361	1.19798													0.584615			0.567586	0.97027		0.442997	0.729037
Q9Y2X7	596	1.704	Up	0.0198956	S	ARF GTPase-activating protein GIT1 OS=Homo sapiens OX=9606 GN=GIT1 PE=1 SV=2	GIT1	0.948133	4.91843e-44	183.06	HGS(0.996)GADS(0.948)DY(0.056)ENTQSGDPLLGLEGK	3	-5.5739	28										0.552758	0.545224	0.541126		0.438028	0.40192	0.361295									0.791257	1.21325		2.17582	0.981982	0.87814	0.989889	1.52707	0.90672
Q9Y2X7	362	0.63	Down	0.035162	S	ARF GTPase-activating protein GIT1 OS=Homo sapiens OX=9606 GN=GIT1 PE=1 SV=2	GIT1	0.999696	1.57705e-10	205.45	SLSS(1)PTDNLELSLR	2	-3.1719	42	0.973256	1.01278	1.46027	1.90304	1.92359	1.38899	1.489	2.04448	1.60246	2.31295	0.460693	1.29545	1.69465		1.9369	1.21854							1.16896		0.659016	1.11523	0.537383	0.652015	0.495495		0.512639	0.979299	0.518556	0.237565	0.573416
Q9H4X1	87	4.625	Up	4.3115e-05	S	Regulator of cell cycle RGCC OS=Homo sapiens OX=9606 GN=RGCC PE=1 SV=1	RGCC	0.998753	0.00221096	79.889	NS(0.999)FS(0.001)FSDEK	2	3.7492	12				1.02588	0.99709	0.98355		0.798182			1.22705						5.2619	1.90618						3.50658											4.42085
Q8N392	193	0.386	Down	0.0039998	S	Rho GTPase-activating protein 18 OS=Homo sapiens OX=9606 GN=ARHGAP18 PE=1 SV=3	ARHGAP18	0.998069	2.69495e-06	181.08	ETAPGGTES(0.002)QS(0.998)LR	2	-3.186	14											1.71179	1.71007	1.30366												0.640541		0.607484	0.591562	0.188051	0.643379		0.67619	0.55959
Q9NTI5	1358	0.021	Down	0.0042819	S	Sister chromatid cohesion protein PDS5 homolog B OS=Homo sapiens OX=9606 GN=PDS5B PE=1 SV=1	PDS5B	0.999999	0	365.93	AES(1)PESSAIESTQSTPQK	2	3.3434	27				8.46316	2.44831	1.70117	2.28513		4.36043		0.119816	0.128743		0.806409	1.27902	0.0699523
P49585	323	1.853	Up	0.027563	S	Choline-phosphate cytidylyltransferase A OS=Homo sapiens OX=9606 GN=PCYT1A PE=1 SV=2	PCYT1A	0.970393	4.46989e-12	195.51	MLQAIS(1)PKQS(0.995)PS(0.006)S(0.003)S(0.97)PT(0.026)R	2	-0.038203	25				0.747826	0.539414		0.391876			0.616552	0.346381	0.57204													0.940179	0.774844	1.04762		0.882399		0.597508	0.820777			1.86417
P49585	315	1.916	Up	0.0140427	S	Choline-phosphate cytidylyltransferase A OS=Homo sapiens OX=9606 GN=PCYT1A PE=1 SV=2	PCYT1A	1	4.46989e-12	195.51	MLQAIS(1)PKQS(0.999)PS(0.001)S(0.001)S(0.73)PT(0.268)R	2	-1.5296	37				0.747826	0.539414		0.391876		0.41519	0.616552	0.346381	0.57204													0.940179	0.774844	1.04762	1.02397	0.882399	1.08371	0.597508	0.820777	0.542341		1.86614
P49585	319	1.98	Up	0.016359	S	Choline-phosphate cytidylyltransferase A OS=Homo sapiens OX=9606 GN=PCYT1A PE=1 SV=2	PCYT1A	0.999511	4.46989e-12	195.51	MLQAIS(1)PKQS(1)PS(0.008)S(0.092)S(0.834)PT(0.067)R	2	0.24569	36				0.734783	0.531532		0.384707		0.409283		0.341211	0.563481													0.925893	0.763725	1.03209	1.00913	0.869159	1.06787	0.588785	0.808882	0.533777		1.83858
Q4KMP7	678	0.174	Down	2.0654e-07	S	TBC1 domain family member 10B OS=Homo sapiens OX=9606 GN=TBC1D10B PE=1 SV=3	TBC1D10B	1	2.16989e-06	165.02	AAGGAPS(1)PPPPVR	2	-6.7475	84	2.281			5.49438	10.1076	2.85383	6.51342	3.35223	4.57721	1.67843	2.97059	2.38605	1.36236	1.27224	2.86968	3.07083	0.202332	0.892254	0.0157404			1.60942	1.95113	1.39093	0.664303	0.93295	0.862069	0.495317		1.49735	0.818182	0.65873		0.835616	0.456244
P33241	262	0.391	Down	0.0049443	S	Lymphocyte-specific protein 1 OS=Homo sapiens OX=9606 GN=LSP1 PE=1 SV=1	LSP1	0.798623	1.65602e-06	178.85	QAS(1)IELPSMAVAS(0.799)T(0.201)K	2	5.0404	30										2.35805	1.49376	1.49084	0.953344											0.629964	0.948598	1.15348	0.979149	1.37149	0.728	0.820732	0.812346	0.783391	0.409051	0.377739	0.500452
P33241	252	0.234	Down	0.0161428	S	Lymphocyte-specific protein 1 OS=Homo sapiens OX=9606 GN=LSP1 PE=1 SV=1	LSP1	1	0	355.87	QAS(1)IELPSMAVASTK	2	-2.8377	92	4.75039	4.25269	3.54545	13.3795	4.76726	11.6388	9.35849	12.8374	4.76404	1.12288	0.121622	1.30957	0.503888	18.7059	14.7633	2.75							2.67521	0.0379061	0.290654	0.751192	0.143354	0.338353	0.1688	0.414634	0.211523	0.300346	0.186249	0.022787	0.0298643
P33241	177	0.107	Down	0.000159122	S	Lymphocyte-specific protein 1 OS=Homo sapiens OX=9606 GN=LSP1 PE=1 SV=1	LSP1	1	7.39539e-134	318.08	T(1)PS(1)PLVLEGTIEQS(0.001)S(0.999)PPLSPTTK	3	-9.894	236	12.3909	9.97849	12.9006	8.41538	13.3606	7.01762	5.85283	4.39901	5.0809	0.505297	0.25052	1.41141	0.637636	1.88235	1.77667	2.57727							3.95299		0.328037	0.609152	0.207646	0.495984	0.336	0.595122	0.214815	0.341176	0.344648	0.464505	0.295023
P33241	175	0.166	Down	0.0070839	T	Lymphocyte-specific protein 1 OS=Homo sapiens OX=9606 GN=LSP1 PE=1 SV=1	LSP1	1	7.39539e-134	318.08	T(1)PS(1)PLVLEGTIEQS(0.001)S(0.999)PPLSPTTK	3	-9.894	222	5.11146	3.89606	7.50317	11.6205	8.04604	9.69163	8.08302	6.06897	7.01348	0.698093	0.345114	1.94908	0.880249	2.60181	2.45	3.55455							5.45726		0.452336	0.737846	0.150304	0.684739	0.3864	0.820732	0.296296	0.47128	0.354221		0.20362
Q5SSJ5	6	0.311	Down	0.025245	S	Heterochromatin protein 1-binding protein 3 OS=Homo sapiens OX=9606 GN=HP1BP3 PE=1 SV=1	HP1BP3	0.997823	4.74267e-07	133.47	ATDT(0.002)S(0.998)QGELVHPK	2	4.6194	30	1.07029	2.28931		1.23353	1.93598	1.63768	1.94433		1.97101	3.30258		2.4753		0.523096	0.615912		0.56319	1.77908		1.19063			1.62555		0.969388		0.684433		0.591191	0.810617		0.824094
O95292	160	1.616	Up	0.046377	S	Vesicle-associated membrane protein-associated protein B/C OS=Homo sapiens OX=9606 GN=VAPB PE=1 SV=3	VAPB	0.999616	4.53003e-22	231.22	SLSSS(1)LDDTEVKK	2	-1.0766	48	0.893138	1.29701		1.1545	0.526104	1.22367	0.688025		0.389493	0.339667	0.481757	0.745583	1.29081	1.1015	0.889051	1.21711	0.847043	2.09098	1.21387	1.1624	1.01616	0.226261			0.649475	1.47609	0.615638	1.11273		0.573484	0.77158	0.898551	0.362954	2.37468	2.05596
Q9BW04	316	0.453	Down	0.022642	S	Specifically androgen-regulated gene protein OS=Homo sapiens OX=9606 GN=SARG PE=1 SV=2	SARG	0.999997	6.53601e-07	137.89	SSFHS(1)DPQHWLSR	3	-11.281	32	0.716216	0.803159		2.38004	2.55236	1.84046	1.61257	1.73197	3.51499	1.23499	1.23015	2.1528		4.01042	2.85326	3.49296		0.406378						0.934862		1.2855	1.00938			0.861078	0.639526	0.524116	0.641711
P51606	416	0.093	Down	0.0039355	S	N-acylglucosamine 2-epimerase OS=Homo sapiens OX=9606 GN=RENBP PE=1 SV=2	RENBP	0.999961	0.000720153	100.56	PAPAPS(1)PAPTPACR	2	-3.4966	6				1.22397										1.46811	2.56306
Q9C0I1	716	0.469	Down	0.047339	S	Myotubularin-related protein 12 OS=Homo sapiens OX=9606 GN=MTMR12 PE=1 SV=2	MTMR12	0.997235	7.26037e-07	148.82	HS(0.003)S(0.997)KPVLPTSGWK	2	-2.4585	42	1.35006	1.38441	1.40865	1.75556	1.83176	1.46806	1.55867	1.70397	2.0012	1.0428	0.364645	1.54118	0.500993	2.86905	3.24775	1.16169							1.49446		0.235913	0.254237	0.103293	0.245654	0.127606	0.456906		0.163453	0.357029
Q13586	621	0.508	Down	0.0099367	S	Stromal interaction molecule 1 OS=Homo sapiens OX=9606 GN=STIM1 PE=1 SV=3	STIM1	0.999996	0	336.23	S(0.002)HS(0.998)PSS(1)PDPDTPSPVGDSR	2	-1.7595	141	1.17665	1.50136	2.848	1.41576		2.03107	2.2246	1.71269	1.89744	0.892308	0.740426	1.6115	0.648649	1.99555	0.902439	3.15441	0.0704657	0.519716					0.1		0.530459	0.851351	0.839109	0.837645	0.731466	0.844231	0.785651	0.739488	0.616197		0.66556
Q13586	575	0.111	Down	0.035977	S	Stromal interaction molecule 1 OS=Homo sapiens OX=9606 GN=STIM1 PE=1 SV=3	STIM1	1	9.22224e-15	112.93	LPDS(1)PALAK	2	-9.9452	39	5.23204	3.19482	3.504	3.45924	5.07418	3.78249	3.65642	4.80474	3.56923	0.107692	0.280851		0.193347	0.645401	1.02927		0.473039	1.0276	0.101641					1.78163					0.249588	0.285577	0.157662	0.186472	0.528169
Q13586	618	0.323	Down	0.04284	S	Stromal interaction molecule 1 OS=Homo sapiens OX=9606 GN=STIM1 PE=1 SV=3	STIM1	0.999964	0	336.23	SHS(1)PSSPDPDTPSPVGDSR	2	1.4983	148	1.16617	3.03406	4.3936	1.62092		1.9209	2.02406	1.51743	1.68077	1.06516	0.891064	1.2894	1.55613	2.33531	2.17886	2.72941	0.292892	0.459779						0.0549699	0.507029	0.785714	0.741749	0.824264	0.650741	0.805769	0.807795	0.765996	0.641725		0.0323651
Q13586	602	0.447	Down	0.0185795	S	Stromal interaction molecule 1 OS=Homo sapiens OX=9606 GN=STIM1 PE=1 SV=3	STIM1	0.993365	9.83458e-263	346.57	AHSLMELS(0.006)PS(0.993)APPGGSPHLDSSR	3	4.2212	47					0.816024	0.925141		1.62762		0.630769		1.38553						1.05284								0.521236	0.514851	0.580731	0.971993	0.954808	0.606732	0.497258	2.33979
P51991	116	0.22	Down	0.0166814	S	Heterogeneous nuclear ribonucleoprotein A3 OS=Homo sapiens OX=9606 GN=HNRNPA3 PE=1 SV=2	HNRNPA3	1	8.39125e-54	237.89	EDS(1)VKPGAHLTVK	2	-3.5025	45										8.61882	0.882045	2.55515	1.60029	1.08879	1.93698										0.713994	0.533	0.7423	1.07458	0.583333	0.643306	1.18773	0.57766	0.841572
A6NC98	436	0.573	Down	0.043804	S	Coiled-coil domain-containing protein 88B OS=Homo sapiens OX=9606 GN=CCDC88B PE=1 SV=1	CCDC88B	1	3.33452e-48	191.11	SLEPPPGS(1)PGEAPLAGAAPSLQDEVR	3	2.3028	86	0.668737		1.26023	2.35533	1.67431	1.49301		1.2938	1.07029	1.28024	1.60445	1.57749	1.22545	4.26733	4.12281	1.82766	0.902004	1.48315	0.5076	1.28325	0.553478	0.834027	2.0167	2.03795	1.07579	0.826979	1.00578	0.972835	0.936798	1.60968	1.03032	1.0084	1.11911	0.430718	0.66948
Q9H3Z4	10	0.116	Down	0.0037553	S	DnaJ homolog subfamily C member 5 OS=Homo sapiens OX=9606 GN=DNAJC5 PE=1 SV=1	DNAJC5	0.999163	0	379.33	SLS(0.999)T(0.001)SGESLYHVLGLDK	2	6.5991	72	6.33623	5.88235	6.78799	4.52451	6.52117	7.31051	6.82785	5.43714	5.67302	0.601783			0.230507	0.52907	0.623022	5.81312	0.11319	0.121003							0.198957	0.142642	0.228033		0.19593		0.161029	0.409032	0.148819		1.63014
Q96C24	217	2.41	Up	0.0009026	S	Synaptotagmin-like protein 4 OS=Homo sapiens OX=9606 GN=SYTL4 PE=1 SV=2	SYTL4	1	8.43935e-86	277.87	RDS(1)LDKS(1)GLFPEWK	2	-1.5151	180	0.554737	0.457205	0.321696	0.686971	0.544744	0.508876	0.516382	1.08824	0.582155	0.378649	0.243499	0.289831	0.550885	0.614384	0.443464	1.44218	3.17889	4.05275	5.4726	3.84666	4.23789	7.25316	1.42962	3.68627	0.860554	0.826042	0.566236	0.752733	0.556918	0.800172	0.690009	0.678406	0.354578	1.33504	1.98203
Q96C24	204	2.92	Up	0.0005352	S	Synaptotagmin-like protein 4 OS=Homo sapiens OX=9606 GN=SYTL4 PE=1 SV=2	SYTL4	0.999999	0	317.34	SALEAES(0.002)ES(0.998)LDS(1)FTADSDSTSR	2	0.71947	127	0.2		0.142976	0.175127	0.245873	0.370562	0.324786	0.390302	0.275618	0.831526	1.0063	0.994915	0.595133	0.55088	0.535686	0.320999	1.70125	2.39341				1.62236	0.380865	1.96257	1.42311	1.40521	1.36349	0.987384	1.04904	1.1671	1.30812	1.16219	1.2307	2.91111	1.68036
Q96C24	289	0.295	Down	0.0071424	S	Synaptotagmin-like protein 4 OS=Homo sapiens OX=9606 GN=SYTL4 PE=1 SV=2	SYTL4	0.999678	6.11278e-89	260.21	SVIDLRPEDVVHESGS(1)LGDR	3	-7.0799	38	1.58211	1.35645	1.12386	2.1379	1.60295	1.82766	1.83974	2.13355	1.57509	0.284404		0.238136	0.286136	1.74369	1.40658	1.28307							1.21987		0.223496	0.226042		0.176619							0.136072
Q96C24	206	3.472	Up	0.025641	T	Synaptotagmin-like protein 4 OS=Homo sapiens OX=9606 GN=SYTL4 PE=1 SV=2	SYTL4	0.952903	0	246.8	SALEAESESLDS(0.046)FT(0.953)ADS(0.001)DSTSR	2	7.3077	22						0.201183					0.220646	0.0788136	1.17404						1.6621					1.81996				1.06812					0.405745	1.35726	1.91528
Q96C24	294	0.391	Down	0.0182584	S	Synaptotagmin-like protein 4 OS=Homo sapiens OX=9606 GN=SYTL4 PE=1 SV=2	SYTL4	0.889836	1.09887e-50	172.01	S(0.89)KS(0.11)VPGLNVDMEEEEEEEDIDHLVK	2	-2.3663	36		1.59697		0.558376	1.20156		0.589031	0.880763		2.41034	0.56974	0.916949	0.762537	1.46748		0.299722										1.98438	0.046042	0.0529857	0.0542907		0.0345472	0.148285	1.03232		0.258023
Q96C24	221	2.721	Up	0.0024823	S	Synaptotagmin-like protein 4 OS=Homo sapiens OX=9606 GN=SYTL4 PE=1 SV=2	SYTL4	1	8.46512e-06	183.24	RDS(1)LDKS(1)GLFPEWK	2	-1.5151	63		0.16143									0.399527	0.308475	0.261799	0.201224			0.502683	0.479121					0.154554	0.627451	1.16046	1.35729	0.798061	0.874685	1.11296	0.886305	1.04762	1.05561	1.54039	0.408547	0.454429
Q96C24	201	2.783	Up	0.00128033	S	Synaptotagmin-like protein 4 OS=Homo sapiens OX=9606 GN=SYTL4 PE=1 SV=2	SYTL4	0.999996	0	317.34	SALEAESES(1)LDSFTADSDSTSR	2	1.6445	137	0.372632	0.162514	0.0615129	0.28934	0.43093	0.462278	0.477208	0.492051	0.454064	0.824854	1	0.978814	0.764012	0.531752	0.492382	0.142461	1.53488	2.38681	0.696347		0.129956	1.99578	0.154554	2.49554	1.3362	1.38437	1.20517	1.23717	1.11471	1.22739	1.24743	1.18628	1.29713	2.6547	2.2439
Q96C24	296	0.508	Down	0.0036373	S	Synaptotagmin-like protein 4 OS=Homo sapiens OX=9606 GN=SYTL4 PE=1 SV=2	SYTL4	1	0	286.63	S(1)VPGLNVDMEEEEEEEDIDHLVK	3	1.8167	128	2.00105	1.69881	1.52203	1.16751	1.47176	0.981509	0.947293	1.11049	1.45053	1.61051	0.519307	0.797458	0.729351	0.846978	0.664796	0.564292						0.548523	0.434223	0.244207	0.947469	1.45	0.747981	0.990749	0.543783	0.723514	0.413632	1.01019	0.633752		0.308087
O94979	799	0.395	Down	0.022339	S	Protein transport protein Sec31A OS=Homo sapiens OX=9606 GN=SEC31A PE=1 SV=3	SEC31A	1	8.77382e-157	238.4	AQGEPVAGHES(1)PK	2	-2.8499	98	2.12922	0.933709	0.718866	1.16043	2.16311	3.20773	3.26391	2.33454	1.76513	0.684622	0.0745257	0.907085	0.554204	1.14592	1.00616	2.34115							0.0536913		0.435429	0.322645	0.305668	0.376008	0.349408	0.685959	0.322792	0.389499	0.294479
Q00610	1494	0.219	Down	0.00043764	S	Clathrin heavy chain 1 OS=Homo sapiens OX=9606 GN=CLTC PE=1 SV=5	CLTC	1	1.14894e-115	194.01	TSIDAYDNFDNIS(1)LAQR	2	6.5738	20	1.4224	1.55407	1.19106	1.53756		1.55932	1.44047	1.94605	1.65844	0.505495		0.245337		1.27031	1.05091											0.267581
Q00610	105	0.636	Down	0.021702	T	Clathrin heavy chain 1 OS=Homo sapiens OX=9606 GN=CLTC PE=1 SV=5	CLTC	0.997089	1.11437e-05	151.52	AHT(0.003)MT(0.997)DDVTFWK	2	5.1905	24						1.03698	1.08327	1.23847	1.33599	0.913919		0.566714		0.822237	0.750349										0.379852	0.512007	0.639594	0.670132	0.59375		0.672802	0.652643	0.785853
Q9BZQ8	602	0.053	Down	1.8214e-06	S	Protein Niban 1 OS=Homo sapiens OX=9606 GN=NIBAN1 PE=1 SV=1	NIBAN1	1	5.53476e-224	202.76	RAS(1)AILPGVLGSETLSNEVFQESEEEKQPEVPSSLAK	4	3.1062	45	9.32319	18.0808	14.4279	3.30906	7.46809	5.72489	4.28746	2.8146	9.72204							0.596319	0.249389	1.01137								0.188825			0.330722	0.140152		0.747594			1.03927
Q6JBY9	124	0.526	Down	0.035477	T	CapZ-interacting protein OS=Homo sapiens OX=9606 GN=RCSD1 PE=1 SV=1	RCSD1	0.808782	3.29563e-20	178.85	AMVS(1)PFHS(0.999)PPS(0.175)T(0.809)PS(0.015)S(0.003)PGVR	3	-10.353	21					3.91748									3.37363				1.01894									0.729052				0.849953
Q6JBY9	127	0.499	Down	0.041141	S	CapZ-interacting protein OS=Homo sapiens OX=9606 GN=RCSD1 PE=1 SV=1	RCSD1	0.995884	1.2683e-17	160.71	AMVSPFHSPPSTPS(0.004)S(0.996)PGVR	3	-12.592	85				2.08434	3.23058	1.96226			1.65485					2.73626						0.260612		1.34472	4.43686		0.813456	0.740741	1.16523		1.66478	1.52803	1.44539	0.851728	1.18803	0.329093	0.931953
Q6JBY9	216	0.371	Down	0.026121	S	CapZ-interacting protein OS=Homo sapiens OX=9606 GN=RCSD1 PE=1 SV=1	RCSD1	0.999998	5.6622e-261	294.17	APGS(1)PLSSEGAAGEGVR	2	-3.6518	64	1.77157	1.08742	1.05901	3.68675	6.12864	2.67547	5.67382	5.31541	4.29314	1	0.86578	1.85404	1.93534	2.0989	2.06818	3.08599						0.475776	4.78157			0.844797	0.865309	1.2643	1.18225	1.14686	1.05603	1.23077	1.15126		0.54142
Q4V328	690	0.08	Down	0.0020779	S	GRIP1-associated protein 1 OS=Homo sapiens OX=9606 GN=GRIPAP1 PE=1 SV=2	GRIPAP1	0.95596	1.41859e-151	214.86	S(0.012)LS(0.956)S(0.031)S(0.001)PQAQPPRPAELSDEEVAELFQR	3	-5.6127	37	4.05415	12.3797	5.32867	5.80976	5.65863	5.08085	5.48046	2.62351	3.48861		0.329443					2.60087	0.702252	0.382586						2.5	0.154639			0.410143	0.703398	0.227743	0.164103	0.765755	0.325911	0.526485
Q4V328	692	0.13	Down	0.020265	S	GRIP1-associated protein 1 OS=Homo sapiens OX=9606 GN=GRIPAP1 PE=1 SV=2	GRIPAP1	0.869637	1.49159e-58	87.331	S(0.036)LS(0.703)S(0.391)S(0.87)PQAQPPRPAELSDEEVAELFQR	3	-1.2802	19	8.18773	7.53008		3.28049		4.48936	8.5908								0.644444			0.772427							0.311569		0.253188				0.330256			0.520037	1.24505
O75116	1137	0.077	Down	1.50614e-05	S	Rho-associated protein kinase 2 OS=Homo sapiens OX=9606 GN=ROCK2 PE=1 SV=4	ROCK2	0.999597	6.9172e-115	147.28	SQLQALHIGLDS(0.02)S(0.126)S(0.854)IGS(1)GPGDAEADDGFPESR	3	4.7158	20	2	1.85185	1.77562	2.48267	1.55594	3.58931	2.38303	2.2075	1.73645					0.175	0.294781	2.71625							4.18839						0.0290698
O75116	1134	0.213	Down	0.036997	S	Rho-associated protein kinase 2 OS=Homo sapiens OX=9606 GN=ROCK2 PE=1 SV=4	ROCK2	0.853793	8.88594e-126	158.42	SQLQALHIGLDS(0.02)S(0.126)S(0.854)IGS(1)GPGDAEADDGFPESR	3	4.7158	17	2.1391		1.90166	2.02	1.66667		2.55141	1.93125	1.85837	0.489362		0.283249		0.95	0.315938	2.90875							3.2
Q9UQ35	398	0.217	Down	2.3266e-05	S	Serine/arginine repetitive matrix protein 2 OS=Homo sapiens OX=9606 GN=SRRM2 PE=1 SV=2	SRRM2	0.888491	2.67423e-60	124.59	HGGS(0.998)PQPLAT(0.002)TPLSQEPVNPPS(0.025)EAS(0.888)PT(0.086)R	3	0.5101	13				3.03386	2.13058	4.01592	2.90397	1.91577	2.84368			2.06844		2.42077	3.50463																	0.322278
Q9UQ35	2449	0.602	Down	0.00170245	S	Serine/arginine repetitive matrix protein 2 OS=Homo sapiens OX=9606 GN=SRRM2 PE=1 SV=2	SRRM2	0.998115	2.29836e-72	112.29	S(0.998)PVPS(0.002)AFSDQSR	2	-2.791	17											1.04703	1.09886														0.753797	0.817618		0.740541			0.750541	0.466197
Q9UQ35	1404	0.633	Down	0.039963	S	Serine/arginine repetitive matrix protein 2 OS=Homo sapiens OX=9606 GN=SRRM2 PE=1 SV=2	SRRM2	0.997159	4.19883e-88	204.86	AGMSSNQSIS(0.003)S(0.997)PVLDAVPR	2	5.2128	50				1.45824	1.80069	1.87268	1.40292	0.812095	2.26667		1.6728	3.27376		0.879781	1.10417		0.247581	1.26305						0.723577	0.73322	0.830536	1.00372	1.20045	0.801802	2.89104	0.608806	0.66907	0.519014	2.9194	0.956221
Q9UQ35	377	0.224	Down	3.2158e-06	S	Serine/arginine repetitive matrix protein 2 OS=Homo sapiens OX=9606 GN=SRRM2 PE=1 SV=2	SRRM2	0.999406	2.67423e-60	124.59	HGGS(0.999)PQPLATTPLSQEPVNPPS(0.008)EAS(0.706)PT(0.286)R	3	4.5385	14				3.00903	2.1134	3.98674	2.881	1.90065	2.82299			2.05323		2.40437	3.47917											0.317346
Q9UQ35	2123	0.357	Down	0.0162968	S	Serine/arginine repetitive matrix protein 2 OS=Homo sapiens OX=9606 GN=SRRM2 PE=1 SV=2	SRRM2	0.999881	9.50793e-08	150.44	PSMS(1)PTPLDR	2	-0.11604	31					1.38316						2.67894	3.60456		1.48087	1.88657		0.248248	1.57229						1.62398	0.627867	0.496403	0.954094	0.819932	0.794595	1.99758	0.6105	0.578947	1.25
Q9UQ35	2409	0.269	Down	0.047164	T	Serine/arginine repetitive matrix protein 2 OS=Homo sapiens OX=9606 GN=SRRM2 PE=1 SV=2	SRRM2	0.99994	1.11226e-05	205.37	ARS(1)RT(1)PPSAPSQSR	3	-7.3655	21											2.41309	5.04183			1.23611											0.808953		0.650057	0.362162		0.266723	0.482336	0.406338
Q9UQ35	2581	0.24	Down	0.036077	S	Serine/arginine repetitive matrix protein 2 OS=Homo sapiens OX=9606 GN=SRRM2 PE=1 SV=2	SRRM2	0.985911	2.05375e-07	138	RVPS(0.986)PT(0.014)PAPK	2	-3.1876	21										3.07129	3.78732	4.01521		0.750455	2.22454									0.228659		0.172662	1.14888	0.630804	0.924324	2.63923	0.857748	0.4708
Q9UQ35	2100	0.351	Down	0.029004	S	Serine/arginine repetitive matrix protein 2 OS=Homo sapiens OX=9606 GN=SRRM2 PE=1 SV=2	SRRM2	0.999999	2.17378e-07	86.036	NHS(1)GS(1)RT(0.995)PPVALNS(0.003)S(0.002)R	2	-0.36011	16											1.43558	2.48289		1.2878	4.34491															1.34867	0.249788		0.816901
Q8NE71	109	0.53	Down	0.0020609	S	ATP-binding cassette sub-family F member 1 OS=Homo sapiens OX=9606 GN=ABCF1 PE=1 SV=2	ABCF1	1	1.70034e-88	293.84	KLS(1)VPT(1)S(1)DEEDEVPAPKPR	2	1.0426	318	1.17329	0.998138		1.6414	1.90486	2.25349	1.50643	1.7189	2.17881	1.36243	2.41108	2.29008	1.88792	4.1806	3.14618	2.66947	0.752226	0.896055	0.574161	0.432286	0.127379	1.55778	3.57854		0.624512	0.830489	0.938931	0.862546	1.45766	1.15169	0.907692	0.957108	0.166845	1.03821	1.19682
P08559	232	0.35	Down	0.005102	S	Pyruvate dehydrogenase E1 component subunit alpha, somatic form, mitochondrial OS=Homo sapiens OX=9606 GN=PDHA1 PE=1 SV=3	PDHA1	0.992662	6.76972e-17	125.17	YGMGT(0.007)S(0.993)VER	2	-1.2428	56	4.74308	1.95399	2.27424	3.57143	4.59591	2.57496	4.99572	2.04146	2.78474	1.03885		1.17754	0.509013	1.17896	1.52824	0.0586319	5.5069	4.98535			12.7459	1.71442	5.95125		0.192813	0.163421	0.153358	0.217883	0.258735	0.259005	0.261473	0.162098		0.965368	1.79802
P38159	208	0.53	Down	0.0099	S	RNA-binding motif protein, X chromosome OS=Homo sapiens OX=9606 GN=RBMX PE=1 SV=3	RBMX	1	1.48021e-05	96.26	RDVYLS(1)PR	2	-4.8507	21										1.16466				1.55501												0.540299		0.572968	0.452576	0.458002	0.507331	0.457715
O75369	2107	0.431	Down	0.025742	S	Filamin-B OS=Homo sapiens OX=9606 GN=FLNB PE=1 SV=2	FLNB	0.99996	0.000204755	80.026	APS(1)VATVGSICDLNLK	2	-1.0338	6					1.59691	2.09592									1.08554
P16401	11	0.082	Down	0.0149425	T	Histone H1.5 OS=Homo sapiens OX=9606 GN=H1-5 PE=1 SV=3	H1-5	0.999993	2.07407e-109	250.08	SETAPAETAT(1)PAPVEK	2	4.7282	34	4.77419	3.74322	2.05049	1.68595	3.16776	1.81033	1.96319	2.24513	2.35363		0.0870199		0.124486	0.603141	0.587173										0.289209	0.221805	0.21564	0.21761	0.375821	0.216447	0.342138	0.365348	0.281106
O60229	2237	0.115	Down	0.0022819	S	Kalirin OS=Homo sapiens OX=9606 GN=KALRN PE=1 SV=3	KALRN	1	0	311.09	DFLNALQS(1)PIEYQR	2	-1.4637	39	3.95349		3.81725	3.99115	3.48488	3.90446	3.90646	2.80837	3.70429	0.156038		0.181358		0.270425	0.28481	6.03091		0.326347				1.13126	6.51471		0.184867			0.251962	0.205882	0.234177			0.205499		0.327974
P18206	579	4.192	Up	9.7318e-05	S	Vinculin OS=Homo sapiens OX=9606 GN=VCL PE=1 SV=4	VCL	1	0	328.81	ALASQLQDS(1)LKDLK	2	-0.84152	104	0.445866	0.339761	0.245	0.599832	0.719895	0.532072	0.633574	0.64257	0.699921	0.237151	0.121212	0.141806	0.284727	0.222129	0.171076	2.22952	1.74359	1.13436	1.83168	0.67148	0.68677	1.17797	1.62431	0.904	1.03162	1.32355	1.12474	0.737086	0.44942	0.620601	0.648069	0.321942	0.280032	0.726218	3.61261
P18206	288	2.353	Up	0.0030161	S	Vinculin OS=Homo sapiens OX=9606 GN=VCL PE=1 SV=4	VCL	0.999932	2.13912e-18	172.73	DPS(1)ASPGDAGEQAIR	2	-1.5385	31	0.432087	0.351699			0.481675			0.510843						0.579212	0.492945	2.62936							2.86504							0.379399			0.0949675		1.88589
P18206	275	6.558	Up	3.1567e-06	S	Vinculin OS=Homo sapiens OX=9606 GN=VCL PE=1 SV=4	VCL	1	2.55223e-31	240.82	ALASIDS(1)KLNQAK	2	-4.4575	51		0.349862	0.260714	0.355705	0.465969	0.314967	0.379061	0.33012	0.405342	0.228341	0.0828283	0.183946	0.210781	0.187762	0.156085	3.67478	0.900641	0.563877		0.702166		0.957627	3.39227	0.774	0.61502	1.07628	0.696566	0.582884	0.422056	0.382598	0.56309	0.408273		0.336427	4.52703
P18206	574	3.94	Up	0.0022641	S	Vinculin OS=Homo sapiens OX=9606 GN=VCL PE=1 SV=4	VCL	1	7.0754e-05	108.5	ALAS(1)QLQDSLK	2	2.8661	36										0.436123		0.417391	0.579129	0.364627	0.335979	0.824006	3.58974	1.73789	3.44554	1.85199		0.984463	0.760063	1.412		1.09975	0.880869		0.534826	0.404351	0.71073	0.506295	0.560065		2.31832
Q7Z6P3	115	0.234	Down	0.0076176	S	Ras-related protein Rab-44 OS=Homo sapiens OX=9606 GN=RAB44 PE=1 SV=4	RAB44	0.999997	2.91692e-06	190.68	NIFGSSQS(1)PHR	2	2.6223	41	6		9.95425		5.53383					2.02966	2.9873		7.80952			4.97046	0.294503	0.207921				0.331971	12.2466	0.247841		0.808811	0.77455	1.19417	0.520401	1.38133	0.547766	0.594868	1.10642		0.431493
P13796	5	3.668	Up	0.00169764	S	Plastin-2 OS=Homo sapiens OX=9606 GN=LCP1 PE=1 SV=6	LCP1	1	5.49583e-142	273.34	GS(1)VS(1)DEEMMELR	2	-3.7609	817	0.0904977	0.0498008	0.115019	0.458991	0.316193	0.329715	0.341577	0.328125	0.299313	0.749298	0.839439	0.740347	0.883654	0.389365	0.30581	0.563536	2.36059	1.60757	2.78767	3.84789	4.5792	4.1791	0.38976	1.80081	0.82866	0.797214	0.842105	0.778695	0.742447	0.683945	0.830217	0.875893	0.72039	1.8338	3.77989
Q5VY43	1009	0.19	Down	0.00186283	S	Platelet endothelial aggregation receptor 1 OS=Homo sapiens OX=9606 GN=PEAR1 PE=1 SV=1	PEAR1	0.983236	7.16095e-27	140.78	DSVGSQPPLPPGLPPGHY(0.017)DS(0.983)PK	3	-7.2573	62		6.22807	4.62844	4.11751	3.97704	3.0636	3.6825	5.17949	2.97342	1.22926	0.582288	1.35851	1.07866	2.76702	2.25104			0.461161						0.702222	0.579899	0.435928	0.47205	0.586239	0.63279		0.533563		0.707843	0.228981
Q5VY43	983	0.331	Down	0.00141506	S	Platelet endothelial aggregation receptor 1 OS=Homo sapiens OX=9606 GN=PEAR1 PE=1 SV=1	PEAR1	1	4.27278e-125	270.73	DSGTYEQPS(1)PLIHDR	2	1.1653	58	5.90398	5.34837	3.84174	3.39808	3.95918	3.46053	3.845	4.7094	2.89366	1.17421	0.972571	1.03157	1.14286	2.5445	2.0083	1.27668		0.872445	0.238581	0.297957	0.196607	0.345733	2.28571	1.21259		0.978443	0.851708		0.848514	0.886121	0.72117		0.888235		0.436149
Q5VY43	1029	0.499	Down	0.023425	S	Platelet endothelial aggregation receptor 1 OS=Homo sapiens OX=9606 GN=PEAR1 PE=1 SV=1	PEAR1	1	3.30044e-24	166.66	HPPS(1)PPLRR	2	-0.55541	183	0.784543	5.30075	13.1124	2.6283	1.04847	1.18421	1.1175	1.23647	0.768916	1.8371	1.00705	0.776776	0.48915	3.31937	1.9834	1.083	2.00638	0.879804	0.361516	0.979569	1.57335	0.107221	1.70563	0.717037	0.4		0.315994	0.342202	0.405561	0.618031	0.392427	0.388834	2.05588	0.141444	0.254748
Q9Y285	301	0.378	Down	0.031239	S	Phenylalanine--tRNA ligase alpha subunit OS=Homo sapiens OX=9606 GN=FARSA PE=1 SV=3	FARSA	0.999943	2.50026e-23	224.97	THS(1)QGGYGSQGYK	2	-2.1314	24										2.75451	1.12389		1.345	0.88169	0.799209										0.981191	0.913146	1.78966	1.2041	0.624714	1.0502	1.01545	0.67673
Q92608	1731	0.358	Down	0.004042	S	Dedicator of cytokinesis protein 2 OS=Homo sapiens OX=9606 GN=DOCK2 PE=1 SV=2	DOCK2	0.99872	3.50515e-39	208.58	KHEFMS(0.999)DT(0.001)NLSEHAAIPLK	3	1.2902	29	2.23699	0.894939	1.91165	2.52595	4.22299	1.41361	1.67273	5.32482	2.81709			1.14263		2.07209	1.86617										0.344933	0.484789		0.40884				0.252747
Q92608	1592	0.613	Down	0.024644	S	Dedicator of cytokinesis protein 2 OS=Homo sapiens OX=9606 GN=DOCK2 PE=1 SV=2	DOCK2	1	2.66793e-06	110.14	RVS(1)DNLRPFHDR	3	-11.366	25										2.05344	1.28753	1.32602	1.03129	1.43558	1.07187										0.626407		0.820829	0.80884	0.940524
Q14766	438	0.501	Down	0.0021047	S	Latent-transforming growth factor beta-binding protein 1 OS=Homo sapiens OX=9606 GN=LTBP1 PE=1 SV=4	LTBP1	1	9.73132e-07	159.83	LCQIPVHGAS(1)VPK	2	-0.47052	51	2.88673	3.21918	3.4165	1.48471	2.62852	1.57051	1.48602	1.48495	2.11364	1.39247	0.765385	1.54018	1.69433	2.4538	1.8839	2.35509	0.344108	0.630558	0.418253		0.255576	0.587805	2.12229	0.627065	1.00937	1.05448	0.911436	1.22568	0.581238	0.507163	0.853968	0.78215	0.530636		0.696222
Q9UQ80	2	0.198	Down	0.035277	S	Proliferation-associated protein 2G4 OS=Homo sapiens OX=9606 GN=PA2G4 PE=1 SV=3	PA2G4	1	0	430.04	S(1)GEDEQQEQTIAEDLVVTK	2	1.8774	62	2.7561	1.7148	2.55317	3.10427	0.53945	3.64034	3.30135	2.71636	0.46386	0.197305		0.171862	0.151718	0.232224	0.291959	2.7763							2.62105			0.0799605	0.0605686	0.0596459	0.0529101	0.10806	0.0452675				0.941176
Q8WWM7	449	0.368	Down	0.005199	S	Ataxin-2-like protein OS=Homo sapiens OX=9606 GN=ATXN2L PE=1 SV=2	ATXN2L	1	1.25135e-23	154.81	MYPPRS(1)PK	2	-4.6258	24										2.07674	1.82735	2.15121	1.27979	0.731225	0.902685										0.43759	0.26601	0.20402	0.560928	0.886774	1.0092			0.956245
Q8IVB4	615	0.496	Down	0.020435	T	Sodium/hydrogen exchanger 9 OS=Homo sapiens OX=9606 GN=SLC9A9 PE=1 SV=1	SLC9A9	1	1.8206e-143	266.87	AS(1)PQT(1)PGKENIYEGDLGLGGYELK	3	7.1618	109	3.42264	4.6844	2.66208	2.92696	2.46374	2.4273	2.78712	2.12878	2.5316	1.07148	0.856322	0.809483	1.04972	1.77524	2.11401	1.4539	0.953355	1.35356	0.44898	0.502107		0.337785	1.66102	1.64574	0.889796		1.05064	0.940226	1.01923	0.944162	1.06124	0.0294118	0.0632703		0.600969
Q8TEW0	695	0.098	Down	0.033357	S	Partitioning defective 3 homolog OS=Homo sapiens OX=9606 GN=PARD3 PE=1 SV=2	PARD3	0.999958	1.14e-122	217.73	SPGS(1)PPGPELPIETALDDR	2	2.5624	53					10.8991	4.11038	9.08629						0.751366	0.558059	1.02235	4.2							5.01916			0.475819	0.186765	0.234864			0.182073	0.139648	0.234117		0.671708
Q15276	377	0.226	Down	0.0189185	S	Rab GTPase-binding effector protein 1 OS=Homo sapiens OX=9606 GN=RABEP1 PE=1 SV=2	RABEP1	1	3.07105e-21	148.91	GS(1)VHS(1)LDAGLLLPSGDPFSK	2	6.4858	136	2.27478	3.79935	3.74237	5.35048	3.76252	4.14992	5.50719	4.01481	3.93258	0.585411	0.208658	0.742344	0.263409	0.767717	0.366346	2.98887	1.80636	1.2974				0.728947	0.834262	0.98999	0.121368	0.337826	0.190665	0.329941	0.264819	0.171223		0.145178	0.300587		2.00532
P19086	25	6.02	Up	1.61275e-05	S	Guanine nucleotide-binding protein G(z) subunit alpha OS=Homo sapiens OX=9606 GN=GNAZ PE=1 SV=3	GNAZ	0.998306	3.45377e-08	122.51	HLRS(0.998)ES(0.002)QR	2	2.0536	8						0.404304	0.43615	0.461758	0.460276																									2.43888	2.86622
P50851	1261	0.424	Down	0.0077776	S	Lipopolysaccharide-responsive and beige-like anchor protein OS=Homo sapiens OX=9606 GN=LRBA PE=1 SV=4	LRBA	1	5.54444e-75	229.38	LELKAS(1)PNVEAPQPHR	2	-0.4119	106	1.11599	1.34859	1.79403	2.19539	2.79854	1.96986	1.4068	3.0184	2.52813	0.871753	0.587036	0.902203	0.898462	1.1214	1.07743	1.55724	1.58721	1.90909	0.91069	0.858855	0.8912	0.927083	1.69397	3.13987	0.836752	0.783688	0.786054	0.73225	0.873866	1.01926	0.625791	0.707297	0.314455		0.385675
O43182	777	0.588	Down	0.03284	S	Rho GTPase-activating protein 6 OS=Homo sapiens OX=9606 GN=ARHGAP6 PE=1 SV=3	ARHGAP6	1	1.69728e-261	299.22	AGPCSLSQGNLS(1)PNWPR	2	-2.1381	62	1.19964	0.847364	0.838552			1.38511	1.34642			1.38068	0.414093	1.31041	0.831637	2.03149	1.75676		0.222018	0.247782	0.117766					0.33804	0.908778	1.25586	0.848228	0.972801	1.067	1.12684	0.775261	0.895004	0.769889	0.289125	0.660606
Q8TDZ2	818	2.217	Up	0.00013916	S	[F-actin]-monooxygenase MICAL1 OS=Homo sapiens OX=9606 GN=MICAL1 PE=1 SV=2	MICAL1	0.999638	9.66541e-32	224.47	LSS(1)LNLTPDPEMEPPPKPPR	3	-0.50967	50				0.457327	0.533439	0.397059	0.515038	0.41913	0.494643	0.996982	0.67968	0.495682	0.580773	0.573937	0.53076	0.632821	2.18013	2.64467	1.50572	1.65827	1.69992	3.31882	0.58617	3.37297	0.934607	0.970418	0.792453	1.05107	0.635714		0.679414	0.930556	0.391544	1.30516	1.78508
O75427	281	0.214	Down	0.0140971	S	Leucine-rich repeat and calponin homology domain-containing protein 4 OS=Homo sapiens OX=9606 GN=LRCH4 PE=1 SV=2	LRCH4	0.99645	1.97173e-134	186.06	GSALGDLAPSRPPS(0.004)FS(0.996)PCPAEDLFPGHR	3	-0.78321	47	3.47273	3.81279	2.51336		1.90289	2.83736	2.5305				0.577503	0.611111						2.85253	0.759197	1.3169	0.866494		3.51437		0.434071	0.645509		0.575636		0.584027	0.449524	0.289204	0.469929
O75427	380	0.583	Down	0.00025701	S	Leucine-rich repeat and calponin homology domain-containing protein 4 OS=Homo sapiens OX=9606 GN=LRCH4 PE=1 SV=2	LRCH4	1	4.50986e-12	116.6	GTVEEQRPPELS(1)PGAGDR	3	-8.1764	16											1.46365	1.33507		1.22609	1.20114												0.84432		0.711704	1.71215			1.81855	0.804071
O75427	25	0.039	Down	0.000157653	S	Leucine-rich repeat and calponin homology domain-containing protein 4 OS=Homo sapiens OX=9606 GN=LRCH4 PE=1 SV=2	LRCH4	0.999258	6.7842e-36	153.84	AAAVAAPLAAGGEEAAATTS(0.001)VPGS(0.999)PGLPGR	3	6.2895	26	3.22364	4.7968	3.24754	6.22379	3.21785	7.10549	5.72274	5.36475	4.36637	0.0778443		0.171875	0.0494336	0.523913	0.42315	2.61341							2.33283			0.0814371
Q92688	244	0.178	Down	0.0124841	T	Acidic leucine-rich nuclear phosphoprotein 32 family member B OS=Homo sapiens OX=9606 GN=ANP32B PE=1 SV=1	ANP32B	1	6.69796e-301	322.75	KRET(1)DDEGEDD	2	1.2121	21	11.6377	8.00877	4.80788	2.90698	1.90078	4.60108	4.42522	2.38627	1.44853							0.320537	0.165908					0.145927													1.2677
Q9Y608	320	0.217	Down	0.037056	S	Leucine-rich repeat flightless-interacting protein 2 OS=Homo sapiens OX=9606 GN=LRRFIP2 PE=1 SV=1	LRRFIP2	0.99333	3.68617e-221	283.98	NSASATT(0.001)PLS(0.993)GNS(0.006)SR	2	3.9077	57		5.84808	6.61481	2.35764	1.51587		0.189336		0.113488	0.860444	1.11974	1.25381	0.718147		1.23958	0.174686		3.10036			0.154976				0.419593	0.617534	0.640807	0.655389	0.241289	0.845719	0.415441		0.873563	0.268875	0.492815
O95425	245	0.519	Down	0.00021845	S	Supervillin OS=Homo sapiens OX=9606 GN=SVIL PE=1 SV=2	SVIL	1	3.70944e-120	274.44	DSSFTEVPRS(1)PK	2	5.3199	92	1.51442	0.588161	1.08895	1.94023	2.28958	0.934609	1.91329	1.81973	1.51897	0.548842	0.870455	1.02343	0.874391	1.3288	0.938375	1.78215	3.35556		1.06455				0.5	7.60071	0.689655	0.700085	0.771144	0.836538	0.656311	0.709779	0.799308	0.793651	0.544351		0.670996
O95425	1322	0.268	Down	0.0101964	S	Supervillin OS=Homo sapiens OX=9606 GN=SVIL PE=1 SV=2	SVIL	1	8.43421e-60	130	S(1)PVEMDEDFDVIFDPYAPK	2	6.9723	13	3.45675	3.33501	2.26302	2.18506	0.68125	1.27432	1.44257	1.58277	2.23713																			0.366758			0.160554
O15231	513	0.399	Down	0.034776	T	Zinc finger protein 185 OS=Homo sapiens OX=9606 GN=ZNF185 PE=1 SV=3	ZNF185	0.995253	6.67215e-272	221.68	GGQGDPAVPTQQPADPS(0.005)T(0.995)PEQQNSPSGSEQFVR	3	-1.386	19										0.798233	1.02407	2.2302	0.824226	2.21575	1.78929										0.756202		0.268698	0.502954		0.470032	0.262826		1.47304
O15231	447	0.41	Down	0.020797	T	Zinc finger protein 185 OS=Homo sapiens OX=9606 GN=ZNF185 PE=1 SV=3	ZNF185	0.9436	7.50975e-47	210.02	GGQGDPAVPAQQPADPS(0.056)T(0.944)PER	2	6.619	51	2.73913	0.557637	0.513736	1.22188	4.38185	3.39941	3.4559	3.18911	3.77081		1.09127	0.969245	1.04372		1.4456		0.243163		0.602061			0.574154	0.257256		0.609068	0.5	0.538781	0.595781	0.639599	0.612776	0.61326	0.578392	0.638261	0.427869	2.3115
Q5JSH3	162	0.071	Down	0.0131847	S	WD repeat-containing protein 44 OS=Homo sapiens OX=9606 GN=WDR44 PE=1 SV=1	WDR44	0.873441	0	381.36	LT(0.001)QT(0.02)S(0.053)S(0.873)T(0.053)EQLNVLETETEVLNK	3	2.3637	25	2.83385	2.14529		1.06922		0.987261	1.99642	1.01268	1.25			0.106977												0.972949				0.162065		0.125			0.219167
Q96SB3	100	0.434	Down	0.042803	S	Neurabin-2 OS=Homo sapiens OX=9606 GN=PPP1R9B PE=1 SV=3	PPP1R9B	0.998942	1.20577e-249	317.97	AS(0.001)S(0.999)LNENVDHSALLK	2	6.5972	91	1.15942	1.2613	1.31436	1.76277	1.39586	1.84115	1.76577	1.43003	1.43807	1.20776	1.025	0.98221	1.43514	1.07728	0.998668	2.58628	0.267581	2.97117	0.138304	0.358974	0.270492	0.260169	2.38912	3.37743	0.989796	0.985465	1.19492	1.15583	0.730337	0.986639	1.29097	1.03304	1.04383	0.0300752	0.151147
Q9H1E3	19	0.138	Down	0.00097753	S	Nuclear ubiquitous casein and cyclin-dependent kinase substrate 1 OS=Homo sapiens OX=9606 GN=NUCKS1 PE=1 SV=1	NUCKS1	1	0	334.05	KVVDYSQFQES(1)DDADEDYGR	3	3.3868	87				1.74438				2.17154	1.31838				0.886719		1.17833	3.10323										2.28338	1.22792		3.93296					0.160426	0.243682
O43665	41	0.379	Down	0.00098453	S	Regulator of G-protein signaling 10 OS=Homo sapiens OX=9606 GN=RGS10 PE=1 SV=3	RGS10	1	2.55746e-109	204.37	WAAS(1)LENLLEDPEGVKR	3	-1.8312	33	2.49687	1.90121	1.55432	2.378	2.45934	2.98501	3.60455	2.96626	2.86312					1.5502	0.970173	3.02017							2.77726			0.617359	0.269493	0.616222		0.146058				0.728513	0.537966
Q09666	5752	0.303	Down	5.8849e-05	S	Neuroblast differentiation-associated protein AHNAK OS=Homo sapiens OX=9606 GN=AHNAK PE=1 SV=2	AHNAK	1	0	348.22	AS(1)LGS(1)LEGEAEAEASSPK	2	5.4504	213	6.24825	5.37154	5.42814	5.89862	5.14948	6.46392	6.73	4.86275	4.50119	1.86611	1.59091	2.08602	2.26106	3.56219	4.15591	3.20155	0.243036	0.543261	0.21434	0.170831	0.170532	0.408038	2.77358	0.74456	1.23267	1.42649	1.14249	1.55354	1.13655	1.28092	1.37801	1.54116	1.36161	0.486673	0.895509
Q09666	5552	0.212	Down	0.00099873	S	Neuroblast differentiation-associated protein AHNAK OS=Homo sapiens OX=9606 GN=AHNAK PE=1 SV=2	AHNAK	0.999996	3.68257e-135	238.02	GPAFNMAS(1)PESDFGINLK	2	0.83938	30	4.43007	7.03953	5.61377	7.35023	4.53093	7.4433	8.095	5.65098	4.6969	0.401674						6.02326		0.879368					4.8717	1.37086					0.595716			0.550305	0.751488
Q09666	5400	0.23	Down	0.0079379	S	Neuroblast differentiation-associated protein AHNAK OS=Homo sapiens OX=9606 GN=AHNAK PE=1 SV=2	AHNAK	1	1.69029e-232	240.39	VSVGAPDLSLEASEGS(1)IK	2	7.0524	55	1.93357	2.01581	5.08683	6.49309	5.83505	5.68041	7.05	5.61569	4.94272	3.9728	1.34311	3.56452	3.75221	4.62189	4.99462	1.6124	0.132312		0.0699158			0.132388	1.52453	0.466414	0.986133	1.79073	1.20668	2.01818	0.361446	0.556537	0.603916	1.55183	0.534226	0.0955882	0.506908
Q09666	1123	0.19	Down	0.0055012	S	Neuroblast differentiation-associated protein AHNAK OS=Homo sapiens OX=9606 GN=AHNAK PE=1 SV=2	AHNAK	1	2.96032e-06	140.22	APDVEGQGLDWS(1)LK	2	0.24788	24										2.17782		1.2043	1.51549	3.72139	4.8871		0.450905	0.602329	0.125542		0.155306						0.620026	1.67273				1.09451		0.404871	0.493092
Q09666	4520	0.189	Down	0.0062982	S	Neuroblast differentiation-associated protein AHNAK OS=Homo sapiens OX=9606 GN=AHNAK PE=1 SV=2	AHNAK	0.999939	1.51945e-06	195.49	SPQIS(1)MSDIDLNLK	2	3.6576	17	4.25175		3.11677		2.26289											2.13953	0.652855	1.16223	0.185251			0.499291												0.747702	0.736615
Q09666	135	0.421	Down	0.0132776	S	Neuroblast differentiation-associated protein AHNAK OS=Homo sapiens OX=9606 GN=AHNAK PE=1 SV=2	AHNAK	1	2.91636e-83	257.83	LKS(1)EDGVEGDLGETQSR	2	-1.0854	154	3.8986	0.758893	0.811377	3.4424	3.4433	6.58763	6.68	4.52549	3.85442		1.46628	2.00538	1.87168	2.26368	2.7957	3.93023	0.073468	1.29118	0.63307	0.394593	0.249941	1.4487	5.08302	0.977294	1.18952	1.0106	0.929397	1.75758	1.10308	1.50707	1.22139	1.14177	1.87649	0.397978	1.99396
Q09666	5448	0.384	Down	0.041923	S	Neuroblast differentiation-associated protein AHNAK OS=Homo sapiens OX=9606 GN=AHNAK PE=1 SV=2	AHNAK	1	1.84242e-06	157.54	IS(1)APNVDFNLEGPK	2	-2.4585	51	2.87063	3.11067	4.08982	6.63594	5.46649	6.18041	6.515	4.9451	4.68735	2.00837	1.52053	2.0457	1.93142	2.98507	3.26344		0.493384	1.0624	0.180913	0.225806	0.192317	0.240662		1.60549	1.69029	2.08477	1.19255	2.08283	0.904953	1.09541	1.2003	1.19207	1.0506	0.0592831	0.474093
Q09666	177	0.377	Down	0.013556	S	Neuroblast differentiation-associated protein AHNAK OS=Homo sapiens OX=9606 GN=AHNAK PE=1 SV=2	AHNAK	0.999694	9.24678e-08	136.06	DIDISS(1)PEFK	2	-6.8272	53	4.30769	4.36364	4.11078	4.70968	4.07474		5.45	4.36078	3.32458	1.78452	1.55132	1.93011	1.56637	2.78607	4.36559	4.82171	0.671309	1.1173	0.510079	0.424807	0.522136	0.793853	6.02264	1.48628	1.32512	1.11788	0.435173	0.975758	1.4739	0.772085	0.52259	0.643293	1.19792	0.195312	0.971503
Q09666	2397	0.315	Down	0.00098417	S	Neuroblast differentiation-associated protein AHNAK OS=Homo sapiens OX=9606 GN=AHNAK PE=1 SV=2	AHNAK	1	9.35531e-55	209.42	ISMPDLDLHLKS(1)PK	2	-3.8876	106	6.0035	6.77866	5.21257	6.52995	5.09536	6.53093	7.12	4.72549	4.9284	2.1046	0.935484	1.73387	1.57301	2.04975	1.84409	3.12791	0.563022	0.842762	0.384537	0.29214	0.292809	0.613239	2.79623	1.19205	1.28505	1.34437	1.05648	1.28081	0.740295	1.77208		1.00915	0.919643	0.569393	0.84715
Q09666	5739	0.162	Down	0.014319	S	Neuroblast differentiation-associated protein AHNAK OS=Homo sapiens OX=9606 GN=AHNAK PE=1 SV=2	AHNAK	0.999792	8.08558e-19	170.98	GGVTGSPEASISGS(1)KGDLK	2	-3.7576	34	19.1259	8.95257	7.86527	3.00461		13.799	13.145			1.53556	1.51613	1.34677	1.59513	2.30846	2.45699											0.823841	0.717587	1.07879	0.51004	0.538869	0.350904	0.914634	0.263393
Q09666	511	0.334	Down	0.00091879	S	Neuroblast differentiation-associated protein AHNAK OS=Homo sapiens OX=9606 GN=AHNAK PE=1 SV=2	AHNAK	0.999973	1.67302e-06	151.55	ISMQDVDLSLGS(1)PK	2	4.7782	49		3.15415	3.82934	6.04608	5.41753	5.76289	6.92	4.68627	4.70883	1.78033	1.27859	2.17742	1.93142	1.9602	2.25269	1.44186	0.17688	0.670549	0.100281			0.321986		0.947966	1.59784	2.17748	1.77535	2.0202	1.23695	1.67491	1.14006	1.33841	1.37649	0.194393	0.530225
Q09666	4100	0.599	Down	0.041818	T	Neuroblast differentiation-associated protein AHNAK OS=Homo sapiens OX=9606 GN=AHNAK PE=1 SV=2	AHNAK	1	1.41195e-09	153.56	VDIDT(1)PDIDIHGPEGK	3	-9.8074	91	6.09091	4.98814	2.34431	1.41475	2.37113		1.56		1.84487		1.6305	1.91398		1.83582		1.96512	0.405641	1.16389	0.192141	0.246252	0.224643	0.449645	2.63396	2.02933	2.19106	1.47682	1.15148	2.26869	0.993307	2.77032	0.810241	1.56707	1.5744	0.513787	0.92487
Q09666	1068	0.254	Down	0.00040122	S	Neuroblast differentiation-associated protein AHNAK OS=Homo sapiens OX=9606 GN=AHNAK PE=1 SV=2	AHNAK	1	6.18653e-05	98.167	MS(1)LPDVDLDLKGPK	2	4.3378	24		1.28063	1.86826	3.43779	3.33763	2.81959		2.87059	3.1957								0.734331	1.51997	0.221485			0.323404		1.7351										0.585018	0.841105
Q09666	5749	0.302	Down	4.0174e-06	S	Neuroblast differentiation-associated protein AHNAK OS=Homo sapiens OX=9606 GN=AHNAK PE=1 SV=2	AHNAK	1	4.58085e-135	215.67	AS(1)LGS(1)LEGEAEAEASSPK	2	-0.19264	152	5.01748	3.56917	4.81138	6.11521	5.13402	6.91237	6.835	4.72941	4.49165	2.45607	2.03372	2.90054	3.09735	4.90547	5.34409	1.5155	0.176184	0.439268	0.216637	0.084507	0.0817522	0.184397		0.747398	0.998459	1.53775	1.18485	1.69091	1.0174	1.09187	1.25602	1.62043	1.6756	0.506893	0.702936
Q09666	5731	0.047	Down	0.0039048	S	Neuroblast differentiation-associated protein AHNAK OS=Homo sapiens OX=9606 GN=AHNAK PE=1 SV=2	AHNAK	1	5.96854e-88	261.94	GGVTGS(1)PEASISGSK	2	-5.0221	26	11.6958			8.0553	0.520619	14.0979	14.4	9.69804			1.53812	1.76344			4.96774	7.21318							1.08679										0.43006	0.249081	0.325561
Q9H7M9	287	0.271	Down	0.038036	S	V-type immunoglobulin domain-containing suppressor of T-cell activation OS=Homo sapiens OX=9606 GN=VSIR PE=1 SV=3	VSIR	0.989063	3.01151e-169	196.41	HLLSEPS(0.003)T(0.008)PLS(0.989)PPGPGDVFFPS(0.001)LDPVPDS(0.999)PNFEVI	3	2.39	39	3.04782		4.88543	3.41875	4.21748		1.53					0.270748			1.07931	1.37653	2.12043	3.5738						2.73298	0.659884	0.562914	0.496318	0.380539	0.52692		0.510929	1.51217	0.403226		0.356037
Q9H7M9	305	0.254	Down	0.028224	S	V-type immunoglobulin domain-containing suppressor of T-cell activation OS=Homo sapiens OX=9606 GN=VSIR PE=1 SV=3	VSIR	0.999998	3.01151e-169	233.31	HLLSEPSTPLSPPGPGDVFFPSLDPVPDS(1)PNFEVI	3	2.4382	44	1.22222	2.39549	1.32815	8.9875	4.19029	1.74322	2.992	4.87778				0.268027			0.796552	2.51839	1.00406	1.82744						1.36911	0.652616		0.491163	0.377649	0.521624		0.506148		0.398981		0.352941
Q13177	36	0.433	Down	0.037481	S	Serine/threonine-protein kinase PAK 2 OS=Homo sapiens OX=9606 GN=PAK2 PE=1 SV=3	PAK2	0.99994	1.12731e-20	205.63	DPLSANHS(1)LKPLPSVPEEK	3	-9.7676	23										2.34804	1.20943	0.961481	0.753863												0.808848	0.905039	0.913978	1.22529	0.438521	0.696056	0.852552	0.923671	0.55094
Q13177	64	0.35	Down	2.671e-06	S	Serine/threonine-protein kinase PAK 2 OS=Homo sapiens OX=9606 GN=PAK2 PE=1 SV=3	PAK2	0.997741	9.08859e-05	124.62	IISIFSGT(0.002)EKGS(0.998)K	2	-2.9344	13				1.95782	2.97431		1.82456	1.80983	2.40577					2.59167	2.11049								1.25747
Q08945	444	1.659	Up	0.036042	S	FACT complex subunit SSRP1 OS=Homo sapiens OX=9606 GN=SSRP1 PE=1 SV=1	SSRP1	1	2.29703e-93	233.39	EGMNPSYDEYADS(1)DEDQHDAYLER	3	-1.6696	57				0.177001		0.151275	0.129084			1.7134		0.861345	0.397406	0.293578	0.437601											1.38028	1.13864	1.17407		2.29239		1.04325	2.14083
O43314	38	0.424	Down	0.0068396	S	Inositol hexakisphosphate and diphosphoinositol-pentakisphosphate kinase 2 OS=Homo sapiens OX=9606 GN=PPIP5K2 PE=1 SV=3	PPIP5K2	1	0	309.91	HFFHHADEDDEEEDDS(1)PPER	3	-4.123	39		2.23277	1.51373							2.62254				1.66269	1.21385								0.898925		0.957467	0.492063	0.794333	1.36312	0.840666	0.635305	0.513793	0.705776	0.737024
Q96H79	218	0.138	Down	0.042703	S	Zinc finger CCCH-type antiviral protein 1-like OS=Homo sapiens OX=9606 GN=ZC3HAV1L PE=1 SV=2	ZC3HAV1L	1	2.73492e-07	155.28	SHQLIHAAS(1)LK	2	5.1489	12			3.60631	3.69467		2.72004	0.592432		0.697708			0.44321	0.38437	1.46817	0.525056
Q9HBI1	254	0.274	Down	0.0144758	S	Beta-parvin OS=Homo sapiens OX=9606 GN=PARVB PE=1 SV=1	PARVB	1	9.35815e-54	222.2	DAFDTLFDHAPDKLS(1)VVK	3	-3.149	41	1.12716	1.5453	1.6563	2.93318	2.1474	2.57768	2.59853	2.97876	2.46933	0.278416			0.283498	0.451029	0.368171	0.994125							0.96794		0.158206			0.360614	0.134012	0.155632	0.193392	0.16129			1.27823
Q9HBI1	244	0.202	Down	3.8992e-05	T	Beta-parvin OS=Homo sapiens OX=9606 GN=PARVB PE=1 SV=1	PARVB	1	1.35784e-21	224.52	DAFDT(1)LFDHAPDK	2	-2.8086	31	2.04089	2.49176	1.45441	1.6022	1.44156	1.62821	1.55311	1.74602	1.64954	0.434227	0.577039		0.622708	0.852776	1.11956										0.246193	0.382538	0.404009	0.574169	0.322307	0.492691	0.624879	0.412512	0.552041
Q9Y5K6	458	0.606	Down	0.0143972	S	CD2-associated protein OS=Homo sapiens OX=9606 GN=CD2AP PE=1 SV=1	CD2AP	1	1.20839e-07	117.99	S(1)VDFDSLTVR	2	-8.2033	38	2.0699	2.43125	2.02004	1.19171	1.39125		1.33776	1.44033	1.1665	0.699317	0.7717	0.649877		0.659664	0.585827							2.15496		1.32209	0.994841	1.05032	0.872697	0.830508	1.08111	1.35374	0.989547	1.21069	1.01546		0.679458
Q96PC5	1144	0.346	Down	0.035278	S	Melanoma inhibitory activity protein 2 OS=Homo sapiens OX=9606 GN=MIA2 PE=1 SV=4	MIA2	0.999984	1.44885e-06	100.56	AFLS(1)PPTLLEGPLR	2	3.9624	25	2.67584		3.18087	0.845443	5.57702				3.87437	2.03986							0.583379	0.574064						2.25599	0.606186								0.62115	0.499055	1.40084
Q15762	290	2.767	Up	0.0054393	S	CD226 antigen OS=Homo sapiens OX=9606 GN=CD226 PE=1 SV=2	CD226	1	1.51436e-101	248.59	DLFTES(1)WDTQK	2	2.2559	108		0.129338	0.284006	0.309581		0.344622	0.378738	0.30376		0.777182	1.11052	0.928158	1.16647	0.806867	0.574149	1.89227	0.818912	1.57931	0.800717			0.578125	1.55949		1.34294	0.750559	1.56385	1.23207	1.37782	0.939252	1.11	0.547368	1.27364	1.13684	4.14122
O43306	54	0.147	Down	0.016797	S	Adenylate cyclase type 6 OS=Homo sapiens OX=9606 GN=ADCY6 PE=1 SV=2	ADCY6	0.999609	2.69945e-23	218.58	DAEPPS(1)PTPAGPPR	2	-4.4859	76	3.70719			4.22333	8.30099	4.13778	5.22801	5.47887	8.13573	0.192053	0.734959	0.958698	0.192097	0.431798	0.589771	4.8933	0.188604	1.84692				0.724873	0.355951		0.110492		0.120632	0.17199	0.0884774	0.371661	0.0456303	0.0688153	1.00445	0.678049	1.28751
Q9UKV3	729	0.31	Down	0.037403	S	Apoptotic chromatin condensation inducer in the nucleus OS=Homo sapiens OX=9606 GN=ACIN1 PE=1 SV=2	ACIN1	1	0.00409007	96.957	LQPERGS(1)PK	2	-5.4845	12											2.20315	3.56389													0.296439	1.14255	0.369189		0.848828				0.248555
P06748	10	0.375	Down	0.00083631	S	Nucleophosmin OS=Homo sapiens OX=9606 GN=NPM1 PE=1 SV=2	NPM1	1	9.95504e-210	260.44	MEDSMDMDMS(1)PLRPQNYLFGCELK	3	1.6171	87	3.06852	1.34084	3.31158	1.57971		1.52875	2.2342	2.28843	2.5451	1.188		0.914634				2.12576	0.446758	0.131648	0.47067		0.29024	1.29552	2.36486	0.863344	0.796095				1.14286	0.651911	0.638718	0.755102	0.575706		0.761689
Q9UN19	276	0.435	Down	0.0192166	S	Dual adapter for phosphotyrosine and 3-phosphotyrosine and 3-phosphoinositide OS=Homo sapiens OX=9606 GN=DAPP1 PE=1 SV=1	DAPP1	0.998355	7.54228e-05	114.39	S(0.002)RS(0.998)FIFK	2	-2.0329	17		0.917933				1.32611	1.15497		1.59539						0.724409	1.57358	2.10786						1.57348			0.631308
P68363	277	0.147	Down	0.00160448	S	Tubulin alpha-1B chain OS=Homo sapiens OX=9606 GN=TUBA1B PE=1 SV=1	TUBA1B	1	1.91059e-47	211.2	IHFPLATYAPVIS(1)AEK	2	-0.088886	60	1.12321	0.846986	1.21603			1.07973	1.22927	1.12368		1.4084	3.09091	0.765133	0.90625	0.170606	0.159054	1.73079							2.35421		0.324427	0.315068		0.345257	0.349301	0.336854	0.665939	0.310502	0.434231
A0FGR8	755	0.257	Down	0.032755	S	Extended synaptotagmin-2 OS=Homo sapiens OX=9606 GN=ESYT2 PE=1 SV=1	ESYT2	0.997294	7.92388e-105	209.03	EPT(0.003)PS(0.997)IAS(1)DIS(1)LPIATQELR	2	0.79648	54	0.731469	6.06501	5.30496	2.36703	3.50042	2.51952	3.16944		2.54201		0.461057	0.719067	0.611621	0.504195		1.3737		0.335155					1.07029		0.655211	0.454746				0.565445	0.342054	0.450939			0.780942
A0FGR8	761	0.269	Down	0.0152424	S	Extended synaptotagmin-2 OS=Homo sapiens OX=9606 GN=ESYT2 PE=1 SV=1	ESYT2	1	0	378.91	EPTPSIAS(1)DIS(1)LPIATQELR	2	9.5857	142	2.38741	4.35182	4.25674	2.53935	3.34283	3.14498	3.66528	2.29049	3.24654	0.458678	0.32267	0.308316	0.62895	0.75286	0.544061	1.84862	0.295814	1.0765					1.64058	1.08524	0.431264	0.442605	0.268208	0.455581	0.284177	0.448953	0.283915	0.440501	0.0069869	0.215474	1.29463
A0FGR8	758	0.27	Down	0.01412	S	Extended synaptotagmin-2 OS=Homo sapiens OX=9606 GN=ESYT2 PE=1 SV=1	ESYT2	1	0	378.91	EPT(0.008)PS(0.992)IAS(1)DIS(1)LPIATQELR	2	5.3267	110	1.75524	3.19885	3.89645	2.84328	3.4694	3.68866	3.13825	2.74036	3.46722	0.386364	0.295549	0.326572	0.574924	0.761251	0.728736	1.49221	0.270698	0.985428					2.19569	0.905632	0.394678	0.406181		0.369021	0.259419	0.410995	0.25969	0.387265		0.197171	1.1851
A0FGR8	691	0.414	Down	0.00099683	S	Extended synaptotagmin-2 OS=Homo sapiens OX=9606 GN=ESYT2 PE=1 SV=1	ESYT2	0.991638	1.55496e-204	247.94	S(0.001)HMS(0.992)GS(0.007)PGPGGSNTAPSTPVIGGSDKPGMEEK	3	-1.0942	16						1.12546	1.83368	2.03428	1.02308					1.49123	1.03448											0.325607		0.378132		0.356021
Q0VD83	73	0.408	Down	0.021781	S	Apolipoprotein B receptor OS=Homo sapiens OX=9606 GN=APOBR PE=1 SV=3	APOBR	1	3.96095e-35	113.67	IVEEEAQEDLEGLRGS(1)QNEGAGR	3	-2.5746	14										2.13375		1.24336		2.19394	1.54887					1.36783					0.676829	0.737455	0.508172
Q0VD83	611	0.389	Down	0.031921	S	Apolipoprotein B receptor OS=Homo sapiens OX=9606 GN=APOBR PE=1 SV=3	APOBR	1	2.67251e-32	228	HAGS(1)VKPEASEAFPGAWENR	3	-9.0629	45						0.608997	0.651341	0.813397		2.28097	1.3971	1.9764	3.1623	5.18182	3.12406	0.50108	0.610968	0.731461	0.230457				0.525126	0.716471	0.850174	1.05914	1.08247	1.39711	0.552068	0.546132	0.773599	0.588704	0.356895	0.729952	0.735395
P10909	185	0.615	Down	0.045643	S	Clusterin OS=Homo sapiens OX=9606 GN=CLU PE=1 SV=1	CLU	0.987805	3.04262e-06	178.52	AS(0.012)S(0.988)IIDELFQDR	2	0.26033	23			0.78382	1.09673	0.684636	1.13427	1.03169	1.27638								1.9256	0.718503		0.424096			0.653427	2.29528		0.401786						0.776018			0.537776	0.693058
P29692	133	1.754	Up	0.027557	S	Elongation factor 1-delta OS=Homo sapiens OX=9606 GN=EEF1D PE=1 SV=5	EEF1D	1	2.30004e-143	290.87	ATAPQTQHVS(1)PMR	2	0.58685	82		0.0189838		0.0782418	0.0827851		0.0539862	0.0865513	0.0827295	1.51101	0.665113	1.21627		0.788171	0.855375	0.114736	0.59633	0.712821	1.6755	0.562753	0.747423		0.265985	0.662362	1.30051	1.34144	1.04591	1.72432	1.31384	0.776799	1.34271	1.45283	1.26801	0.4125	0.892157
P05556	777	0.333	Down	0.000179751	T	Integrin beta-1 OS=Homo sapiens OX=9606 GN=ITGB1 PE=1 SV=2	ITGB1	1	2.4453e-09	195.09	WDT(1)GENPIYK	2	4.2644	52	3.29223	3.38315	3.11968	2.63654	1.89873	2.73085	2.9125	3.57326	1.81901	1.58985	0.662186	1.41746	1.59697	1.61799	1.22839	2.38462	0.343377	0.790102	0.301426	0.278749	0.197309	0.895137		0.900166	1.04183	1.06132	0.885674	1.04683	0.765088	0.776938	0.999102	1.09413	0.979412	0.298996	0.561644
Q9Y6D5	218	0.165	Down	0.040325	S	Brefeldin A-inhibited guanine nucleotide-exchange protein 2 OS=Homo sapiens OX=9606 GN=ARFGEF2 PE=1 SV=3	ARFGEF2	1	2.17619e-92	219.07	PQS(1)PVIQAAAVS(1)PK	2	-1.1669	39				1.62643	4.20346	3.89697	20.3026	9.94118	3.56538	0.557308		0.619132		4.72557	6.37531	1.33994										0.622584							0.571262
Q4G0F5	304	0.475	Down	0.029698	S	Vacuolar protein sorting-associated protein 26B OS=Homo sapiens OX=9606 GN=VPS26B PE=1 SV=2	VPS26B	0.999983	1.13576e-10	216.01	SMS(1)HQAAIASQR	2	0.44553	32										1.73019		0.840647	1.5418	1.22628	0.691034													0.330785			0.171533	0.383396	0.56285
Q53GL0	271	0.573	Down	0.01102	S	Pleckstrin homology domain-containing family O member 1 OS=Homo sapiens OX=9606 GN=PLEKHO1 PE=1 SV=2	PLEKHO1	1	1.20501e-05	152.23	CAS(1)LEEILSQR	2	-2.9815	36				0.913525		0.502555	0.635104	0.732787		1.6362	1.46047	1.2468	1.51632	1.63551	1.85671	1.01208							0.76456		0.525373	1.25255	1.05408	1.14354	0.71754	0.623203	1.08656	0.669512	0.450755
Q02880	1524	0.35	Down	0.025016	S	DNA topoisomerase 2-beta OS=Homo sapiens OX=9606 GN=TOP2B PE=1 SV=3	TOP2B	0.996484	3.54358e-14	156.45	VVEAVNS(1)DS(0.996)DS(0.004)EFGIPK	2	5.5988	47				1.10115				1.21345	1.67157						0.84275								1.53723						0.269263
Q02880	1522	0.36	Down	0.039922	S	DNA topoisomerase 2-beta OS=Homo sapiens OX=9606 GN=TOP2B PE=1 SV=3	TOP2B	0.999998	3.54358e-14	156.45	VVEAVNS(1)DS(0.996)DS(0.004)EFGIPK	2	7.0708	45				1.11164				1.22519	1.6875						0.720218								1.55097						0.270957
P35613	362	0.46	Down	0.032876	S	Basigin OS=Homo sapiens OX=9606 GN=BSG PE=1 SV=2	BSG	1	1.7441e-13	177.48	RKPEDVLDDDDAGS(1)APLK	2	-2.2303	57	2.55469		2.56716	2.80836	2.86667	2.91852	2.75458	3.14786	3.20091	1.99083	1.01099	2.50275	2.08619	3.12073	2.94828	1.36919							1.87918	0.830375	1.26854	1.3678	0.982126	1.24886	0.868251	1.27786	0.9371	1.26684	1.01243	0.312355	0.458797
Q6VY07	529	1.573	Up	0.044717	S	Phosphofurin acidic cluster sorting protein 1 OS=Homo sapiens OX=9606 GN=PACS1 PE=1 SV=2	PACS1	0.995446	4.15343e-19	170.4	T(0.84)NS(0.16)S(0.995)DS(0.004)ERSPDLGHSTQIPR	3	-5.6147	59			0.462609				0.647684			0.856522	0.449772	0.988701	0.234254	0.655335	0.525523										0.880169	1.70519	0.857031	1.64741	1.50509	1.04238	0.604527	0.685641	0.691334		1.3382
Q96A00	136	0.095	Down	0.020977	S	Protein phosphatase 1 regulatory subunit 14A OS=Homo sapiens OX=9606 GN=PPP1R14A PE=1 SV=1	PPP1R14A	0.99998	8.6552e-75	208.89	QPSPS(0.001)HDGS(0.999)LS(1)PLQDR	2	4.3319	59	3.06164			0.747804	1.40236	0.701525	4.77308	5.13754	4.53169	0.260459	0.165746	0.110605	0.101951	0.954436	0.550518			2.5537					0.848295	19.8176	0.133941		0.238095	0.233596		0.659933			1.07266
Q96A00	26	0.254	Down	0.00110319	S	Protein phosphatase 1 regulatory subunit 14A OS=Homo sapiens OX=9606 GN=PPP1R14A PE=1 SV=1	PPP1R14A	1	4.01211e-05	147.02	GPGGS(1)PGGLQK	2	-4.3343	24	0.836478		0.742439		0.764186	1.07081				0.700164	2.49908	1.12096	0.673379	1.6211	0.888601										0.170407	0.656878				2.29966	0.360636	0.163598	2.85851
Q03252	405	0.577	Down	0.020396	S	Lamin-B2 OS=Homo sapiens OX=9606 GN=LMNB2 PE=1 SV=4	LMNB2	0.999999	4.7485e-08	192.95	LKLS(1)PSPSSR	2	-5.3248	23			1.77054							3.03837	1.19398	1.51192	1.48006	1.77541	1.97523	1.58554						0.0206068			0.953488	0.475793		0.768029	0.468804	0.306907	0.474409	0.542373	0.895726
P19971	6	0.434	Down	0.0175983	T	Thymidine phosphorylase OS=Homo sapiens OX=9606 GN=TYMP PE=1 SV=2	TYMP	0.998334	4.18734e-62	110.34	AALMT(0.998)PGT(0.002)GAPPAPGDFSGEGSQGLPDPSPEPK	3	4.3977	25				0.852682		1.01526	1.34404	1.07065		0.560261		0.546565						5.91106		2.23052						0.324147		0.790805	0.354943		0.313745
P11277	2105	0.28	Down	0.0020441	S	Spectrin beta chain, erythrocytic OS=Homo sapiens OX=9606 GN=SPTB PE=1 SV=5	SPTB	0.994665	0	291.3	QIAERPAEETGPQEEEGETAGEAPVS(0.995)HHAAT(0.005)ER	4	-1.0052	27										2.64769	1.8894	1.0871	2.05856	0.938235	0.898089										0.291762		0.208122			0.235229	0.226061
P11277	2123	0.577	Down	0.0192239	S	Spectrin beta chain, erythrocytic OS=Homo sapiens OX=9606 GN=SPTB PE=1 SV=5	SPTB	0.997265	6.01508e-49	180.49	LS(0.997)S(0.616)S(0.387)WESLQPEPSHPY	2	-0.65733	39		1.23888		1.01633	0.937771		1.77333	0.989899	0.963989	1.83744	1.81993	1.2129	2.33247	2.00147	0.657643	0.784841		0.688162					0.964461	0.954872		0.633833		0.880906	0.586437	0.454849	0.594274	0.666323	0.627778
O00116	65	0.412	Down	0.033724	S	Alkyldihydroxyacetonephosphate synthase, peroxisomal OS=Homo sapiens OX=9606 GN=AGPS PE=1 SV=1	AGPS	0.99918	6.76403e-34	113.93	AAS(0.999)AAT(0.001)AAPTATPAAQESGTIPK	2	2.8277	18	2.05118	2.03822		0.987572	1.7428	1.40246	1.27778	0.885152	1.62749	0.460057		0.7847		1.14238											0.325019	0.367737		0.495		0.595477
Q15057	384	0.345	Down	0.0141384	S	Arf-GAP with coiled-coil, ANK repeat and PH domain-containing protein 2 OS=Homo sapiens OX=9606 GN=ACAP2 PE=1 SV=3	ACAP2	0.987358	1.22646e-06	149.14	SSPS(0.001)T(0.008)GS(0.987)LDS(0.003)GNESK	2	-2.5051	10											1.38141	1.36133														0.476098		0.310446	0.561107	0.80261			0.595065
B0I1T2	992	4.9	Up	0.00133558	S	Unconventional myosin-Ig OS=Homo sapiens OX=9606 GN=MYO1G PE=1 SV=2	MYO1G	1	1.66703e-12	218.9	RLIS(1)VEPRPEQPEPDFR	3	-8.9044	115			0.082762	0.240437	0.158781	0.155354	0.221193	0.182146	0.189756	1.08178	1.07701	0.703927	0.983689	0.604651	0.336591	0.745201	1.84306	1.29114	0.862616	6.51445		1.84195	0.699275	1.73374	2.63441	1.97143	1.81129	1.24887	1.45596	0.989899	1.16096	1.88575	1.21864	5.18636	1.80543
Q8NDB2	663	0.318	Down	0.00020234	S	B-cell scaffold protein with ankyrin repeats OS=Homo sapiens OX=9606 GN=BANK1 PE=1 SV=3	BANK1	0.999998	1.58279e-07	96.946	IES(1)PAFSTLR	2	-9.9504	18		1.20061		2.10985	2.16611	1.27917	1.74622	2.17181		1.20869		1.76202		1.85268	2.51115											0.550336		0.509336	0.67349					0.54661
Q9BRR9	475	0.254	Down	0.0062762	S	Rho GTPase-activating protein 9 OS=Homo sapiens OX=9606 GN=ARHGAP9 PE=1 SV=2	ARHGAP9	1	7.87295e-152	227.42	LSGSGPAELS(1)AGEDEEEESELVSKPLLR	3	6.3136	31	6.54713	4.83614	2.74018	3.54286	2.70486	2.91509	3.48622	3.4515	3.66816	0.673823		0.450331		2.2125	1.93194								0.886029		0.35405	0.556799		0.29368	0.27268	0.649949	0.355693	0.391014
P48634	1219	0.089	Down	0.035738	S	Protein PRRC2A OS=Homo sapiens OX=9606 GN=PRRC2A PE=1 SV=3	PRRC2A	1	9.79628e-05	106.11	LIPGPLS(1)PVAR	2	-9.9989	16		2.35563				7.93532									10.7688
Q13283	232	0.052	Down	0.000135505	S	Ras GTPase-activating protein-binding protein 1 OS=Homo sapiens OX=9606 GN=G3BP1 PE=1 SV=1	G3BP1	0.999659	0	422.11	SSS(1)PAPADIAQTVQEDLR	2	6.2888	42	7.08713	7.26788	6.512	5.93614	5.5953	5.17035	6.36307	4.85273	5.61852	0.30265		0.230183	0.119021	0.390184	0.421376	1.52751							1.35081		0.123457	0.203177	0.150188	0.154762	0.120504	0.119048	0.171397	0.147773	0.121586		0.110424
Q92609	6	0.505	Down	0.027081	S	TBC1 domain family member 5 OS=Homo sapiens OX=9606 GN=TBC1D5 PE=1 SV=1	TBC1D5	0.998334	5.673e-19	159.93	MYHS(0.001)LS(0.998)ETR	2	-3.3643	35				1.64318	0.775168	2.1933	1.81895	1.83198		2.00091	1.251	2.14062		2.89781		0.466208	0.352506			0.727621	0.452617		0.658076	0.573947	0.640304	0.761642		1.5153		0.436416	0.785544	0.627709	0.366331
P09429	35	0.293	Down	0.00085631	S	High mobility group protein B1 OS=Homo sapiens OX=9606 GN=HMGB1 PE=1 SV=3	HMGB1	1	4.89132e-05	94.119	KHPDAS(1)VNFSEFSK	3	-5.2442	28			2.87755	1.96452	1.42918	2.03691	2.00633	2.32959	1.43243																	0.427313						0.342602		0.754276
O14497	1755	0.473	Down	0.038004	S	AT-rich interactive domain-containing protein 1A OS=Homo sapiens OX=9606 GN=ARID1A PE=1 SV=3	ARID1A	0.999598	1.18477e-188	250.26	VSS(1)PAPMEGGEEEEELLGPK	2	3.1406	48			1.57386	2.1118	3.39322	1.27221		3.02956		6.94203	1.26162		2.08696		5.008	2.10105	0.938395	1.51105	0.429749	0.805226	0.275335			1.17314	1.1759	1.0343	0.733624	0.866463	0.618271	1.44222	0.816703	0.695586	0.735654		1.53441
O14497	382	0.451	Down	0.032536	S	AT-rich interactive domain-containing protein 1A OS=Homo sapiens OX=9606 GN=ARID1A PE=1 SV=3	ARID1A	0.998847	9.73132e-07	138.87	TPQPS(0.001)S(0.999)PMDQMGK	2	-4.2347	28					2.47797	1.5482				4.38406	1.15663		1.43478				0.859599		0.961269			0.497839			1.03186	0.789925	0.675109	0.627931	0.616639	2.06		0.488584	1.07056
Q9NQC7	422	1.827	Up	0.0181626	S	Ubiquitin carboxyl-terminal hydrolase CYLD OS=Homo sapiens OX=9606 GN=CYLD PE=1 SV=1	CYLD	0.999455	1.63914e-07	135.21	FHS(1)LPFS(0.999)LT(0.001)K	2	-8.0906	43	1.05615	0.79619		0.331737	0.740854				0.726471			0.922492	0.619784	0.456853	0.476023	0.315789	0.591231	0.661823					0.262695		1.70025	1.73145			1.06787		1.25825	1.62806	1.34804
P11142	637	0.418	Down	0.039315	S	Heat shock cognate 71 kDa protein OS=Homo sapiens OX=9606 GN=HSPA8 PE=1 SV=1	HSPA8	0.755396	9.57804e-85	155.75	LYQSAGGMPGGMPGGFPGGGAPPS(0.019)GGAS(0.755)S(0.218)GPT(0.008)IEEVD	3	4.849	19		0.567408	0.866923			1.40164		1.1433				0.611061				2.00378									0.437066	0.518325			0.327174				0.472191
Q7Z6I6	388	0.081	Down	0.0036357	T	Rho GTPase-activating protein 30 OS=Homo sapiens OX=9606 GN=ARHGAP30 PE=1 SV=3	ARHGAP30	0.991188	1.11852e-62	111.18	PSPLLPESLENDSIEAAEGEQEPEAEALGGT(0.183)NS(0.826)EPGT(0.991)PR	4	7.7227	9	5.07065	4.13636																																0.415568
Q9UIB8	296	0.161	Down	0.00181896	Y	SLAM family member 5 OS=Homo sapiens OX=9606 GN=CD84 PE=1 SV=1	CD84	1	1.77011e-16	175.51	IY(1)DEILQSK	2	1.713	30	3.03898	5.40553	4.07416	1.45048	1.84302	1.23597	1.6741	1.93548	1.3792		0.148649			0.97718	1.04931				1.18227		0.563107			0.830674				0.352436	0.461318	0.525284				0.203889	0.30092
Q01813	386	1.842	Up	0.0128005	S	ATP-dependent 6-phosphofructokinase, platelet type OS=Homo sapiens OX=9606 GN=PFKP PE=1 SV=2	PFKP	1	1.67376e-05	199.04	GRS(1)FAGNLNTYK	2	-3.5925	45		0.815154	1.04309							0.940449	0.457684	0.576585	0.717699	0.4	0.270764	0.86864	0.939323	0.620337		1.05082		0.981328	1.24094		1.00325	0.929303	1.01908	0.921191	0.807087	0.667423	0.747418	0.868987	0.540749		1.81899
P28482	187	0.35	Down	0.025905	Y	Mitogen-activated protein kinase 1 OS=Homo sapiens OX=9606 GN=MAPK1 PE=1 SV=3	MAPK1	0.999448	3.20154e-38	206.14	VADPDHDHTGFLT(0.001)EY(0.999)VATR	3	2.6417	18	0.626776	0.572079	1.20735	2.00769	1.36755	1.30859	2.16213	2.00387	1.64004																	0.805247		0.803357	0.537037			0.474385
Q86VR2	320	0.423	Down	0.0082202	S	Reticulophagy regulator 3 OS=Homo sapiens OX=9606 GN=RETREG3 PE=1 SV=1	RETREG3	0.998429	8.19145e-45	163.25	GQTPLTEGSEDLDGHS(0.998)DPEES(0.002)FAR	3	-3.8951	88	1.01495			3.23626		2.82686	3.79012	3.1966	2.5	0.718439	0.740515	2.06866	1.05616	2.29669	1.80265	1.2135	0.259504	0.359159							1.05925	0.727743	0.504542	0.927869	0.49234	2.04793	0.64291	0.939239	0.860088	0.245756	0.666312
Q9Y2W1	682	0.369	Down	2.9465e-06	S	Thyroid hormone receptor-associated protein 3 OS=Homo sapiens OX=9606 GN=THRAP3 PE=1 SV=2	THRAP3	1	7.59634e-26	195.3	IDIS(1)PSTFR	2	-0.20666	82			3.24752	3.75113	2.83803	3.67699	1.96706	2.28024	2.17963	1.43269	1.68314	2.79096	2.99688	4.03243	2.99569	4.90533	0.443017	1.77969	0.73506	0.357445	0.281005	0.927519	3.70051	1.16538	0.804878		0.757299	1.18553	0.864442	0.738806	0.520155	0.8	0.941126	1.57224	1.7818
Q9Y2W1	672	0.195	Down	0.027983	S	Thyroid hormone receptor-associated protein 3 OS=Homo sapiens OX=9606 GN=THRAP3 PE=1 SV=2	THRAP3	1	1.21041e-17	186.27	NKKS(1)PEIHR	2	-6.0057	35			6.4901	7.11765	5.26526	7.61504	3.81412	3.73746	3.97407			0.0988701					0.283395									0.0152672			0.0135558					1.45515	2.72079
Q9Y2W1	253	0.095	Down	0.002682	S	Thyroid hormone receptor-associated protein 3 OS=Homo sapiens OX=9606 GN=THRAP3 PE=1 SV=2	THRAP3	1	1.16527e-198	291.21	ERS(1)PALKS(1)PLQSVVVR	3	-0.82799	35			9.81683	11.6742	9.0892	10.8628	5.81882	7.55752	6.2463	0.940934		1.4774	0.809969	9.82703	8.6681	3.43787							2.82234		0.137308	0.253181		0.272013	0.141814	0.401119	0.108527	0.2
Q9Y2W1	248	0.144	Down	0.0130172	S	Thyroid hormone receptor-associated protein 3 OS=Homo sapiens OX=9606 GN=THRAP3 PE=1 SV=2	THRAP3	1	1.16527e-198	291.21	ERS(1)PALKS(1)PLQSVVVR	3	-1.8145	35			9.35149	11.1131	8.15962	10.3407	5.54118	6.84661	5.9463	0.895604	1.11337	3.32203	0.766355	9.34595	8.25	3.27219							2.68528		0.130985	0.24173		0.257862	0.135558	0.38153	0.103876	0.189404
Q9Y2W1	928	0.487	Down	0.025716	S	Thyroid hormone receptor-associated protein 3 OS=Homo sapiens OX=9606 GN=THRAP3 PE=1 SV=2	THRAP3	1	1.25872e-78	199.85	WAHDKFS(1)GEEGEIEDDES(0.988)GT(0.012)ENR	3	-1.7444	58				1.61991						1.33791	0.789244	2.16667	2.09034	3.29189	1.80603										1.05601	0.737913	0.668796	1.69654	0.428571	0.656716	0.389922	1.27682	1.4215
Q9Y2W1	243	0.022	Down	0.00056375	S	Thyroid hormone receptor-associated protein 3 OS=Homo sapiens OX=9606 GN=THRAP3 PE=1 SV=2	THRAP3	1	4.7502e-08	198.33	ASAVSELS(1)PR	2	0.39378	27				7.38462	13.493	9.03097	6.74588	9.32743	5.51852					0.291892		9.42604							1.03553												0.533609
Q9Y2W1	379	0.207	Down	0.0053581	S	Thyroid hormone receptor-associated protein 3 OS=Homo sapiens OX=9606 GN=THRAP3 PE=1 SV=2	THRAP3	0.999406	2.11667e-05	160.52	GSFS(0.999)DTGLGDGK	2	18.835	17					4.5		2.85882	4.89971	2.67963						1.94397	0.183432							10.3249						0.231491	0.334888			0.786689	0.915958
O75822	11	0.184	Down	0.0082833	S	Eukaryotic translation initiation factor 3 subunit J OS=Homo sapiens OX=9606 GN=EIF3J PE=1 SV=2	EIF3J	0.999929	0	336.7	AAAAAAAGDS(1)DSWDADAFSVEDPVR	2	5.0055	97	8.71839	5.01336	6.83444	8.32653	2.425	7.70633	8.16543	9.95098	2.48223	1.55917	0.267133	1.03891	0.841441	3.48284	2.36575	7.06518		0.0455581					9.37086		0.574144	0.757532	0.39777	0.555294	0.395062	0.542263	0.322904	0.429129	0.325333	0.0211055
P34910	294	0.471	Down	0.042857	S	Protein EVI2B OS=Homo sapiens OX=9606 GN=EVI2B PE=1 SV=2	EVI2B	0.998739	6.19516e-221	257.12	LFES(0.999)S(0.001)ENIEDSNNPK	2	-0.15077	27										2.3119	1.94106			1.99142			0.490053	0.854691							0.813725			0.898424	0.594047	0.946821	0.77402	0.547019	0.591274
P51858	133	0.256	Down	0.0034836	S	Hepatoma-derived growth factor OS=Homo sapiens OX=9606 GN=HDGF PE=1 SV=1	HDGF	1	7.37022e-300	341.61	KGNAEGS(1)S(1)DEEGKLVIDEPAK	2	2.8062	295	3.07874	0.259414	2.92857	5.68908	0.477528	5.41739	5.69469	6.31163	4.36697	2.15223	1.34138	2.69362	2.8698	4.31387	4.20833	4.90196	0.0392968	1.03053				0.0636443	0.377709	0.177015	1.45381	0.498389	1.21077	1.50291	1.2496	1.49379	1.15511	1.21796	0.465775	0.595214	0.116793
Q99704	446	0.296	Down	0.024495	S	Docking protein 1 OS=Homo sapiens OX=9606 GN=DOK1 PE=1 SV=1	DOK1	0.999914	1.45271e-05	119.58	SHNS(1)ALYSQVQK	2	-0.78784	12										1.87874					1.04962										0.459375	0.520042	0.6		1.2898
Q9NS69	15	0.003	Down	0.0181952	S	Mitochondrial import receptor subunit TOM22 homolog OS=Homo sapiens OX=9606 GN=TOMM22 PE=1 SV=3	TOMM22	1	1.08831e-152	253.53	AAAVAAAGAGEPQS(1)PDELLPK	2	2.9286	32	17.3101	14.5706	9.46241	11.3548	10.8992	12.4803	13.3019	16.6667	13.2559	0.00718907		0.0146905	0.00909918	1.22849	1.86594	0.963581							1.43973			0.00606061
P27987	65	0.199	Down	0.025356	S	Inositol-trisphosphate 3-kinase B OS=Homo sapiens OX=9606 GN=ITPKB PE=1 SV=5	ITPKB	0.99821	1.44314e-11	122.2	GASFLFPPAES(0.002)LS(0.998)PEEPR	2	-0.5277	40	1.6262	3.49826	2.85172	4.53344	5.84636	4.31893	3.38263	4.62947	3.24818	0.182231		0.292025		0.36801	0.363426	9.17727						1.17847	5.61058		0.133333	0.237903	0.263993	0.157303		0.323308			0.100216	1.66726
Q641Q2	1180	0.344	Down	0.00268	S	WASH complex subunit 2A OS=Homo sapiens OX=9606 GN=WASHC2A PE=1 SV=3	WASHC2A	0.997559	0	278.57	S(0.002)PMFPALGEAS(0.998)S(0.998)DDDLFQS(0.003)AK	2	7.0398	59	3.82792	2.85495	4.10841	4.30324	3.6451	4.40461	4.43011	2.75044	2.96486	0.657068	0.515337	0.730586	0.710345		1.38578	5.67003								0.534731	0.534787	0.56543	0.571719	0.534343		0.541485	0.375546	0.372531	0.460506	0.867431	1.26972
Q641Q2	539	0.156	Down	0.0005013	S	WASH complex subunit 2A OS=Homo sapiens OX=9606 GN=WASHC2A PE=1 SV=3	WASHC2A	1	2.6181e-271	254.73	GLFS(1)DEEDSEDLFSSQSASK	2	2.6948	32	8.54111	5.12116	5.4	2.75926	3.74118	2.57862	2.68602	2.2199	2.73499	0.217277						6.32494		1.37859				1.08442	5.1769		0.316719	0.294922	0.403866		0.264073	0.451965	0.270742		0.316746	0.924793
Q641Q2	478	0.376	Down	0.027963	S	WASH complex subunit 2A OS=Homo sapiens OX=9606 GN=WASHC2A PE=1 SV=3	WASHC2A	0.910301	5.17892e-11	116.9	VQS(0.91)T(0.09)ADIFGDEEGDLFK	2	5.1315	9	2.7782	2.66041		1.57407														1.5384				0.476592		2.90826										0.903123	0.855678
Q9NS28	49	1.961	Up	0.045436	S	Regulator of G-protein signaling 18 OS=Homo sapiens OX=9606 GN=RGS18 PE=1 SV=1	RGS18	1	1.03718e-41	217.89	NRLS(1)LLVQKPEFHEDTR	3	-6.0782	114	0.75927	0.821111	0.542811	0.12987	0.354962	0.125473	0.142193	0.109644	0.235782	1.35069		0.950893	0.684874	0.188668	0.260954	0.158494									2.30072	1.33333	1.66149	1.4255	2.4371	2.37449	1.17917	1.46635	2.72331		1.11299
Q13043	329	3.971	Up	0.0037241	T	Serine/threonine-protein kinase 4 OS=Homo sapiens OX=9606 GN=STK4 PE=1 SV=2	STK4	0.978438	8.01792e-48	159.97	EVDQDDEENSEEDEMDS(0.022)GT(0.978)MVR	2	-1.1946	38										0.108403		0.205447													0.685271	0.508157	0.9368	1.17746	0.861842	0.933172	0.780127	0.859322	0.470638
Q5SW79	359	0.217	Down	0.0025616	S	Centrosomal protein of 170 kDa OS=Homo sapiens OX=9606 GN=CEP170 PE=1 SV=1	CEP170	1	2.96662e-12	142.07	S(1)IKS(1)DVPVYLK	2	-6.1862	39	1.55893	1.54252	2.49365	2.5525	4.19332	2.40607	2.53178	2.05684	2.16454			0.344564	0.514164	1.62948	2.22169								0.397674
Q9UKE5	954	0.44	Down	0.021936	S	TRAF2 and NCK-interacting protein kinase OS=Homo sapiens OX=9606 GN=TNIK PE=1 SV=1	TNIK	0.9461	8.05032e-25	85.646	VS(0.016)T(0.036)HS(0.946)QEMDS(0.002)GTEYGMGSSTK	2	2.7624	10													1.14175	1.34668												0.453416	0.476228
Q9UKE5	707	0.128	Down	0.0058	S	TRAF2 and NCK-interacting protein kinase OS=Homo sapiens OX=9606 GN=TNIK PE=1 SV=1	TNIK	0.999986	1.15768e-06	124.77	LGSQPIRAS(1)NPDLR	2	5.6124	24	5.33648	5.85007	3.53571	2.49158	3.65329	3.46435				0.548843				0.548999	0.637911											0.378106		0.193056	0.226044	0.387689		0.322967
O94804	514	0.574	Down	0.0073405	S	Serine/threonine-protein kinase 10 OS=Homo sapiens OX=9606 GN=STK10 PE=1 SV=1	STK10	0.999999	2.06327e-15	226.85	EMGS(1)LSIKDPK	2	4.095	64	4.38688	3.9544	2.2079	1.3289	2.14013	1.38312	1.59006	1.9146	1.91974	2.12024	1.54566	1.94175	1.01028	1.87192	1.83516	0.512712	0.308388	0.79115	0.347776	0.265795	0.204871	0.45322			1.17044	0.883317	0.959935	1.16129	1.34696	1.84879	1.05791	0.85389	1.84728		0.574074
O94804	13	0.212	Down	0.0117447	S	Serine/threonine-protein kinase 10 OS=Homo sapiens OX=9606 GN=STK10 PE=1 SV=1	STK10	0.990724	1.59199e-10	138	ILRLS(0.991)T(0.009)FEK	2	4.5652	22		2.46254	2.07904		1.51168				1.52711	2.41553	0.482081	1.70388					0.283275	0.40708				0.887606		0.598131								1.95731	0.958171	0.527449
Q15637	14	2.8	Up	0.035276	S	Splicing factor 1 OS=Homo sapiens OX=9606 GN=SF1 PE=1 SV=4	SF1	1	5.59355e-07	117.8	ATGANATPLDFPS(1)KK	2	-2.3917	25										0.606579			0.219849				0.74234								0.436052	0.969697	0.9385	0.772691	0.44686		0.503638	0.558341			1.15168
P46459	207	2.051	Up	0.0066202	S	Vesicle-fusing ATPase OS=Homo sapiens OX=9606 GN=NSF PE=1 SV=3	NSF	1	0.000195461	104.86	QS(1)IINPDWNFEK	2	-0.90355	43										0.334018				0.309055		0.485437							0.542531		0.89424	0.657625	0.887399	1.05712	0.944796	0.691216	1.4375	0.841556	0.622983		0.82505
O43561	41	2.647	Up	0.0143962	S	Linker for activation of T-cells family member 1 OS=Homo sapiens OX=9606 GN=LAT PE=1 SV=1	LAT	0.927655	5.29051e-255	309.98	LPGSYDST(0.001)S(0.07)S(0.928)DS(0.001)LYPR	2	-0.61494	31	0.968927				0.355513				0.295896	0.679775	0.885714	0.531596			0.488829								0.80049		0.679354		1.69097	0.849711					0.947205
P07437	168	0.174	Down	0.00141995	S	Tubulin beta chain OS=Homo sapiens OX=9606 GN=TUBB PE=1 SV=2	TUBB	0.999974	7.22407e-121	258.79	IMNTFS(1)VVPSPK	2	2.1916	59	0.73424	0.687572	1.10297	0.694329	0.918839	0.932269	0.794108	0.773186	0.888255	2.86438	5.0359	4.432	4.02602	0.647022	0.843229							15.9231		1.20408	0.885246	0.776612	2.18222	1.72877	3.72951	5.18519	2.32439	0.820975	1.07557
P07437	172	0.141	Down	0.035618	S	Tubulin beta chain OS=Homo sapiens OX=9606 GN=TUBB PE=1 SV=2	TUBB	1	6.78294e-22	194.55	IMNT(0.007)FS(0.993)VVPS(1)PK	2	3.5908	61	0.846724	1.2313	1.39014	0.928869	0.586326	0.473336	0.993276	1.01367	0.512601	2.83333	7.69744	4.632	6.58364	0.344154	0.549864							15.6923	0.801498		0.331967	0.29985	0.422222	0.841096	0.885246	2.28148	1.77561	0.432203	0.753954
P50552	305	2.87	Up	0.028824	S	Vasodilator-stimulated phosphoprotein OS=Homo sapiens OX=9606 GN=VASP PE=1 SV=3	VASP	0.999995	9.73738e-17	146.75	VPAQSES(1)VRRPWEK	2	0.25942	90			0.518634							1.08651	0.1586		0.465241	1.03419	0.67253		2.56547	0.766542	1.32206	2.49699	4.88776			0.316076	1.13998	0.757599	0.474144	0.851644	0.456943	0.653738	0.658613	0.710458		4.17246	1.6286
Q7Z434	152	1.996	Up	0.0180245	S	Mitochondrial antiviral-signaling protein OS=Homo sapiens OX=9606 GN=MAVS PE=1 SV=2	MAVS	0.998537	4.79749e-138	154.04	EKEPSYPMPVQETQAPES(0.999)PGENS(0.001)EQALQTLSPR	3	0.78014	47				0.184855		0.289676				0.618667	0.428668	0.459164		0.515738	0.595262										0.727504	0.482353	0.421053	0.388712	0.820764	1.90042	0.519658	0.523997	1.03494
Q5H9R7	617	1.8	Up	0.0086183	S	Serine/threonine-protein phosphatase 6 regulatory subunit 3 OS=Homo sapiens OX=9606 GN=PPP6R3 PE=1 SV=2	PPP6R3	1	0	378.45	IQQFDDGGS(1)DEEDIWEEK	2	-0.27785	64	0.244055	0.217151	0.295828	0.508	0.54866	0.626219	0.544596	0.598958	0.516005	0.962036	0.605315	1.02495	0.795848	1.20374	1.04171	0.753509	0.470803	0.986034	0.528837		0.215263	0.750906	0.73475	1.13351	1.13805	1.20898	1.04601	1.00924	1.12019	1.5	1.06884	1.21984	1.27839	1.30262	1.65268
P13807	645	0.131	Down	0.00020493	S	Glycogen [starch] synthase, muscle OS=Homo sapiens OX=9606 GN=GYS1 PE=1 SV=2	GYS1	0.981221	4.10707e-06	121.86	PAS(1)VPPS(0.981)PS(0.017)LS(0.002)R	2	4.7109	55				3.53198		3.22832	6.10571	4.45872	3.60245	1.01144		1.54234		3.41667	4.08225	3.37736							3.56604		0.17094	0.414481	0.425693		1.00171	1.25371	0.498917	0.13856	0.535446	0.432878
P13807	727	0.583	Down	0.047844	S	Glycogen [starch] synthase, muscle OS=Homo sapiens OX=9606 GN=GYS1 PE=1 SV=2	GYS1	0.974409	1.42292e-74	154.72	NSVDTATSSSLSTPSEPLS(0.974)PT(0.023)S(0.002)S(0.001)LGEER	2	-0.68517	39	0.889546		0.584027	1.6686		2.27746	1.82571	1.13945	1.737	1.11356	0.985043	2.3004	1.04817	2.59091	2.47403								0.814224		1.25166	0.887723	1.02771	0.798416	0.946015	1.40223	0.844043	0.821331	0.827356		0.272727
Q9Y6W5	296	1.967	Up	0.042477	S	Wiskott-Aldrich syndrome protein family member 2 OS=Homo sapiens OX=9606 GN=WASF2 PE=1 SV=3	WASF2	0.999853	2.45096e-34	253.53	SSVVS(1)PSHPPPAPPLGSPPGPK	3	-8.1563	95	0.556497	0.467956	0.602721		0.430459	0.439898	0.372349	0.395238				1.28941	0.796214	0.368634	0.328752	0.963636							1.04545								3.39394	0.695297
Q9Y6W5	293	5.343	Up	0.041423	S	Wiskott-Aldrich syndrome protein family member 2 OS=Homo sapiens OX=9606 GN=WASF2 PE=1 SV=3	WASF2	0.968755	3.485e-50	202.64	RS(0.024)S(0.969)VVS(0.714)PS(0.293)HPPPAPPLGSPPGPK	3	3.1444	47					0.267038									0.128472	0.11105																1.94805	0.413088
P14317	149	0.418	Down	0.0169027	S	Hematopoietic lineage cell-specific protein OS=Homo sapiens OX=9606 GN=HCLS1 PE=1 SV=3	HCLS1	0.999583	2.2297e-16	159.12	HTS(1)QKDYSR	2	1.6083	14			1.06703		1.45309	1.64978	1.90887	2.33632									0.265338					0.972922												0.607632	1.11501
Q9UHB6	266	0.347	Down	0.0336	S	LIM domain and actin-binding protein 1 OS=Homo sapiens OX=9606 GN=LIMA1 PE=1 SV=1	LIMA1	0.995364	1.90871e-16	134.2	LSET(0.005)S(0.995)IKDR	2	-4.5612	28										0.847318		1.81371	1.2416		1.26293	0.281501			0.201293				0.435094	0.686813	1.05973	1.26679		1.19451	0.809	0.71401	1.42371	0.51462	1.27624		0.180131
Q9UHB6	490	0.19	Down	0.023004	S	LIM domain and actin-binding protein 1 OS=Homo sapiens OX=9606 GN=LIMA1 PE=1 SV=1	LIMA1	1	0	362.78	ETPHS(1)PGVEDAPIAK	2	6.3183	98	1.66645	0.205737	0.10139	0.89753	3.96415	3.26562	3.5906	4.23804	4.46269	1.08941		1.448	1.06828	0.876013	1.16379	3.33691						0.752791	0.391226		0.46792	0.145695	0.269641	0.208627	0.622	0.715942	0.514433	0.101086	1.19783		0.400655
P61106	180	0.417	Down	0.0020184	S	Ras-related protein Rab-14 OS=Homo sapiens OX=9606 GN=RAB14 PE=1 SV=4	RAB14	1	7.46059e-121	216.47	IYQNIQDGS(1)LDLNAAESGVQHKPSAPQGGR	4	2.8585	40	0.829593	0.561885	0.706821	1.4419	1.61883		1.53037	1.32351	1.22555	1.1769		0.611702	0.651163	1.59384	1.37094	0.541843							0.608841		0.510845	0.514238	0.403087	0.514006		0.474852	0.339091	0.480705	0.233048
Q92854	857	0.465	Down	0.023297	S	Semaphorin-4D OS=Homo sapiens OX=9606 GN=SEMA4D PE=1 SV=1	SEMA4D	1	3.89526e-16	204.86	FADS(1)DADGD	1	-4.9572	34		3.59341	3.03436	2.39221	2.78956	2.03771	1.97146	1.54227	1.85061			0.536062				2.6769	0.667191	0.175758				0.685626	1.54659			0.314286	0.266862		0.504587	0.606591			0.326019	0.456554	2.61689
P12814	230	4.791	Up	0.00130253	T	Alpha-actinin-1 OS=Homo sapiens OX=9606 GN=ACTN1 PE=1 SV=2	ACTN1	1	5.02159e-46	245.78	MLDAEDIVGT(1)ARPDEK	2	-4.163	27										0.296446				0.209171	0.228926		1.9101								1.04387	0.890991	0.86733	0.496738	0.545455	0.558749	0.518999	0.28373
P12814	140	0.19	Down	2.8458e-08	S	Alpha-actinin-1 OS=Homo sapiens OX=9606 GN=ACTN1 PE=1 SV=2	ACTN1	1	1.00694e-85	231.21	FAIQDIS(1)VEETSAK	2	4.646	36	1.48615	1.5931	1.48381	2.50165	2.25498	2.56708	2.71754	2.6092	1.77565	0.680129	0.323044	1.11458	0.904454	2.02172	1.70009	0.506214							0.583922		0.270189	0.276577	0.202322	0.366263	0.258813	0.314455	0.287303	0.389881	0.309025
P60709	368	0.355	Down	0.0064207	S	Actin, cytoplasmic 1 OS=Homo sapiens OX=9606 GN=ACTB PE=1 SV=1	ACTB	0.999909	7.53552e-15	190.06	QEYDESGPS(1)IVHR	2	-5.5764	21	0.947924					1.44968	1.31059				1.10714		0.790888		0.608	1.27989									0.528749		1.02231	0.809467	0.816754	0.735267	0.988665		0.975806
Q05655	304	0.104	Down	1.79271e-05	S	Protein kinase C delta type OS=Homo sapiens OX=9606 GN=PRKCD PE=1 SV=2	PRKCD	0.999554	0	349.53	RSDS(1)ASSEPVGIYQGFEK	2	5.3989	37	1.25835	0.849257	1.27423	3.36047	2.17521	3.07556	3.14706	3.48348	2.42973					1.39755	1.63648	1.6129							1.69069
Q05655	664	0.197	Down	0.045355	S	Protein kinase C delta type OS=Homo sapiens OX=9606 GN=PRKCD PE=1 SV=2	PRKCD	1	0	320.65	NLIDSMDQSAFAGFS(1)FVNPK	2	6.2009	82	7.5993	8.77707	6.73814	5.42857	2.13248	3.69293	4.33007	5.03652	2.17609	1.0163		0.201283	0.236465	0.542331	0.943079	0.359726							0.238359		0.366748	0.683348	0.363919	0.569456	0.351648	0.556614	0.357355	0.520059	0.307155	0.0830904	0.980884
Q9Y3L3	626	0.242	Down	0.0104153	T	SH3 domain-binding protein 1 OS=Homo sapiens OX=9606 GN=SH3BP1 PE=1 SV=3	SH3BP1	0.999995	1.86663e-10	65.173	APTVPPPLPPT(1)PPQPAR	2	3.7097	20	4.7094	3.22281	2.94937															1.44097								0.612179	0.550703	0.475089		0.551829				1.06655
Q9H2M9	450	2.062	Up	0.00180444	S	Rab3 GTPase-activating protein non-catalytic subunit OS=Homo sapiens OX=9606 GN=RAB3GAP2 PE=1 SV=1	RAB3GAP2	1	1.52816e-06	175.62	ADFS(1)PFGNSQGPSR	2	-3.2352	31						0.330303		0.323358		0.465717	0.51468	0.510222	0.44694	0.448454	0.505788	1.30909		1.27285					1.24214		0.767421	0.820488	1.06998		0.841713	1.05128	0.845946	0.606618	0.751106
P17026	49	0.382	Down	0.030603	S	Zinc finger protein 22 OS=Homo sapiens OX=9606 GN=ZNF22 PE=1 SV=3	ZNF22	1	1.10302e-15	163.93	RS(1)LDDKPYK	2	-4.6569	35											1.77219	1.50805	0.841642	0.909091	2.80147										0.38566	0.567039	0.717712		0.796623	0.789216	0.930046	0.38191	0.787736
P68366	48	0.3	Down	0.0069592	S	Tubulin alpha-4A chain OS=Homo sapiens OX=9606 GN=TUBA4A PE=1 SV=1	TUBA4A	1	0	358.17	TIGGGDDS(1)FTTFFCETGAGK	2	2.7374	36		0.685196	0.924547	2.80607	1.62773	2.56764	2.61447	3.27017	1.56364	0.489718	0.368462	0.419109	1.40293	0.624545	0.522013	2.28534							2.32127		0.119863	0.202358	0.0473373	0.138254	0.162424	0.0728477	0.438617	0.258877	0.222222		1.26557
Q9UDT6	923	0.399	Down	0.00189713	S	CAP-Gly domain-containing linker protein 2 OS=Homo sapiens OX=9606 GN=CLIP2 PE=1 SV=1	CLIP2	1	1.16971e-08	189.07	VLLLEANRHS(1)PGPER	2	-2.2177	80	2.25369	1.51122	2.19716	2.50488	2.87551	2.28438	2.65037	2.58993	2.23635	1.60798	0.408051	1.00282	1.04772	3.12646	2.2965	2.84005						0.357583	2.65647		0.63626	0.615764	0.401015	0.604675	0.384615	0.696567	0.443249	0.574724	0.260647	0.316801	0.705387
Q9UEW8	354	0.468	Down	0.0052193	T	STE20/SPS1-related proline-alanine-rich protein kinase OS=Homo sapiens OX=9606 GN=STK39 PE=1 SV=3	STK39	0.99916	0.00080595	146.58	LLT(0.001)RT(0.999)PDIAQR	2	-5.0664	30			0.971061	1.18878			1.4858	1.71761		0.725724	1.02982		0.709765	0.615089											0.5625	0.501477	0.652621	0.539595			2.625	0.561026
Q9Y2L9	568	0.137	Down	0.0065209	T	Leucine-rich repeat and calponin homology domain-containing protein 1 OS=Homo sapiens OX=9606 GN=LRCH1 PE=1 SV=3	LRCH1	1	4.34557e-68	224.52	NLESIDPQFT(1)IR	2	-2.4026	26	7.13466	4.32838	1.71553																						0.397485	0.672449	1.06517	1.39372	0.464079	0.583404		0.712863	1.01308
Q96HC4	111	0.42	Down	0.025484	S	PDZ and LIM domain protein 5 OS=Homo sapiens OX=9606 GN=PDLIM5 PE=1 SV=5	PDLIM5	0.999298	1.55348e-169	285.32	EVVKPVPIT(0.001)S(0.999)PAVSK	2	2.8243	56	2.07219	2.33126	3.01278	3.17279	3.20952	2.88339	2.79599	2.51011	2.67138	0.964985	0.453271	0.906027	0.917808	1.87558	1.7884	2.63995						0.314516	2.35213	0.551952	0.603496	0.825121	0.678657	0.602729		0.527666	0.571686	0.0234302	0.440496		0.769231
Q7Z460	797	0.241	Down	0.0163198	S	CLIP-associating protein 1 OS=Homo sapiens OX=9606 GN=CLASP1 PE=1 SV=1	CLASP1	0.998269	0	356.53	VLST(0.001)S(0.998)T(0.001)DLEAAVADALK	2	4.8047	17	1.60455	1.51152	2.62682	1.94906	1.67786	1.89491	2.40964	2.44186	2.45778							1.26688
P42566	324	0.089	Down	0.00033524	S	Epidermal growth factor receptor substrate 15 OS=Homo sapiens OX=9606 GN=EPS15 PE=1 SV=2	EPS15	0.999908	8.65953e-147	269.09	NIIGSS(1)PVADFSAIK	2	-2.7337	40	3.50587	3.10256	3.73241		4.68045	5.34449	5.80716	5.0879	4.68227	0.317925		0.374308	0.291749	0.290323	0.318047	5.22235							6.59976		0.207781	0.311303		0.225926	0.153291	0.270601	0.221254		0.274068		0.343829
P42566	790	1.724	Up	0.007258	S	Epidermal growth factor receptor substrate 15 OS=Homo sapiens OX=9606 GN=EPS15 PE=1 SV=2	EPS15	1	7.15973e-41	235.69	S(1)INKLDS(1)PDPFK	2	-3.9764	71	0.651026	0.794872	0.888276	0.787122	0.775689	0.846583	0.837466	0.766879	0.767241	0.779245	0.839394	1.0144	1.20039	1.06948	1.18935	0.997672	1.05202	0.799712	0.605951	0.412951	0.355679	0.609589	0.964371		1.13616	1.15134	0.840232	1.0463	0.849414	0.900891	1.18118	1.15258	0.856028	2.69	1.47481
P42566	8	0.18	Down	0.0087232	S	Epidermal growth factor receptor substrate 15 OS=Homo sapiens OX=9606 GN=EPS15 PE=1 SV=2	EPS15	0.999974	3.27191e-18	131.67	AAAAQLS(1)LTQLSSGNPVYEK	2	7.0868	22	2.38856		2.52	2.29041	2	2.30126	2.51377	2.28153	2.03818	0.331132													5.22328				0.265069	0.218519
Q5M775	78	0.481	Down	0.0061231	T	Cytospin-B OS=Homo sapiens OX=9606 GN=SPECC1 PE=1 SV=1	SPECC1	0.99936	2.00176e-31	221.62	T(0.001)AT(0.999)AGAISELTESR	2	2.9446	26					1.86846	1.43761			1.88571			1.26143	1.1778	2.37099	2.62738										0.667225	0.52551	0.353642	0.56378	0.320449	0.366901	0.534795	0.62735	0.445979
P30041	177	3.178	Up	0.0022156	T	Peroxiredoxin-6 OS=Homo sapiens OX=9606 GN=PRDX6 PE=1 SV=3	PRDX6	1	7.08338e-07	130.99	VAT(1)PVDWK	2	-2.2093	27				0.339683			0.342059							0.225216	0.17729	1.8996		8.75248							0.97995	0.930061	0.0359138	0.490122	0.992569	0.757937	0.793878	0.507177	1.13366
P63104	37	0.644	Down	0.028197	S	14-3-3 protein zeta/delta OS=Homo sapiens OX=9606 GN=YWHAZ PE=1 SV=1	YWHAZ	1	2.27579e-06	127.62	SVTEQGAELS(1)NEER	2	0.63128	16											0.86833		1.09649												0.596123	0.7	0.749331			0.464602		0.558979	0.810726
P02671	561	0.198	Down	0.039978	S	Fibrinogen alpha chain OS=Homo sapiens OX=9606 GN=FGA PE=1 SV=2	FGA	0.986305	2.25051e-125	310.9	ES(0.002)S(0.986)S(0.012)HHPGIAEFPSR	3	-0.95582	51	3.82648		1.13311		2.59195	1.34492	3.40375	3.37966	3.00375		0.30876	0.330435	0.274286		0.527062	0.878012	0.463749		0.541772	0.249852		1.20723	0.736089	1.11971				0.113244			0.143296	0.0957249	0.237363	0.387911	0.559871
Q14162	611	0.158	Down	0.009917	S	Scavenger receptor class F member 1 OS=Homo sapiens OX=9606 GN=SCARF1 PE=1 SV=3	SCARF1	0.999686	2.73197e-08	153.25	RS(0.001)S(0.999)GELSS(1)PLR	2	-4.1465	56	2.51294	1.39506	1.79863	2.17308	6.26836	7.75694	7.93418	6.49887	8.24734			0.166884		1.60956	2.70769		0.341089		0.0761794			1.18113	0.638941	2.8162	0.520588	0.632054	0.644	0.560953	0.729015	1.53047		0.392308	1.27578		1.01336
P61978	379	0.038	Down	0.0031766	S	Heterogeneous nuclear ribonucleoprotein K OS=Homo sapiens OX=9606 GN=HNRNPK PE=1 SV=1	HNRNPK	1	0	317.81	GS(1)YGDLGGPIITTQVTIPK	2	7.7368	10	2.58974			3.38235	2.62908	2.47227	2.45748	3.7362							0.248447
Q13263	50	0.188	Down	0.016225	S	Transcription intermediary factor 1-beta OS=Homo sapiens OX=9606 GN=TRIM28 PE=1 SV=5	TRIM28	0.985968	0	356.06	STAPSAAASASASAAAS(0.014)S(0.986)PAGGGAEALELLEHCGVCR	3	-1.086	54			7.01818		5.44545	5.73356	5.87023	10.5434	5.62255	0.56697		0.634051	0.635647												0.599539	0.531447	0.555924	0.679174	0.550494	0.625458	0.524401		0.525994
Q13263	19	0.034	Down	0.0031762	S	Transcription intermediary factor 1-beta OS=Homo sapiens OX=9606 GN=TRIM28 PE=1 SV=5	TRIM28	1	0	449.09	AASAAAASAAAASAASGS(1)PGPGEGSAGGEK	2	0.98633	99		37.5938	23.4182	12.125	10.1841	12.3633	14.0534	22.1618	12.6838	0.749025	0.181529	0.960861	1.03943	0.232877	2.56156	5.31833							7.88846		0.138355	0.235063	0.223695	0.267355	0.441913	0.624542	0.746229	0.136725	0.398318		0.0622867
Q13263	473	0.322	Down	0.0131597	S	Transcription intermediary factor 1-beta OS=Homo sapiens OX=9606 GN=TRIM28 PE=1 SV=5	TRIM28	1	1.60701e-216	302.33	S(1)GEGEVSGLMR	2	-0.10512	69		4.5625	4.28485	2.67434	2.75909	2.90311	3.45802	3.11561	2.81127	1.06372			1.09621	2.71233	2.16817	2.63023		0.302326				0.259675			0.923136	1.06289	0.830157	1.03565	0.962035	1.09341	0.898846	0.984102	0.881498	0.540431	0.546075
Q9NR19	30	0.464	Down	0.047562	S	Acetyl-coenzyme A synthetase, cytoplasmic OS=Homo sapiens OX=9606 GN=ACSS2 PE=1 SV=1	ACSS2	1	1.19019e-07	142.71	SWS(1)PPPEVSR	2	-6.824	52	3.91484	1.16249	2.24339	7.52852	2.9799	1.5421	3.12048	5.90415	1.475	0.822609		1.95222		2.42222	0.733157	5.48923	0.327248	1.16114				0.841979	2.80514	0.980905	1.8063	0.429027	0.414781	0.499305	0.446809	0.805217	0.475751	0.496084	0.692571	1.46344	1.62914
Q12912	363	0.435	Down	0.042782	S	Lymphoid-restricted membrane protein OS=Homo sapiens OX=9606 GN=LRMP PE=1 SV=3	LRMP	0.999505	1.25568e-05	153.18	SAS(1)LNSKPSSLR	2	-2.2308	20										2.24866	1.09951	1.81406	0.793987	0.7261	0.831063										1.00121	0.771493					0.620896	0.966942	0.293932
Q5JSL3	440	0.449	Down	0.043536	S	Dedicator of cytokinesis protein 11 OS=Homo sapiens OX=9606 GN=DOCK11 PE=1 SV=2	DOCK11	0.999794	0	328.19	EMLWGSSTQLASDGS(1)PK	2	5.5653	102	0.917515	1.00572	1.76199	2.40837	1.734	1.97879	2.57301	2.03722	2.36505	2.93124	1.2761	1.63245	2.28834		1.97653	3.3832	0.101499	0.908133	0.0248322			0.0811989	3.65849	1.02102	1.1464	1.11535	1.16163	1.19471	0.927625	1.09505	1.25319	1.20258	0.900104	0.0732984	0.187883
Q12802	2467	0.378	Down	0.00173941	T	A-kinase anchor protein 13 OS=Homo sapiens OX=9606 GN=AKAP13 PE=1 SV=2	AKAP13	1	3.60361e-97	284.14	RAET(1)FGGFDSHQMNASK	3	-6.0889	103	2.74556	2.00567	2.02387	1.09813	3.24359	2.104	1.42115	2.38874	1.38801	8.08333	1.10423	1.23615	1.1832	3.57333	1.20695		0.206471	0.936364	0.600114			1.98033		0.96011	1.17104	1.07803	0.989392	1.78636	0.654406	1.45208	0.867435	0.960117	0.485484	0.378007	0.534222
Q12802	2709	0.091	Down	0.00040091	S	A-kinase anchor protein 13 OS=Homo sapiens OX=9606 GN=AKAP13 PE=1 SV=2	AKAP13	0.978529	3.07044e-26	111.06	IPSFFPSPEEPPS(0.979)PS(0.021)APSIAK	2	2.8073	26	3.92505		5.48276		6.14316	6.03467	4.1147	5.70509	4.53312			0.361516	0.340723	0.875556												0.324435	0.358727		0.211494	0.405751	0.238232	0.214008
Q12802	1642	0.332	Down	0.00072427	S	A-kinase anchor protein 13 OS=Homo sapiens OX=9606 GN=AKAP13 PE=1 SV=2	AKAP13	1	8.89429e-33	198.04	VDS(1)LVSLSEEDLESDQR	2	3.8209	50	2.24458	2.43909	2.43236	1.35981	2.60256	2.656	1.82975	2.44504	1.80599	4.82222	1.71824	1.15015	0.628938		0.922591		0.217987	1.28182						1.86107	1.1598	1.22485	1.10318	1.98743	1.21916	2.08786	1.17867	1.12354	0.726613		0.344889
Q12802	1929	0.292	Down	0.0185158	S	A-kinase anchor protein 13 OS=Homo sapiens OX=9606 GN=AKAP13 PE=1 SV=2	AKAP13	0.995836	2.44489e-07	197.79	FLSHS(0.996)T(0.004)DSLNK	2	-1.8168	41	8.20118	3.07082		1.69626	1.32051	4.27733	1.50358	1.3244	1.62776	9.17222	0.977199	1.17055	0.696616	3.28											1.00499	0.775154	0.662488	1.41113	0.575479	1.17093	0.764649	0.808366	0.741935		0.213778
P20042	2	0.17	Down	0.000179405	S	Eukaryotic translation initiation factor 2 subunit 2 OS=Homo sapiens OX=9606 GN=EIF2S2 PE=1 SV=2	EIF2S2	1	1.22116e-244	299.1	S(1)GDEMIFDPT(0.042)MS(0.958)KK	2	-3.3186	231	3.41033	4.87	5.56757	6.63904	5.8847	9.0512	7.69421	7.17452	6.37143	1.08934	0.306522	0.76673	0.692847	1.53186	1.81432	4.44388	0.590886	1.20954	0.799817	0.705766	0.804416	1.23266	4.98246	1.66561	0.55608	0.678922	0.586169	0.550371	0.370103	0.424971	0.52	0.37931	0.355872	0.713122	0.623142
O43741	108	0.306	Down	3.1771e-06	S	5'-AMP-activated protein kinase subunit beta-2 OS=Homo sapiens OX=9606 GN=PRKAB2 PE=1 SV=1	PRKAB2	1	1.65405e-39	216.4	S(1)HNDFVAILDLPEGEHQYK	3	-7.9872	68	2.20786	1.6865	1.96434	1.839	2.01503	1.71463		1.50765	1.74568					3.02635	1.59179	1.93112										0.395978		0.258065
Q9Y490	1021	6.862	Up	3.2551e-10	S	Talin-1 OS=Homo sapiens OX=9606 GN=TLN1 PE=1 SV=3	TLN1	1	0	321.81	ASVPTIQDQASAMQLS(1)QCAK	2	2.5934	63	0.204493	0.158544		0.233117	0.295438	0.259162	0.228496		0.23451	0.351679	0.198317	0.227384	0.453358	0.188668	0.185905	1.32718	1.06834	0.756098					1.19031	1.2065	1.2392	1.73386	1.46537	1.35934	0.963512	0.549612	0.927273	0.510321	0.795647	1.01079	3.37072
Q9Y490	729	3.122	Up	0.035557	S	Talin-1 OS=Homo sapiens OX=9606 GN=TLN1 PE=1 SV=3	TLN1	0.974735	1.27206e-26	164.43	VVAPT(0.001)IS(0.024)S(0.975)PVCQEQLVEAGR	2	-1.0427	18										0.385261	0.257212			0.443038		2.69255							2.34051		0.538693		0.522727				0.53369	0.392202	0.423216		1.84411
Q9Y490	354	0.355	Down	4.3055e-06	T	Talin-1 OS=Homo sapiens OX=9606 GN=TLN1 PE=1 SV=3	TLN1	1	1.11522e-09	186.39	EVIQEWNLT(1)NIKR	2	-3.7322	28	0.567972	0.656385	0.857732	0.982468	1.33961	1.01963	1.09849	0.975674	1.17322	1.04104	1.08534	1.0709	1.41138		0.955043											0.539225	0.701299	0.580082	0.655644	0.389147	0.731551		0.847642
Q9Y490	425	1.566	Up	0.00072296	S	Talin-1 OS=Homo sapiens OX=9606 GN=TLN1 PE=1 SV=3	TLN1	0.999291	4.4542e-39	141.64	SKDHFGLEGDEESTMLEDS(0.001)VS(0.999)PK	3	4.0739	85	0.608295		0.5189	0.732468	0.463432	0.703534	0.753775	0.819855	0.467022	0.286381				0.759494	0.883961	2.72756							1.17056		0.38593			0.403491	0.129989	0.336434
P00491	33	0.366	Down	0.0186447	S	Purine nucleoside phosphorylase OS=Homo sapiens OX=9606 GN=PNP PE=1 SV=2	PNP	1	1.76392e-21	182.12	HRPQVAIICGS(1)GLGGLTDK	3	0.4058	27	0.750199	0.471664		1.29826	0.773163	1.17907	1.2273	1.41155	0.633359	0.436858		0.462403	0.211144	1.73169	1.87709	1.39436							1.45304			0.165989
Q96CX2	185	0.547	Down	0.0179219	S	BTB/POZ domain-containing protein KCTD12 OS=Homo sapiens OX=9606 GN=KCTD12 PE=1 SV=1	KCTD12	0.999992	0	319.35	S(1)PSGGAAGPLLTPSQSLDGSR	2	-1.3557	46					1.13573	2.34637	1.48404		1.33174	2.29688	1.0991	1.41538	1.45389	2.26923	3.49457		0.422606	1.32105			0.235675	0.351852		1.47283	1.12329		1.17061	1.36481	1.85466	1.16019	1.15225	1.17842	1.0724	0.383429	0.359908
Q96G03	165	0.094	Down	0.0038575	S	Phosphoglucomutase-2 OS=Homo sapiens OX=9606 GN=PGM2 PE=1 SV=4	PGM2	0.999988	2.04587e-56	236.37	LCAGIMITAS(1)HNPK	2	3.6229	87	2.76527	2.95349	1.08497	4.80678	2.82911	3.38315	5.83048	10.0217	2.68942	0.487242		0.122768		1.22874	1.218	0.735115							0.867347			0.0139925						0.0371058
P49792	2804	0.37	Down	0.00035511	S	E3 SUMO-protein ligase RanBP2 OS=Homo sapiens OX=9606 GN=RANBP2 PE=1 SV=2	RANBP2	0.956145	6.18684e-10	82.185	S(0.001)IS(0.956)S(0.042)PSVSSETMDKPVDLSTR	3	-2.8878	10										1.50398			1.31876												0.670898					0.974099		1.0058	0.731308
P53396	481	16.638	Up	0.02928	S	ATP-citrate synthase OS=Homo sapiens OX=9606 GN=ACLY PE=1 SV=3	ACLY	0.999996	1.96962e-15	218.9	AKPAMPQDSVPS(1)PR	2	-4.2562	86			0.379793	0.254496	0.0846945	0.428735	0.0774977		0.152532	0.542457	0.959627	0.316508	0.481577	0.192677	0.186945	0.226657	9.59729	8.68895	5.09823	15.4211	13.7171	1.37086	0.0122478	0.26506	0.633166	0.468551	0.388446	0.525817	0.353741	0.390779	0.261728	0.559341	0.497549	15.5482	8.69427
P40818	718	2.145	Up	0.0067985	S	Ubiquitin carboxyl-terminal hydrolase 8 OS=Homo sapiens OX=9606 GN=USP8 PE=1 SV=1	USP8	0.999962	0	345.21	SYS(1)SPDITQAIQEEEKR	3	-9.4273	102										0.639576	0.485844		0.702488												1.4296	1.31288	1.23788	1.53861	1.08222	1.91206		1.40121	0.594784
Q8WXG6	1239	0.211	Down	0.00076251	S	MAP kinase-activating death domain protein OS=Homo sapiens OX=9606 GN=MADD PE=1 SV=2	MADD	0.999125	8.21965e-270	242.29	GT(0.001)LS(0.999)DSEIETNSATSTIFGK	2	5.4379	15	3.84196	4.81198			1.62073	2.83689	2.37652	2.68333	1.65325																	0.456522			0.251154				0.240317
Q9P270	315	0.237	Down	0.00123715	S	SLAIN motif-containing protein 2 OS=Homo sapiens OX=9606 GN=SLAIN2 PE=1 SV=2	SLAIN2	0.906319	2.36084e-83	138.16	RGT(0.094)FS(0.906)DQELDAQSLDDEDDNMHHAVYPAVNR	4	-0.1108	17	3.62671	3.79688	2.31908			1.4806								1.64516	1.71389	2.02426							1.61495
P98172	281	2.048	Up	0.044836	S	Ephrin-B1 OS=Homo sapiens OX=9606 GN=EFNB1 PE=1 SV=1	EFNB1	0.998894	3.33253e-06	119.79	AAALS(0.999)LS(0.001)TLASPK	2	-4.605	25										1.09864		0.495522		0.976631	0.507003	1.56195							1.49461		0.797386	0.700875	0.29908	0.473813	0.330597	0.669009	0.276596	0.678803	0.521616
P02545	22	0.46	Down	0.045183	S	Prelamin-A/C OS=Homo sapiens OX=9606 GN=LMNA PE=1 SV=1	LMNA	0.937639	8.45694e-32	230.55	SGAQASST(0.004)PLS(0.938)PT(0.058)R	2	2.236	18			2.72265			4.09091	1.86072					1.67514			2.04348										0.739606	0.852008	0.819315	0.750943	0.608309	1.05958	0.829646	0.888104	1.14495
Q04759	323	0.542	Down	0.03048	S	Protein kinase C theta type OS=Homo sapiens OX=9606 GN=PRKCQ PE=1 SV=3	PRKCQ	1	2.97004e-11	146.34	EGPVEIGLPCS(1)IKNEAR	3	-11.857	40			2.2	1.50826	1.27933	1.72274	1.75686		1.18259		0.91831	1.17071	0.593535	0.803468	1.26516										0.481884	1.12707	0.64996	0.701727	0.445709	0.55618	0.591538	0.467282	0.658385
Q7KZI7	208	0.088	Down	0.0079829	T	Serine/threonine-protein kinase MARK2 OS=Homo sapiens OX=9606 GN=MARK2 PE=1 SV=2	MARK2	1	9.44871e-269	288.58	LDT(1)FCGSPPYAAPELFQGK	2	2.4893	48	5.17962	2.24495	5.66813	8.8984	15.1203	13.5639	10.1082	10.2788	11.373	0.948031	0.262045	0.294772	0.666667		0.68431	0.589916			0.137476			0.506494	0.572025		0.340635	0.39233	0.666667		0.293	0.4336	0.450855	0.23132	0.438163	0.383562	1.23222
Q7KZI7	456	0.597	Down	0.049539	S	Serine/threonine-protein kinase MARK2 OS=Homo sapiens OX=9606 GN=MARK2 PE=1 SV=2	MARK2	1	4.03987e-05	144.51	VPAS(1)PLPGLER	2	-8.0921	42	2.1949	1.89298								1.99055	1.26439	0.939933		0.689655	1.03592	0.642017	0.486535		0.341597	0.759717	0.627917		0.759916	0.770701	1.05038		1.4432	1.01122	1.296	1.712	1.08333	1.33572	1.35807	1.17443	1.02222
P10412	18	3.704	Up	0.00085791	T	Histone H1.4 OS=Homo sapiens OX=9606 GN=H1-4 PE=1 SV=2	H1-4	1	3.30097e-24	157.52	SETAPAAPAAPAPAEKT(1)PVK	2	-0.16699	63		0.882261	0.33908	0.411348	0.632447	0.682771	0.534179	0.295378	0.403402	3.90395	0.451282	0.724246	1.39342	0.915205	0.508703	1.97285	4.63333	0.839286				1.90214	0.933229		1.42347	0.562343	0.739355	1.05719	1.66359	0.823529	0.197953	1.53468	0.528926	4.34325	9.08108
Q05682	129	0.344	Down	0.032941	S	Caldesmon OS=Homo sapiens OX=9606 GN=CALD1 PE=1 SV=3	CALD1	0.999908	1.00206e-74	238.39	EFDPTITDAS(1)LSLPSR	2	0.71554	43	3.13172	3.79002	1.86707	1.44132	0.540333		0.401774		1.3027	1.23395	0.692018		2.69858		0.327635		0.422832	0.503185							1.1731	1.48309	1.01315	1.13499	0.787466	0.675466	1.28026	1.15771	1.22825	0.2625	0.521082
Q6PJF5	328	0.223	Down	0.036117	S	Inactive rhomboid protein 2 OS=Homo sapiens OX=9606 GN=RHBDF2 PE=1 SV=2	RHBDF2	1	6.6115e-17	96.204	GIPHS(1)AS(1)PVS(1)PDGVQIPLK	2	-0.82368	53				4.6615		3.33243																			0.762287		1.02772	0.891641				0.580981	0.288288
Q9Y5S9	56	0.456	Down	0.00108308	S	RNA-binding protein 8A OS=Homo sapiens OX=9606 GN=RBM8A PE=1 SV=1	RBM8A	0.999543	1.63592e-16	91.993	MREDYDS(1)VEQDGDEPGPQR	3	3.8059	23											1.8	2.66777	2.1048												0.737872	1.05759	0.779412	0.785969		1.45491	0.627592	0.57619
P21333	1084	1.673	Up	0.020659	S	Filamin-A OS=Homo sapiens OX=9606 GN=FLNA PE=1 SV=4	FLNA	0.999968	2.97715e-61	257.34	AFGPGLQGGSAGS(1)PAR	2	-4.149	42	0.425474		0.349791	0.520468	0.450751	0.537162	0.500817	0.497483	0.396605	0.802198		0.728377	1.16757		0.718284	0.611324					0.322034		0.809154	0.977273	0.991329	1.04057	0.955686	1.13742	0.963483	0.73434	0.943361	1.02996	0.867711
P21333	2152	1.696	Up	0.0106602	S	Filamin-A OS=Homo sapiens OX=9606 GN=FLNA PE=1 SV=4	FLNA	1	1.75512e-284	287.51	RAPS(1)VANVGS(1)HCDLS(1)LK	2	1.3358	1204	0.728997	0.692603	0.61841	0.53467	0.738731	0.244932	0.260621	0.831376	0.660494	1.04317	0.615983	0.40243	1.05431	0.920424	0.754664	0.609028	1.1258	1.55147	1.01828	0.698061	0.607748	0.977909	1.34833	2.17355	1.18304	0.754717	1.13127	1.17363	1.17416	0.990189	1.19406	1.04236	1.17058	2.33183	0.871889
P21333	2338	1.782	Up	0.0185617	S	Filamin-A OS=Homo sapiens OX=9606 GN=FLNA PE=1 SV=4	FLNA	0.971118	3.99198e-06	139.61	LTVS(0.971)S(0.029)LQESGLK	2	-5.2604	44	0.319783			0.423559	0.477462		0.479575	0.425336		1.05808	0.347242	0.683345	0.890613	0.714412	0.593284	0.591431							0.58495		1.2052	1.06981	0.941472	0.957289	0.594569	0.580377	0.834726		0.849434	1.85973
P21333	2211	0.366	Down	0.0025156	T	Filamin-A OS=Homo sapiens OX=9606 GN=FLNA PE=1 SV=4	FLNA	0.94247	5.06718e-06	135.89	FVPAEMGT(0.024)HT(0.942)VS(0.034)VK	2	4.4042	19	1.16079			1.30744	1.64023	1.22973	1.30474	1.33138	1.45525	0.539246		0.621158	0.846393	1.31034	1.13246										0.300578	0.329245						0.436983
P21333	2339	0.534	Down	0.0022024	S	Filamin-A OS=Homo sapiens OX=9606 GN=FLNA PE=1 SV=4	FLNA	0.999918	5.11332e-121	240.82	LTVSS(1)LQESGLK	2	4.8378	92	1.02981	1.03746	0.891213	1.6792	1.22705	1.64443	1.64542	1.4245	1.12114	2.9686	0.929986	1.61115	1.5834	2.19982	2.13526	1.17138	0.624733	1.65809	0.571802	0.282548	0.220339	0.313697	1.03413	1.18182	0.685934	0.55283	1.10284	0.450325	1.07491	0.276226	0.773445	0.493802			0.36682
P21333	2329	0.387	Down	0.017896	S	Filamin-A OS=Homo sapiens OX=9606 GN=FLNA PE=1 SV=4	FLNA	0.981758	1.93675e-36	160.81	FNEEHIPDSPFVVPVAS(0.018)PS(0.982)GDAR	3	-7.5819	57	1.51762	1.36599	1.14393	1.94987	1.78631	2.01605	2.05147	1.93876	1.65355	0.624804	0.434936	0.547534	0.647013	0.499558	0.544776	2.04361							2.49185				0.473244	0.519034	0.310861	0.343396	0.485608	0.336777	0.502176
O15027	1356	0.47	Down	0.03536	S	Protein transport protein Sec16A OS=Homo sapiens OX=9606 GN=SEC16A PE=1 SV=4	SEC16A	0.999194	0.000571396	108.2	S(0.999)LHS(0.001)AHSLASR	2	-2.4997	15										1.78997	0.930886	1.92337		0.932705	1.96514													0.582418	0.545603	0.766885		0.424658
O15027	1069	0.196	Down	0.044965	S	Protein transport protein Sec16A OS=Homo sapiens OX=9606 GN=SEC16A PE=1 SV=4	SEC16A	1	6.86786e-17	131.48	AQQELVPPQQQAS(1)PPQLPK	2	1.2645	39	4.58601	4.49227			1.94394	1.54286	1.50685		2.45578	0.196783	1.11231	0.722222	0.334155	0.126514			0.584791	1.25075		0.258977				1.43673	0.947606	1.2073	1.37699		1.10505	1.26471	1.25031	1.02668	1.10926
Q92614	2043	0.397	Down	0.0035195	S	Unconventional myosin-XVIIIa OS=Homo sapiens OX=9606 GN=MYO18A PE=1 SV=3	MYO18A	0.999985	0	354.93	YSHSYLS(1)DS(1)DTEAK	2	5.6343	146	5.99437	3.42424	2.42398	3.43558	2.96113	1.69428	3.69767	2.778	2.46771	1.20188	0.562836	0.99169	1.14054	2.19557	2.05938	1.63899	0.917388	0.190928	0.548503	0.218662	0.168975	0.250414	1.8422	2.94099	0.751848	0.565762	0.540159	0.703476	0.496622	0.561565	0.502439	0.716544	0.496086	0.439198	0.877778
Q92614	2007	0.141	Down	0.0038176	S	Unconventional myosin-XVIIIa OS=Homo sapiens OX=9606 GN=MYO18A PE=1 SV=3	MYO18A	0.999933	0.00014353	103.87	SSS(1)PTSYWK	2	0.44816	14				2.82413		2.78895		2.66012				1.41413		1.30074																				0.45657	0.163889
Q92614	2041	0.431	Down	0.034175	S	Unconventional myosin-XVIIIa OS=Homo sapiens OX=9606 GN=MYO18A PE=1 SV=3	MYO18A	1	0	354.69	YSHSYLS(1)DS(1)DTEAK	2	-0.87903	114	6.80563	2.8595	0.970021	1.27403	2.80389	3.68047	3.1938	2.55206	3.69983	1.00105	0.496241	0.728532	0.8	1.55351	1.33254	2.41516	1.04464	1.22363	0.422754	0.237983	0.184013	0.382791	2.03486	3.19957	0.74868	0.596033	0.631068	0.698364	0.501126	0.532796	0.459512	0.790306	0.472603	0.232517	1.70417
Q5T5U3	1713	0.389	Down	0.026556	S	Rho GTPase-activating protein 21 OS=Homo sapiens OX=9606 GN=ARHGAP21 PE=1 SV=2	ARHGAP21	0.995948	1.30033e-05	97.268	FKS(0.996)DS(0.004)GSLGDAK	2	-5.3675	13											1.01476				0.966797											1.24089			0.915725		0.784601	0.783553	1.04224
Q15418	380	0.48	Down	0.037556	S	Ribosomal protein S6 kinase alpha-1 OS=Homo sapiens OX=9606 GN=RPS6KA1 PE=1 SV=2	RPS6KA1	1	1.34163e-204	249.12	GFS(1)FVATGLMEDDGKPR	2	0.7915	33	1.24509	1.02431	3.08023	0.497253	1.01393		0.744526		0.835406	1.22925		1.05804				2.99879							3.05133		0.774436	1.00982	0.887435		0.48948	0.740331	0.795482	0.467194	1.21347
O14828	32	0.601	Down	0.039145	S	Secretory carrier-associated membrane protein 3 OS=Homo sapiens OX=9606 GN=SCAMP3 PE=1 SV=3	SCAMP3	1	1.29227e-27	95.147	DGGNPFAEPSELDNPFQDPAVIQHRPS(1)R	4	-5.0269	14			1.73651			0.819961	0.864499							0.796031	1.18286
Q15084	428	5.796	Up	0.0097827	S	Protein disulfide-isomerase A6 OS=Homo sapiens OX=9606 GN=PDIA6 PE=1 SV=1	PDIA6	1	1.47718e-68	182.1	DGELPVEDDIDLS(1)DVELDDLGKDEL	2	-3.6304	42		0.625749	0.87457	0.643686	0.961625		0.505771	0.392107	0.493689				0.412455		0.138605	0.666872	4.80822		4.71695	1.3451		1.58285		2.58796	0.256198		0.45961	0.512463	0.255344	0.185577	0.209231	0.525424		4.36242	6.26579
P09493	174	0.409	Down	0.0027387	S	Tropomyosin alpha-1 chain OS=Homo sapiens OX=9606 GN=TPM1 PE=1 SV=2	TPM1	1	1.14611e-05	106.47	LVIIES(1)DLERAEER	2	-1.1758	40		1.45402		2.29338	1.88283	2.13793	1.99048	1.19594		2.348	0.890698			2.0091	1.8427										1.06456				0.715217				1.9005		0.340258
Q15942	259	0.108	Down	0.0020576	S	Zyxin OS=Homo sapiens OX=9606 GN=ZYX PE=1 SV=1	ZYX	0.998698	4.05184e-06	163.93	GPPAS(0.001)S(0.999)PAPAPK	2	-2.844	42	2.14652	3.61451	3.30336	2.80474			2.65789			2.63932	1.77467	2.16857	0.670055	0.222543			0.342277						1.33029	0.568465	0.144737	0.391837		0.706197	0.247375	0.374921	0.433234	0.267756	1.5272
Q15942	505	0.51	Down	0.0148611	S	Zyxin OS=Homo sapiens OX=9606 GN=ZYX PE=1 SV=1	ZYX	0.999992	2.06313e-09	115.78	CS(1)VCSEPIMPEPGR	2	-3.3249	24										1.70898		1.09043		1.65029	0.952894										0.559942		0.411268		0.26706	0.288595	0.470326	0.74858
Q15942	290	0.286	Down	0.0065622	S	Zyxin OS=Homo sapiens OX=9606 GN=ZYX PE=1 SV=1	ZYX	0.995731	1.72543e-08	164.48	FSPGAPGGS(0.004)GS(0.996)QPNQK	2	-1.0994	25										1.08824	0.760662	0.877085		2.42486	1.77524										0.709064	0.64898	0.676056	0.765876	0.553806	0.470699	0.863501	0.345881	0.441379
Q7Z2W4	275	0.276	Down	0.043679	S	Zinc finger CCCH-type antiviral protein 1 OS=Homo sapiens OX=9606 GN=ZC3HAV1 PE=1 SV=3	ZC3HAV1	1	1.39382e-05	146.34	S(0.011)CT(0.989)PS(1)PDQISHR	2	-1.1488	11										1.31424		0.683544		2.35496	3.38603											0.519196
Q66K74	640	0.112	Down	0.0041229	S	Microtubule-associated protein 1S OS=Homo sapiens OX=9606 GN=MAP1S PE=1 SV=2	MAP1S	0.950243	5.71374e-33	115.29	ALELPLAAS(0.011)S(0.038)IPRPRT(0.951)PS(0.95)PES(0.049)HR	3	3.3992	11	7.28475	3.51437	3.24182	1.06831	2.21231		1.46328	1.17511	1.32464																	0.330451
Q66K74	731	0.403	Down	0.00049613	S	Microtubule-associated protein 1S OS=Homo sapiens OX=9606 GN=MAP1S PE=1 SV=2	MAP1S	0.99897	1.38744e-49	240.39	S(0.001)AS(0.999)PHDVDLCLVSPCEFEHR	3	-7.5295	87	2.93051	2.04454	2.99636	2.09738	3.53715	1.77186	2.62335	1.97829	2.28116	0.774119	0.829524	1.22675	0.740707	2.18067	1.90753	1.0621	0.453498					0.307971	0.445707		0.808219	1.2488	0.8856	0.865462	0.714401	0.899132	0.658807	0.99837	0.66843	0.872521	0.587678
Q66K74	638	0.112	Down	0.0041229	T	Microtubule-associated protein 1S OS=Homo sapiens OX=9606 GN=MAP1S PE=1 SV=2	MAP1S	0.979085	5.71374e-33	115.29	ALELPLAAS(0.001)S(0.002)IPRPRT(0.979)PS(0.949)PES(0.068)HR	3	3.3843	11	7.28475	3.51437	3.24182	1.06831	2.21231		1.46328	1.17511	1.32464																	0.330451
Q13451	445	0.2	Down	0.0122645	S	Peptidyl-prolyl cis-trans isomerase FKBP5 OS=Homo sapiens OX=9606 GN=FKBP5 PE=1 SV=2	FKBP5	0.990782	1.88524e-07	163.25	GT(0.009)DS(0.991)QAMEEEKPEGHV	2	-2.8842	12												2.61198	5.26775	2.84766											1.06368	0.740514			0.800766		1.01113	1.2473	0.39905
Q13451	13	0.396	Down	0.0152244	S	Peptidyl-prolyl cis-trans isomerase FKBP5 OS=Homo sapiens OX=9606 GN=FKBP5 PE=1 SV=2	FKBP5	0.999996	4.86877e-301	289.97	NNEES(1)PTATVAEQGEDITSK	2	0.27554	39			1.57143	3.02465	2.97627	2.90079		2.87451	3.0918	2.50312	1.67071		2.47262	4.26172		1.94865		0.324699					2.24405		1.00868	0.910649	1.13003	1.27065	1.68199	1.46105	1.41653	0.791892	1.23397	0.337621	0.526718
P07900	263	0.421	Down	0.0152751	S	Heat shock protein HSP 90-alpha OS=Homo sapiens OX=9606 GN=HSP90AA1 PE=1 SV=5	HSP90AA1	1	0	455.11	PEIEDVGS(1)DEEEEKKDGDK	2	0.47551	425	3.01859	1.27861	1.07831	2.5228	3.28474	4.1972	4.25571	2.57778	3.66912	0.448405	1.03191	0.832127	1.33929	1.45578	1.07192	2.92381	0.390052	1.72	0.212963	0.665757	0.74891	0.367081	3.84838	0.104662	0.881707	0.714927	0.73996	0.822678	0.618451	0.442197	0.62178	0.83687	0.608836	1.38023	1.37629
Q16666	153	0.414	Down	0.0136848	S	Gamma-interferon-inducible protein 16 OS=Homo sapiens OX=9606 GN=IFI16 PE=1 SV=3	IFI16	1	1.10764e-133	216.63	VSEEQTQPPS(1)PAGAGMSTAMGR	2	1.1136	75			1.81961	3.14495	1.88564	2.77125	2.7209	2.68326	2.24092	1.04674	0.243792	0.793548	0.607646	3.95475	2.99694	1.076							1.2854		0.639967	0.688027	0.489796	0.865538	0.473984	0.598684	0.529412	0.654049	0.273028	0.59141	0.890977
Q9P107	437	0.149	Down	0.00017736	S	GEM-interacting protein OS=Homo sapiens OX=9606 GN=GMIP PE=1 SV=2	GMIP	0.999999	2.58608e-69	241.15	SLDS(1)PTS(0.001)S(0.999)PGAGTR	2	-3.75	78			8.98561	6.08804	3.10963	1.22663	2.04469	3.98006	1.87118	1.25043	1.58134	2.52043	0.436077	1.78092	1.35909	2.35354	1.51236		1.46506	0.516914	0.410962	1.41721	1.10223		0.974244	0.867974	0.89919	0.94577	0.754553	1.57784	0.892139	0.761658	1.37637		0.124786
Q9P107	441	0.113	Down	0.00181708	S	GEM-interacting protein OS=Homo sapiens OX=9606 GN=GMIP PE=1 SV=2	GMIP	0.999023	1.29212e-24	204.94	S(0.004)LDS(0.989)PT(0.006)S(0.001)S(0.999)PGAGTR	2	-0.75121	41			4.04676	2.10384	6.66578	2.62323	4.37989	8.53276	4.00655	0.307826	0.809584	1.90753	1.38179	1.0424		5.04444			0.18784	1.0933	0.85306	3.0362	2.35874		0.352744	0.388235	0.413141	0.511931		0.763473	0.362888	0.305699	0.448234		0.265812
Q9P107	914	0.489	Down	0.00059729	S	GEM-interacting protein OS=Homo sapiens OX=9606 GN=GMIP PE=1 SV=2	GMIP	1	1.23692e-06	115.24	GPS(1)PAAASPEGSPLR	2	-5.1957	37	3.21429	2.91228	1.68705		3.29412	1.79037	2.01117	1.60969	2.23362	1.49739	1.10845	1.66452	1.36427	1.73498	1.1		0.348373								0.952968		1.20702	1.16811	1.00781	1.1991	0.985375	1.01865	1.70889	0.466981	0.742735
Q01082	2165	0.337	Down	0.018964	S	Spectrin beta chain, non-erythrocytic 1 OS=Homo sapiens OX=9606 GN=SPTBN1 PE=1 SV=2	SPTBN1	0.999915	1.45846e-19	206.93	T(0.013)S(0.018)S(0.969)KESS(1)PIPS(0.997)PT(0.002)S(0.001)DR	2	7.5684	108	1.83512	1.10968	2.16562	2.34925	3.9522	2.44113	2.61782	3.2735	2.55734		0.490509	0.955789	0.808837	0.320562	0.511265	2.56528		2.82193	1.69861	0.480614			1.98172		0.426497	0.494293		0.544244	0.573284	0.652052	0.628326	0.564206	0.59898		1.24147
Q01082	2187	0.131	Down	0.043956	T	Spectrin beta chain, non-erythrocytic 1 OS=Homo sapiens OX=9606 GN=SPTBN1 PE=1 SV=2	SPTBN1	0.999971	1.83832e-42	219.59	TALPAQSAAT(1)LPAR	2	3.9741	58	15.2056	16.0688	10.7713	0.591045	0.950904	0.567809	0.646526	0.54416	0.881628	0.404896				0.319285	0.573657		0.131188					0.361669			0.311252	0.690079	0.683465	0.308278	1.25881	0.89459	0.723605	1.26188	0.861512	0.376318	0.38801
Q01082	2169	0.364	Down	0.02562	S	Spectrin beta chain, non-erythrocytic 1 OS=Homo sapiens OX=9606 GN=SPTBN1 PE=1 SV=2	SPTBN1	0.999913	1.45846e-19	206.93	T(0.106)S(0.167)S(0.727)KESS(1)PIPS(1)PTSDR	2	-0.015839	96	2.01285	1.21935	1.93375	2.5791	3.42248	2.09091	2.87311	2.92877	2.80641		0.552012	0.770526	0.634806	0.338442	0.535529	2.81528		3.09759	1.8632	0.527464			2.17581		0.46824	0.541703	0.0125984	0.596575	0.628015	0.632463	0.566524	0.618807	0.546304		1.3622
O75122	596	0.124	Down	0.0032961	S	CLIP-associating protein 2 OS=Homo sapiens OX=9606 GN=CLASP2 PE=1 SV=3	CLASP2	0.999978	0	297.55	VLNTGS(1)DVEEAVADALK	2	1.1754	37	4.32406		3.82107	6.48571		6.5585	3.91287	7.52381	3.45906	0.390919		0.158259			1.84375	8.03646		0.189106				0.185972						0.315012	0.244939	0.268162	0.317582	0.401763		0.10046	0.205706
P02751	2475	0.062	Down	0.018758	S	Fibronectin OS=Homo sapiens OX=9606 GN=FN1 PE=1 SV=5	FN1	1	0	227.33	TNTNVNCPIECFMPLDVQADREDS(1)RE	3	-2.3489	45	7.89451	6.30531	5.56674	5.1874	6.16759	5.65255	5.79286	5.08755	5.48955			0.122723	0.0292758	0.326437	0.355932	3.71325							3.95097		0.0496151	0.0866834				0.0495781			0.0533981	0.256871	0.714623
Q9UHY1	433	0.411	Down	0.042721	T	Nuclear receptor-binding protein OS=Homo sapiens OX=9606 GN=NRBP1 PE=1 SV=1	NRBP1	0.999999	1.04023e-100	261.13	TPT(1)PEPAEVETR	2	-2.6763	78	1.61196	0.912192	0.970249	0.901879	2.7252	0.881755	1.41393	1.68033	1.71698	0.247113	4.44292	1.17489	1.64953	0.84	0.829046	0.768827							0.585132		1.08394	0.454	1.69243	1.05625	0.497823	1.49503	1.08627	1.06125	1.6875
Q9P260	180	0.44	Down	0.025717	S	RAB11-binding protein RELCH OS=Homo sapiens OX=9606 GN=RELCH PE=1 SV=2	RELCH	0.999488	1.74817e-06	127.07	AGS(0.999)IS(0.013)T(0.987)LDS(1)LDFAR	2	3.0784	45	3.72	3.27126	2.63447	2.85016	3.45188	3.07895	3.9661	1.20168	2.89736	0.908284		0.886364	0.588719			1.97609	0.269308						3.61899			0.421941			0.263107			0.365563	0.439739	0.415114	2.84969
O43516	276	0.22	Down	0.00010234	S	WAS/WASL-interacting protein family member 1 OS=Homo sapiens OX=9606 GN=WIPF1 PE=1 SV=3	WIPF1	1	1.18134e-68	232.86	PPPPPPPVGNRPS(1)IHR	2	-1.8793	196		1.28458	2.72176	4.05319	6.30208	5.44747	4.39444	7.14658	3.4094	0.79064	2.24797	1.90994	0.933168	2.14696	3.32209	10.8404		1.4391	0.153403	0.830127	0.924586	2.25213	2.24815	1.24837	0.320342	0.276888	0.321192	0.331835	0.266727	0.820652	0.481352	0.195693	0.666142	0.247616	2.15867
O43516	91	0.151	Down	9.7389e-05	S	WAS/WASL-interacting protein family member 1 OS=Homo sapiens OX=9606 GN=WIPF1 PE=1 SV=3	WIPF1	1	0	254.73	GAGAGGGGGGFGGGGGFGGGGGGGGGGS(1)FGGGGPPGLGGLFQAGMPK	3	-0.20943	30	1.34577		2.48209	2.84574	2.28906	4.80156		3.12704	2.02685							4.9539		1.81891		0.436661		1.09718	4.15556	2.25327										0.215626	0.745416
O43516	345	0.186	Down	0.0095594	T	WAS/WASL-interacting protein family member 1 OS=Homo sapiens OX=9606 GN=WIPF1 PE=1 SV=3	WIPF1	0.999168	4.26571e-27	204.37	NLS(1)LSSS(0.001)T(0.999)PPLPSPGR	2	-1.7682	15					2.10677		1.62778										0.947943	2.15545		0.163702									1.26763	1.39538				0.220855	0.447109
O43516	214	0.44	Down	0.0071568	S	WAS/WASL-interacting protein family member 1 OS=Homo sapiens OX=9606 GN=WIPF1 PE=1 SV=3	WIPF1	1	1.31128e-06	126.48	QPS(1)PGPTPPPFPGNR	2	-4.3903	27										1.19089	1.81848	1.54658	1.79084		1.8681		0.481362	2.26442								0.712815	0.682947	0.667266	0.654611	0.98913			0.665354	0.293756
O14974	910	0.557	Down	0.0139218	S	Protein phosphatase 1 regulatory subunit 12A OS=Homo sapiens OX=9606 GN=PPP1R12A PE=1 SV=1	PPP1R12A	0.999802	8.64174e-10	165.39	SGS(1)YSYLEER	2	3.4724	41						0.908513	1.28014		1.09252	1.96974	1.84432	1.88679	0.923154	1.5832	1.58654		0.568	0.796559	0.314749		0.575062	0.550572			0.976744	1.31937	0.913131	1.31208	0.824818	1.01977	0.915385	0.746073	1.44266	0.243553
Q13813	1217	1.994	Up	0.029402	S	Spectrin alpha chain, non-erythrocytic 1 OS=Homo sapiens OX=9606 GN=SPTAN1 PE=1 SV=3	SPTAN1	1	3.64757e-06	171.14	WRS(1)LQQLAEER	2	-2.2597	41										0.82716	0.421053	0.48226	0.467881	0.83004	0.592014			1.38657				1.13828			0.705882	1.02421		0.619178		0.682287	0.531583		0.184165
Q684P5	613	0.21	Down	0.00095776	S	Rap1 GTPase-activating protein 2 OS=Homo sapiens OX=9606 GN=RAP1GAP2 PE=1 SV=2	RAP1GAP2	1	0	355.85	SETS(0.004)S(0.996)NPS(1)S(1)PEICPNK	2	0.56116	92	1.67875	0.37237	0.937759	2.66981	3.1692	2.91247	2.01016	2.78042	2.07014			0.883465	0.865248	0.455357	0.844523	7.14217			0.0801688			1.00429	4.71855		0.499273	0.444653	0.396587	0.493919	0.348971	0.609215	0.483647	0.25	0.403378	0.103339
Q684P5	612	0.301	Down	0.030384	S	Rap1 GTPase-activating protein 2 OS=Homo sapiens OX=9606 GN=RAP1GAP2 PE=1 SV=2	RAP1GAP2	1	2.13104e-284	321.09	SETS(0.004)S(0.996)NPS(1)S(1)PEICPNK	2	0.56116	44	0.559022			1.85115	1.6974	3.38594	0.567867	2.17507				0.617323	0.489362	0.858418	1.0212				0.827004				2.76654		0.292151	0.286116	0.259386	0.364865	0.483128	0.618601	0.599604		0.484459
Q684P5	9	0.296	Down	0.027817	S	Rap1 GTPase-activating protein 2 OS=Homo sapiens OX=9606 GN=RAP1GAP2 PE=1 SV=2	RAP1GAP2	1	1.13897e-41	241.56	S(1)VS(1)FGGFGWIDK	2	-10.039	62	2.73272	2.63129		2.68553	2.40347	0.14191	2.4663	2.51137	2.32365	0.430273		0.677953	0.55398	1.58929	1.1543	7.73976	0.417112	0.486044		0.117318		0.106223	4.54345	0.582583		0.551595		0.418243	0.380247	0.395051	0.41328	0.325408	0.543243
Q9Y2L6	1028	0.239	Down	0.0076425	S	FERM domain-containing protein 4B OS=Homo sapiens OX=9606 GN=FRMD4B PE=1 SV=4	FRMD4B	0.998327	7.00471e-22	184.98	LFWHEDS(0.998)KPGT(0.002)LV	2	-1.0858	19							2.57475			2.32482	1.29064	1.17151	1.20413	2.58373	3.80184										0.290468			0.270577	0.216828		0.359477	0.322944	0.363636
P50402	49	0.33	Down	0.048203	S	Emerin OS=Homo sapiens OX=9606 GN=EMD PE=1 SV=1	EMD	0.951769	1.36629e-26	147.9	RLS(0.952)PPS(0.027)S(0.011)S(0.011)AASSYSFSDLNSTR	3	2.3006	9	0.413333					0.933962	0.93707	1.24592				0.448158		1.52735	1.65814
P16157	856	3.899	Up	0.00106346	S	Ankyrin-1 OS=Homo sapiens OX=9606 GN=ANK1 PE=1 SV=3	ANK1	1	3.36065e-15	227.47	LDQVVES(1)PAIPR	2	-6.3908	40	0.222222		0.301709							0.484194	0.626533		0.222628	0.432974			1.36988	3.47505	1.68426	1.74968	1.15932	1.0452	0.559671	1.00982	1.14934	1.02185	1.54717	0.977083	0.861629		1.11985	1.09171	0.820138	3.33333	1.29869
Q15365	189	0.318	Down	0.0031355	S	Poly(rC)-binding protein 1 OS=Homo sapiens OX=9606 GN=PCBP1 PE=1 SV=2	PCBP1	0.922936	2.61585e-49	181.35	VMTIPYQPMPAS(0.923)S(0.077)PVICAGGQDR	3	-3.0961	28			1.02941	0.879969			1.34044	1.40913	1.79721							0.982898															0.503165	0.543021
Q9HC35	899	0.413	Down	0.0166185	T	Echinoderm microtubule-associated protein-like 4 OS=Homo sapiens OX=9606 GN=EML4 PE=1 SV=3	EML4	0.987174	1.4665e-89	140.48	APVSSTESVIQS(0.043)NT(0.962)PT(0.987)PPPS(0.008)QPLNETAEEESR	3	-0.45468	18														1.00781	1.26361										1.04591	0.673163		1.0637	0.728442	1.80763	0.775594	0.70155	0.811582
P51580	14	0.306	Down	0.0161982	S	Thiopurine S-methyltransferase OS=Homo sapiens OX=9606 GN=TPMT PE=1 SV=1	TPMT	0.990863	3.91243e-17	151.55	TSLDIEEY(0.006)S(0.991)DT(0.003)EVQK	2	0.68507	14						4.49157	2.90861									1.04631										0.664384					0.4891	0.660317
Q9UPU5	2604	0.369	Down	0.034677	S	Ubiquitin carboxyl-terminal hydrolase 24 OS=Homo sapiens OX=9606 GN=USP24 PE=1 SV=3	USP24	0.999835	5.0381e-14	167.64	HLQQGSES(1)PMMIGELR	3	-11.926	51				1.88169	1.98822	2.06439	2.15932	1.93295			0.94345		0.962842	0.417861	0.683871	1.61222	1.14869	1.3321				0.327904	1.88865	1.36524	1.00989	0.430556	0.569004	0.596789					0.958211
Q9UPU5	2047	0.131	Down	0.043681	S	Ubiquitin carboxyl-terminal hydrolase 24 OS=Homo sapiens OX=9606 GN=USP24 PE=1 SV=3	USP24	1	1.10756e-10	218.58	VSDQNS(1)PVLPK	2	0.97026	50	6.59942	1.83024	1.412	2.11955	8.28665	1.96189		6.52354	7.88082	0.0737018	0.249764	0.27177	0.20765	0.207277	0.321505	4.33	0.297386	0.772448	0.383562			0.488669	4.66266	1.75546	0.106545		0.0856089		0.0980565	0.130319	0.0719101	0.0950872		0.621239	1.03608
Q15424	24	0.142	Down	0.0025352	S	Scaffold attachment factor B1 OS=Homo sapiens OX=9606 GN=SAFB PE=1 SV=4	SAFB	0.836736	1.88205e-238	234.61	AETLSGLGDSGAAGAAALSSAS(0.125)S(0.837)ET(0.035)GT(0.003)R	3	1.6792	45		5.98187	4.68862	2.77104	1.71721			3.91316	1.68182	0.586985	2.07619		1.19391										6.27848		0.370871		0.829982	0.716192		0.511038	0.771292	0.251175	0.566667
Q15424	247	0.253	Down	0.0011593	S	Scaffold attachment factor B1 OS=Homo sapiens OX=9606 GN=SAFB PE=1 SV=4	SAFB	0.988742	8.23882e-70	220.59	SEPVKEESSELEQPFAQDT(0.001)S(0.011)S(0.989)VGPDR	3	-2.7075	32				2.58317	1.98195	2.40406		3.14737	1.75433	0.693227		1.14715		2.47917	4.36011										0.467718	0.564615	0.641682	0.724199	0.547047	0.61479	0.719617	0.43452	0.448718
Q8N163	627	0.294	Down	0.0051998	S	Cell cycle and apoptosis regulator protein 2 OS=Homo sapiens OX=9606 GN=CCAR2 PE=1 SV=2	CCAR2	0.999371	6.95958e-06	186.39	PLS(0.001)S(0.999)GGEEEEKPR	2	-2.2965	21											2.84507	1.65825	2.74805												0.534398	0.982044	1.13049	0.596629	1.05587	0.959641	0.778238	0.505707	1.26366
Q01518	22	1.939	Up	0.0052963	S	Adenylyl cyclase-associated protein 1 OS=Homo sapiens OX=9606 GN=CAP1 PE=1 SV=5	CAP1	0.999894	5.06375e-06	149.02	LEAVS(1)HTSDMHR	2	-4.3427	25												0.36736	0.368694	0.271284											1.12702	0.681739	0.823529	1.01559	0.865792	0.703429	0.931211	0.806342	0.958379
O94929	373	0.312	Down	0.00021835	S	Actin-binding LIM protein 3 OS=Homo sapiens OX=9606 GN=ABLIM3 PE=1 SV=3	ABLIM3	0.998694	4.7919e-10	218.58	AS(0.001)S(0.999)PGYIDSPTYSR	2	1.7589	56	2.87448			2.8559	3.82974	1.91885	2.71469	2.66825	2.29167		0.890764	1.11853	0.639594	1.79781	1.83658	0.743128	0.724265		0.477713	0.701005	0.452869		2.81377	2.50612	0.295359		0.721747	0.417415	0.706531	1.24953	0.564306	0.582906	0.910089	0.543194	0.509673
O94929	503	0.483	Down	0.026557	S	Actin-binding LIM protein 3 OS=Homo sapiens OX=9606 GN=ABLIM3 PE=1 SV=3	ABLIM3	1	3.44946e-275	309.98	RFS(1)S(1)GGEEDDFDR	2	-3.1749	139	1.29498	0.549234	0.810277	1.55903	5.34698	1.56802	2.2028	2.31986	3.22024	0.68913	0.611012	0.9229	0.907614	1.13398	1.02549	2.52512	0.206495	1.84659	1.57849	1.75251		1.61695	2.76185	0.67551	0.616034	0.701	0.509418	0.520646	0.466497	0.596774	0.404624	0.436752	0.270419	0.267016	1.91815
O94929	388	0.214	Down	0.0138229	S	Actin-binding LIM protein 3 OS=Homo sapiens OX=9606 GN=ABLIM3 PE=1 SV=3	ABLIM3	0.999994	1.25305e-15	147.19	QGMS(1)PTFSR	2	-10.963	17	6.98745	4.05908	2.29644		3.53879		1.91329		1.92708		1.18917	1.37629					0.455882	0.793989									0.257705		0.215437	0.691651					0.679315
O94929	576	0.508	Down	0.0002213	S	Actin-binding LIM protein 3 OS=Homo sapiens OX=9606 GN=ABLIM3 PE=1 SV=3	ABLIM3	1	1.40236e-06	162	SHYLADS(1)DPLISK	2	-1.8852	32					1.62931		1.77483	1.45898	1.74702	1.11196		1.27273		1.32034	1.07496	1.73934	0.401348						1.92889		0.572152	0.908	0.503425	0.547576	0.573367	0.489564	0.404624	0.720513
Q9Y6D6	1569	0.349	Down	0.00088399	S	Brefeldin A-inhibited guanine nucleotide-exchange protein 1 OS=Homo sapiens OX=9606 GN=ARFGEF1 PE=1 SV=2	ARFGEF1	1	3.13882e-17	193.94	S(1)VDIHDSIQPR	2	-3.0785	35	1.86857		2.53865	2.07846	2.57958	2.52292	3.30977	1.39861	2.15043	0.975067	0.926353	0.875439	0.951745	1.12451	1.4338										0.642152	0.604948	0.445515	0.55321	0.54	0.451781	0.466409	0.629964	0.617152
O00151	215	0.274	Down	0.0090403	S	PDZ and LIM domain protein 1 OS=Homo sapiens OX=9606 GN=PDLIM1 PE=1 SV=4	PDLIM1	0.997074	0	364.58	QST(0.003)S(0.997)FLVLQEILESEEK	2	7.599	23		1.42234	2.19072	4.55233	4.02257	3.10741						0.803815			1.33024	1.50999		0.415656					1.29741		0.394539		0.388646				0.417736	0.437759			0.993989
P27816	14	0.081	Down	8.0153e-05	S	Microtubule-associated protein 4 OS=Homo sapiens OX=9606 GN=MAP4 PE=1 SV=3	MAP4	1	3.34853e-70	180.49	ADLSLADALTEPS(1)PDIEGEIK	2	7.2869	52	1.04212		2.67767	4.55206	4.01213	4.28647	2.34524		3.60091							12.3466	0.374765	1.17625					9.49801	1.30784		0.142516		0.163738	0.143885						0.384933
P27816	928	0.164	Down	0.0031607	S	Microtubule-associated protein 4 OS=Homo sapiens OX=9606 GN=MAP4 PE=1 SV=3	MAP4	0.997429	4.63961e-05	166.71	LATNT(0.003)S(0.997)APDLK	2	-6.1811	32	1.1875	0.635328	0.729126	4.57143	7.04506		3.92196		5.33687	0.719523	1.71702	2.33904				8.62151	0.36064					1.37622		0.343284			0.196207		0.0521583	0.51982	0.352305		0.635948	1.07821
P27816	507	0.064	Down	0.0002635	S	Microtubule-associated protein 4 OS=Homo sapiens OX=9606 GN=MAP4 PE=1 SV=3	MAP4	0.999993	2.86666e-06	127.07	DMS(1)PLSETEMALGK	2	-1.045	18	1.24321	1.53846	1.68447	4.48184		4.52785	2.67196	5.8245	2.70865							8.87649							10.9243										0.158824
P27816	1073	0.527	Down	0.037885	S	Microtubule-associated protein 4 OS=Homo sapiens OX=9606 GN=MAP4 PE=1 SV=3	MAP4	1	1.15469e-12	125.25	VGS(1)LDNVGHLPAGGAVK	2	-4.2214	38				2.57627	2.33449					0.92484		0.900535	1.17225	1.21751	0.905838										0.722408	0.757166	0.606856	0.754792			0.57853	0.428832	0.460784		0.734778
Q15746	1776	0.195	Down	0.0171762	S	Myosin light chain kinase, smooth muscle OS=Homo sapiens OX=9606 GN=MYLK PE=1 SV=4	MYLK	0.999998	8.83012e-24	204.6	SSTGS(1)PT(0.003)S(0.997)PLNAEK	2	6.3806	55	0.577259	1.72895	2.66715		1.19902	1.04274	0.994342	1.10172		0.293948		1.36708	0.0874425		0.57132		0.771593	2.7804	0.885034	0.353153			0.211			0.0808081		0.248649	0.876382	2.11075		0.191122	0.671443
Q8N6H7	432	1.984	Up	0.030978	S	ADP-ribosylation factor GTPase-activating protein 2 OS=Homo sapiens OX=9606 GN=ARFGAP2 PE=1 SV=1	ARFGAP2	0.999871	1.25759e-07	145.75	AIS(1)SDMFFGR	2	-9.2819	40				0.409474	0.373857						1.52976		0.408829	0.583663	0.396264		1.06156	1.18567						2.16918	0.885126	1.43817	0.6	0.948561	0.673989	1.0242	0.772977	0.764331	2.15419
O43294	192	1.551	Up	0.013663	S	Transforming growth factor beta-1-induced transcript 1 protein OS=Homo sapiens OX=9606 GN=TGFB1I1 PE=1 SV=2	TGFB1I1	0.999996	2.35777e-204	243.15	VQNHLPASGPTQPPVVSSTNEGS(1)PS(1)PPEPTGK	3	-2.4232	48		0.258544		0.205128	0.396024		0.584683			0.235529	0.553307	1.07686	0.977337	0.597122	0.621229										0.712851	0.822485	0.482224	0.709571	0.956723	0.561847	0.652414	0.765276	0.629482
O43294	68	0.218	Down	0.00138492	S	Transforming growth factor beta-1-induced transcript 1 protein OS=Homo sapiens OX=9606 GN=TGFB1I1 PE=1 SV=2	TGFB1I1	1	0	281.66	S(1)PKPAAPAAPPFSSSSGVLGTGLCELDR	3	-1.1149	162	3.27451	3.27935	5.2387	3.35762	4.6208	3.65335	3.82769	2.6134	4.70376	0.691949	0.875486		0.474976	0.397482	0.249162	0.948413	0.879015	1.78185				0.140197	1.17503	1.42236	0.525435	0.537616	0.650866	0.528053	0.617465		0.494483	0.532042	0.557769	0.323887	1.05965
Q86UP2	1313	0.543	Down	0.0020426	S	Kinectin OS=Homo sapiens OX=9606 GN=KTN1 PE=1 SV=1	KTN1	0.999984	9.25155e-40	187.01	AAGDTTVIENSDVS(1)PETESSEK	2	0.6895	30				1.33385	1.85542	1.79961	1.7884	1.80431	1.69428		0.813093	1.2686	1.56437	2.12329	1.95703	1.0945							1.71298			0.805817		0.717131	0.739403	0.843267	0.704442	0.863257	0.656961
Q92835	170	1.648	Up	0.037296	S	Phosphatidylinositol 3,4,5-trisphosphate 5-phosphatase 1 OS=Homo sapiens OX=9606 GN=INPP5D PE=1 SV=2	INPP5D	1	5.39001e-45	220.43	LQS(1)MDTSGLPEEHLK	2	-2.1826	42				0.624359	0.524186	0.564865	0.615581	0.62484	0.565083	0.655949	1.40114	0.687042	0.783362	0.410095	0.300728	2.18984		1.79351				1.62881		2.44699	0.85297	0.758595	0.877122	0.832162	0.754043	0.717172	0.762302	0.734338	0.81827		1.57002
Q92835	243	0.379	Down	0.0118818	S	Phosphatidylinositol 3,4,5-trisphosphate 5-phosphatase 1 OS=Homo sapiens OX=9606 GN=INPP5D PE=1 SV=2	INPP5D	1	1.68918e-121	261.94	LFDQQLS(1)PGLRPR	2	-3.3137	98	0.986395	1.10915	0.977053	1.68846	1.52616	1.83378	1.79693	1.60819	1.16012	1.45338	2.98479	1.85452	1.18544	1.37329	1.30905	1.70496	0.424603	1.26162	0.486667	0.843023	0.446585		2.79155	2.35817	0.521908	0.334828	1.07357	0.508787	1.02213	0.696193	1.13761	0.674861	1.26045	0.174672	0.113786
Q9HBL0	1314	0.485	Down	0.022221	S	Tensin-1 OS=Homo sapiens OX=9606 GN=TNS1 PE=1 SV=2	TNS1	1	2.38556e-18	193.42	HLGGSGSVVPGS(1)PCLDR	2	-0.36284	34	2.57323	0.999538	1.6895	1.28634	1.56938	1.51111	1.38129	0.870869	2.50856	1.27973	0.624487			1.0597	0.654902			2.27075					2.09463						0.737952						0.360755
P46821	831	2.335	Up	0.027902	S	Microtubule-associated protein 1B OS=Homo sapiens OX=9606 GN=MAP1B PE=1 SV=2	MAP1B	0.999999	0.000136639	111.38	SLMS(1)S(1)PEDLTK	2	5.1355	22						1.13208	1.2496	0.722565							0.734563	0.699653										1.97051
P31943	23	0.545	Down	0.0124815	S	Heterogeneous nuclear ribonucleoprotein H OS=Homo sapiens OX=9606 GN=HNRNPH1 PE=1 SV=4	HNRNPH1	0.994968	1.25854e-05	66.509	GLPWS(0.005)CS(0.995)ADEVQR	2	-4.127	9										1.17191			0.929044		0.965732											0.625212					0.679213
O43312	294	0.253	Down	0.00066399	S	Protein MTSS 1 OS=Homo sapiens OX=9606 GN=MTSS1 PE=1 SV=2	MTSS1	0.999868	3.50887e-192	283.03	SSGSHSHS(1)PSSHYR	3	-3.4377	55	2.64263	4.23144	3.16243	2.57397	2.94371	4.10015	2.28857		2.01698	1.925	1.14873	1.3517	0.525907	0.447242	1.925	0.382942	1.2411								0.229645	0.59924	0.362681		0.652256	0.600985				0.1005
Q7Z6Z7	1907	0.519	Down	0.0095633	S	E3 ubiquitin-protein ligase HUWE1 OS=Homo sapiens OX=9606 GN=HUWE1 PE=1 SV=3	HUWE1	1	0	358.99	GSGTAS(1)DDEFENLR	2	-2.5809	53		0.479938	1.14233	1.72792	2.07513	2.13933	1.35664	2.22416	1.86172	0.609684	2.01385	1.13424	0.857432	0.921127	1.1712	0.801609	0.911972	1.53542	1.6999	2.91621	1.40248	0.856293	1.03412	0.492295	1.01651	0.55	0.864906	1.05906	1.08459	1.95468	1.14005	0.813782	1.4855	0.23778	0.493426
Q7Z6Z7	1395	0.471	Down	0.033884	S	E3 ubiquitin-protein ligase HUWE1 OS=Homo sapiens OX=9606 GN=HUWE1 PE=1 SV=3	HUWE1	1	1.42108e-07	139.78	AES(1)PEEVACR	2	-5.0701	24		3.24228	1.72458								1.28308	1.45682	1.06673	0.646948	1.46105										0.839009	0.576596	0.356226	0.940945		1.2568	0.319358		0.76333
P12931	17	0.169	Down	0.0120794	S	Proto-oncogene tyrosine-protein kinase Src OS=Homo sapiens OX=9606 GN=SRC PE=1 SV=3	SRC	1	1.64886e-137	255.19	S(1)LEPAENVHGAGGGAFPASQTPSKPASADGHR	4	4.7091	285	3.1168	0.334184	0.207698	0.478073	3.88138	1.38869	3.35441	4.36467	4.4437	0.168175	0.0733083	0.383618	0.327146	0.433061	0.38386	2.99664							0.52439		0.318466	0.24569	0.286835	0.403361	0.21841	0.416935	0.331183	0.26503	0.430868		0.323777
P12931	75	3.675	Up	0.038803	S	Proto-oncogene tyrosine-protein kinase Src OS=Homo sapiens OX=9606 GN=SRC PE=1 SV=3	SRC	0.99964	0	336.59	LFGGFNSSDTVTS(1)PQR	2	-4.0483	27			0.226143		0.168168	0.152676	0.191105		0.170142							0.434051					0.788851		0.533716	5.03916	1.42194				0.863598	0.733871	1.49892	1.2591	1.00643		0.222597
Q96K76	910	0.616	Down	0.00059816	S	Ubiquitin carboxyl-terminal hydrolase 47 OS=Homo sapiens OX=9606 GN=USP47 PE=1 SV=3	USP47	1	0	311.9	STETSDFENIES(1)PLNER	2	-0.29874	45										1.06108	1.47067	1.5408	1.21922	1.4734	1.40722		0.98402	2.83813		0.749208	0.738645	0.682819		1.01962	0.813425	0.639623	1.01696	0.992108	1.45355	0.0821662	0.723118	0.722672	0.745701	0.975586	1.16466
Q96K76	933	0.581	Down	0.0048845	S	Ubiquitin carboxyl-terminal hydrolase 47 OS=Homo sapiens OX=9606 GN=USP47 PE=1 SV=3	USP47	0.999468	6.90607e-105	254.2	ELEQHIQT(0.001)S(0.999)DPENFQSEER	3	1.9502	76	1.89241	1.37162	1.5507	1.7782	1.51385	1.41235	1.56297	1.53288	1.47564		1.836	1.74909	1.05606	1.51064	1.82441		0.831791	1.83633	0.162759	0.359088		0.300294	1.5762	1.46607	0.780849	0.646226	0.590331	0.767756	0.349727	0.763772	0.555556	0.722672	1.15837	1.04492	0.755172
Q9NWH9	553	0.253	Down	6.2839e-05	S	SAFB-like transcription modulator OS=Homo sapiens OX=9606 GN=SLTM PE=1 SV=2	SLTM	1	1.11487e-05	189.13	S(1)PGHMVILDQTK	2	-5.0157	30			1.45532	2.14623	2.15227	1.66437	3.20261	1.49749	2.12156					2.39783	2.61237														0.263345				0.137045
Q01433	190	1.811	Up	0.021142	S	AMP deaminase 2 OS=Homo sapiens OX=9606 GN=AMPD2 PE=1 SV=2	AMPD2	1	0	332.02	TDS(1)DSDLQLYK	2	-2.0825	115	0.214571	0.150608	0.309976	0.658596	0.575796	0.535408	0.52077	0.592712	0.655012	0.939216	1.05249	1.75	1.12142	1.23678	0.793909		0.579977	0.710212	0.398447	0.298343	0.217515	0.264733	0.728614		1.65983	1.41946	1.05168	1.31758	1.48347	1.18625	1.31965	1.52083	1.85087	1.02193	1.09125
Q01433	76	3.708	Up	0.021478	S	AMP deaminase 2 OS=Homo sapiens OX=9606 GN=AMPD2 PE=1 SV=2	AMPD2	1	1.62169e-06	162.78	RAS(1)LQASTAAPEAR	2	0.043871	20										0.304902			0.312932	0.732184	0.561421											0.756152		0.816484		0.769819	0.463343	1.18099	0.431052
Q53EL6	94	3.581	Up	0.0136048	S	Programmed cell death protein 4 OS=Homo sapiens OX=9606 GN=PDCD4 PE=1 SV=2	PDCD4	0.99268	1.42089e-07	136.06	SGLTVPT(0.007)S(0.993)PK	2	1.7054	17	0.758572	0.689302	0.501217				1.97975	1.40264	1.03001							0.628676						4.48908	1.44099												4.7151
Q12792	143	0.154	Down	0.0434	S	Twinfilin-1 OS=Homo sapiens OX=9606 GN=TWF1 PE=1 SV=3	TWF1	0.98655	2.14482e-269	244.46	YLLSQS(0.013)S(0.987)PAPLTAAEEELR	2	-0.61289	38	1.2042	0.87722	1.72043	2.60915	4.08665	2.1526	2.37412	1.92308	1.90305		0.189774				0.108911	3.61081							3.30742		0.0602637	0.209614		0.03861	0.154489				0.245337
Q9H2K8	324	1.877	Up	0.0037367	S	Serine/threonine-protein kinase TAO3 OS=Homo sapiens OX=9606 GN=TAOK3 PE=1 SV=2	TAOK3	1	3.65248e-70	195.51	NGPLNES(1)QEDEEDSEHGTSLNR	3	-3.6756	26										0.788223	0.681026	0.734879	0.617676	0.850694	0.919129										0.674723	0.866359		0.4422	0.512124	0.603908	0.709037		0.866864		2.36853
Q99683	1029	0.288	Down	0.02218	S	Mitogen-activated protein kinase kinase kinase 5 OS=Homo sapiens OX=9606 GN=MAP3K5 PE=1 SV=1	MAP3K5	1	3.37964e-34	129.74	TLFLGIPDENFEDHS(1)APPS(1)PEEK	3	-9.6007	25	5.17687			2.90445		1.95168	2.84844	1.64854		0.769497					0.7589	3.86396	3.12848						2.53887			0.371292	0.158808	0.24488		0.579737					1.13997
Q99683	1033	0.307	Down	0.027859	S	Mitogen-activated protein kinase kinase kinase 5 OS=Homo sapiens OX=9606 GN=MAP3K5 PE=1 SV=1	MAP3K5	1	1.6203e-34	137.89	TLFLGIPDENFEDHS(1)APPS(1)PEEK	3	-9.6007	49	2.77098			4.62932	3.02204	3.21849	4.87188	2.94159	2.7037	0.410745				0.506388	0.719256	6.13781	1.91176						3.85304	1.70172		0.198086	0.0850949	0.130899		0.709193	0.128945	0.127407		0.663335	1.63122
Q16204	240	0.471	Down	0.0042781	S	Coiled-coil domain-containing protein 6 OS=Homo sapiens OX=9606 GN=CCDC6 PE=1 SV=2	CCDC6	1	5.17425e-06	184.59	LDQPVS(1)APPS(1)PR	2	-2.7898	55	1.93304					0.873077	1.70807	1.68719	0.851351	0.62184	0.769012	1.45302	0.602281	1.24295	1.44027	1.38624							0.945437		0.579792	0.600973	1.12895	0.989257	1.1338	1.20236	1.05078	0.768924	1.17366	0.990119
Q16204	244	0.421	Down	0.044775	S	Coiled-coil domain-containing protein 6 OS=Homo sapiens OX=9606 GN=CCDC6 PE=1 SV=2	CCDC6	1	5.17425e-06	184.59	LDQPVS(1)APPS(1)PR	2	-2.7898	85	1.75255	0.13247		0.691517	0.930825	0.792308	2.72826	2.3436	1.23456	0.823054	0.697228	1.78507	0.546008	1.69957	2.1314	1.95782							0.857008		0.663834	0.675182	1.02391	1.01164	1.07631	1.17791	0.951985	0.698207	1.20038	0.898221
P13224	193	0.293	Down	0.0153989	T	Platelet glycoprotein Ib beta chain OS=Homo sapiens OX=9606 GN=GP1BB PE=1 SV=1	GP1BB	1	2.8345e-54	226.85	LS(1)LT(1)DPLVAER	2	-9.852	144	2.20101	2.16871	2.04984	3.84321	2.41075	3.56595	3.56279	3.52364	2.8145	1.56721	1.1447	0.131579	0.156385	2.6082	2.71842	1.237	0.513393	1.07704	0.492206	0.595839	0.520128	0.327406	1.38356	1.2	0.810195	0.850064	0.726251	0.885899	0.641961	0.0518234	0.732571	1.01202	1.15653	0.342832	0.173181
Q8IZP0	231	0.433	Down	0.048859	S	Abl interactor 1 OS=Homo sapiens OX=9606 GN=ABI1 PE=1 SV=4	ABI1	0.9999	1.8002e-16	118.91	TAS(1)LNQRPR	2	-2.7468	29										1.36109	2.65861	1.86422	0.654499	0.586614	1.08544	0.0878489	0.558712								0.412738	1.09289	0.606557	0.709163	0.744561	1.24745	0.661187	0.503356	0.926499		0.209552
Q9BZL4	509	0.41	Down	0.0039814	S	Protein phosphatase 1 regulatory subunit 12C OS=Homo sapiens OX=9606 GN=PPP1R12C PE=1 SV=1	PPP1R12C	1	3.00555e-37	168.29	IPEPES(1)PAKPNVPTASTAPPADSR	3	-5.4189	33		1.11765		2.25352		2.35269	2.1256	2.1284	1.33978	0.629162	1.43668	1.58742	0.977914	3.5	2.97508										1.05649	1.61327	0.854167	0.981633	1.2066	1.80776	0.945205	0.938235	0.873418	0.419622
Q9BZL4	427	0.146	Down	0.032485	S	Protein phosphatase 1 regulatory subunit 12C OS=Homo sapiens OX=9606 GN=PPP1R12C PE=1 SV=1	PPP1R12C	0.993514	0.000181806	137.58	T(0.006)GS(0.994)S(0.001)GALGPPER	2	3.5165	22			7.26337		1.26214	2.47957	4.28744				0.684697					7.41304	0.56342					2.26979	0.753593
O15194	268	0.563	Down	0.0123645	S	CTD small phosphatase-like protein OS=Homo sapiens OX=9606 GN=CTDSPL PE=1 SV=2	CTDSPL	0.999998	6.24089e-08	140.57	EDDVYS(1)MLHR	2	-2.7457	34	0.78157			0.92726	0.972923	0.785354	1.23748	1.23327	0.929148	2.39746	1.20548	1.48083	2.13973	1.13735	1.24784										1.42857	1.27293	0.975439	0.943548	0.993769	0.736979	1.10819	0.711991	3.41063
Q92619	23	0.436	Down	0.0178209	S	Rho GTPase-activating protein 45 OS=Homo sapiens OX=9606 GN=ARHGAP45 PE=1 SV=2	ARHGAP45	1	3.76817e-218	310.9	AGS(1)PS(1)PQPSGELPR	2	-4.4093	76	4.57019	0.494932	0.554252	0.457219	2.56589	1.79405	2.21961	0.584862	1.63026	0.962567	2.07069	1.74804	0.957014	1.09677	1.18367	1.55015	0.402863	1.01075	0.402349	0.451584			2.15731	3.11996	0.564669	0.506908	0.986275	0.9956	0.967836	0.229643	0.885743	0.578271	0.238911	1.24833	1
Q92619	619	0.51	Down	0.025543	S	Rho GTPase-activating protein 45 OS=Homo sapiens OX=9606 GN=ARHGAP45 PE=1 SV=2	ARHGAP45	1	0	338.75	S(1)WPLSISDSDSGLDPGPGAGDFK	2	0.92415	225	2.80318	2.57095	2.42669	3.63503	2.73773	3.50952	3.48889	2.52638	2.32765	0.675936	0.5	0.615901	0.823529	0.777589	0.892517	1.77855	0.33197	1.28837	0.124845			0.208273	1.95491	1.52017	0.437434	0.446334	0.511765	0.536854	0.317739	0.285453	0.469161	0.380841	0.568548	3.30846	1.78511
Q92619	73	0.041	Down	0.00181565	S	Rho GTPase-activating protein 45 OS=Homo sapiens OX=9606 GN=ARHGAP45 PE=1 SV=2	ARHGAP45	1	2.88358e-17	144.55	HAS(1)AAGFPLSGAASWTLGR	2	2.7318	14	6.19537	5.09628	3.17889																											0.0795974		0.185748
Q9H4A3	174	0.56	Down	0.033843	S	Serine/threonine-protein kinase WNK1 OS=Homo sapiens OX=9606 GN=WNK1 PE=1 SV=2	WNK1	0.999995	4.69415e-18	112.29	DRPVSQPSLVGS(1)KEEPPPAR	3	-5.7832	21										0.718491	1.80401		1.21	0.885589	0.860534										0.538678	0.679604	0.642369	0.484355	0.60574			0.589419
Q9H4A3	1261	0.275	Down	4.9128e-08	S	Serine/threonine-protein kinase WNK1 OS=Homo sapiens OX=9606 GN=WNK1 PE=1 SV=2	WNK1	1	1.19191e-07	133.49	FIVS(1)PVPESR	2	0.64673	53	2.52066	2.76777	2.96053	2.2709	1.202	2.69048	2.41852	2.37907	2.04252	1.4287	3.25835	1.68549	1.54375	1.71617	1.72255	0.745165				0.622044		0.649219	0.800454		0.582278	0.659817	0.817768	0.558198	0.738671	0.984988	1.90254	0.643815	0.738627		0.703812
Q14103	83	0.023	Down	0.00040307	S	Heterogeneous nuclear ribonucleoprotein D0 OS=Homo sapiens OX=9606 GN=HNRNPD PE=1 SV=1	HNRNPD	0.999668	0	372.67	NEEDEGHSNSS(1)PR	2	-1.5741	46	7.09485	7.4153	4.07852	3.88536	0.0515464	4.79357	7.6301		3.17272	0.568058																0.160393	0.0506912	0.0600162	0.36658	0.235883	0.0611489	0.245376	0.334884
Q96BY6	877	0.489	Down	0.032378	S	Dedicator of cytokinesis protein 10 OS=Homo sapiens OX=9606 GN=DOCK10 PE=1 SV=3	DOCK10	0.990684	0.000444398	86.729	DMSQS(0.991)PT(0.006)S(0.003)NFIR	2	-5.2171	15										1.03175		1.24533	1.16123	2.76386	1.54599	1.65951							1.06867						0.430118	0.517588		0.611006
Q96BY6	12	2.102	Up	0.0197563	S	Dedicator of cytokinesis protein 10 OS=Homo sapiens OX=9606 GN=DOCK10 PE=1 SV=3	DOCK10	1	1.23264e-05	129.04	S(1)LLRPGQAAELR	2	-3.2653	20										0.748148	0.287151	0.501168			0.329927										0.757576	1.15005		0.906357	0.57874	0.697487	0.62623	1.13188	0.760801
Q96BY6	1257	0.66	Down	0.035418	S	Dedicator of cytokinesis protein 10 OS=Homo sapiens OX=9606 GN=DOCK10 PE=1 SV=3	DOCK10	0.999999	4.94753e-07	211.15	HANS(1)VDTSFSK	2	-0.0018996	20										1.02857	1.15531	1.34229		1.05903											0.623886		0.651754		0.82185	0.903518	0.664754		1.02318
A2RUS2	472	0.056	Down	0.00059844	S	DENN domain-containing protein 3 OS=Homo sapiens OX=9606 GN=DENND3 PE=1 SV=2	DENND3	1	2.2733e-240	274.58	MVVS(1)MPNLQDIAMPELAPR	2	6.6564	51	2.78276	2.46818		1.81526	2.59367	1.42431	1.63084	1.33524	2.17383					0.234885	0.117172	1.55172							0.551166												0.127182
P46379	973	0.33	Down	0.0100007	S	Large proline-rich protein BAG6 OS=Homo sapiens OX=9606 GN=BAG6 PE=1 SV=2	BAG6	1	0	329.85	ENAS(1)PAPGTTAEEAMSR	2	-0.04241	101	1.94331	0.549716	0.504084	2.31796	2.57385	1.82871	2.89286	4.15817	3.36181	0.42011	0.982434	2.28676	1.37616	0.531944	0.649852	0.942731		0.0517751					2.6836		1.35962	1.075	0.911463	1.40466	1.51254	1.55756	1.38155	0.707269	1.51818	0.0396476	0.326671
Q5VZK9	1360	0.083	Down	0.0064393	S	F-actin-uncapping protein LRRC16A OS=Homo sapiens OX=9606 GN=CARMIL1 PE=1 SV=1	CARMIL1	0.998144	3.46217e-57	244.64	S(0.002)NDS(0.998)GEEAEKEFIFV	2	8.5823	23	3.18425	3.59844	3.1736	3.29827		2.80347		4.52163	2.62559	0.265033				0.279577	0.251172	2.81137							3.53594			0.181722
P60468	17	4.082	Up	0.020781	S	Protein transport protein Sec61 subunit beta OS=Homo sapiens OX=9606 GN=SEC61B PE=1 SV=2	SEC61B	0.994163	4.33974e-164	288.61	PGPTPSGTNVGS(0.001)SGRS(0.994)PS(0.005)K	2	0.57972	40											0.165396		0.335664		0.279642										0.982162	0.971715	0.638774	0.623619				0.705446	0.220253
Q86UX7	484	3.702	Up	0.00159708	S	Fermitin family homolog 3 OS=Homo sapiens OX=9606 GN=FERMT3 PE=1 SV=1	FERMT3	0.999785	0	453.15	TGS(1)GGPGNHPHGPDASAEGLNPYGLVAPR	3	-3.4677	122	0.235079	0.187719	0.288306	0.460025	0.465071	0.487643	0.470624	0.357951	0.541209	1.00256	0.820881	0.650568	1.11893	0.610734	0.525082	0.66815	6.2898		2.20583	4.33333	3.84647	2.79505	0.0261044	5.95337	1.06301	0.855455	1.18767	0.913261	0.971456	0.551377	1.04834	0.78578	0.635844	1.48828	2.61602
Q86UX7	591	0.26	Down	0.0070436	T	Fermitin family homolog 3 OS=Homo sapiens OX=9606 GN=FERMT3 PE=1 SV=1	FERMT3	1	4.81587e-101	261.56	IDLAVGDVVKT(1)WR	2	-2.6352	33	1.10536	1.13567	0.711022	1.58503	1.01682	1.28933	1.46336	1.46873	1.0728	0.22099		0.234659		1.4096	0.994002								0.321954		0.143379					0.136333	0.10574
O60271	730	0.562	Down	0.043958	S	C-Jun-amino-terminal kinase-interacting protein 4 OS=Homo sapiens OX=9606 GN=SPAG9 PE=1 SV=4	SPAG9	0.998947	7.9083e-195	297.5	S(0.001)AS(0.999)QS(0.029)S(0.971)LDKLDQELK	2	0.68381	88		0.793182	1.09956	2.16038	2.13659	2.28273	1.96429	1.49852	1.65766		1.27119	1.29067	1.77457	1.61628	1.20112	1.62145	0.925364	2.09067	0.687621	0.668233	0.674598	0.483366	2.10594	1.82874	0.302391	0.2119	1.65415	0.189548	1.35046	1.56991	1.02829	0.886111	0.535032	0.529954	1.64687
P47712	729	3.254	Up	0.0045196	S	Cytosolic phospholipase A2 OS=Homo sapiens OX=9606 GN=PLA2G4A PE=1 SV=2	PLA2G4A	0.999974	2.5824e-06	169.57	CSVS(1)LSNVEAR	2	-3.3394	23	0.415822			0.438596	0.537278	0.535154	0.291166	0.41357	0.227751						0.653197										0.746556	0.896034		3.25	0.920755	3.01425	0.59596		0.74307
P47712	435	3.933	Up	0.02046	S	Cytosolic phospholipase A2 OS=Homo sapiens OX=9606 GN=PLA2G4A PE=1 SV=2	PLA2G4A	1	1.59077e-18	193.04	HIVSNDS(1)S(1)DS(1)DDESHEPK	2	2.2654	58											0.121466	0.622483	0.561338		0.28649										1.02755	0.945338	1.56899	1.84559	0.889308	2.4133	1.14254	2.05707	0.643923
P47712	434	4.057	Up	0.029124	S	Cytosolic phospholipase A2 OS=Homo sapiens OX=9606 GN=PLA2G4A PE=1 SV=2	PLA2G4A	0.999995	1.59077e-18	193.04	HIVSNDS(1)S(1)DS(1)DDESHEPK	2	2.2654	53											0.124117	0.638423	0.576208		0.1924										1.05234	0.967846	1.63585	2.29412	0.910692	2.28266	1.17059	2.1067	0.658849
P08621	226	0.26	Down	0.038043	S	U1 small nuclear ribonucleoprotein 70 kDa OS=Homo sapiens OX=9606 GN=SNRNP70 PE=1 SV=2	SNRNP70	1	3.42737e-06	155.28	PGPS(1)PLPHR	2	-9.6927	54			6.56376							4.71287	2.50435	5.4466	3.41042	6.74214	9.05508		0.372316								0.802068	0.833333	0.56625		1.25581	1.11288	1.25536	0.77686	2.99279
Q5SW96	14	0.296	Down	0.027257	S	Low density lipoprotein receptor adapter protein 1 OS=Homo sapiens OX=9606 GN=LDLRAP1 PE=1 SV=3	LDLRAP1	0.997005	5.97952e-07	132.93	ALIRS(0.997)PS(0.003)LAK	2	-5.2019	39	2.64427			2.37653	1.57219		3.30233		3.18156	0.577595	0.410701	0.716999	0.816561	1.16149	0.518341					2.19912			1.17004		0.631443	0.531972	0.659674	0.584091		0.933333	0.470297	0.853779	0.474897
Q99613	39	0.47	Down	0.0010831	S	Eukaryotic translation initiation factor 3 subunit C OS=Homo sapiens OX=9606 GN=EIF3C PE=1 SV=1	EIF3C	1	1.13451e-85	240.82	QPLLLS(1)EDEEDTKR	2	0.45714	138	1.90738	1.90719	2.00403	3.38082	1.55986	1.9282	2.69617	2.74208	1.78654	1.22508	0.740122	1.04403	0.904011	1.17347	1.46266	2.74118	0.639463	2.6964	0.698764		1.33862	0.597134	2.07565	3.03704	0.954669	1.01166	0.906404	0.843363	0.900533	0.902354	0.760485	0.730956	0.843917	0.355072	0.908665
P62995	201	0.344	Down	0.037265	T	Transformer-2 protein homolog beta OS=Homo sapiens OX=9606 GN=TRA2B PE=1 SV=1	TRA2B	1	7.96154e-18	220.06	RPHT(1)PTPGIYMGR	3	-1.6917	173	1.86038	0.98427	0.72758	1.01406	4.13735	2.56338	2.26177	4.15075	6.57163	1.33855		0.629594	0.492994	0.680045	0.734456								6.29805		0.350289	0.203641	0.144866	0.342428	0.160927	0.243678	0.207143	0.271459			1.42893
Q9NQ75	291	0.383	Down	3.7077e-05	T	Cas scaffolding protein family member 4 OS=Homo sapiens OX=9606 GN=CASS4 PE=1 SV=2	CASS4	0.999951	2.01709e-15	169.81	SLT(1)PQLNNNVPMQK	2	-1.7115	49	1.99712	2.106	2.06154	1.40409	2.02145	1.33113	1.47741	1.39252	1.71866	1.42975	0.899035	0.879159	0.757819	1.75766	0.699123	0.427885	0.839681	1.87184	0.505922	0.623716	0.602753		0.570953	1.54003	0.620401	0.84016	0.703419			1.38515		0.799191	0.698084	0.334262
Q9NQ75	108	0.175	Down	0.00053812	T	Cas scaffolding protein family member 4 OS=Homo sapiens OX=9606 GN=CASS4 PE=1 SV=2	CASS4	0.98772	1.66348e-185	209.61	GLEEAPASSEETYQVPT(0.007)LPRPPT(0.988)PGPVY(0.005)EQMR	3	-0.91576	42	3.80719	3.61506	4.42462	1.69504	3.09571	2.23731	2.23932	1.70197	2.92479	0.593388	0.7268	0.645359	0.234138		0.127193		0.91674	1.74525						1.58638	0.447324	0.58042	0.442735	0.366667	0.534269	0.508636		0.270216	0.923372
Q8N4C8	733	0.313	Down	0.0108408	S	Misshapen-like kinase 1 OS=Homo sapiens OX=9606 GN=MINK1 PE=1 SV=2	MINK1	0.974236	1.08477e-69	217.1	GTPKPPGPPAQPPGPPNAS(0.026)S(0.974)NPDLR	3	-5.0158	38	5.22689	12.8816		1.7225	1.03094	2.01344	1.45007	1.74336	0.998429	0.463167	0.709725	1.50289		3.26254	2.47093	0.861592	0.537959	3.14229						1.85951	1.2112	1.19048	1.07412	0.380148	0.691429		1.0571		0.514827		0.728234
Q9Y6I3	435	0.507	Down	0.0106792	S	Epsin-1 OS=Homo sapiens OX=9606 GN=EPN1 PE=1 SV=2	EPN1	1	1.33917e-52	84.999	S(1)PGAFDMSGVR	2	-0.19431	24		1.29841	1.10149	1.17463	0.804711	2.25189		0.741591	0.852821	0.901873				1.20099	1.55218											0.473923						0.554003	1.45583
Q9H4B6	136	1.708	Up	0.00155878	S	Protein salvador homolog 1 OS=Homo sapiens OX=9606 GN=SAV1 PE=1 SV=2	SAV1	0.999999	6.30469e-06	95.345	YYYS(1)DNFFDGQR	2	-2.2316	32	1.30687	1.38084		0.722281		0.837379	0.948255		0.713568					0.714417	0.91206		1.001			0.911871	0.650088	0.636478		0.681145	0.87457	1.43115	1.08952		0.839815	0.647204	0.920412	0.666667			1.82494
P52566	20	0.391	Down	0.032519	S	Rho GDP-dissociation inhibitor 2 OS=Homo sapiens OX=9606 GN=ARHGDIB PE=1 SV=3	ARHGDIB	0.999949	3.3632e-22	79.892	APEPHVEEDDDDELDS(1)KLNYKPPPQK	4	-5.6847	7	2.28053	2.00291																												0.647104	0.729501
Q9Y5S2	474	0.468	Down	0.042899	S	Serine/threonine-protein kinase MRCK beta OS=Homo sapiens OX=9606 GN=CDC42BPB PE=1 SV=2	CDC42BPB	0.852418	1.33676e-12	155.56	KLQESTQTVQSLHGS(0.852)S(0.147)R	3	-3.8051	6										1.37146				1.2226	1.74701
P61006	72	0.246	Down	0.044284	T	Ras-related protein Rab-8A OS=Homo sapiens OX=9606 GN=RAB8A PE=1 SV=1	RAB8A	0.999999	5.56833e-07	177.41	FRT(1)ITTAYYR	2	-5.414	17	3.81333	3.7601	3.09442		1.05142				1.15581	1.75				0.961598	0.644848											0.569604	0.912913				0.455988	0.814661
Q13555	381	1.919	Up	0.0184975	S	Calcium/calmodulin-dependent protein kinase type II subunit gamma OS=Homo sapiens OX=9606 GN=CAMK2G PE=1 SV=4	CAMK2G	0.963506	3.38191e-110	274.89	GS(0.964)T(0.036)ESCNTTTEDEDLK	2	-1.1301	15												0.584615	0.827789		0.642129										0.830579	0.882408	0.881144	0.684341		0.438144	0.608769	0.694611	0.661626
Q9UEY8	12	0.357	Down	0.0173623	T	Gamma-adducin OS=Homo sapiens OX=9606 GN=ADD3 PE=1 SV=1	ADD3	0.997828	0	274.1	SSDASQGVIT(0.002)T(0.998)PPPPSMPHK	2	1.9308	119	0.160521	1.8467	2.21409	4.26892	2.66723	4.7624	4.69655	3.70295	3.38658	0.698959	0.737205	0.681072	0.849813	1.06105	1.41571				0.311404			0.526108	1.18101	0.723684	0.680816	0.589841	0.554078	0.576542		0.547546	0.529897	0.593916	0.390335
Q9UEY8	681	0.024	Down	1.598e-06	S	Gamma-adducin OS=Homo sapiens OX=9606 GN=ADD3 PE=1 SV=1	ADD3	0.996628	3.0724e-260	275.19	IEEVLSPEGSPS(0.003)KS(0.997)PSKK	2	5.0002	114	11.3514	6.0713	4.6206	6.39243	8.41087	6.59711	8.88046	3.76937	6.76038		0.0521654			2.39535	2.96935	0.637097									0.0481633	0.0189538	0.0960093	0.114242	0.123193	0.144939	0.043299	0.132319	0.0390335	0.126335
Q9UEY8	677	6.197	Up	0.00033899	S	Gamma-adducin OS=Homo sapiens OX=9606 GN=ADD3 PE=1 SV=1	ADD3	0.999656	5.0829e-12	143.7	IEEVLS(1)PEGS(1)PS(0.138)KS(0.834)PS(0.028)K	2	-1.7933	25											0.139764	0.114088													0.672653	0.648218	0.650087	0.799695	0.686361	0.819785		0.701901
O00178	47	1.947	Up	0.0033183	S	GTP-binding protein 1 OS=Homo sapiens OX=9606 GN=GTPBP1 PE=1 SV=3	GTPBP1	1	4.21322e-54	129.7	LHGGFDS(1)DCS(1)EDGEALNGEPELDLTSK	3	-2.2188	8														0.485294	0.524718																	0.588918
Q6NYC8	368	0.443	Down	0.0037182	S	Phostensin OS=Homo sapiens OX=9606 GN=PPP1R18 PE=1 SV=1	PPP1R18	1	2.67716e-164	226.05	LLES(1)PGVEAGEGEAEKEEAGAQGR	2	1.2494	50	1.67134			3.03089	1.92029	3.14229	2.71429	2.53034	2.71593	5.5948	0.873288	2.0676	1.287	3.24885	2.93077		0.142635							1.02559	1.00935	0.978992	0.803213	0.921025	0.918228	1.31379	0.955357	0.958374	1.12436	0.464586	0.537258
Q6NYC8	224	0.291	Down	0.0159356	S	Phostensin OS=Homo sapiens OX=9606 GN=PPP1R18 PE=1 SV=1	PPP1R18	1	1.34955e-07	164.31	LS(1)PGESAYQK	2	-2.8221	15											1.44064	2.11422		4.04147	2.76923										0.360748			0.414088	0.357751	0.957471	0.559152		2.98777
Q9NWV8	8	1.633	Up	0.00135689	S	BRISC and BRCA1-A complex member 1 OS=Homo sapiens OX=9606 GN=BABAM1 PE=1 SV=1	BABAM1	0.988407	2.13163e-69	181.24	MEVAEPS(0.008)S(0.988)PT(0.004)EEEEEEEEHSAEPRPR	3	-1.6416	105	0.389185	0.536489	0.624091	0.484071		0.441574								0.514897	0.588846				1.58914				1.14459					0.872289
Q9NWV8	66	1.958	Up	0.0029435	S	BRISC and BRCA1-A complex member 1 OS=Homo sapiens OX=9606 GN=BABAM1 PE=1 SV=1	BABAM1	0.994588	0	318.77	SEGEGEAASADDGSLNT(0.005)S(0.995)GAGPK	2	0.8486	38		0.488166												0.363636														0.93253
O75821	42	0.509	Down	0.020816	S	Eukaryotic translation initiation factor 3 subunit G OS=Homo sapiens OX=9606 GN=EIF3G PE=1 SV=2	EIF3G	0.997946	0	249.07	GIPLATGDT(0.002)S(0.998)PEPELLPGAPLPPPK	3	-8.5482	138	1.93566	1.63092	2.6099	1.84387	2.33537	2.30415	2.27821	1.85967	1.9341	0.792325	0.769815	0.909477	0.55465	0.520578	0.586476	2.4918		5.43855	0.669153			1.1468	4.30532	6.06977	0.462236	0.660245	0.787513	0.574387	0.495502	0.883099	0.432855	0.261272	0.418546	0.67234	1.21039
Q99501	306	0.26	Down	0.0191809	S	GAS2-like protein 1 OS=Homo sapiens OX=9606 GN=GAS2L1 PE=1 SV=2	GAS2L1	1	2.44605e-11	144.27	PAS(1)PVPGSER	2	-4.3041	42										0.346216	2.30612	2.60925	0.697266	1.13115	0.962857										0.378862	2.86494	0.969072	0.307835	0.489262	1.48069	0.667633	0.380705	1.9699
P29590	518	0.422	Down	0.0037787	S	Protein PML OS=Homo sapiens OX=9606 GN=PML PE=1 SV=3	PML	1	0.000342374	89.529	AVS(1)PPHLDGPPS(1)PR	2	-2.9083	14										1.31207	1.49145	2.40104	1.48595				0.71														0.467072			0.763605
P29590	8	0.458	Down	0.0052755	S	Protein PML OS=Homo sapiens OX=9606 GN=PML PE=1 SV=3	PML	1	7.28713e-08	158.59	MEPAPARS(1)PRPQQDPAR	3	-8.5688	40				1.84026						1.28448	1.86159	2.4349	1.19504	4.58824	1.71888										0.596675	0.844072	0.839644	0.79875	0.907312	1.04472	0.768997	0.631579	2.14673	0.659864	1.84566
P29590	527	0.471	Down	0.0098166	S	Protein PML OS=Homo sapiens OX=9606 GN=PML PE=1 SV=3	PML	1	0.000342374	89.529	AVS(1)PPHLDGPPS(1)PR	2	-2.9083	18										1.36379	1.55054	2.49479	1.5438				0.737333														0.527862			0.955215
Q9Y6K9	387	0.456	Down	0.00028377	S	NF-kappa-B essential modulator OS=Homo sapiens OX=9606 GN=IKBKG PE=1 SV=2	IKBKG	1	3.03991e-06	162.78	S(1)PPEEPPDFCCPK	2	-0.5881	48				1.68971	1.6126	2.0296	2.55556		1.80862	1.86289	1.21053	1.30542	1.63333				0.389431						0.771574	0.908528	0.986066	0.754286	1.00478	0.863971	0.940314	0.5978	1.01163	1.29635	0.901938		0.39653
P52272	633	0.451	Down	0.0084354	S	Heterogeneous nuclear ribonucleoprotein M OS=Homo sapiens OX=9606 GN=HNRNPM PE=1 SV=3	HNRNPM	1	8.39962e-35	187.63	GNFGGS(1)FAGSFGGAGGHAPGVAR	2	-0.86334	62			1.02062							2.6078	1.37236	1.50906	1.25835	1.61486	1.15642		0.572219	0.434853			0.304894	1.25053			0.858014	0.843046	0.881967	0.97862	1.01954	0.798762	0.775494	1.15357	0.699492		0.566667
P52272	637	0.379	Down	0.043779	S	Heterogeneous nuclear ribonucleoprotein M OS=Homo sapiens OX=9606 GN=HNRNPM PE=1 SV=3	HNRNPM	0.999794	1.91627e-34	83.701	GNFGGSFAGS(1)FGGAGGHAPGVAR	3	-6.7334	11										1.2481	0.871479															0.470862		0.910593		0.752322	0.807905	0.830172	0.423761
O14639	452	0.084	Down	0.043404	S	Actin-binding LIM protein 1 OS=Homo sapiens OX=9606 GN=ABLIM1 PE=1 SV=3	ABLIM1	0.995283	3.92083e-06	179.85	ST(0.004)S(0.995)QGSINSPVYSR	2	2.68	20	7.0361				3.1272	0.446773	0.512465	4.63636			0.136259			1.29234	1.10209													0.157495	0.215728	0.483557	0.13355
O14639	706	0.646	Down	0.00059578	S	Actin-binding LIM protein 1 OS=Homo sapiens OX=9606 GN=ABLIM1 PE=1 SV=3	ABLIM1	1	2.05408e-05	161.23	GVS(1)MPNMLEPK	2	-7.5402	51	1.9131		1.57203	1.46828	1.85013	1.42749	1.64174	1.44976	1.80702	1.76611	1.07929	1.60025		1.95128	1.32711	2.59712	0.174312	1.13821						0.486231	0.624566	0.927872		1.0389	0.836344	1.162	0.916938	0.742285	0.776889
O14639	216	2.055	Up	0.00128234	S	Actin-binding LIM protein 1 OS=Homo sapiens OX=9606 GN=ABLIM1 PE=1 SV=3	ABLIM1	0.884689	4.93587e-76	253.59	DCLCQLCAQPMS(0.002)S(0.113)S(0.885)PK	2	0.36865	37	0.67246		0.451983	0.686327	0.608312	0.645432	0.730379	0.6563	0.566416			0.625313		1.07309	0.778266	4.61511								0.238382	0.713393	1.17809		1.05503	0.93305	1.37881	0.814332	0.970809	0.561778
O14745	291	0.12	Down	0.0099363	S	Na(+)/H(+) exchange regulatory cofactor NHE-RF1 OS=Homo sapiens OX=9606 GN=SLC9A3R1 PE=1 SV=4	SLC9A3R1	0.988815	0	464.58	S(0.162)AS(0.849)S(0.989)DT(0.002)S(0.998)EELNSQDSPPK	2	2.8638	40	1.27905			1.50806	1.36098	1.3153	1.51905	1.23779	2.47789		0.358951	0.852645	0.163432	0.331126	2.36018								0.389439		0.0957096	0.211575				0.149525		0.231298	0.210291
O14745	294	0.206	Down	0.0122605	S	Na(+)/H(+) exchange regulatory cofactor NHE-RF1 OS=Homo sapiens OX=9606 GN=SLC9A3R1 PE=1 SV=4	SLC9A3R1	0.99994	0	296.51	SAS(0.351)S(0.649)DTS(1)EELNSQDSPPK	2	0.24283	55	1.36048		0.887546	2.08548	5.54439	1.81917	4.74762	2.9202	3.42718		0.495479	1.18136	1.40347	2.61148	4.09843	0.555556									0.517052	0.29222	0.206065	0.37865	0.247967	0.519447	0.281225	0.320722	0.85123
Q7Z478	200	0.368	Down	0.00138449	S	ATP-dependent RNA helicase DHX29 OS=Homo sapiens OX=9606 GN=DHX29 PE=1 SV=2	DHX29	0.999934	5.19385e-33	197.85	FQSPQIQATIS(1)PPLQPK	2	5.2385	51	3.73347	2.55251	4.51253	4.22737	3.40729	3.84187	2.49934	3.17778	4.11839	1.62707	0.706294	1.24462	0.825983	1.99636	1.98786	3.44262	0.245955	0.127321				0.522769	1.86621	0.713154	0.544809		0.524221	0.572398	0.590074	1.24035	0.480063	0.821025	0.678571	1.03993	1.6519
Q6IBS0	5	0.355	Down	0.00075963	T	Twinfilin-2 OS=Homo sapiens OX=9606 GN=TWF2 PE=1 SV=2	TWF2	1	3.96612e-06	156.41	AHQT(1)GIHATEELK	2	-2.1083	28	1.22087	0.699164	1.22915	1.01505		1.24304	1.75	1.10586	2.54319	0.689478	0.960658	0.864573	0.929758	0.773124	0.615728											0.47487	0.655261	0.712151	0.431304	0.405429	0.543497		0.477858
Q6ZU35	1042	0.475	Down	0.037103	S	Cancer-related regulator of actin dynamics OS=Homo sapiens OX=9606 GN=CRAD PE=1 SV=3	CRAD	0.999999	1.13183e-57	147.56	KPAS(1)PPLPATQQEK	2	-3.1576	17										3.06757		1.25242		1.98048	2.07429										0.847751	0.855231		0.663386	0.710887	0.691803			0.552821
Q5VZ89	737	0.412	Down	0.0003028	S	DENN domain-containing protein 4C OS=Homo sapiens OX=9606 GN=DENND4C PE=1 SV=3	DENND4C	0.992175	2.72634e-07	142.76	HPT(0.005)GNS(0.992)IT(0.003)KS(1)PPLMAK	3	-10.052	41														2.32063	2.13462										0.758789	0.672384						0.384871	0.689866
Q5VZ89	973	0.282	Down	0.0033636	S	DENN domain-containing protein 4C OS=Homo sapiens OX=9606 GN=DENND4C PE=1 SV=3	DENND4C	0.999773	5.80275e-37	152.43	HS(0.001)QPS(0.999)PEPHS(1)PTEPPAWGSSIVK	3	-3.5128	18				2.40923		1.52484	1.60331		1.41253					2.93651	2.67308														0.110156
Q5VZ89	1184	0.606	Down	0.0193371	S	DENN domain-containing protein 4C OS=Homo sapiens OX=9606 GN=DENND4C PE=1 SV=3	DENND4C	0.980024	2.86575e-10	138	RS(0.02)S(0.98)LYGIAK	2	1.7497	28				1.48214		0.924431	1.31921	1.38871	2.10284					1.75238											0.716797	0.814751		0.492469	0.505469				0.819292
Q5VZ89	968	0.291	Down	0.00130355	S	DENN domain-containing protein 4C OS=Homo sapiens OX=9606 GN=DENND4C PE=1 SV=3	DENND4C	0.999765	5.80275e-37	152.43	HSQPS(1)PEPHS(0.978)PT(0.022)EPPAWGSSIVK	3	-4.6455	16				2.41071		1.52795	1.60434	1.25784	1.41371					2.20794	2.67657														0.110156
Q5VZ89	1278	0.483	Down	0.040859	S	DENN domain-containing protein 4C OS=Homo sapiens OX=9606 GN=DENND4C PE=1 SV=3	DENND4C	0.999175	1.90265e-215	291.17	RS(0.001)S(0.999)LPLDHGSPAQENPESEK	3	-3.3079	104				2.32887		1.27122								1.3	1.53846										0.470703	0.488851			0.436719			0.252157	0.460317
O75083	322	0.17	Down	0.0158961	S	WD repeat-containing protein 1 OS=Homo sapiens OX=9606 GN=WDR1 PE=1 SV=4	WDR1	1	2.64189e-05	101.48	S(1)IQCLTVHK	2	0.16622	13			0.577066				1.32838		1.25758			0.537938	0.177239	0.785006	0.86318	0.745893
P11169	232	0.576	Down	0.026716	T	Solute carrier family 2, facilitated glucose transporter member 3 OS=Homo sapiens OX=9606 GN=SLC2A3 PE=1 SV=1	SLC2A3	1	1.86515e-56	193.26	LWGT(1)QDVSQDIQEMK	2	-0.13568	51				1.21778		1.43252	1.47956			1.75959	0.644847	0.857827	1.24455	0.98133	0.84926	0.159847								2.0745	0.486188	0.546624	0.162246	0.819277	0.687372	0.438784	1.1	0.801047	0.801273
P07332	421	0.467	Down	0.0025437	T	Tyrosine-protein kinase Fes/Fps OS=Homo sapiens OX=9606 GN=FES PE=1 SV=3	FES	0.999931	6.04065e-05	181.08	EGGRT(1)PTLEILK	2	-1.733	45		2.12403	2.40639		1.37054	1.28401	0.895307		1.36163	1.1779	1.07708	1.28032	0.888889	0.585843	0.690658	0.968649	0.438834					0.498498	0.903603	0.967568	0.782678	1.31238	1.53495	1.01503	1.35055	1.49445	0.957271	0.873128	1.33166		0.805112
Q96MK2	384	0.076	Down	1.88101e-05	S	RIPOR family member 3 OS=Homo sapiens OX=9606 GN=RIPOR3 PE=1 SV=4	RIPOR3	0.999992	0	342.74	ATSILSYLS(1)DSDLR	2	5.5649	24	0.644038	1.38583	1.78689	2.72742	2.30704	3.41967	4.05861	2.983	2.67417						0.41925	2.00429							2.37208							0.0769231					0.100395
P42167	159	0.28	Down	0.00131939	S	Lamina-associated polypeptide 2, isoforms beta/gamma OS=Homo sapiens OX=9606 GN=TMPO PE=1 SV=2	TMPO	0.91895	3.22588e-107	202.64	EQGT(0.088)ES(0.262)RS(0.753)S(0.919)T(0.978)PLPTISSSAENTR	3	-3.3949	20				3.33185	3.61338	2.25505	3.21472	3.63404	1.52856						2.2557										0.449571	0.373364	0.260209			0.279273
Q13200	361	0.291	Down	0.00110319	S	26S proteasome non-ATPase regulatory subunit 2 OS=Homo sapiens OX=9606 GN=PSMD2 PE=1 SV=3	PSMD2	0.999611	0.000209202	123.99	FGGS(1)GSQVDSAR	2	-2.3827	15										1.13844	1.32764	2.19231	1.8005												0.559028	0.649947		0.974619		0.589431			0.966429
Q9Y613	367	0.347	Down	0.0165385	S	FH1/FH2 domain-containing protein 1 OS=Homo sapiens OX=9606 GN=FHOD1 PE=1 SV=3	FHOD1	1	5.03962e-05	126.32	S(1)LEGGGCPAR	2	-5.0973	46	2.04775	1.40997	1.78129		2.10855	2.72302			2.37346	0.819601	0.577381		0.709325	1.10204	0.714607	3.08372										0.0868056			0.129496		0.214038		1.92211		0.739633
Q9Y613	498	0.265	Down	0.041159	S	FH1/FH2 domain-containing protein 1 OS=Homo sapiens OX=9606 GN=FHOD1 PE=1 SV=3	FHOD1	1	5.06134e-28	230.5	T(1)PQS(1)PAPCVLLR	2	-1.0988	29	2.70225	2.80471	2.68142	1.63137	3.0502	1.52398	1.65086	2.14286	2.5212	0.0832611		0.139442		2.36735	2.50787	0.794419							0.817526				0.0306644		0.044964	0.0842491					0.0163154
Q9Y613	523	0.34	Down	0.038621	S	FH1/FH2 domain-containing protein 1 OS=Homo sapiens OX=9606 GN=FHOD1 PE=1 SV=3	FHOD1	1	3.92584e-17	147.19	EPLIPAS(1)PK	2	-9.3402	67	1.72331	1.26316	2.02908	3.19477	2.88602	3.17506	3.29513	3.66015	3.14501	0.0901995	0.392857	0.222311	0.172619	0.238776	0.275281	2.55535	3.08685	4.33926	4.4262	5.78891	6.55556	1.28446	2.7299	3.73091	0.0641975	0.0529514			0.0665468	0.0668498	0.0667244	0.0556088	0.123545	0.189844	0.757988
Q9Y613	573	0.129	Down	0.0131576	S	FH1/FH2 domain-containing protein 1 OS=Homo sapiens OX=9606 GN=FHOD1 PE=1 SV=3	FHOD1	0.999986	7.4924e-44	143.86	DIPAPS(1)PPLPLLSGVPPPPPLPPPPPIK	3	2.5963	40	7.95084	7.4723	5.22503	2.37516	3.47354	2.43405	2.43347	2.74135	3.16963	0.609714	0.506944	0.222311		0.289796	0.268539	0.508837	1.09834	2.87039					0.382474	2.26909	0.302058	0.342882			0.396583	0.373626	0.210572	0.369128	0.33214		0.240653
Q13464	1102	0.501	Down	0.037141	S	Rho-associated protein kinase 1 OS=Homo sapiens OX=9606 GN=ROCK1 PE=1 SV=1	ROCK1	0.992314	4.66697e-119	232.86	LLDLSDS(0.003)T(0.004)S(0.992)VAS(0.999)FPS(0.001)ADETDGNLPESR	3	5.2745	60	1.42488			2.13924	2.2811	1.98214	1.98671	1.92411	1.82426				0.338252			1.65963	1.54409	1.86127	0.958163	0.623047	0.984966	1.41864		2.45187			0.461602	0.614286	0.35619	0.482893	0.478417	0.324427	0.555556	0.705729	1.80228
Q0ZGT2	370	0.657	Down	0.022475	T	Nexilin OS=Homo sapiens OX=9606 GN=NEXN PE=1 SV=1	NEXN	1	0.00155612	91.993	T(0.014)IS(0.986)QEFLT(1)PGK	2	2.7036	21			1.64613											1.44462	1.4688			0.641392	0.723352		0.60733	0.610802				0.819444			0.758182	0.633929			1.006	0.713955
Q0ZGT2	80	0.18	Down	0.00064308	S	Nexilin OS=Homo sapiens OX=9606 GN=NEXN PE=1 SV=1	NEXN	1	0	428.46	EMLAS(1)DDEEDVSSKVEK	2	0.0090961	417	3.65917	0.71777	0.583095	1.00858	7.20917	1.41413	2.39318	4.99694	3.50507	0.555091	1.02599	0.934503	0.478363	0.947785	0.6752	4.07597	0.343582	0.162355	0.538509	0.21158	0.136874	0.0979955	7.40722	3.83942	0.507984	0.396991	0.501375	0.0450262	0.42	0.72619	0.471642	0.409262	1.077	0.245248	0.296234
O95810	33	0.457	Down	0.041176	T	Caveolae-associated protein 2 OS=Homo sapiens OX=9606 GN=CAVIN2 PE=1 SV=3	CAVIN2	0.999544	0	303.34	QEKPSSPSPMPSST(1)PS(1)PSLNLGNTEEAIR	3	-2.9105	109	0.626198				0.596919			0.77547	0.777419	0.84221	0.279441	1.04562	1.05133	1.82981	1.86301	0.486928							0.311771		0.69644	0.473645	0.708926	0.623394	0.722673	0.707995	0.513956	0.56484	0.777616
O95810	403	0.526	Down	0.023439	S	Caveolae-associated protein 2 OS=Homo sapiens OX=9606 GN=CAVIN2 PE=1 SV=3	CAVIN2	0.999966	5.87692e-70	224.97	YEGSYALT(1)S(1)EEAER	2	-1.6776	43			0.629905	1.37722	1.48909		1.50935	1.34619	0.944086	0.862184	0.685296	1.15206	2.32129	1.48677	1.57632	1.24946			1.06262	1.38806		1.6215		1.84021		0.0971386	0.47542	0.0851927	0.462836	0.45122	0.0758495		0.678052
O95810	218	0.258	Down	0.0027834	S	Caveolae-associated protein 2 OS=Homo sapiens OX=9606 GN=CAVIN2 PE=1 SV=3	CAVIN2	1	0	376.23	SLEETLHTVDLS(1)S(1)DDDLPHDEEALEDS(1)AEEK	3	1.7443	150	1.31097	0.892894	1.03818	2.86938	3.35558	2.52386	2.69197	2.46588	2.69677	0.163782	0.119095	0.542361	0.605513	2.30247	1.3454								0.6193		0.314563	0.497741	0.283959	0.428668	0.243598	0.269648	0.141383		0.4375
Q9NQC3	15	0.032	Down	2.162e-05	S	Reticulon-4 OS=Homo sapiens OX=9606 GN=RTN4 PE=1 SV=2	RTN4	0.999875	0	293.47	MEDLDQSPLVSSSDS(1)PPRPQPAFK	3	-2.6944	165	5.71067	6.31962	17.5519	7.98165	12.8072	9.28916	6.81818	7.61032	12.625				0.356354	0.815436	1.27303	4.34033						0.101549	2.44005	0.127893		0.198895	0.281229	0.217822	0.089518	0.167126			0.119516		0.282753
Q13459	1405	2.014	Up	0.00348	S	Unconventional myosin-IXb OS=Homo sapiens OX=9606 GN=MYO9B PE=1 SV=3	MYO9B	0.999999	5.1102e-210	278.09	KKPGDASSLPDAGLS(1)PGSQVDSK	3	-5.7872	95			0.4896	1.25184	0.826401	0.929412	0.758621	1.13464			0.437719	0.902089	1.29078	0.80251	0.50316	3.10723							1.69981		1.02648	1.12534	0.997727	1.12099	1.04551	1.94323	0.667069	0.855435	0.819182	1.22294	1.95475
Q13459	1271	2.488	Up	0.023681	T	Unconventional myosin-IXb OS=Homo sapiens OX=9606 GN=MYO9B PE=1 SV=3	MYO9B	1	2.01515e-13	166.83	VSPPAPGS(1)APET(1)PEDK	2	12.383	84	0.122807		0.2784	0.751843	0.301989	0.976471	1.03373	0.112025	0.468301	0.791483	0.962281	1.38642	0.971631	0.543096	0.578199	1.10839	0.578911	1.7346	0.123251	1.52308	0.625202	0.147415	0.706262		1.35939	0.816804	0.621591	0.873178	1.2982	2.94323	1.29674	0.495652	2.03302	0.654877	4.61312
Q9Y6F6	389	3.414	Up	0.00091901	S	Protein MRVI1 OS=Homo sapiens OX=9606 GN=MRVI1 PE=1 SV=4	MRVI1	1	1.61244e-05	140.78	GLS(1)WDS(1)GPEEPGPR	2	-2.7277	36									0.343348		0.28007	0.237668				1.60987	0.743172	0.854972	0.60514	0.426955	0.500164		1.71656	1.3164	0.899888	1.14599	0.967213	1.12077	0.99157		1.05011	1.33748	1.01786		1.10407
Q9Y6F6	339	0.228	Down	0.042317	S	Protein MRVI1 OS=Homo sapiens OX=9606 GN=MRVI1 PE=1 SV=4	MRVI1	0.999723	0	304.75	S(1)PTQDAAGVGPPASQGR	2	1.0704	139	3.44366	2.06579	5.61499	10.6889	0.0616438	9.32839	1.67568	0.134737	0.88412		1.56892	2.70553		1.06977	0.956403	0.122571	0.14183	0.219126		0.0788623	0.31133			0.098916	1.51744	1.50511	1.20492	1.34199	1.14542	0.0553064		1.26276			1.25264
Q9Y6F6	312	0.393	Down	0.03632	S	Protein MRVI1 OS=Homo sapiens OX=9606 GN=MRVI1 PE=1 SV=4	MRVI1	1	3.92074e-291	313.67	MALNS(1)PQPGPVESELGK	2	-0.10847	65	2.59155	2.00329	2.23256	2.82258	2.1758	2.57203	2.65281	2.65263	2.37339	1.83784	0.926251		1.65385	3.4522		1.63976	0.38045	1.0323	0.200156	0.264706	0.258785			1.13889	1.31946	1.49197	1.04554	1.10609			0.820896	1.05355	0.959034	0.119369	0.240573
P47756	2	0.433	Down	0.031197	S	F-actin-capping protein subunit beta OS=Homo sapiens OX=9606 GN=CAPZB PE=1 SV=4	CAPZB	1	9.2336e-85	249.71	S(1)DQQLDCALDLMR	2	5.6105	45	2.76931	2.36038	2.42418	2.06761	2.10951	2.17268	2.31939	2.03811	1.81714					0.894919	1.0502	2.37249	0.960619	1.15735	1.45357		1.59943	2.27772	3.16685	2.73675			0.100372	0.382233	0.290717		0.210208	0.426806	0.4	0.813586	1.03247
Q92530	252	0.251	Down	0.00059942	S	Proteasome inhibitor PI31 subunit OS=Homo sapiens OX=9606 GN=PSMF1 PE=1 SV=2	PSMF1	0.959095	3.89092e-59	109.19	FDPFGPIGT(0.041)S(0.959)PPGPNPDHLPPPGYDDMYL	3	2.1265	12	1.34043	1.68481	1.37655			0.919696	0.985248	1.64614								1.64028		2.42171
P78559	2449	0.18	Down	0.0154806	S	Microtubule-associated protein 1A OS=Homo sapiens OX=9606 GN=MAP1A PE=1 SV=6	MAP1A	0.999836	1.55181e-240	240.14	GELS(1)PSFLNPPLPPSIDDR	2	-0.049678	66	7.20787	4.8423	11.3084	3.69964	6.42701	4.18	4.87111		5.11561	0.925553	0.48014	0.528302	0.42536	1.25843	0.71789	4.90169		1.23385		1.06707	0.507806	0.54995	6.44848		0.352649		0.426295	0.367331	0.318487	0.662028	0.262517	0.25972	0.415937		1.29249
P78559	1218	0.084	Down	0.00020321	S	Microtubule-associated protein 1A OS=Homo sapiens OX=9606 GN=MAP1A PE=1 SV=6	MAP1A	1	5.14041e-19	181.29	QLS(1)PESLGTLQFGELNLGK	2	4.521	13	8.55337	5.46568	8.40529	2.21763	5.10584	2.11455	2.23111		3.64451																0.133278								0.363398		0.438385
P78559	1835	0.17	Down	0.027878	T	Microtubule-associated protein 1A OS=Homo sapiens OX=9606 GN=MAP1A PE=1 SV=6	MAP1A	0.979861	4.27332e-19	153.95	NEPT(0.019)T(0.98)PS(0.001)WLADIPPWVPK	2	0.85377	33	6.58427		8.35683	4.06655	6.60219	3.06182	3.90444	4.23617	5.10116	0.205231				1.09663	0.534404	4.11356	0.968227							1.57282		0.233463				0.22664		0.153188			1.22805
P78559	1172	0.416	Down	0.0067756	S	Microtubule-associated protein 1A OS=Homo sapiens OX=9606 GN=MAP1A PE=1 SV=6	MAP1A	1	7.012e-31	219.16	S(1)PCGLTEQYLHK	2	-2.3845	41	1.97191	1.69944	3.47137	1.08633	2.23358				1.65029	1.86922	0.615654	1.33844	0.794964	2.83146	2.25229			0.633231		0.385671		0.183653	0.488889	1.00325	0.849338	1.11673	1	0.876534	1.01765	1.82306	0.64682	0.765163	1.32137		0.254249
P78559	2182	0.135	Down	0.00028137	S	Microtubule-associated protein 1A OS=Homo sapiens OX=9606 GN=MAP1A PE=1 SV=6	MAP1A	1	3.99793e-60	200.81	PSLDFPASAFGFSSLQPAPPQLPS(1)PAEPR	3	2.3415	13	9.69382	3.79406	3.09692	2.34712	2.40511	2.16182	2.78222	3.58723	1.90462
P78559	1818	0.417	Down	0.00083682	S	Microtubule-associated protein 1A OS=Homo sapiens OX=9606 GN=MAP1A PE=1 SV=6	MAP1A	1	1.22403e-06	134.13	VPSAPGQES(1)PIPDPK	2	-3.4094	42	2.78652	1.38219		2.04137	2.59854	2.18364	2.62222	2.8766	1.89306	1.65392	0.96729	0.925708	0.879496	2.30787	1.63073	2.64576	0.401338	0.820923				0.286579	4.33737		0.781457	0.998054	0.861355	0.817485	0.490756	1.69185	0.524357	0.700622	0.788091		0.306657
P78559	644	0.493	Down	0.024979	S	Microtubule-associated protein 1A OS=Homo sapiens OX=9606 GN=MAP1A PE=1 SV=6	MAP1A	0.99982	9.50885e-13	148.91	TEAREES(1)EPEVKEDVIEK	3	-3.9248	17											1.01519	1.43632	1.23291	2.70787	2.51147												0.359363	0.488497		1.02783	0.346414		0.613835	1.07229
P78559	1654	0.529	Down	0.031103	S	Microtubule-associated protein 1A OS=Homo sapiens OX=9606 GN=MAP1A PE=1 SV=6	MAP1A	0.986446	3.41324e-249	292.81	GQDVVQEWQET(0.013)S(0.986)PT(0.001)R	2	-2.4508	72				1.85612	2.80292				3.2659		1.51519		0.747302	2.37528	1.77752	1.51864	0.516722	0.755077	0.627287		0.482334	0.508577		0.964199	0.911424	0.878405	0.723506		0.880672	2.04771	0.634641	0.793935		0.601701	0.982295
Q96C90	21	0.152	Down	0.026799	S	Protein phosphatase 1 regulatory subunit 14B OS=Homo sapiens OX=9606 GN=PPP1R14B PE=1 SV=3	PPP1R14B	1	3.81608e-17	85.513	ADSGTAGGAALAAPAPGPGS(1)GGPGPR	2	5.4273	19				3.81579		1.79193	2.98496									3.48421		0.502088					8.32609			2.53125			1.48073	2.82569	1.864		1.07465		0.643261
Q15052	488	0.249	Down	3.6914e-05	S	Rho guanine nucleotide exchange factor 6 OS=Homo sapiens OX=9606 GN=ARHGEF6 PE=1 SV=2	ARHGEF6	1	9.1706e-17	152.17	MS(1)GFIYQGK	2	-0.15763	69	2.1075	2.58075	1.25142	2.75263	3.23852	2.57554	2.52121	2.47075	2.77222	0.822674	1.40585	1.41753	1.11002	0.751965	1.36091	0.945033	0.138266						1.13642		0.626943	0.413567	0.958904	0.50333	0.752577	0.96733	1.13386	0.357222		0.174745
Q9UNZ2	114	0.593	Down	0.0157607	S	NSFL1 cofactor p47 OS=Homo sapiens OX=9606 GN=NSFL1C PE=1 SV=2	NSFL1C	1	2.00756e-15	216.98	S(1)PNELVDDLFK	2	-10.262	159	0.623744	0.669922	0.847751	1.32457	1.67493	1.26266	1.43699	2.13058	1.36981	1.30595	0.894189	1.59912	1.77482	2.26872	1.94358	1.53003	0.206549	0.332792	0.288182	0.125257	0.180628	2.0598	2.32379	0.523316	0.878368	1.14007	0.830898	1.09251	0.705153	0.507923	0.576333	0.377473	0.552229	0.872222	0.588854
Q14739	86	0.069	Down	0.0020556	S	Delta(14)-sterol reductase LBR OS=Homo sapiens OX=9606 GN=LBR PE=1 SV=2	LBR	0.999612	0.000515207	108.4	SRS(1)PGRPPK	2	-0.10686	39			0.946554	0.736207	0.871429	0.814312	1.28209	0.504006	0.758893	0.110887																			0.0511152
Q9UDY2	415	5.655	Up	0.024144	S	Tight junction protein ZO-2 OS=Homo sapiens OX=9606 GN=TJP2 PE=1 SV=2	TJP2	1	7.94668e-26	126.82	SFS(1)PEER	2	-1.6065	29		1.91211	1.74398	0.182692		1.53375					0.0578258	0.072		0.178571	0.145125		3.82443	0.258684	0.121653				0.233293	0.139867										7.15249	2.0144
Q9UDY2	1067	2.007	Up	0.0104025	S	Tight junction protein ZO-2 OS=Homo sapiens OX=9606 GN=TJP2 PE=1 SV=2	TJP2	1	0	312.01	SILKPSTPIPPQEGEEVGES(1)S(1)EEQDNAPK	3	-2.0853	91						0.100727	0.285714	0.292566		1.1222	0.163454	0.754667	0.73913	0.241071	1.04989	0.621839	1.32316	1.06124	1.11477	0.570269		2.64622	0.304982	0.937203	1.14328	1.43799	1.08915	0.187192	1.35708	1.40792	1.14345	1.32672	0.944692	1.08065	1.46641
P21291	192	0.39	Down	1.7196e-06	S	Cysteine and glycine-rich protein 1 OS=Homo sapiens OX=9606 GN=CSRP1 PE=1 SV=3	CSRP1	1	0	380.08	GFGFGQGAGALVHS(1)E	2	-2.0828	93	1.6735	1.57237	2.26236	2.57118	2.71982	2.78246	2.72177	2.62584	2.56616	0.997917	0.872192	1.04593	1.0087	1.19008	1.0438	2.33668	0.752443	1.39776	0.895317	1.45057	1.00883	1.55323	2.33933	1.69726	0.664507	0.7602	0.720633	0.756401	0.742524	0.602864	0.846451	0.781832	0.774249	0.873318	0.691453
Q9BUH6	148	0.249	Down	0.028541	S	Protein PAXX OS=Homo sapiens OX=9606 GN=PAXX PE=1 SV=2	PAXX	0.999999	4.18733e-06	199.3	LAAAEETAVS(1)PR	2	-3.186	41	3.42063		1.59249	0.44664	3.6121	1.75774	3.08752	3.89189	2.7595	0.176582	1.109		0.631689	1.32436	1.3939	6.88664							0.354839		0.982249	0.391444		0.716024	0.763158		0.140479		0.819928	0.234387
O95866	226	0.038	Down	0.026256	S	Megakaryocyte and platelet inhibitory receptor G6b OS=Homo sapiens OX=9606 GN=MPIG6B PE=1 SV=1	MPIG6B	0.884724	6.00102e-19	195.74	RLS(0.885)T(0.115)ADPADASTIYAVVV	2	6.7991	22	2.10272	3.5058	1.98235	1.41748	0.627109	0.865169	1.07671	1.28321	0.596033	0.0667838		0.0214205		0.175884	0.19417	0.372331							0.470619												0.0208605
Q9UBC2	593	0.422	Down	0.000103037	S	Epidermal growth factor receptor substrate 15-like 1 OS=Homo sapiens OX=9606 GN=EPS15L1 PE=1 SV=1	EPS15L1	1	3.55175e-05	103.76	GS(1)FGAMDDPFK	2	-7.3935	35	0.995413	1.51053	1.51932	1.89136	1.41117	1.87626	2.14763	2.19746	1.59294		1.11608		0.980827	1.54299		2.83231		0.816587					2.90526	1.18793	1.25682	0.665922	0.88764	0.785169	1.06579	0.645982	0.956887	0.772033	1.20247		0.29634
Q9UBC2	672	2.249	Up	0.00015682	S	Epidermal growth factor receptor substrate 15-like 1 OS=Homo sapiens OX=9606 GN=EPS15L1 PE=1 SV=1	EPS15L1	0.999909	3.49835e-06	164.79	ESDPFRGS(1)ATDDFFK	2	-0.24869	23											0.456708	0.399314		0.396497											1.1464	1.03352	0.801839	0.779716		0.750763	0.935857	0.952996	1.16752
Q9UBC2	708	2.284	Up	0.00025752	S	Epidermal growth factor receptor substrate 15-like 1 OS=Homo sapiens OX=9606 GN=EPS15L1 PE=1 SV=1	EPS15L1	0.99032	1.49629e-80	215.67	LDPFES(0.009)S(0.99)DPFSSSSVSSK	2	0.33047	28					0.850254	0.685606	0.818942	0.994358		0.534774			0.466196		0.646341	2.14462									0.977667	1.28268	0.912155	0.80807	0.948565	0.716175	0.869611	0.87074	0.711202
P57764	252	0.147	Down	0.0021362	S	Gasdermin-D OS=Homo sapiens OX=9606 GN=GSDMD PE=1 SV=1	GSDMD	0.996381	4.60378e-261	278.64	S(0.002)T(0.002)S(0.996)EGAWPQLPSGLSMMR	2	5.2926	51	6.31288	4.32294	3.86351	4.74065	3.18236	2.34881	5.04651	4.78526	3.11697					0.361951	0.510542	4.46432		0.22076					5.59058	0.302185		0.493639	0.366531		0.33121	0.330462		0.336384	0.0194085	0.229391	0.806751
Q92616	786	0.412	Down	0.0150982	S	eIF-2-alpha kinase activator GCN1 OS=Homo sapiens OX=9606 GN=GCN1 PE=1 SV=6	GCN1	1	7.33813e-143	266.35	SIIQSAQQDS(1)IKK	2	0.29953	28				1.49051						1.73514		1.64215			1.1119	0.598817									0.72089		1.66372	1.65607	0.464363	0.518809	1.0359	0.438202	0.40927
P40925	241	0.516	Down	0.026324	S	Malate dehydrogenase, cytoplasmic OS=Homo sapiens OX=9606 GN=MDH1 PE=1 SV=4	MDH1	0.984491	1.68415e-07	144.2	KLS(0.984)S(0.016)AMSAAK	2	-7.6678	5												0.766871		0.833657	0.652039
P36915	51	0.139	Down	0.022976	S	Guanine nucleotide-binding protein-like 1 OS=Homo sapiens OX=9606 GN=GNL1 PE=1 SV=2	GNL1	0.976094	1.117e-25	213.46	EEQT(0.001)DT(0.022)S(0.976)DGES(0.001)VTHHIR	3	-4.2394	15										3.0334			0.719268	1.70418	2.83245
P62263	139	0.194	Down	0.00041911	S	40S ribosomal protein S14 OS=Homo sapiens OX=9606 GN=RPS14 PE=1 SV=3	RPS14	0.98273	1.78066e-42	246.8	IEDVTPIPSDS(0.983)T(0.017)RR	2	4.4539	61			0.790258	3.98485	1.07389						1.17403	1.69349	0.791892	1.17508	1.59677								5.56957				0.650446	7.96154	1.16853	1.61239	4.73039		1.52995
Q9UJU6	141	0.255	Down	0.020524	S	Drebrin-like protein OS=Homo sapiens OX=9606 GN=DBNL PE=1 SV=1	DBNL	1	1.39894e-07	126.48	ASGANYS(1)FHK	2	-4.2986	28							0.542085			5.33438	1.47176	1.38487	0.918616	2.47495	0.798188										0.144144	0.197388	0.307303	0.640063	0.130279	0.240811	0.431303	0.253667	0.522167		0.178674
Q92974	172	0.568	Down	0.046838	S	Rho guanine nucleotide exchange factor 2 OS=Homo sapiens OX=9606 GN=ARHGEF2 PE=1 SV=4	ARHGEF2	0.999868	2.69769e-06	194.83	ILS(1)QSTDSLNMR	2	-2.7762	41	1.34054	1.74394	1.59162		0.94127	0.601695		0.532759		2.07833	1.60862	1.49105	0.766223	0.751351		0.446	1.23916	0.848554			1.70869		0.417773		0.924469		0.997579	1.00318	0.716478	0.764528	0.912844	1.14016	1.49398		0.416309
Q92974	960	0.535	Down	0.038738	S	Rho guanine nucleotide exchange factor 2 OS=Homo sapiens OX=9606 GN=ARHGEF2 PE=1 SV=4	ARHGEF2	0.999625	5.2916e-61	190.25	LQDSSDPDTGSEEEGS(0.049)S(0.065)RLS(0.886)PPHS(1)PR	3	-3.4576	33				1.87184	1.17778		1.84674		2.15694	0.733333	0.709784	1.06138	1.0183	2.14775	2.246			0.869102							0.665618	0.889849		0.684713	0.686458	0.640755	0.65367		0.594069
P19634	693	0.203	Down	0.032301	S	Sodium/hydrogen exchanger 1 OS=Homo sapiens OX=9606 GN=SLC9A1 PE=1 SV=2	SLC9A1	0.999999	3.71345e-24	174.92	LDS(1)PTMSR	2	-9.4364	37	0.390192	8.87513		0.806078			0.603563	0.592211				0.744644	1.39931		1.85114	0.891817									0.636364
P19634	602	1.963	Up	0.0078383	S	Sodium/hydrogen exchanger 1 OS=Homo sapiens OX=9606 GN=SLC9A1 PE=1 SV=2	SLC9A1	0.994668	4.59897e-37	219.99	IPS(0.001)AVS(0.995)T(0.006)VS(0.999)MQNIHPK	2	-5.4768	61	0.123667	1.6063		0.308249	1	0.277519		0.208477				0.361611	1.28472	0.0785091	0.345738										1.61133								2.10519
Q5JSP0	547	2.264	Up	0.00189571	S	FYVE, RhoGEF and PH domain-containing protein 3 OS=Homo sapiens OX=9606 GN=FGD3 PE=1 SV=1	FGD3	0.999874	2.66829e-11	223.55	SCGETFNS(1)ITK	2	4.9209	40				0.625587	0.820399			0.768916		0.544902	0.789082	1.10709	0.547583	0.961905	1.2966	2.19895		0.407939	0.469253			1.35924	1.85069		1.3126	0.749086	0.842885	0.693019	0.75226	1.02676	0.638661	0.645889	1.15473	2.01031	3.34887
Q86YS7	643	0.276	Down	0.0123216	S	C2 domain-containing protein 5 OS=Homo sapiens OX=9606 GN=C2CD5 PE=1 SV=1	C2CD5	0.996684	2.23379e-34	102.1	ELYEINPPEIS(0.003)EEIIGS(0.997)PIPEPR	2	5.2017	18		1.16854	2.18789	2.12074	3.40387	1.43417	2.15345		1.83808					0.488257		2.68163										0.253152
Q86YS7	659	2.049	Up	0.047518	S	C2 domain-containing protein 5 OS=Homo sapiens OX=9606 GN=C2CD5 PE=1 SV=1	C2CD5	0.998772	2.29007e-158	284.76	S(0.001)QS(0.999)ES(0.073)S(0.927)DEVTELDLSHGK	2	-0.22482	98			0.0334029					0.0197322	0.00490677		0.648369	0.0990415	0.870253	1.09023	0.647443		1.90379	1.69697						0.581395	1.39384	1.19884	0.811221	0.830846	0.0298182	1.05659		1.09623	0.574661	1.49642
Q9UPN7	530	0.257	Down	0.036558	S	Serine/threonine-protein phosphatase 6 regulatory subunit 1 OS=Homo sapiens OX=9606 GN=PPP6R1 PE=1 SV=5	PPP6R1	0.999994	5.77329e-67	204.22	NMVDLVNTHHLHS(1)S(1)S(1)DDEDDRLK	3	1.1464	46	0.794088	0.528215		3.69691	2.1103	3.24386	2.77107	2.09983	1.65197					4.19444	4.7266	0.823723							0.767181		0.0702211
Q6PKG0	1071	0.531	Down	0.030758	T	La-related protein 1 OS=Homo sapiens OX=9606 GN=LARP1 PE=1 SV=2	LARP1	0.99737	3.07426e-07	103.27	PAAMISQPPT(0.997)PPT(0.003)GQPVR	2	-2.5801	15	2.01843	1.97926				2.4501																				0.205505		0.270053
O15117	205	1.919	Up	0.0020416	S	FYN-binding protein 1 OS=Homo sapiens OX=9606 GN=FYB1 PE=1 SV=2	FYB1	0.975486	1.84263e-175	252.32	PAFGQKPPLS(0.975)T(0.025)ENSHEDESPMK	3	-3.151	62	0.407186	0.265971	0.161069	0.39557		0.357789	0.364693			0.593876	0.527122	0.513538		0.747238	0.453052		0.981073	0.938976						0.481319	0.891442	0.127376	0.705263	0.918728	1.20626	1.26151	0.993482	0.130208	1.10436		0.675753
O15117	573	0.261	Down	0.0118225	S	FYN-binding protein 1 OS=Homo sapiens OX=9606 GN=FYB1 PE=1 SV=2	FYB1	1	2.28716e-42	251.02	TTAVEIDYDS(1)LK	2	4.6557	57	1.59415	1.30117		3.32489	3.34921	2.8794	3.37526	2.81763	2.48649	0.257051		0.326715		4.64365	2.8392	1.77407							2.44331		0.148177	0.286122	0.135338	0.289753	0.0825036	0.154103	0.105214	0.120536	0.0531309	0.29207	0.638451
Q7L7X3	421	0.448	Down	0.0098247	S	Serine/threonine-protein kinase TAO1 OS=Homo sapiens OX=9606 GN=TAOK1 PE=1 SV=1	TAOK1	1	2.39632e-06	176.58	ASDPQS(1)PPQVSR	2	-3.4643	57	0.86747	1.40892	1.3271	1.19869			1.39413		1.26647	2.34401	1.53949	2.35752	0.879908	3.6	3.27787			1.45036					1.82251	0.84367	0.354536	0.221875	0.435033	0.718623	0.547842	1.02925	1.15417	0.766749	2.67879	0.173095
P42331	362	2.329	Up	0.0185587	S	Rho GTPase-activating protein 25 OS=Homo sapiens OX=9606 GN=ARHGAP25 PE=1 SV=2	ARHGAP25	1	0.000413257	144.16	DIPLS(1)PPAQK	2	1.4403	28				0.360075	0.929945	0.729625			0.857497							0.6	1.23602					1.69199	0.361559											1.9206	1.5601
Q14432	580	0.22	Down	0.00181686	T	cGMP-inhibited 3',5'-cyclic phosphodiesterase A OS=Homo sapiens OX=9606 GN=PDE3A PE=1 SV=3	PDE3A	0.999989	1.75162e-133	210.39	ALTYT(0.001)QS(0.999)APDLSPQILT(1)PPVICSSCGR	3	-2.0643	45	4.37716	3.14708	3.71274	0.562687	1.49134	1.43828	0.724261		3.13251			0.526965				5.72802	1.13406	0.516113					1.247	0.580645	0.435075	0.555305	0.498868	0.601921	0.417637	0.547884	0.565445	0.246733	0.495132		0.472422
Q96P48	632	0.207	Down	0.0034632	S	Arf-GAP with Rho-GAP domain, ANK repeat and PH domain-containing protein 1 OS=Homo sapiens OX=9606 GN=ARAP1 PE=1 SV=3	ARAP1	0.778841	6.88186e-132	200.81	FWAANVPPSEALQPS(0.037)S(0.102)S(0.779)PS(0.041)T(0.041)R	2	3.7917	29	0.744222	0.582897	1.05295		1.61468	2.91061	2.84048					0.924131		3.51776	3.0694										0.892386							0.388646		0.218274	0.112532
P30622	348	0.647	Down	0.048022	S	CAP-Gly domain-containing linker protein 1 OS=Homo sapiens OX=9606 GN=CLIP1 PE=1 SV=2	CLIP1	0.999966	1.15073e-68	235.69	KIS(1)GTTALQEALK	2	5.3255	48	1.14975		1.20107	2.26681	2.25155	2.05061	2.22449	1.94048		1.28979	0.560429	0.917755	1.24163	1.45115		3.29665	0.681087	0.55644	0.28748			0.364341	2.86667	0.557641	1.62596	1.54895	1.21793	1.08607	1.01125	1.22805	1.04842	0.84428	1.17332	0.519635	1.09285
P67809	165	1.521	Up	0.032937	S	Y-box-binding protein 1 OS=Homo sapiens OX=9606 GN=YBX1 PE=1 SV=3	YBX1	0.992011	1.85196e-276	290.23	NYQQNYQNS(0.992)ES(0.008)GEK	2	-0.44643	39										0.835938	0.467722	0.833017	0.472015	0.396226	0.617647										0.934549	1.14883	0.894942	1.01199	0.944355	1.51264	0.96222	3.08048	1.69284
O15143	310	4.01	Up	0.0160582	S	Actin-related protein 2/3 complex subunit 1B OS=Homo sapiens OX=9606 GN=ARPC1B PE=1 SV=3	ARPC1B	0.999496	0	266.77	KAS(0.999)S(0.001)EGGTAAGAGLDSLHK	2	-0.078997	75										0.874031	0.543837	0.320318	0.517341	0.181144	0.153017		2.3955		2.24099	2.03594	3.02349				0.600228	0.465695	0.700483	0.4641	0.764946	0.354972	1.00624	0.487147	0.450286	1.25153	4.4595
P23528	3	0.505	Down	0.0085969	S	Cofilin-1 OS=Homo sapiens OX=9606 GN=CFL1 PE=1 SV=3	CFL1	1	7.81162e-292	303.13	AS(1)GVAVSDGVIK	2	2.4156	99	2.25267	2.03562	2.89622	1.07488	1.96002	1.34536	1.15548	1.03648	1.90011	0.799639	1.72233	0.84581	0.520584	0.482759	0.981233	0.278096	0.115068	1.40074		0.54	0.314815	0.276824	0.30033	0.777473	1.50078	0.649587	0.112518	0.476255	1.78341		0.20531	0.24618	0.697211	0.388316	0.157456
Q6WCQ1	993	0.252	Down	0.00029932	S	Myosin phosphatase Rho-interacting protein OS=Homo sapiens OX=9606 GN=MPRIP PE=1 SV=3	MPRIP	0.999999	5.67624e-18	181.44	SKS(1)NPDFLK	2	0.93861	52	1.65318	1.96526	3.14425	2.59356	3.63529	2.66335	2.34443	2.96995	2.43557	0.431866		0.682553		1.09927	1.2067	4.02222	0.873545	2.42407	1.62081	0.383159	2.46828	0.778798	6.65008	1.94518	0.261564		0.273862	0.32093	0.251816		0.278066			0.523551	0.792598
Q07955	199	0.308	Down	0.009395	S	Serine/arginine-rich splicing factor 1 OS=Homo sapiens OX=9606 GN=SRSF1 PE=1 SV=2	SRSF1	0.99998	4.13245e-06	189.13	VDGPRS(1)PSYGR	2	1.5581	31										1.08957	2.39496	1.45936	2.74534	1.25784	0.720113										0.753247	0.55456	0.438854	0.617675	0.417788	0.56437	0.464485	0.646359	0.147272
O95674	21	2.671	Up	0.021582	S	Phosphatidate cytidylyltransferase 2 OS=Homo sapiens OX=9606 GN=CDS2 PE=1 SV=1	CDS2	0.998544	3.6526e-214	335.95	VAHEPVAPPEDKES(0.999)ES(0.001)EAK	2	-0.048882	100	0.082658	0.144916	0.117384	0.132059		0.0835017	0.076671	0.133333		0.888604	0.22022	0.953598	0.710244	2.15537	1.42639	0.0872302							0.222689		1.12325	0.981112	0.389491	1.12849	0.930937	0.930952	0.920158	0.804075	0.97619
O75643	225	0.187	Down	0.0027426	S	U5 small nuclear ribonucleoprotein 200 kDa helicase OS=Homo sapiens OX=9606 GN=SNRNP200 PE=1 SV=2	SNRNP200	1	0	387.24	EEAS(1)DDDMEGDEAVVR	2	1.2434	16	1.08929			0.990164	1.55096	1.21003	2.07436	1.57846	2.36908			0.53125		2.01278	3.3042
Q8IZD0	151	0.132	Down	0.0039206	S	Sterile alpha motif domain-containing protein 14 OS=Homo sapiens OX=9606 GN=SAMD14 PE=2 SV=2	SAMD14	0.993295	4.78199e-06	203.76	SAPSSDS(0.006)S(0.993)PSFVR	2	3.2812	37	2.05509			2.75635	2.84278	2.68938	5.41652	3.99311		4.12977	0.34556		0.764238	2.12713	6.41772	1.05104							1.70072		0.198462		0.382396	0.290509		1.00613	0.498489	0.150363	0.345301
Q8IZD0	117	0.372	Down	0.030622	S	Sterile alpha motif domain-containing protein 14 OS=Homo sapiens OX=9606 GN=SAMD14 PE=2 SV=2	SAMD14	0.993405	2.40692e-06	153.26	SLDEDEPPPS(0.993)PLT(0.007)R	2	3.9271	59	0.497496		1.96108	1.4797		0.889908	1.13425	1.1157		4.79389	0.249035	1.23561	1.29669	1.97533	3.41772		0.52659	1.18509						0.64141	0.415385	0.763602	1.01627	0.556713	1.05662	1.74632	1.23263	0.610397	0.670213	0.197785	0.3241
O15173	211	0.615	Down	0.0085561	T	Membrane-associated progesterone receptor component 2 OS=Homo sapiens OX=9606 GN=PGRMC2 PE=1 SV=1	PGRMC2	1	0	372.73	PGEEPSEYT(1)DEEDTKDHNKQD	3	-3.8842	225	2.18462	1.0125	0.649562	0.993311	1.83292	0.946573	1.17879		1.40363	1.23402	1.23077	1.7592	1.77102	1.85542	1.69119	0.836812	0.453445	1.94565					0.958753	2.6	0.773089	0.940928	0.645814	0.859167	0.503524	0.542147	0.694107	0.672981	2.30235	1.46203	0.566381
Q14498	136	0.086	Down	0.00161875	S	RNA-binding protein 39 OS=Homo sapiens OX=9606 GN=RBM39 PE=1 SV=2	RBM39	1	7.72521e-53	267.21	DKS(1)PVREPIDNLTPEER	3	-7.1895	18				4.54798	1.33333		4.85795	4.85405	1.96928					2.26094	2.21048
Q96T51	618	2.063	Up	0.00107873	S	RUN and FYVE domain-containing protein 1 OS=Homo sapiens OX=9606 GN=RUFY1 PE=1 SV=2	RUFY1	0.953513	7.67944e-215	244.49	ICEEQEQALQEMGLHLS(0.954)QS(0.046)K	3	-1.7603	51	0.386691			0.466258	0.538339	0.407767	0.539359	0.573579	0.423989		0.312162	0.351594		0.624211	0.392057	1.25179							1.86471		0.794293	1.34491	0.67834	0.926743	0.633977	0.87047	0.694951	0.707317			0.418548
Q9UKM9	135	0.362	Down	0.00059518	S	RNA-binding protein Raly OS=Homo sapiens OX=9606 GN=RALY PE=1 SV=1	RALY	1	2.68123e-07	176.97	LS(1)PVPVPR	2	-5.1811	70	0.951613		0.758155	2.76923	2.92202		2.828	3.64815	3.11782	0.573212	0.962995	1.60038		1.60396	1.44807	2.47452	0.865989	3.46037	1.26894	3.08992	2.4119	0.589754	4.125	4.67071	0.599401	0.487479	0.473126	0.545539	0.49444	0.54	0.517426	0.507651	0.740977	0.885835	0.882277
Q96C19	11	0.313	Down	0.005319	S	EF-hand domain-containing protein D2 OS=Homo sapiens OX=9606 GN=EFHD2 PE=1 SV=1	EFHD2	0.999965	7.98647e-23	218.58	ATDELATKLS(1)R	2	5.3453	47	0.92549	1.01719	2.29373	4.4557		3.48219	6.05263	4.34354	2.93739	0.887706	0.755948	1.47326	1.63879	2.55288	2.52399	4.10714	0.138646	0.438048					3.35149	0.524246	1.17164	1.11562	1.26723	1.3386	0.686786	0.679001	1.12293	1.14505	0.601118		0.479417
Q5T1M5	1114	0.312	Down	0.0144354	S	FK506-binding protein 15 OS=Homo sapiens OX=9606 GN=FKBP15 PE=1 SV=2	FKBP15	1	5.17243e-120	240.77	LSLTSDPEEGDPLALGPES(1)PGEPQPPQLK	3	6.1782	57	5.74095	4.36802	2.82418	1.65816	2.60745	2.10592	1.86603	1.63594	2.45367			0.229443				2.49774	1.48066	3.60583	0.92454	0.723841		0.817549	2.04848	4.0181	0.321508			0.334052	0.227113	0.219219	0.256684		0.83475	0.346721	1.84807
Q5T1M5	979	0.169	Down	0.0042635	S	FK506-binding protein 15 OS=Homo sapiens OX=9606 GN=FKBP15 PE=1 SV=2	FKBP15	0.999996	1.03871e-107	226.05	ERPES(1)PMVPSEQVVEEAVPLPPQALTTSQDGHR	4	-0.72662	35	10.5905	7.16497	4.95971	3.01361	5.45008	3.46858	3.15789	2.97969	4.3029	1.42385	0.259717	0.600796	0.300349		0.242376										0.455654	0.670814	0.363057	0.456897	0.415493	0.494494	0.358289	0.330629	0.623229
Q5T1M5	619	1.613	Up	0.049256	S	FK506-binding protein 15 OS=Homo sapiens OX=9606 GN=FKBP15 PE=1 SV=2	FKBP15	1	2.20513e-06	148.82	NNS(1)LQTATENTQAR	2	-0.98416	21											0.618375	0.786472	0.913853		0.425361											1.15385	0.925955	0.825431	0.739437	0.612613	0.622995	0.745436	0.540132
Q5T1M5	311	0.114	Down	0.000137423	S	FK506-binding protein 15 OS=Homo sapiens OX=9606 GN=FKBP15 PE=1 SV=2	FKBP15	0.999854	6.03135e-65	198.42	DSAAPS(1)PIPGADNLSADPVVSPPTSIPFK	3	1.8574	26	6.50975	3.77919	2.14652	4.7517	3.65821	5.56194	4.62201	4.36719	2.85892					0.564211	0.685393		0.506024	1.11043						1.07541						0.235235			0.162417	0.321301	0.420827
Q5T1M5	1164	0.519	Down	0.0116427	S	FK506-binding protein 15 OS=Homo sapiens OX=9606 GN=FKBP15 PE=1 SV=2	FKBP15	0.999999	3.87072e-10	186.39	S(0.17)S(0.83)LS(1)GDEEDELFK	2	-1.0398	86	3.49025	2.79695	2.39744	1.92517	2.22504	1.25853	1.08931	1.80156	1.75934		0.764134	0.954907	0.692666	1.35579	0.995185	1.38797	1.41154	3.82822	0.433735		0.347585		1.48753	2.3635	1.30931	1.32014	0.863057	1.12608	1.11796	0.510511	0.938503	0.991886	0.624174	0.320285	0.694722
Q16512	916	0.436	Down	0.0068004	S	Serine/threonine-protein kinase N1 OS=Homo sapiens OX=9606 GN=PKN1 PE=1 SV=2	PKN1	0.997547	0	300.3	TDVSNFDEEFTGEAPT(0.002)LS(0.998)PPR	2	0.92915	63	1.76061	1.13906	0.897094	2.69899	1.9898	2.56473	5.02509	2.49713	1.71332	2.12946	0.653454	2.06597	1.2631	3.09606	1.51089	1.23117		0.376434	0.913346	0.608904	1.12015	0.683414	1.67667	0.238764	0.961715	1.44946	0.787149		0.694745	0.867647	1.22445	0.62069	0.647799
Q16512	774	0.164	Down	0.0150767	T	Serine/threonine-protein kinase N1 OS=Homo sapiens OX=9606 GN=PKN1 PE=1 SV=2	PKN1	0.997255	0	267.62	T(0.001)S(0.002)T(0.997)FCGTPEFLAPEVLTDTSYTR	2	3.144	32	8.62121	3.77096	2.37409	4.73535	4.3449	4.68293		4.73996	3.21248	0.861607	0.366931	1.12894	0.682143	1.24882	1.48515	1.47461							1.91455			0.780024	0.449799		0.382535	0.531863	0.625251	0.427056		0.365119
P46940	19	0.399	Down	0.043839	S	Ras GTPase-activating-like protein IQGAP1 OS=Homo sapiens OX=9606 GN=IQGAP1 PE=1 SV=1	IQGAP1	1	7.65422e-07	175.68	PHYGS(1)VLDNER	2	-3.8624	29						0.454264				3.17483	1.03579	1.4208	1.85254	2.23364	2.15598		0.711638								0.557545	0.622658		0.762368	0.26854	0.312209	0.287136	0.521287	0.196016		0.798817
P17612	198	0.105	Down	0.047137	T	cAMP-dependent protein kinase catalytic subunit alpha OS=Homo sapiens OX=9606 GN=PRKACA PE=1 SV=2	PRKACA	0.999996	0	371.19	TWT(1)LCGTPEYLAPEIILSK	2	10.194	29		1.40449	1.08567		1.52605	1.00594		1.28906	1.03722			0.0403397			0.657963	0.426331							0.205537							0.0559701
Q8NF50	1145	0.515	Down	0.038601	S	Dedicator of cytokinesis protein 8 OS=Homo sapiens OX=9606 GN=DOCK8 PE=1 SV=3	DOCK8	1	5.3458e-06	98.865	IAS(1)MFDLTSEYR	2	3.4282	15	2.02586		2.81008				1.62669	1.67868								1.74921																		0.869016	1.22552
P14625	306	0.435	Down	0.0154035	S	Endoplasmin OS=Homo sapiens OX=9606 GN=HSP90B1 PE=1 SV=1	HSP90B1	1	1.35078e-86	120.49	EEKEES(1)DDEAAVEEEEEEK	2	-4.6362	28										0.90847		1.82481	1.624	1.03342	0.997041										1.13854	0.479296	0.54375	1.04399		0.65	0.688119	0.59289	1.53082
P25788	250	0.565	Down	0.025841	S	Proteasome subunit alpha type-3 OS=Homo sapiens OX=9606 GN=PSMA3 PE=1 SV=2	PSMA3	1	0	399.44	ESLKEEDES(1)DDDNM	2	2.2566	325	1.58032	0.452583	0.971711	1.5958	0.758653	2.73988	1.63276	1.03528	2.15953	0.175781	0.328638	0.539344	0.589965	0.359018	0.247806	2.52958	0.0612061	16.4728	2.50179	2.62167	3.45364	1.96117	0.158482	0.0359116	0.659751	0.144312	0.202658	0.501199	0.303748	0.461207	0.460784	0.0238727	0.0847059	0.127639	2.33952
Q6ZSS7	10	0.365	Down	0.0094423	T	Major facilitator superfamily domain-containing protein 6 OS=Homo sapiens OX=9606 GN=MFSD6 PE=1 SV=2	MFSD6	1	4.59465e-164	281.19	VAILT(1)DDEEEQKRK	3	-9.215	189		1.33926	1.84095	2.95596		3.12448	3.86571	3.80453	2.96998	0.228758	1.55736	1.07336	1.2735			1.20266	0.40037	1.64714					2.61484	1.63153	0.972973	0.494806	0.963596	1.27208	0.67101	0.923947	1.08135	0.838976	0.912088		0.933145
Q12906	62	0.665	Down	0.024023	S	Interleukin enhancer-binding factor 3 OS=Homo sapiens OX=9606 GN=ILF3 PE=1 SV=3	ILF3	0.999673	1.19418e-17	105.6	GSSEQAES(1)DNMDVPPEDDSK	2	0.76853	19												1.29135	1.37136		1.15009										0.687425	0.402634	0.808743	1.07867	0.973799	0.837963	0.851291		0.154552
Q7LDG7	394	2.532	Up	0.0096769	S	RAS guanyl-releasing protein 2 OS=Homo sapiens OX=9606 GN=RASGRP2 PE=1 SV=1	RASGRP2	0.999464	0	309.84	SSPT(0.001)S(0.999)PTSCTPPPRPPVLEEWTSAAK	3	5.5267	140	0.198049	0.148225	0.294043	0.318008	0.441069	0.290354	0.356068	0.278757		1.34095		1.08358	0.352264	1.13662	0.698356								1.20519		0.726096	1.47295	1.32578	0.597378	0.557944	0.676621	1.02786	0.544583			0.671053
P43243	9	0.207	Down	0.0076827	S	Matrin-3 OS=Homo sapiens OX=9606 GN=MATR3 PE=1 SV=2	MATR3	0.994014	3.50613e-17	160.62	SFQQS(0.005)S(0.994)LS(0.001)R	2	-3.4698	32			7.49828			4.13704				2.93173	0.831325	0.929185	0.599567	1.65982	1.09296			0.892157	0.0874194	0.791028	1.86893						0.426195	0.453471	0.231966			0.209064	1.01233	0.56816
Q8N9U0	83	2.064	Up	0.0163637	S	Tandem C2 domains nuclear protein OS=Homo sapiens OX=9606 GN=TC2N PE=1 SV=2	TC2N	0.999998	2.36253e-16	124.46	FKLS(1)YIQPR	2	-5.7113	33					0.290349				0.258321	0.569615	1.13744	0.508088					0.607615	1.81633						1.74341	1.10607	2.1095	0.56736		0.514861	2.08017	0.566518	0.770599	1.40755		0.858951
Q9UPN3	5592	0.497	Down	0.0120226	S	Microtubule-actin cross-linking factor 1, isoforms 1/2/3/5 OS=Homo sapiens OX=9606 GN=MACF1 PE=1 SV=4	MACF1	0.990869	4.17243e-48	177.64	EVEEELATS(0.005)GGQS(0.991)PT(0.004)GEQIPQFQQR	3	3.1521	33					1.63058	1.5023	1.65368	1.83058	1.44768	0.912281			1.31897	2.66163	2.67023	3.02343						0.472245	2.73254		0.745098			0.690311						0.482275
Q9H8W4	16	2.921	Up	0.039278	S	Pleckstrin homology domain-containing family F member 2 OS=Homo sapiens OX=9606 GN=PLEKHF2 PE=1 SV=1	PLEKHF2	1	4.60693e-97	236.04	RIS(1)IVENCFGAAGQPLTIPGR	3	-8.1937	46	0.365306	0.804469	1.12203	0.635606	1.17633	0.61809	0.456688	0.516753	0.714749			1.93766		0.244101	0.1841	2.75383							2.88235
Q13884	389	0.237	Down	0.0027817	S	Beta-1-syntrophin OS=Homo sapiens OX=9606 GN=SNTB1 PE=1 SV=3	SNTB1	1	1.09159e-25	147.56	GS(1)PQAGVDLSFATR	2	-3.8078	49	1.54758		0.52549	1.4683	2.21611		1.22457		2.40086	1.94111	2.00824	0.613575	1.85973	1.71527	0.979129	0.976048											0.427975		0.722995	0.544732		0.430812	0.98513		0.390397
O14545	327	0.532	Down	0.040857	S	TRAF-type zinc finger domain-containing protein 1 OS=Homo sapiens OX=9606 GN=TRAFD1 PE=1 SV=1	TRAFD1	0.986804	1.90644e-102	276.15	ALPSLNTGSS(0.013)S(0.987)PR	2	-3.566	51	0.56662		0.820285	1.4604	1.05281	1.34963	1.27657	1.40608	1.09546	2.26562	1.41081	1.61246		2.07143	1.60453	0.972549			0.247173	0.694241	0.704339	0.0751592	1.27074	1.63636	1.12441	1.03514	1.1474	1.2289	0.826649	1.0139	0.975021	0.814183	1.22049	0.14146	0.349896
Q14258	100	0.433	Down	0.022957	S	E3 ubiquitin/ISG15 ligase TRIM25 OS=Homo sapiens OX=9606 GN=TRIM25 PE=1 SV=2	TRIM25	0.999999	4.94318e-32	206.72	ASAPS(1)PNAQVACDHCLK	2	1.3219	37				3.03205		0.737154				1.5493	0.555245	1.62534	1.59674	1.63188	1.08599										0.690307	0.655602	0.472585	0.485688	0.482264	0.373092	0.367194	0.642361	0.227414		0.211765
Q9UI08	369	0.301	Down	0.000180511	S	Ena/VASP-like protein OS=Homo sapiens OX=9606 GN=EVL PE=1 SV=2	EVL	1	2.81696e-123	212.94	MKPAGS(1)VNDMALDAFDLDR	3	-11.264	115	4.52432	2.63033	1.97769	2.77311	5.26394	3.53807	3.40609	2.20656	3.34954	2.72642	1.15517	1.37972	1.17314			2.39726		1.60024	0.939706		0.638579	1.69837	3.28269	1.875	0.545455	0.744709		0.885559	0.344186	0.806306	0.720571	0.411146		0.251988	1.7915
Q9UI08	331	0.15	Down	0.0076048	S	Ena/VASP-like protein OS=Homo sapiens OX=9606 GN=EVL PE=1 SV=2	EVL	0.999998	1.29141e-275	303.03	SNS(1)VEKPVSSILSR	3	-5.3635	47	9.22703	5.47867	4.46045	11.4412	13.2937	13.5838	14.3198		7.91667	1.28774		0.785377	0.680212	11.1454	6.70605								4.95053		0.166297	0.308201	0.12749	0.275204	0.124419			0.184017	0.0863229
Q9UI08	349	0.467	Down	0.033062	S	Ena/VASP-like protein OS=Homo sapiens OX=9606 GN=EVL PE=1 SV=2	EVL	0.999999	0.003429	101.43	TPSVAKS(1)PEAK	2	-2.3862	11											1.5	1.8467														0.510582			0.568605	1.42342			0.602018
P78344	508	0.409	Down	0.00033765	T	Eukaryotic translation initiation factor 4 gamma 2 OS=Homo sapiens OX=9606 GN=EIF4G2 PE=1 SV=1	EIF4G2	1	1.56872e-220	306.71	TQT(1)PPLGQTPQLGLK	2	-0.64189	58	4.44648	2.08232	0.867257	3.45833	1.84808	2.73267	2.94253	3.14336	1.81985	1.2776	1.6914	1.51227	1.32058		2.65101	1.16069	1.25598	2.60895				0.867725	0.96319	2.44823	0.75	0.734884	1.02534	0.770142	1.24383	1.49862	0.919419	0.581744	0.954309	1.02695	1.19235
Q96N67	1306	0.31	Down	0.0029364	S	Dedicator of cytokinesis protein 7 OS=Homo sapiens OX=9606 GN=DOCK7 PE=1 SV=4	DOCK7	1	3.37929e-05	146.58	PGS(1)FLLTSTSGR	2	-5.0859	9				1.08175					1.04478					1.96827	1.58617								0.748025
P22059	379	0.623	Down	0.00128368	S	Oxysterol-binding protein 1 OS=Homo sapiens OX=9606 GN=OSBP PE=1 SV=1	OSBP	0.941352	3.45675e-38	214.01	T(0.055)GS(0.941)NIS(0.003)GASSDISLDEQYK	2	-2.6614	24				1.61927	1.02989	2.0195	1.44649					1.23758	1.36248	1.95154	1.13208												0.428463	0.688511		0.5074		0.219966
P22059	386	0.255	Down	0.0047178	S	Oxysterol-binding protein 1 OS=Homo sapiens OX=9606 GN=OSBP PE=1 SV=1	OSBP	0.977751	9.54787e-18	179.97	TGSNISGAS(0.021)S(0.978)DIS(0.001)LDEQYK	2	5.3841	16				3.92202	1.82609	3.25	3.18635		1.68563				0.666889		2.91509												0.137774						0.12		1.11318
Q9NWU2	2	0.359	Down	0.00025619	S	Glucose-induced degradation protein 8 homolog OS=Homo sapiens OX=9606 GN=GID8 PE=1 SV=1	GID8	0.999914	2.74715e-11	64.401	S(1)YAEKPDEITKDEWMEK	3	-7.6614	10										1.32476			1.28966	1.19767												0.73257	0.663653			1.13799
Q16799	352	0.052	Down	0.0135404	S	Reticulon-1 OS=Homo sapiens OX=9606 GN=RTN1 PE=1 SV=1	RTN1	0.999999	2.3183e-275	313.83	GSIS(1)EDELITAIK	2	3.4095	16	1.74103	2.08748	1.95217	2.69318	2.63527	2.58333	2.40652	2.62687	2.35398					2.20261	2.34095	0.721184							1.01351
Q8ND76	25	2.775	Up	0.044798	S	Cyclin-Y OS=Homo sapiens OX=9606 GN=CCNY PE=1 SV=2	CCNY	1	1.98524e-10	155.34	LES(1)YRPDTDLSR	2	-3.1454	37		0.327273								0.571236		0.418605	0.358145		0.0801068											0.6856	0.532374	2.29672	0.850163	1.12968	1.43243	0.920561	1.19048
Q86YV0	988	0.368	Down	0.0026789	S	RAS protein activator like-3 OS=Homo sapiens OX=9606 GN=RASAL3 PE=1 SV=2	RASAL3	1	2.62356e-84	234.58	DAVQSLQLS(1)PR	2	4.1822	45	2.52791		1.39491	2.83022	1.66323	2.70258	2.07792	1.3863	1.62934	2.52184	0.282691	3.01547	2.67876	2.95148	1.62165	2.19378						0.106173	2.09906		0.553648	1.1153	0.156098		1.11425	1.48736	1.24656	1.50203	2.27726	0.218978	0.302302
P17812	575	0.203	Down	0.00159956	S	CTP synthase 1 OS=Homo sapiens OX=9606 GN=CTPS1 PE=1 SV=2	CTPS1	0.997193	7.36809e-06	171.51	SGSS(0.003)S(0.997)PDSEITELK	2	4.629	28			0.603527	1.21084	0.879061	1.63919		0.736879			0.882476	2.86402	2.68051	0.835036											0.845018	0.391421	1.00382	0.918322	1.67302	1.91459			1.60729
B2RUZ4	22	4.039	Up	0.0156596	S	Small integral membrane protein 1 OS=Homo sapiens OX=9606 GN=SMIM1 PE=1 SV=1	SMIM1	1	3.69629e-61	238.78	DGVS(1)LGAVS(0.248)S(0.72)T(0.032)EEASR	2	-2.2344	75				0.291414		0.251754	0.47769	0.168868	0.113402	0.267506		0.625272	0.432463	0.643351	0.539646	1.6213							0.493289		2.04803	1.77882	1.37258	1.01115	0.833514		1.54036	1.01003
B2RUZ4	28	5.45	Up	0.042157	S	Small integral membrane protein 1 OS=Homo sapiens OX=9606 GN=SMIM1 PE=1 SV=1	SMIM1	0.835256	3.69629e-61	238.78	DGVS(1)LGAVS(0.047)S(0.835)T(0.117)EEASR	2	-1.7009	32				0.0520382			0.346457			0.284815		0.666667			0.326405	1.08481									1.86621	1.54826	1.4629	1.07692	0.887568		1.12585	0.752257
Q96B97	230	0.397	Down	0.0168815	S	SH3 domain-containing kinase-binding protein 1 OS=Homo sapiens OX=9606 GN=SH3KBP1 PE=1 SV=2	SH3KBP1	1	7.35953e-122	257.55	S(1)IEVENDFLPVEK	2	-2.6171	43	3.32766	4.17248	2.73742	3.06693	1.77298	2.43572	2.95475	2.66257	2.39188	0.945087		0.705983	0.525641	1.24528	0.962069	4.5904						0.192538	4.25169		0.459325	0.468365	0.36192	0.650602	0.257098	0.459924	0.368861	0.251981	0.269869	0.342282
P05106	767	0.658	Down	0.049197	T	Integrin beta-3 OS=Homo sapiens OX=9606 GN=ITGB3 PE=1 SV=2	ITGB3	1	3.09186e-07	171.14	AKWDT(1)ANNPLYK	2	4.6217	47				1.42424	0.865154	1.25689	1.35674	1.98442	0.862069	1.23702			1.02947			1.44911	0.797281	1.41207	0.758396	0.720857		0.990031	1.47588	1.85629										0.769857	0.965204
Q15435	12	0.353	Down	0.002003	S	Protein phosphatase 1 regulatory subunit 7 OS=Homo sapiens OX=9606 GN=PPP1R7 PE=1 SV=1	PPP1R7	1	9.62124e-07	179.9	GAGQQQS(1)QEMMEVDR	2	-1.428	22				0.72624	1.77273	2.09529	2.39692		2.93056			1.31047	1.29373	0.984762	1.66447										0.550864	0.363636	0.384679			0.409687	0.659674	0.500505	0.377734
Q13496	588	2.784	Up	0.0037171	S	Myotubularin OS=Homo sapiens OX=9606 GN=MTM1 PE=1 SV=2	MTM1	0.999686	3.32861e-58	216.05	LSDPPTS(1)PS(0.029)S(0.97)PS(0.001)QMMPHVQTHF	3	-6.4399	47		0.296078				0.197094				0.482143		0.469077	0.426975	0.729299	0.419952	0.727592								1.07904	2.5558	2.16085	0.674455	0.767918	0.93934	1.00301	2.48201	1.5192	0.610247
Q13496	591	2.587	Up	0.00119848	S	Myotubularin OS=Homo sapiens OX=9606 GN=MTM1 PE=1 SV=2	MTM1	0.97507	3.32861e-58	216.05	LSDPPT(0.003)S(0.947)PS(0.074)S(0.975)PS(0.001)QMMPHVQTHF	3	-6.9603	59						0.494096		0.531664	0.570256	0.984821	0.458052	0.91627	0.30407	1.03715	0.463395									0.77006	1.91741	1.5407	0.485981	1.18259	1.35861	0.651606	3.59712	2.29587	0.434584
P20810	373	0.554	Down	0.00181963	S	Calpastatin OS=Homo sapiens OX=9606 GN=CAST PE=1 SV=4	CAST	1	1.23692e-06	103.63	SESELIDELS(1)EDFDR	2	6.6442	21	1.13873	1.41548	1.63787	1.93966	1.7989	2.22521	2.2827	1.6962	1.63024							2.12715		1.47879		0.383085				1.4402										0.916407	1.14965
P20810	243	1.987	Up	3.7359e-05	S	Calpastatin OS=Homo sapiens OX=9606 GN=CAST PE=1 SV=4	CAST	0.991403	0	241.14	KEGITGPPADSSKPIGPDDAIDALSSDFTCGS(0.991)PT(0.009)AAGK	4	-4.3731	33	0.721098	0.562401		0.767241	0.742424	0.834711	0.829114		0.715569				0.663501												0.914634	1.37055	0.371109		0.600668	0.976351	1.06605	1.18388	0.814202
P20810	366	0.362	Down	0.00159695	S	Calpastatin OS=Homo sapiens OX=9606 GN=CAST PE=1 SV=4	CAST	0.999965	0	334.74	SES(1)ELIDELSEDFDR	2	6.0685	34	1.47977		1.79797	3.93534	2.28926	3.14669	3.36287	2.73629	2.97006								0.434783	0.84	0.868654		0.580598	0.69992			0.829268					0.817568	0.537668			0.707249	1.40355
Q09161	22	0.405	Down	3.2725e-06	S	Nuclear cap-binding protein subunit 1 OS=Homo sapiens OX=9606 GN=NCBP1 PE=1 SV=1	NCBP1	0.999448	0	371.13	KT(0.001)S(0.999)DANETEDHLESLICK	3	-8.1001	67				0.961415	2.03499		2.44444	1.14421	1.53901	2.29446		1.9798	2.41188	1.99356	1.70469	1.33153							0.764569			1.51351	0.811594	1.3489	0.90079	2.61809	0.590714	0.661675	0.640904	0.740355
P55327	176	2.794	Up	0.0003385	S	Tumor protein D52 OS=Homo sapiens OX=9606 GN=TPD52 PE=1 SV=2	TPD52	1	6.32811e-05	174.02	NSPTFKS(1)FEEK	2	-2.1301	31			0.53211	0.568665		0.449649	0.927429	0.686699		0.765226			0.493601	0.58162												1.01747	0.86103	1.06843	0.287595			1.00858	0.665179		2.04521
O75791	236	0.355	Down	0.0167195	S	GRB2-related adapter protein 2 OS=Homo sapiens OX=9606 GN=GRAP2 PE=1 SV=1	GRAP2	1	2.75613e-199	280.69	GGS(1)LDINDGHCGTGLGSEMNAALMHR	3	-2.6708	52	2.44976	1.53046	0.870149	1.09833	1.79734	1.18636	1.33149	0.934381	1.20323				0.188518	1.88707	1.69551	1.08317									0.437936	0.490706		0.420736		0.465672		0.387962
O75791	187	4.845	Up	0.024239	S	GRB2-related adapter protein 2 OS=Homo sapiens OX=9606 GN=GRAP2 PE=1 SV=1	GRAP2	0.978717	1.15561e-187	172.37	KLS(0.979)DHPPT(0.021)LPLQQHQHQPQPPQYAPAPQQLQQPPQQR	4	-3.3063	21										0.353328	0.205772		0.186191												0.714784	0.640892	0.625751	0.529677	0.516971	0.468657		0.82306			3.33136
Q9Y4H2	577	0.063	Down	0.016498	S	Insulin receptor substrate 2 OS=Homo sapiens OX=9606 GN=IRS2 PE=1 SV=2	IRS2	0.999998	2.15348e-18	183.13	TYS(1)LTTPAR	2	1.9877	38			0.976676		1.92732		2.04189	2.70397		0.277123		0.314004															0.162415	0.157233		0.584475			0.930187
P27105	7	4.645	Up	0.020735	T	Erythrocyte band 7 integral membrane protein OS=Homo sapiens OX=9606 GN=STOM PE=1 SV=3	STOM	0.987732	0.00753903	110.58	RHT(0.988)RDS(0.012)EAQR	3	0.010326	4							0.941269	0.598798																										3.46584	3.68722
P27105	10	9.158	Up	0.046764	S	Erythrocyte band 7 integral membrane protein OS=Homo sapiens OX=9606 GN=STOM PE=1 SV=3	STOM	0.999983	7.44441e-07	132.4	HTRDS(1)EAQR	2	2.5985	36										0.357901		0.127739	0.400138	0.28683	0.215524	0.460506	4.16599	17.7812	14.6641						0.516474	0.275052	0.245072	0.301511			0.284642	0.226441		8.18323	4.63877
O43847	94	0.3	Down	0.027078	S	Nardilysin OS=Homo sapiens OX=9606 GN=NRDC PE=1 SV=3	NRDC	0.993501	1.71758e-06	165.7	RGS(0.994)LS(0.006)NAGDPEIVK	2	-3.9689	14	3.1942	0.815424	0.513462	1.42789	3.19861		2.63341							1.26826	1.83082	2.24971							0.377297
Q86T03	162	0.373	Down	0.040937	S	Type 1 phosphatidylinositol 4,5-bisphosphate 4-phosphatase OS=Homo sapiens OX=9606 GN=PIP4P1 PE=1 SV=1	PIP4P1	1	1.59262e-27	131.15	IINLGPVHPGPLS(1)PEPQPMGVR	3	-0.84637	27	2.95434			1.8251	1.05042	2.07202	2.68883		0.879944	0.680479				0.752325	0.696302	3.15259							2.96579		0.24488	0.364929
Q00839	271	0.204	Down	0.00023965	S	Heterogeneous nuclear ribonucleoprotein U OS=Homo sapiens OX=9606 GN=HNRNPU PE=1 SV=6	HNRNPU	1	0	306.83	AKS(1)PQPPVEEEDEHFDDTVVCLDTYNCDLHFK	4	-1.7357	77	7.40104	3.98529	4.27494	4.72694	3.41939	2.93306	2.26686	2.85239	3.31561	1.52899	0.476684	1.23676	1.74415	4.88361	2.28373	2.52731							1.80565			0.701853	0.328516	0.458631	0.167539	0.406429	0.188794	0.391892	0.126325		0.564607
P46109	107	0.086	Down	0.039359	S	Crk-like protein OS=Homo sapiens OX=9606 GN=CRKL PE=1 SV=1	CRKL	0.988501	1.75926e-91	245.78	Y(0.011)PS(0.989)PPMGS(0.001)VSAPNLPTAEDNLEYVR	2	-0.8527	28	1.07602	0.986835	1.16188	1.19251	1.25601	1.49052	1.33044	1.36779	1.1367	0.073493				0.100735	0.0789474								1.71222
[truncated: 28 more columns]

## Sheet: phospho_SLE_SvsHC
Protein accession	Position	SLE_S/HC Ratio	Regulated Type	SLE_S/HC P value	Amino acid	Protein description	Gene name	Localization probability	PEP	Score	Modified sequence	Charge	Mass error [ppm]	MS/MS Count	HC_I	HC_II	HC_III	HC_IV	HC_IX	HC_V	HC_VI	HC_VII	HC_VIII	HC_X	HC_XI	HC_XII	HC_XIII	HC_XIV	HC_XV	RA_I	RA_II	RA_III	RA_IV	RA_IX	RA_V	RA_VI	RA_VII	RA_VIII	RA_X	RA_XI	RA_XII	RA_XIII	RA_XIV	RA_XV	RA_XVI	RA_XVII	RA_XVIII	SLE_A_I	SLE_A_II
Q9BSJ8	820	0.499	Down	0.0199359	S	Extended synaptotagmin-1 OS=Homo sapiens OX=9606 GN=ESYT1 PE=1 SV=1	ESYT1	1	4.34587e-27	209.84	HLS(1)PYATLTVGDSSHK	2	1.177	75	1.31994	0.796748	0.500986	1.44337					1.00183	0.816386		0.824921	1.22917	1.64449	1.05068	2.17876							2.01594		0.588755	0.593954	0.601794	0.705671	0.725458	0.703436	0.42487	0.495128	0.525316
Q9BSJ8	963	0.268	Down	0.0124364	S	Extended synaptotagmin-1 OS=Homo sapiens OX=9606 GN=ESYT1 PE=1 SV=1	ESYT1	0.9997	2.54165e-25	116.36	LTHVDS(1)PLEAPAGPLGQVK	2	-1.0351	30	1.77905	1.23171	1.18442		1.34242					0.347476				2.27263	1.68416	2.16903							1.91443						0.202163	0.392405	0.223661	0.276351	0.238924
Q8N5J2	103	0.328	Down	0.03516	S	Ubiquitin carboxyl-terminal hydrolase MINDY-1 OS=Homo sapiens OX=9606 GN=MINDY1 PE=1 SV=2	MINDY1	1	9.14697e-06	204.33	ACSMPQELPQS(1)PR	2	-1.6843	24										0.45799	0.693122	2.4375	0.695779	2.35165	2.56508										0.552597		0.330849	0.393584	0.39358	0.897605	0.18239	0.43078	1.12928
Q9ULH1	738	2.209	Up	0.0012382	S	Arf-GAP with SH3 domain, ANK repeat and PH domain-containing protein 1 OS=Homo sapiens OX=9606 GN=ASAP1 PE=1 SV=4	ASAP1	0.99992	2.12256e-81	246.66	PQS(1)FCHSSSISPQDK	2	-3.1608	44										0.46323	0.28044	0.317801	0.195536												0.758194	0.823529	0.535901	0.561905	0.653107	0.759259	0.604814	0.721262	0.502786
Q9ULH1	1027	0.474	Down	6.3033e-07	S	Arf-GAP with SH3 domain, ANK repeat and PH domain-containing protein 1 OS=Homo sapiens OX=9606 GN=ASAP1 PE=1 SV=4	ASAP1	0.999999	3.02235e-05	146.34	SHPLDLS(1)PNVQSR	2	3.374	31	1.20475	1.42947		1.27967	1.47345	1.20863	1.3694	1.48438		1.05838	1.09662	0.999068	0.859821		0.814664				0.937262					0.942289	0.571012	0.609626	0.482376	0.455102		0.618056	0.629658	0.543201	0.541086
Q9ULH1	843	2.073	Up	0.0069173	S	Arf-GAP with SH3 domain, ANK repeat and PH domain-containing protein 1 OS=Homo sapiens OX=9606 GN=ASAP1 PE=1 SV=4	ASAP1	1	1.30909e-74	234.91	TLS(1)DPPS(1)PLPHGPPNK	3	-3.6576	241	0.389397	0.474922		0.702703	0.862147	0.785372	0.827114	0.75601	0.634703	0.561031	0.571877	0.655172	0.878571	0.597289	0.618126	1.18895	1.6327	1.44413	3.77186	1.99427	2.63229	2.41948	1.54839	1.90823	0.597232	0.618029	0.62141	0.541497	0.689349	0.649691	0.656832	0.531931	0.570334	7.72194	2.64257
Q9NYF8	385	0.482	Down	0.00140477	S	Bcl-2-associated transcription factor 1 OS=Homo sapiens OX=9606 GN=BCLAF1 PE=1 SV=2	BCLAF1	0.993885	4.69088e-115	255.55	AEGEWEDQEALDYFS(0.994)DKES(0.006)GK	3	-1.4715	65				2.392	2.41869	2.05085	3.21531		1.2242	1.88034	1.01397	1.45065	1.52066	3.9292	3.67105	1.89474	0.344318	1.02916						1.12109	1.16808	1.35756	0.77434	0.0870679	0.875562	1.42069	0.926306		0.611327	0.611595	0.736527
Q9NYF8	397	0.158	Down	0.00038375	S	Bcl-2-associated transcription factor 1 OS=Homo sapiens OX=9606 GN=BCLAF1 PE=1 SV=2	BCLAF1	1	0	453.13	FNDS(1)EGDDTEETEDYR	2	1.4647	74				4.664	7.56747	3.2678	10.9474	9.8964	5.26868	0.42735	1.15569	1.7784	1.36364	3.54425	4.11842	4.93301	0.194761	3.41681	0.43837	0.734422	1.45489		1.99632		1.08499	0.579568	0.437671	0.734955	0.446777	1.42759	0.670709	0.377088	0.99889	0.308829	0.202096
Q9NYF8	290	0.132	Down	1.9999e-06	S	Bcl-2-associated transcription factor 1 OS=Homo sapiens OX=9606 GN=BCLAF1 PE=1 SV=2	BCLAF1	1	4.23133e-24	217.73	YS(1)PSQNS(1)PIHHIPSR	3	-2.1365	96			6.03465	4.4	8.35986	6.0678	8.28708	6.71171	4.55516	2.15598	0.536926	1.67039	1.43388	5.79646	5.86842	3.60766							0.551471		0.713881	0.653242	0.488626	0.819462	0.614693	1.03724	0.460821	0.613365	0.546918		0.266467
Q9NYF8	512	0.467	Down	0.00020422	S	Bcl-2-associated transcription factor 1 OS=Homo sapiens OX=9606 GN=BCLAF1 PE=1 SV=2	BCLAF1	1	2.77046e-07	212.5	LKDLFDYS(1)PPLHK	3	0.034972	160			2.77723	3.156	3.97578	2.38305	3.59809	3.82883	1.95196	2.24573	0.838323	1.26071	1.68182	3.27434	2.65789	3.0622	0.568652	1.53173	0.590511	0.834846	1.06015	0.394632	2.25	1.55646	1.1237	1.20236	0.850773	1.31114	0.667166	1.36552	0.875933	0.877486	0.373681	0.478211	0.666916
Q9NYF8	285	0.127	Down	1.5775e-05	S	Bcl-2-associated transcription factor 1 OS=Homo sapiens OX=9606 GN=BCLAF1 PE=1 SV=2	BCLAF1	0.999995	4.23133e-24	217.73	YS(1)PSQNS(1)PIHHIPSR	3	-7.5763	71			4.73762	4.552	8.64706	7.85085	10.2153	6.93694	4.71352	1.75641	0.46507	1.44879	1.23967	5.50442	5.97807	3.73684							0.569853		0.738432	0.675835	0.505005	0.847631	0.582459	1.0731	0.476679	0.59109	0.486952		0.275449
Q9NYF8	658	0.579	Down	0.033283	S	Bcl-2-associated transcription factor 1 OS=Homo sapiens OX=9606 GN=BCLAF1 PE=1 SV=2	BCLAF1	1	2.13385e-90	250.16	IDIS(1)PSTLR	2	-1.8149	94			3.5297	3.372	4.32872	2.8	4.04785	3.50901	2.14235	0.636752	1.3513	1.527	2.08264	0.597345	1.69737	4.19617	0.57161		0.665291	0.550514	0.807331	0.639662	2.93015	1.41905	1.05949	0.844794	0.904459	1.04481	0.715892	1.40828	0.776119	0.492442	0.676291	1.04661	1.30314
Q9BSF0	24	0.429	Down	0.0063211	S	Small membrane A-kinase anchor protein OS=Homo sapiens OX=9606 GN=C2orf88 PE=1 SV=2	C2orf88	1	8.57707e-42	218.79	QHES(1)EEPFMPEER	2	-3.0682	21										0.691601	1.59189	0.985782	0.766022	1.00905	0.892519										0.575545	0.964015	1.426	0.124282		1.82261	0.407018	0.251609	1.56138
O14523	623	0.353	Down	2.7977e-06	S	Phospholipid transfer protein C2CD2L OS=Homo sapiens OX=9606 GN=C2CD2L PE=1 SV=3	C2CD2L	0.99792	0	335.68	SDISERPSVDDIESETGS(0.998)T(0.002)GALETR	3	-4.5952	88	0.942116	1.22736		1.95979	2.5547	4.03261	3.8311	2.20276	2.5	4.39655	4.125	1.85537	2.26514	5.07292	2.4027	0.548528	0.274433	0.316106	0.540244	0.314054	0.970706		0.390217	0.312086	1.67401	1.32262	1.09149	1.08554	0.982804	1.49712	1.92979	1.17404	1.28381	0.508876	1.20155
O14523	619	0.335	Down	0.00091727	S	Phospholipid transfer protein C2CD2L OS=Homo sapiens OX=9606 GN=C2CD2L PE=1 SV=3	C2CD2L	0.999726	1.19924e-104	219.84	SDISERPSVDDIES(1)ETGSTGALETR	3	-2.7696	57	1.56487	1.42197		1.23458	2.83493	4.35326	4.65147	1.44414	2.78185	4.23793	4.07328	0.657025	1.11978	4.35677	1.079			0.135517							1.95154	0.690476	0.573404	1.04699	0.626984	1.68732	2.39574	1.62979	1.73836
Q9NZM3	884	0.318	Down	0.022376	S	Intersectin-2 OS=Homo sapiens OX=9606 GN=ITSN2 PE=1 SV=3	ITSN2	0.999989	2.86962e-97	189.99	TVS(1)PGSVS(1)PIHGQGQVVENLK	3	1.701	61		1.56349		1.68471	1.74533	1.52201	1.86342	1.23724	1.27469	0.612653	0.259794	1.28933	0.44247	2.32473	2.35821	1.2586							1.63605		0.301671		0.71345	0.27948	0.30792	1.04756	0.194697	0.76788	0.39517
Q9NZM3	889	0.184	Down	0.0005043	S	Intersectin-2 OS=Homo sapiens OX=9606 GN=ITSN2 PE=1 SV=3	ITSN2	0.999992	2.86962e-97	189.99	TVS(1)PGSVS(1)PIHGQGQVVENLK	3	1.701	110	1.74689	1.27116	1.00122	2.01614	2.21927	2.19602	2.58076	1.84269	1.94136	0.72364	0.249485	1.89607	0.164129	3.02483	2.76866	1.3949							1.5771		0.318382	0.197309	0.491228	0.327762	0.114066	0.697121	0.0719697	0.500627	0.257958
O75533	350	0.413	Down	0.00098304	T	Splicing factor 3B subunit 1 OS=Homo sapiens OX=9606 GN=SF3B1 PE=1 SV=3	SF3B1	0.999164	1.52402e-48	200.81	WDETPASQMGGST(0.999)PVLTPGK	2	-0.12646	34									1.93131	1.76612	1.25375		0.783355	3.38605	1.7546	1.62334	0.329743							0.835141	0.807137	1.2785	0.826941	0.909618	1.15738	1.19918	0.799815	1.10917	0.990467	0.512007
Q63HN8	217	0.39	Down	0.0101616	S	E3 ubiquitin-protein ligase RNF213 OS=Homo sapiens OX=9606 GN=RNF213 PE=1 SV=3	RNF213	0.999966	0.00064265	70.249	GLS(1)QEGTGPPTSAGEGHSR	2	0.23116	9										1.19542			1.6444																	1.09359			0.653772
Q9C0H2	496	0.195	Down	0.00095829	S	Protein tweety homolog 3 OS=Homo sapiens OX=9606 GN=TTYH3 PE=1 SV=3	TTYH3	0.999799	7.36072e-25	158.13	CENTPLIGRES(1)PPPSYTSSMR	3	-4.824	28						1.26896	1.12712			3.68345		1.46423	0.557846	2.91213	2.97785										0.384793				0.368207	0.737336	0.236534	0.362326	0.787926
Q9UBW5	458	1.564	Up	0.03524	S	Bridging integrator 2 OS=Homo sapiens OX=9606 GN=BIN2 PE=1 SV=3	BIN2	0.999991	0	368.96	ASLGTGTAS(1)PR	2	-3.9941	175	0.136893	2.6457	0.224646	0.659007	0.566127	0.709375	0.635202	0.693487	0.473074	0.994409	0.500871	0.828846	0.0203313	0.97127	1.36421	0.937563	2.01562	1.29404	1.19533	2.03067	1.18702	1.01671	1.31979	1.04566	1.12844	1.06107	0.741355	0.887224	0.590701	0.901213	0.734709	0.529079	0.524476	6.38835	1.59784
Q9UBW5	277	0.638	Down	0.049819	S	Bridging integrator 2 OS=Homo sapiens OX=9606 GN=BIN2 PE=1 SV=3	BIN2	0.999968	0	337.04	TATVS(0.008)S(0.992)PLTS(1)PTS(0.999)PS(0.001)TLSLK	2	2.5663	152	1.18252	1.16667	1.2072	0.984375	1.53568	1.63958	1.10423	1.54789	0.876553	0.388978	0.170732	0.636538	0.600151	0.947173	1.79474	2.07351		0.173442				0.203085	2.325	0.238965	0.813178	1.33492	0.80083	0.462934	0.462652	0.530329	0.462538	0.957997	0.740385		0.711898
Q9UBW5	462	1.871	Up	0.0089006	S	Bridging integrator 2 OS=Homo sapiens OX=9606 GN=BIN2 PE=1 SV=3	BIN2	0.990295	0	368.96	ASLGTGT(0.006)AS(0.994)PRT(0.01)S(0.99)LEVSPNPEPPEKPVR	3	-0.42107	230	0.220388	0.322296	0.323882	0.803309	0.452902	0.9625	0.574238	0.438697	0.686827	0.765176	0.615854	0.546154	0.781627	1.12512	1.79349	1.21652	2.01562	0.944444	1.23873	1.48466	0.862595	1.01157	1.3	1.36377	1.12344	1.06298	0.883126	0.938486	0.703506	1.02946	0.865443	0.199515	0.615385	2.35194	2.3176
Q9UBW5	285	0.223	Down	0.00108293	S	Bridging integrator 2 OS=Homo sapiens OX=9606 GN=BIN2 PE=1 SV=3	BIN2	0.999849	0	375.45	TATVSSPLTSPTSPSTLS(1)LK	2	7.9123	90	4.69029	5.13797	2.57252	1.1921	1.14367	1.5625	1.3471	0.775862	1.19801			0.615385	0.338102	1.00556	2.02753	0.294058				1.25153	0.89313				0.472894	0.687977	0.62379	0.388801	0.534299	0.52253	0.606269		0.833042		0.322517
Q9UBW5	461	2.753	Up	0.00100214	T	Bridging integrator 2 OS=Homo sapiens OX=9606 GN=BIN2 PE=1 SV=3	BIN2	0.917073	0	322.44	ASLGTGT(0.117)AS(0.883)PRT(0.917)S(0.083)LEVSPNPEPPEKPVR	3	-1.8756	125	1.19126	0.0342163	0.0490731	0.0845588	0.0827783	0.09375	0.0884956	2.17241	1.31897	0.114217	0.0531359	0.104808	1.38178	0.151993		1.02014	0.464286	2.70461		0.411043	0.347328		4.58542	4.62709	0.281902	0.337786	1.60373	1.81782	0.198933	0.278163	0.248471	0.229402	0.0550699		2.25369
Q9UBW5	444	0.344	Down	0.0050625	S	Bridging integrator 2 OS=Homo sapiens OX=9606 GN=BIN2 PE=1 SV=3	BIN2	0.999863	0	307.74	AT(0.001)AS(0.999)PRPSSGNIPSS(0.999)PT(0.001)ASGGGS(1)PTSPR	3	-1.9563	518	3.75922	0.780353	0.901854	2.71507	4.94291	1.87083	5.02753	4.52299	1.03977	0.257987	0.631533	0.744231	0.561747	0.645042	0.916145	4.23766	0.457589	3.29133	0.48414	0.251534		0.570694	2.65208	0.532725	0.464554	0.449427	0.390733	0.18612	0.152439	0.214905	0.373853	0.168821	0.502622	3.3301	1.91052
Q9UBW5	425	0.297	Down	0.0024231	S	Bridging integrator 2 OS=Homo sapiens OX=9606 GN=BIN2 PE=1 SV=3	BIN2	0.999287	0	307.74	AT(0.001)AS(0.999)PRPSSGNIPSS(0.999)PT(0.001)ASGGGS(1)PTSPR	3	-1.9563	123	4.24078	0.55298	0.418757	0.884191	2.31208	2.02396	2.6942	1.98851	2.04474	0.560703	0.608885	1.05385	0.810994	1.45876	1.85982	0.153072							0.732292		0.516264	0.491412	0.46473	0.566246	0.324695	0.708839	0.379205	0.523425	0.134615
Q9UBW5	279	0.189	Down	0.045201	T	Bridging integrator 2 OS=Homo sapiens OX=9606 GN=BIN2 PE=1 SV=3	BIN2	0.917206	0	317.81	TATVS(0.032)S(0.965)PLT(0.004)S(0.05)PT(0.917)S(0.031)PS(0.009)T(0.016)LS(0.975)LK	2	5.468	34	0.339806	1.40287		3.21967		0.394792	3.12586	0.146552		0.394569		0.608654		2.15385		2.86405							4.06562		0.46789	0.219466		0.384858			0.111621		0.824301		0.318584
Q9UK76	92	0.597	Down	0.036125	S	Jupiter microtubule associated homolog 1 OS=Homo sapiens OX=9606 GN=JPT1 PE=1 SV=3	JPT1	0.959643	2.34608e-06	139.46	RNS(0.998)S(0.002)EAS(0.04)S(0.96)GDFLDLK	2	-2.663	17										1.15716	1.37283	1.0361	1.19798													0.584615			0.567586	0.97027		0.442997	0.729037
Q99460	273	0.389	Down	0.032622	T	26S proteasome non-ATPase regulatory subunit 1 OS=Homo sapiens OX=9606 GN=PSMD1 PE=1 SV=2	PSMD1	0.998682	6.21096e-124	217.31	T(0.001)VGT(0.999)PIASVPGSTNTGTVPGSEK	2	-0.54551	24	2.10516	2.27083	2.09189			2.86127				1.98667	0.703093	2.00562	0.618393	2.28697		1.30189									0.919042		0.45462			1.3122					0.127533
Q9Y2X7	480	0.54	Down	0.0129441	T	ARF GTPase-activating protein GIT1 OS=Homo sapiens OX=9606 GN=GIT1 PE=1 SV=2	GIT1	0.999989	0.00207275	71.935	QPPGPVPT(1)PPLPSER	2	-3.2806	8										1.41127				1.23803			1.27055									1.02252									0.984544
Q9Y2X7	596	2.059	Up	4.2256e-05	S	ARF GTPase-activating protein GIT1 OS=Homo sapiens OX=9606 GN=GIT1 PE=1 SV=2	GIT1	0.948133	4.91843e-44	183.06	HGS(0.996)GADS(0.948)DY(0.056)ENTQSGDPLLGLEGK	3	-5.5739	28										0.552758	0.545224	0.541126		0.438028	0.40192	0.361295									0.791257	1.21325		2.17582	0.981982	0.87814	0.989889	1.52707	0.90672
Q9Y2X7	362	0.595	Down	0.0045632	S	ARF GTPase-activating protein GIT1 OS=Homo sapiens OX=9606 GN=GIT1 PE=1 SV=2	GIT1	0.999696	1.57705e-10	205.45	SLSS(1)PTDNLELSLR	2	-3.1719	42	0.973256	1.01278	1.46027	1.90304	1.92359	1.38899	1.489	2.04448	1.60246	2.31295	0.460693	1.29545	1.69465		1.9369	1.21854							1.16896		0.659016	1.11523	0.537383	0.652015	0.495495		0.512639	0.979299	0.518556	0.237565	0.573416
Q9H4X1	97	0.321	Down	0.0272	S	Regulator of cell cycle RGCC OS=Homo sapiens OX=9606 GN=RGCC PE=1 SV=1	RGCC	0.999673	0	321.81	LNS(1)PTDSTPALLSATVTPQK	2	7.6425	70	2.62468	0.505633	1.62905	1.86322	2.02328	1.69177	2.13043	1.59273	1.68182	0.372323	0.234783	0.558773	0.214043	0.799603	0.926092	0.233141							0.209705		0.276495	0.518976	0.12447	0.376181	0.384882	0.506485	0.20396	0.318027	0.626022
Q8N392	193	0.569	Down	0.0179194	S	Rho GTPase-activating protein 18 OS=Homo sapiens OX=9606 GN=ARHGAP18 PE=1 SV=3	ARHGAP18	0.998069	2.69495e-06	181.08	ETAPGGTES(0.002)QS(0.998)LR	2	-3.186	14											1.71179	1.71007	1.30366												0.640541		0.607484	0.591562	0.188051	0.643379		0.67619	0.55959
Q9NTI5	1182	1.587	Up	0.036596	S	Sister chromatid cohesion protein PDS5 homolog B OS=Homo sapiens OX=9606 GN=PDS5B PE=1 SV=1	PDS5B	0.999989	5.09109e-125	200.1	LDS(0.915)S(0.085)EMDHS(1)ENEDYTMSSPLPGK	3	-5.2565	55				0.486842	0.330169		0.38472			0.948148	1.30876	1.47754	0.919246		0.3505		0.520849								1.35457	0.864583	1.64639	1.51341		1.45149	1.62029	1.80234		0.429581	0.793255
P49585	315	2.273	Up	0.0061754	S	Choline-phosphate cytidylyltransferase A OS=Homo sapiens OX=9606 GN=PCYT1A PE=1 SV=2	PCYT1A	1	4.46989e-12	195.51	MLQAIS(1)PKQS(0.999)PS(0.001)S(0.001)S(0.73)PT(0.268)R	2	-1.5296	37				0.747826	0.539414		0.391876		0.41519	0.616552	0.346381	0.57204													0.940179	0.774844	1.04762	1.02397	0.882399	1.08371	0.597508	0.820777	0.542341		1.86614
P49585	319	2.35	Up	0.0078818	S	Choline-phosphate cytidylyltransferase A OS=Homo sapiens OX=9606 GN=PCYT1A PE=1 SV=2	PCYT1A	0.999511	4.46989e-12	195.51	MLQAIS(1)PKQS(1)PS(0.008)S(0.092)S(0.834)PT(0.067)R	2	0.24569	36				0.734783	0.531532		0.384707		0.409283		0.341211	0.563481													0.925893	0.763725	1.03209	1.00913	0.869159	1.06787	0.588785	0.808882	0.533777		1.83858
Q4KMP7	661	0.314	Down	0.022744	S	TBC1 domain family member 10B OS=Homo sapiens OX=9606 GN=TBC1D10B PE=1 SV=3	TBC1D10B	1	2.60025e-32	215.59	QQPPLGPS(0.001)S(0.181)S(0.819)LLS(1)LPGLK	2	9.2744	41	6.59499	6.49923	6.15556	1.08427	1.63456				1.16176	0.713725	0.796218						1.53469	2.02535	0.489881	0.238876	0.269617	2.89364	0.546992	2.88794	0.380615	1.07854	0.291626	0.391259	0.673729	0.959436	0.581222	0.74127	0.598152	1.38128	1.32842
Q4KMP7	678	0.305	Down	0.000155311	S	TBC1 domain family member 10B OS=Homo sapiens OX=9606 GN=TBC1D10B PE=1 SV=3	TBC1D10B	1	2.16989e-06	165.02	AAGGAPS(1)PPPPVR	2	-6.7475	84	2.281			5.49438	10.1076	2.85383	6.51342	3.35223	4.57721	1.67843	2.97059	2.38605	1.36236	1.27224	2.86968	3.07083	0.202332	0.892254	0.0157404			1.60942	1.95113	1.39093	0.664303	0.93295	0.862069	0.495317		1.49735	0.818182	0.65873		0.835616	0.456244
P33241	204	0.222	Down	0.015939	S	Lymphocyte-specific protein 1 OS=Homo sapiens OX=9606 GN=LSP1 PE=1 SV=1	LSP1	0.999952	5.49902e-08	175.68	LIDRTES(1)LNR	2	-2.2682	54		2.33513	8.80338	5.90256		0.414097				0.955508	0.275468	1.05906		3.04525	1.52		5.93069	0.0246154		0.0846619	0.141301			0.269856	0.348598	0.36511	0.559513	0.374498	0.684	1.31829	0.683951	0.227682		1.74759	0.154751
P33241	6	0.381	Down	0.0130438	S	Lymphocyte-specific protein 1 OS=Homo sapiens OX=9606 GN=LSP1 PE=1 SV=1	LSP1	0.951412	4.83116e-138	168.45	AEAS(0.049)S(0.951)DPGAEEREELLGPTAQWSVEDEEEAVHEQCQHER	4	2.1204	7														2.68326	2.17333														0.7992
P33241	252	0.042	Down	7.3178e-07	S	Lymphocyte-specific protein 1 OS=Homo sapiens OX=9606 GN=LSP1 PE=1 SV=1	LSP1	1	0	355.87	QAS(1)IELPSMAVASTK	2	-2.8377	92	4.75039	4.25269	3.54545	13.3795	4.76726	11.6388	9.35849	12.8374	4.76404	1.12288	0.121622	1.30957	0.503888	18.7059	14.7633	2.75							2.67521	0.0379061	0.290654	0.751192	0.143354	0.338353	0.1688	0.414634	0.211523	0.300346	0.186249	0.022787	0.0298643
P33241	111	0.579	Down	0.0153991	S	Lymphocyte-specific protein 1 OS=Homo sapiens OX=9606 GN=LSP1 PE=1 SV=1	LSP1	1	2.01272e-36	183.74	S(1)PEGEQEDRPGLHAYEK	2	-2.9188	50										1.02754	0.912682	1.96945	1.41524	1.81448	1.90333										0.751402	0.809342	0.947003	0.951807	0.4424	0.59878	0.550617	0.73564	1.20627
P33241	24	0.648	Down	0.0110762	S	Lymphocyte-specific protein 1 OS=Homo sapiens OX=9606 GN=LSP1 PE=1 SV=1	LSP1	0.999464	2.40767e-97	94.044	EELLGPT(0.001)AQWS(0.999)VEDEEEAVHEQCQHER	4	-1.3325	21						1.18062				1.21716		1.21385													1.29813		0.734144	0.985944	0.8256		0.749794	0.573702
P33241	177	0.077	Down	6.4094e-05	S	Lymphocyte-specific protein 1 OS=Homo sapiens OX=9606 GN=LSP1 PE=1 SV=1	LSP1	1	7.39539e-134	318.08	T(1)PS(1)PLVLEGTIEQS(0.001)S(0.999)PPLSPTTK	3	-9.894	236	12.3909	9.97849	12.9006	8.41538	13.3606	7.01762	5.85283	4.39901	5.0809	0.505297	0.25052	1.41141	0.637636	1.88235	1.77667	2.57727							3.95299		0.328037	0.609152	0.207646	0.495984	0.336	0.595122	0.214815	0.341176	0.344648	0.464505	0.295023
P33241	175	0.129	Down	1.94237e-05	T	Lymphocyte-specific protein 1 OS=Homo sapiens OX=9606 GN=LSP1 PE=1 SV=1	LSP1	1	7.39539e-134	318.08	T(1)PS(1)PLVLEGTIEQS(0.001)S(0.999)PPLSPTTK	3	-9.894	222	5.11146	3.89606	7.50317	11.6205	8.04604	9.69163	8.08302	6.06897	7.01348	0.698093	0.345114	1.94908	0.880249	2.60181	2.45	3.55455							5.45726		0.452336	0.737846	0.150304	0.684739	0.3864	0.820732	0.296296	0.47128	0.354221		0.20362
Q5SSJ5	6	0.464	Down	0.0045356	S	Heterochromatin protein 1-binding protein 3 OS=Homo sapiens OX=9606 GN=HP1BP3 PE=1 SV=1	HP1BP3	0.997823	4.74267e-07	133.47	ATDT(0.002)S(0.998)QGELVHPK	2	4.6194	30	1.07029	2.28931		1.23353	1.93598	1.63768	1.94433		1.97101	3.30258		2.4753		0.523096	0.615912		0.56319	1.77908		1.19063			1.62555		0.969388		0.684433		0.591191	0.810617		0.824094
P28290	442	0.314	Down	0.036841	T	Protein ITPRID2 OS=Homo sapiens OX=9606 GN=ITPRID2 PE=1 SV=3	ITPRID2	0.964948	4.19067e-26	129.91	S(0.002)VHIS(0.033)T(0.965)PEKEPCAPLTIPSIR	3	-1.6411	18	0.951579		0.63067	3.26525	1.24472	2.14026		1.45391	3.31596					2.07775	2.70763	2.67979							2.87551			0.729904		0.395767
O95292	158	1.665	Up	0.00148284	S	Vesicle-associated membrane protein-associated protein B/C OS=Homo sapiens OX=9606 GN=VAPB PE=1 SV=3	VAPB	0.999884	4.21246e-54	238.93	SLS(1)SSLDDTEVKK	2	-4.0077	56		0.797009	0.576988	0.234123	1.0261	0.408201	0.660714		1.19746	0.695962	0.594192	0.857479	2.01313	1.09211	0.687591		0.51525	1.15665					2.06142	1.36298	0.897803	2.3087	0.898765	1.77091	0.807792	0.862282	1.26693	1.15217	0.385482	1.0422	1.3633
O95292	160	1.609	Up	0.03842	S	Vesicle-associated membrane protein-associated protein B/C OS=Homo sapiens OX=9606 GN=VAPB PE=1 SV=3	VAPB	0.999616	4.53003e-22	231.22	SLSSS(1)LDDTEVKK	2	-1.0766	48	0.893138	1.29701		1.1545	0.526104	1.22367	0.688025		0.389493	0.339667	0.481757	0.745583	1.29081	1.1015	0.889051	1.21711	0.847043	2.09098	1.21387	1.1624	1.01616	0.226261			0.649475	1.47609	0.615638	1.11273		0.573484	0.77158	0.898551	0.362954	2.37468	2.05596
Q8N699	129	2.018	Up	0.0112562	S	Myc target protein 1 OS=Homo sapiens OX=9606 GN=MYCT1 PE=1 SV=1	MYCT1	1	3.9496e-16	150.85	TGFYRHS(1)GCER	2	0.48055	47												0.324237	0.669643	0.42243	0.371829										0.965473	1.19711	0.756867	0.661247	1.08668	0.438037		0.602473	0.361963
Q8N699	219	0.216	Down	0.013302	T	Myc target protein 1 OS=Homo sapiens OX=9606 GN=MYCT1 PE=1 SV=1	MYCT1	0.998651	2.19305e-128	227.73	VGLS(0.001)T(0.999)PPPPAYESIIK	2	-0.4344	39	1.46725					4.04867	6.25046		2.20592	0.54073	0.215434	0.418454	0.375812	1.25234	1.4042										0.308184	0.505676	0.288911	0.278229	0.211416	0.337423		0.242933	0.217178
P13498	147	0.073	Down	0.0051035	T	Cytochrome b-245 light chain OS=Homo sapiens OX=9606 GN=CYBA PE=1 SV=3	CYBA	1	2.98525e-06	170.22	ERPQIGGT(1)IK	2	-4.5151	29			8.36333									0.635331		1.06562	3.99367		15.7006			0.332301	1.34565				0.565891	0.913924	0.538131	0.300064	0.337377	0.279259			0.6969	0.0371047	0.101496
O60763	942	0.507	Down	0.0023775	S	General vesicular transport factor p115 OS=Homo sapiens OX=9606 GN=USO1 PE=1 SV=2	USO1	1	1.78218e-225	220.69	DLGHPVEEEDELES(1)GDQEDEDDESEDPGKDLDHI	4	-3.8592	64										0.756885	1.07343	1.31879	1.17204	1.51766	1.39291							0.826039			0.725222	0.334975	0.504267	0.655786	0.671584	0.84556	0.552389		1.09261	2.32262	0.962576
Q9C0I1	716	0.173	Down	3.2499e-06	S	Myotubularin-related protein 12 OS=Homo sapiens OX=9606 GN=MTMR12 PE=1 SV=2	MTMR12	0.997235	7.26037e-07	148.82	HS(0.003)S(0.997)KPVLPTSGWK	2	-2.4585	42	1.35006	1.38441	1.40865	1.75556	1.83176	1.46806	1.55867	1.70397	2.0012	1.0428	0.364645	1.54118	0.500993	2.86905	3.24775	1.16169							1.49446		0.235913	0.254237	0.103293	0.245654	0.127606	0.456906		0.163453	0.357029
Q13586	621	0.557	Down	0.0068368	S	Stromal interaction molecule 1 OS=Homo sapiens OX=9606 GN=STIM1 PE=1 SV=3	STIM1	0.999996	0	336.23	S(0.002)HS(0.998)PSS(1)PDPDTPSPVGDSR	2	-1.7595	141	1.17665	1.50136	2.848	1.41576		2.03107	2.2246	1.71269	1.89744	0.892308	0.740426	1.6115	0.648649	1.99555	0.902439	3.15441	0.0704657	0.519716					0.1		0.530459	0.851351	0.839109	0.837645	0.731466	0.844231	0.785651	0.739488	0.616197		0.66556
Q13586	523	0.414	Down	0.00047534	S	Stromal interaction molecule 1 OS=Homo sapiens OX=9606 GN=STIM1 PE=1 SV=3	STIM1	0.99842	0	323.09	DLTHS(0.97)DS(0.031)ES(0.998)SLHMSDR	3	3.1781	61	1.29641	0.542234			2.08012	1.97034	1.89973	2.45886	1.97949	1.02624		1.46085	1.57069	1.99407	1.47317	1.43529	0.148284	1.35883	1.13573	1.22431	1.08567	2.27067			0.112465	0.23166	0.109736		1.19769			1.30804	1.23151		1.43402
Q13586	567	0.563	Down	0.0079181	S	Stromal interaction molecule 1 OS=Homo sapiens OX=9606 GN=STIM1 PE=1 SV=3	STIM1	1	2.13011e-68	206.14	LIEGVHPGS(1)LVEKLPDS(1)PALAK	3	-7.3058	47	0.561377		0.944	1.06114	0.885757	1.08757	0.934492	0.949791	0.703846	2.04434	1.36936	1.57681	2.11538	2.7003	1.92358	0.688235			0.195076				0.653731	0.432982	0.990628	1.02124	1.07343	1.20161	0.370675	0.706731	0.840567	0.723949	0.477113
Q13586	575	0.267	Down	0.024902	S	Stromal interaction molecule 1 OS=Homo sapiens OX=9606 GN=STIM1 PE=1 SV=3	STIM1	1	9.22224e-15	112.93	LPDS(1)PALAK	2	-9.9452	39	5.23204	3.19482	3.504	3.45924	5.07418	3.78249	3.65642	4.80474	3.56923	0.107692	0.280851		0.193347	0.645401	1.02927		0.473039	1.0276	0.101641					1.78163					0.249588	0.285577	0.157662	0.186472	0.528169
Q13586	257	0.378	Down	0.025019	S	Stromal interaction molecule 1 OS=Homo sapiens OX=9606 GN=STIM1 PE=1 SV=3	STIM1	1	2.6058e-07	204.33	AEQS(1)LHDLQER	2	-1.2165	52		1.52997	4.2592	2.03397		0.127119				0.638914	1.15149	1.40634	1.72349	1.5816	1.25854		4.48407	0.0670347	0.0883838	0.0930233	0.201761	0.132503		0.0753012	1.21181	1.1332	0.707096	0.91793	0.509885	0.538462	0.614703	0.778793	0.605634	1.62326
Q13586	618	0.417	Down	0.0042014	S	Stromal interaction molecule 1 OS=Homo sapiens OX=9606 GN=STIM1 PE=1 SV=3	STIM1	0.999964	0	336.23	SHS(1)PSSPDPDTPSPVGDSR	2	1.4983	148	1.16617	3.03406	4.3936	1.62092		1.9209	2.02406	1.51743	1.68077	1.06516	0.891064	1.2894	1.55613	2.33531	2.17886	2.72941	0.292892	0.459779						0.0549699	0.507029	0.785714	0.741749	0.824264	0.650741	0.805769	0.807795	0.765996	0.641725		0.0323651
Q13586	602	0.533	Down	0.044583	S	Stromal interaction molecule 1 OS=Homo sapiens OX=9606 GN=STIM1 PE=1 SV=3	STIM1	0.993365	9.83458e-263	346.57	AHSLMELS(0.006)PS(0.993)APPGGSPHLDSSR	3	4.2212	47					0.816024	0.925141		1.62762		0.630769		1.38553						1.05284								0.521236	0.514851	0.580731	0.971993	0.954808	0.606732	0.497258	2.33979
P06239	394	0.021	Down	0.00192222	Y	Tyrosine-protein kinase Lck OS=Homo sapiens OX=9606 GN=LCK PE=1 SV=6	LCK	0.98912	1.43607e-07	135.63	LIEDNEY(0.989)T(0.011)AR	2	-3.2426	23	3.39665		17.0825	5.92593	0.266055	4.20705	0.602899		0.383505		0.0469613		0.0885312	0.211538	0.169683											0.0442584
P51991	116	0.157	Down	0.00151769	S	Heterogeneous nuclear ribonucleoprotein A3 OS=Homo sapiens OX=9606 GN=HNRNPA3 PE=1 SV=2	HNRNPA3	1	8.39125e-54	237.89	EDS(1)VKPGAHLTVK	2	-3.5025	45										8.61882	0.882045	2.55515	1.60029	1.08879	1.93698										0.713994	0.533	0.7423	1.07458	0.583333	0.643306	1.18773	0.57766	0.841572
Q96G23	348	3.108	Up	0.0091154	S	Ceramide synthase 2 OS=Homo sapiens OX=9606 GN=CERS2 PE=1 SV=1	CERS2	1	1.04444e-91	228.43	LVEDERS(1)DREET(1)ES(1)S(1)EGEEAAAGGGAK	3	-2.5507	32			1.74033	1.1099							0.654485		0.344179	0.213141	0.247657										2.35737	1.19549	5.59854	5.23239	2.48035	1.15856	1.95238	1.44262	1.5443		13.5922
Q96G23	349	3.108	Up	0.0091154	S	Ceramide synthase 2 OS=Homo sapiens OX=9606 GN=CERS2 PE=1 SV=1	CERS2	1	1.04444e-91	228.43	LVEDERS(1)DREET(1)ES(1)S(1)EGEEAAAGGGAK	3	-2.5507	32			1.74033	1.1099							0.654485		0.344179	0.213141	0.247657										2.35737	1.19549	5.59854	5.23239	2.48035	1.15856	1.95238	1.44262	1.5443		13.5922
Q96G23	346	3.108	Up	0.0091154	T	Ceramide synthase 2 OS=Homo sapiens OX=9606 GN=CERS2 PE=1 SV=1	CERS2	1	1.04444e-91	228.43	LVEDERS(1)DREET(1)ES(1)S(1)EGEEAAAGGGAK	3	-2.5507	32			1.74033	1.1099							0.654485		0.344179	0.213141	0.247657										2.35737	1.19549	5.59854	5.23239	2.48035	1.15856	1.95238	1.44262	1.5443		13.5922
Q96G23	341	3.108	Up	0.0091154	S	Ceramide synthase 2 OS=Homo sapiens OX=9606 GN=CERS2 PE=1 SV=1	CERS2	1	1.04444e-91	228.43	LVEDERS(1)DREET(1)ES(1)S(1)EGEEAAAGGGAK	3	-2.5507	32			1.74033	1.1099							0.654485		0.344179	0.213141	0.247657										2.35737	1.19549	5.59854	5.23239	2.48035	1.15856	1.95238	1.44262	1.5443		13.5922
A6NC98	436	0.503	Down	0.00176154	S	Coiled-coil domain-containing protein 88B OS=Homo sapiens OX=9606 GN=CCDC88B PE=1 SV=1	CCDC88B	1	3.33452e-48	191.11	SLEPPPGS(1)PGEAPLAGAAPSLQDEVR	3	2.3028	86	0.668737		1.26023	2.35533	1.67431	1.49301		1.2938	1.07029	1.28024	1.60445	1.57749	1.22545	4.26733	4.12281	1.82766	0.902004	1.48315	0.5076	1.28325	0.553478	0.834027	2.0167	2.03795	1.07579	0.826979	1.00578	0.972835	0.936798	1.60968	1.03032	1.0084	1.11911	0.430718	0.66948
A6NC98	597	0.446	Down	0.0063631	S	Coiled-coil domain-containing protein 88B OS=Homo sapiens OX=9606 GN=CCDC88B PE=1 SV=1	CCDC88B	0.97955	9.22549e-73	231.37	RS(0.02)S(0.98)LQSPASVAPPQGPGTK	2	0.46889	40					3.10321					1.43166	0.951792	0.940552	0.94	2.36634	2.28947										1.02953	0.612903	0.742238	0.52292	0.686096	0.76702	0.709747	0.701214	0.424746		0.83263
Q9H3Z4	10	0.165	Down	0.00125554	S	DnaJ homolog subfamily C member 5 OS=Homo sapiens OX=9606 GN=DNAJC5 PE=1 SV=1	DNAJC5	0.999163	0	379.33	SLS(0.999)T(0.001)SGESLYHVLGLDK	2	6.5991	72	6.33623	5.88235	6.78799	4.52451	6.52117	7.31051	6.82785	5.43714	5.67302	0.601783			0.230507	0.52907	0.623022	5.81312	0.11319	0.121003							0.198957	0.142642	0.228033		0.19593		0.161029	0.409032	0.148819		1.63014
Q96C24	217	2.569	Up	0.000101136	S	Synaptotagmin-like protein 4 OS=Homo sapiens OX=9606 GN=SYTL4 PE=1 SV=2	SYTL4	1	8.43935e-86	277.87	RDS(1)LDKS(1)GLFPEWK	2	-1.5151	180	0.554737	0.457205	0.321696	0.686971	0.544744	0.508876	0.516382	1.08824	0.582155	0.378649	0.243499	0.289831	0.550885	0.614384	0.443464	1.44218	3.17889	4.05275	5.4726	3.84666	4.23789	7.25316	1.42962	3.68627	0.860554	0.826042	0.566236	0.752733	0.556918	0.800172	0.690009	0.678406	0.354578	1.33504	1.98203
Q96C24	289	0.113	Down	0.00072492	S	Synaptotagmin-like protein 4 OS=Homo sapiens OX=9606 GN=SYTL4 PE=1 SV=2	SYTL4	0.999678	6.11278e-89	260.21	SVIDLRPEDVVHESGS(1)LGDR	3	-7.0799	38	1.58211	1.35645	1.12386	2.1379	1.60295	1.82766	1.83974	2.13355	1.57509	0.284404		0.238136	0.286136	1.74369	1.40658	1.28307							1.21987		0.223496	0.226042		0.176619							0.136072
Q96C24	221	3.349	Up	0.0030235	S	Synaptotagmin-like protein 4 OS=Homo sapiens OX=9606 GN=SYTL4 PE=1 SV=2	SYTL4	1	8.46512e-06	183.24	RDS(1)LDKS(1)GLFPEWK	2	-1.5151	63		0.16143									0.399527	0.308475	0.261799	0.201224			0.502683	0.479121					0.154554	0.627451	1.16046	1.35729	0.798061	0.874685	1.11296	0.886305	1.04762	1.05561	1.54039	0.408547	0.454429
Q96C24	201	2.012	Up	0.0089351	S	Synaptotagmin-like protein 4 OS=Homo sapiens OX=9606 GN=SYTL4 PE=1 SV=2	SYTL4	0.999996	0	317.34	SALEAESES(1)LDSFTADSDSTSR	2	1.6445	137	0.372632	0.162514	0.0615129	0.28934	0.43093	0.462278	0.477208	0.492051	0.454064	0.824854	1	0.978814	0.764012	0.531752	0.492382	0.142461	1.53488	2.38681	0.696347		0.129956	1.99578	0.154554	2.49554	1.3362	1.38437	1.20517	1.23717	1.11471	1.22739	1.24743	1.18628	1.29713	2.6547	2.2439
Q96C24	296	0.541	Down	0.0033842	S	Synaptotagmin-like protein 4 OS=Homo sapiens OX=9606 GN=SYTL4 PE=1 SV=2	SYTL4	1	0	286.63	S(1)VPGLNVDMEEEEEEEDIDHLVK	3	1.8167	128	2.00105	1.69881	1.52203	1.16751	1.47176	0.981509	0.947293	1.11049	1.45053	1.61051	0.519307	0.797458	0.729351	0.846978	0.664796	0.564292						0.548523	0.434223	0.244207	0.947469	1.45	0.747981	0.990749	0.543783	0.723514	0.413632	1.01019	0.633752		0.308087
O94979	799	0.235	Down	0.0038027	S	Protein transport protein Sec31A OS=Homo sapiens OX=9606 GN=SEC31A PE=1 SV=3	SEC31A	1	8.77382e-157	238.4	AQGEPVAGHES(1)PK	2	-2.8499	98	2.12922	0.933709	0.718866	1.16043	2.16311	3.20773	3.26391	2.33454	1.76513	0.684622	0.0745257	0.907085	0.554204	1.14592	1.00616	2.34115							0.0536913		0.435429	0.322645	0.305668	0.376008	0.349408	0.685959	0.322792	0.389499	0.294479
Q00610	1494	0.165	Down	0.00035564	S	Clathrin heavy chain 1 OS=Homo sapiens OX=9606 GN=CLTC PE=1 SV=5	CLTC	1	1.14894e-115	194.01	TSIDAYDNFDNIS(1)LAQR	2	6.5738	20	1.4224	1.55407	1.19106	1.53756		1.55932	1.44047	1.94605	1.65844	0.505495		0.245337		1.27031	1.05091											0.267581
Q9BZQ8	602	0.048	Down	1.2767e-07	S	Protein Niban 1 OS=Homo sapiens OX=9606 GN=NIBAN1 PE=1 SV=1	NIBAN1	1	5.53476e-224	202.76	RAS(1)AILPGVLGSETLSNEVFQESEEEKQPEVPSSLAK	4	3.1062	45	9.32319	18.0808	14.4279	3.30906	7.46809	5.72489	4.28746	2.8146	9.72204							0.596319	0.249389	1.01137								0.188825			0.330722	0.140152		0.747594			1.03927
P12956	306	0.535	Down	0.015139	S	X-ray repair cross-complementing protein 6 OS=Homo sapiens OX=9606 GN=XRCC6 PE=1 SV=2	XRCC6	0.904354	2.43704e-08	125.77	TFNT(0.069)S(0.904)T(0.027)GGLLLPSDTK	2	5.6353	10										1.31965		1.13405		1.60792													0.983471						1.22852	1.99065
Q6JBY9	124	0.176	Down	0.0025774	T	CapZ-interacting protein OS=Homo sapiens OX=9606 GN=RCSD1 PE=1 SV=1	RCSD1	0.808782	3.29563e-20	178.85	AMVS(1)PFHS(0.999)PPS(0.175)T(0.809)PS(0.015)S(0.003)PGVR	3	-10.353	21					3.91748									3.37363				1.01894									0.729052				0.849953
Q6JBY9	127	0.332	Down	0.000140465	S	CapZ-interacting protein OS=Homo sapiens OX=9606 GN=RCSD1 PE=1 SV=1	RCSD1	0.995884	1.2683e-17	160.71	AMVSPFHSPPSTPS(0.004)S(0.996)PGVR	3	-12.592	85				2.08434	3.23058	1.96226			1.65485					2.73626						0.260612		1.34472	4.43686		0.813456	0.740741	1.16523		1.66478	1.52803	1.44539	0.851728	1.18803	0.329093	0.931953
Q6JBY9	267	0.456	Down	0.044781	S	CapZ-interacting protein OS=Homo sapiens OX=9606 GN=RCSD1 PE=1 SV=1	RCSD1	1	6.78045e-172	189.75	ARRS(1)S(1)EEVDGQHPAQEEVPESPQTSGPEAENR	4	-4.8547	38										1.58602		1.02761	0.859914	3.05495	2.06061												0.980423	0.282609	1.4542	1.31726	1.11871	0.672241	1.15756
Q6JBY9	116	0.579	Down	0.038735	S	CapZ-interacting protein OS=Homo sapiens OX=9606 GN=RCSD1 PE=1 SV=1	RCSD1	1	7.0865e-39	235.68	AMVS(1)PFHS(1)PPS(0.965)T(0.035)PS(0.171)S(0.829)PGVR	3	-10.277	183		0.848614	0.864907		0.728155		2.02575		1.52246	2.25538	0.743652	1.13412		3.63187	2.55303	2.29299	0.677383	1.60227		0.263048	0.191948	0.538509	4.66553	1.35021	0.672783	0.740741	1.52702	0.795195	2.16903	1.5426	1.69706	1.54738	1.56828	0.220957	1.11243
Q6JBY9	351	0.357	Down	0.0078375	S	CapZ-interacting protein OS=Homo sapiens OX=9606 GN=RCSD1 PE=1 SV=1	RCSD1	0.999359	9.43977e-05	112.7	ET(0.001)PHS(0.999)PPGGVK	2	-1.5056	10											1.91173	2.31953	1.79526															0.97254	0.142587
Q6JBY9	126	0.332	Down	0.0130794	S	CapZ-interacting protein OS=Homo sapiens OX=9606 GN=RCSD1 PE=1 SV=1	RCSD1	0.869787	1.22845e-17	176.42	AMVSPFHSPPSTPS(0.87)S(0.13)PGVR	3	-12.048	20				3.03614						2.08333		1.34517													0.798165	0.706349							0.783613
Q6JBY9	120	0.455	Down	0.00051565	S	CapZ-interacting protein OS=Homo sapiens OX=9606 GN=RCSD1 PE=1 SV=1	RCSD1	1	1.01377e-48	240.77	AMVS(1)PFHS(1)PPS(0.965)T(0.035)PS(0.171)S(0.829)PGVR	3	-10.277	283	0.905245	1.40299	1.30435	3.03614	2.99757	3.1283	3.30472	2.72401	2.43735	3.22312	1.09553	1.20118	2.21552	5.80769	2.7803	3.24204	0.399323	1.49053	0.222373	0.121086	0.146692	0.396273	4.35495	1.08618	0.905199	0.821869	1.33046	1.0103	1.6525	1.20852	1.03324	1.4136	1.44853	0.071309	0.823964
Q6JBY9	268	0.621	Down	0.034161	S	CapZ-interacting protein OS=Homo sapiens OX=9606 GN=RCSD1 PE=1 SV=1	RCSD1	1	0	223.19	ARRS(1)S(1)EEVDGQHPAQEEVPESPQTSGPEAENR	4	-4.8547	101			1.58851							1.78226	0.747279	1.0355	1.49353	2.01099	1.70455		1.55048			0.716771	0.53402				0.780836	0.66843	0.530932	0.759725	0.610954	0.602018	0.584995	0.685619	0.391807	1.13358	2.13979
Q6JBY9	216	0.36	Down	0.00037761	S	CapZ-interacting protein OS=Homo sapiens OX=9606 GN=RCSD1 PE=1 SV=1	RCSD1	0.999998	5.6622e-261	294.17	APGS(1)PLSSEGAAGEGVR	2	-3.6518	64	1.77157	1.08742	1.05901	3.68675	6.12864	2.67547	5.67382	5.31541	4.29314	1	0.86578	1.85404	1.93534	2.0989	2.06818	3.08599						0.475776	4.78157			0.844797	0.865309	1.2643	1.18225	1.14686	1.05603	1.23077	1.15126		0.54142
P52564	207	0.207	Down	4.3128e-05	S	Dual specificity mitogen-activated protein kinase kinase 6 OS=Homo sapiens OX=9606 GN=MAP2K6 PE=1 SV=1	MAP2K6	1	6.36563e-129	250.94	MCDFGISGYLVDS(1)VAK	2	-0.80701	54	2.23305		3.61917	4.28412	2.75839	3.11771	2.8892	3.06009	3.14577					1.32427	1.02532	2.03102							2.01815				0.292278	0.525292			0.347582	0.562712
Q9BZL6	197	0.187	Down	0.027641	S	Serine/threonine-protein kinase D2 OS=Homo sapiens OX=9606 GN=PRKD2 PE=1 SV=3	PRKD2	0.999907	5.5178e-06	188.77	RLS(1)S(0.951)T(0.044)S(0.005)LASGHSVR	2	0.28125	30										0.961111	0.394417	0.643564		3.61885	2.72142										0.476331	0.548706		0.676471	0.611898		0.536913	0.876984	0.400679
Q9BZL6	206	0.408	Down	0.0037582	S	Serine/threonine-protein kinase D2 OS=Homo sapiens OX=9606 GN=PRKD2 PE=1 SV=3	PRKD2	0.999977	0.000162271	127.07	RLS(0.625)S(0.341)T(0.034)SLASGHS(1)VR	3	-6.8481	26										1.17917	0.485437	0.790842		1.59836	1.12746										0.585059	0.672755	0.724022	0.830317	0.751653	2.13492		1.07619	0.491228
Q4V328	690	0.1	Down	0.00124313	S	GRIP1-associated protein 1 OS=Homo sapiens OX=9606 GN=GRIPAP1 PE=1 SV=2	GRIPAP1	0.95596	1.41859e-151	214.86	S(0.012)LS(0.956)S(0.031)S(0.001)PQAQPPRPAELSDEEVAELFQR	3	-5.6127	37	4.05415	12.3797	5.32867	5.80976	5.65863	5.08085	5.48046	2.62351	3.48861		0.329443					2.60087	0.702252	0.382586						2.5	0.154639			0.410143	0.703398	0.227743	0.164103	0.765755	0.325911	0.526485
Q4V328	692	0.151	Down	0.0087596	S	GRIP1-associated protein 1 OS=Homo sapiens OX=9606 GN=GRIPAP1 PE=1 SV=2	GRIPAP1	0.869637	1.49159e-58	87.331	S(0.036)LS(0.703)S(0.391)S(0.87)PQAQPPRPAELSDEEVAELFQR	3	-1.2802	19	8.18773	7.53008		3.28049		4.48936	8.5908								0.644444			0.772427							0.311569		0.253188				0.330256			0.520037	1.24505
Q4V328	691	0.222	Down	0.020318	S	GRIP1-associated protein 1 OS=Homo sapiens OX=9606 GN=GRIPAP1 PE=1 SV=2	GRIPAP1	0.806353	3.18481e-60	136.33	S(0.016)LS(0.111)S(0.806)S(0.067)PQAQPPRPAELSDEEVAELFQR	3	3.4332	12				4.10732	6.57631	2.6383		2.5498																1.0405	0.252005				0.121212	0.220497
O75116	1212	0.384	Down	0.00039955	T	Rho-associated protein kinase 2 OS=Homo sapiens OX=9606 GN=ROCK2 PE=1 SV=4	ROCK2	0.998545	1.84307e-06	133.93	LFHVRPVT(0.999)QT(0.001)DVYR	3	-1.5675	22				2.15333	1.57078	1.78007	2.09512	2.13375	1.69212	0.399189		0.839594	0.840565	2.07639	1.98449										0.868156	0.578664	0.501197	0.804903		0.565665	0.630928		0.527293
Q9UQ35	1188	0.454	Down	0.0073849	S	Serine/arginine repetitive matrix protein 2 OS=Homo sapiens OX=9606 GN=SRRM2 PE=1 SV=2	SRRM2	0.999977	2.15271e-17	76.598	DKFS(1)PFPVQDRPESSLVFK	3	-10.607	15					1.45361									1.38616											0.536958	0.685851				1.46489		0.567412
Q9UQ35	994	0.226	Down	0.049299	S	Serine/arginine repetitive matrix protein 2 OS=Homo sapiens OX=9606 GN=SRRM2 PE=1 SV=2	SRRM2	0.999908	2.6725e-06	198.1	QSHSGSIS(1)PYPK	2	-3.3337	15										5.20826	1.64008		2.27106	1.2204											0.550552	0.2502		0.821065		0.605327		0.242249	1.00563
Q9UQ35	2409	0.215	Down	0.024576	T	Serine/arginine repetitive matrix protein 2 OS=Homo sapiens OX=9606 GN=SRRM2 PE=1 SV=2	SRRM2	0.99994	1.11226e-05	205.37	ARS(1)RT(1)PPSAPSQSR	3	-7.3655	21											2.41309	5.04183			1.23611											0.808953		0.650057	0.362162		0.266723	0.482336	0.406338
Q9UQ35	2581	0.18	Down	0.0050219	S	Serine/arginine repetitive matrix protein 2 OS=Homo sapiens OX=9606 GN=SRRM2 PE=1 SV=2	SRRM2	0.985911	2.05375e-07	138	RVPS(0.986)PT(0.014)PAPK	2	-3.1876	21										3.07129	3.78732	4.01521		0.750455	2.22454									0.228659		0.172662	1.14888	0.630804	0.924324	2.63923	0.857748	0.4708
Q8NE71	109	0.638	Down	0.0066021	S	ATP-binding cassette sub-family F member 1 OS=Homo sapiens OX=9606 GN=ABCF1 PE=1 SV=2	ABCF1	1	1.70034e-88	293.84	KLS(1)VPT(1)S(1)DEEDEVPAPKPR	2	1.0426	318	1.17329	0.998138		1.6414	1.90486	2.25349	1.50643	1.7189	2.17881	1.36243	2.41108	2.29008	1.88792	4.1806	3.14618	2.66947	0.752226	0.896055	0.574161	0.432286	0.127379	1.55778	3.57854		0.624512	0.830489	0.938931	0.862546	1.45766	1.15169	0.907692	0.957108	0.166845	1.03821	1.19682
P08559	232	0.23	Down	2.193e-05	S	Pyruvate dehydrogenase E1 component subunit alpha, somatic form, mitochondrial OS=Homo sapiens OX=9606 GN=PDHA1 PE=1 SV=3	PDHA1	0.992662	6.76972e-17	125.17	YGMGT(0.007)S(0.993)VER	2	-1.2428	56	4.74308	1.95399	2.27424	3.57143	4.59591	2.57496	4.99572	2.04146	2.78474	1.03885		1.17754	0.509013	1.17896	1.52824	0.0586319	5.5069	4.98535			12.7459	1.71442	5.95125		0.192813	0.163421	0.153358	0.217883	0.258735	0.259005	0.261473	0.162098		0.965368	1.79802
P08559	293	0.423	Down	0.037141	S	Pyruvate dehydrogenase E1 component subunit alpha, somatic form, mitochondrial OS=Homo sapiens OX=9606 GN=PDHA1 PE=1 SV=3	PDHA1	0.999996	9.72282e-192	279.55	YHGHS(1)MSDPGVS(1)YR	2	-1.0679	287		1.94785	1.80758	2.17399	0.124041	0.250412	0.199143	0.169154		2.09407	1.9888	2.29348	1.73906	2.01366	2.02326	0.20304	9.83793	0.438083			16.041	0.403882	0.650054	0.986891	1.19982	0.804403	0.495463	1.02158	0.282342	0.879931	0.470651	0.938021	1.72621	1.67244	0.156636
P08559	300	0.383	Down	0.0100043	S	Pyruvate dehydrogenase E1 component subunit alpha, somatic form, mitochondrial OS=Homo sapiens OX=9606 GN=PDHA1 PE=1 SV=3	PDHA1	1	4.68329e-23	227.86	YHGHS(0.998)MS(0.002)DPGVS(1)Y(1)R	3	-7.4264	152		1.56442	2.94697	3.17949		0.118616				1.10736	1.19552	1.53502	0.999142	1.3306	1.70764		15.9414	0.448735			26.2705	0.173752	0.152763	0.692884	0.65206	0.529213	0.372958	0.560123		0.7247		0.760429	1.50628	2.78355	0.133553
P38159	208	0.382	Down	0.0021231	S	RNA-binding motif protein, X chromosome OS=Homo sapiens OX=9606 GN=RBMX PE=1 SV=3	RBMX	1	1.48021e-05	96.26	RDVYLS(1)PR	2	-4.8507	21										1.16466				1.55501												0.540299		0.572968	0.452576	0.458002	0.507331	0.457715
Q9UNF1	197	0.32	Down	0.022263	S	Melanoma-associated antigen D2 OS=Homo sapiens OX=9606 GN=MAGED2 PE=1 SV=2	MAGED2	0.890295	1.85783e-26	226.75	HLDGEEDGS(0.498)S(0.498)DQS(0.068)QAS(0.89)GT(0.04)T(0.005)GGR	2	-3.7681	24											0.382151	0.783629	1.45295	1.32367	1.96075											1.97642	0.899309			0.525151	0.406385	0.282449
Q9UNF1	191	0.449	Down	0.031275	S	Melanoma-associated antigen D2 OS=Homo sapiens OX=9606 GN=MAGED2 PE=1 SV=2	MAGED2	0.999407	1.28414e-29	215.51	HLDGEEDGS(1)S(0.999)DQS(0.001)QASGTTGGR	2	-1.5619	44											0.723112	1.11548	1.365	1.31981	1.35981										0.207101	0.446226	0.311945	1.19585	0.350181	0.646881	0.184642		0.230769
Q92598	809	0.23	Down	0.0066813	S	Heat shock protein 105 kDa OS=Homo sapiens OX=9606 GN=HSPH1 PE=1 SV=1	HSPH1	1	4.98673e-24	165.39	IES(1)PKLER	2	-3.848	62	0.337868	13.6667	3.42227	0.466667			0.401376			0.858187	1.86194	2.63846	2.10526	2.82822	3.75369	0.508824	0.233726	0.242056	0.171938	0.068529	0.0889518	0.200141	0.747649	0.368282	1.30445	0.966507	1.05458	1.30233	1.22508	2.16869		1.27411	0.632673	0.682474	0.275948
P16401	11	0.083	Down	0.00047643	T	Histone H1.5 OS=Homo sapiens OX=9606 GN=H1-5 PE=1 SV=3	H1-5	0.999993	2.07407e-109	250.08	SETAPAETAT(1)PAPVEK	2	4.7282	34	4.77419	3.74322	2.05049	1.68595	3.16776	1.81033	1.96319	2.24513	2.35363		0.0870199		0.124486	0.603141	0.587173										0.289209	0.221805	0.21564	0.21761	0.375821	0.216447	0.342138	0.365348	0.281106
P40222	515	0.397	Down	0.028996	S	Alpha-taxilin OS=Homo sapiens OX=9606 GN=TXLNA PE=1 SV=3	TXLNA	0.999947	9.73946e-23	230.42	RPEGPGAQAPSS(1)PR	2	0.89326	23												2.51181	2.16809	0.899796	2.79208										0.564332	0.733138	0.908413		0.86148	0.744214	0.977636	0.896512	0.776245
P10809	70	0.327	Down	0.004161	S	60 kDa heat shock protein, mitochondrial OS=Homo sapiens OX=9606 GN=HSPD1 PE=1 SV=2	HSPD1	0.999766	5.55726e-06	167.01	TVIIEQSWGS(1)PK	2	-3.2231	18	1.08442	0.808824	1.06299	1.15967	1.04186	1.15976	1.28529	1.33751	0.936852			0.310314		1.49864	0.815672	1.39743							1.5581
P18206	721	0.506	Down	0.00071785	S	Vinculin OS=Homo sapiens OX=9606 GN=VCL PE=1 SV=4	VCL	1	2.67281e-58	222.36	S(1)LLDASEEAIKK	2	-0.60152	52	1.08071	0.981635	0.962857	1.43456	1.55846	1.27138	1.44585	0.836948	1.21917	0.615272		0.549833	0.673117	1.39313	1.10847	1.3382							1.14601		0.437154	0.48114	0.334268	0.523516	0.331675	0.383877	0.339056	0.407374	0.347403
P18206	579	4.268	Up	1.1161e-08	S	Vinculin OS=Homo sapiens OX=9606 GN=VCL PE=1 SV=4	VCL	1	0	328.81	ALASQLQDS(1)LKDLK	2	-0.84152	104	0.445866	0.339761	0.245	0.599832	0.719895	0.532072	0.633574	0.64257	0.699921	0.237151	0.121212	0.141806	0.284727	0.222129	0.171076	2.22952	1.74359	1.13436	1.83168	0.67148	0.68677	1.17797	1.62431	0.904	1.03162	1.32355	1.12474	0.737086	0.44942	0.620601	0.648069	0.321942	0.280032	0.726218	3.61261
P18206	275	4.839	Up	2.1044e-09	S	Vinculin OS=Homo sapiens OX=9606 GN=VCL PE=1 SV=4	VCL	1	2.55223e-31	240.82	ALASIDS(1)KLNQAK	2	-4.4575	51		0.349862	0.260714	0.355705	0.465969	0.314967	0.379061	0.33012	0.405342	0.228341	0.0828283	0.183946	0.210781	0.187762	0.156085	3.67478	0.900641	0.563877		0.702166		0.957627	3.39227	0.774	0.61502	1.07628	0.696566	0.582884	0.422056	0.382598	0.56309	0.408273		0.336427	4.52703
P18206	574	3.102	Up	5.8465e-05	S	Vinculin OS=Homo sapiens OX=9606 GN=VCL PE=1 SV=4	VCL	1	7.0754e-05	108.5	ALAS(1)QLQDSLK	2	2.8661	36										0.436123		0.417391	0.579129	0.364627	0.335979	0.824006	3.58974	1.73789	3.44554	1.85199		0.984463	0.760063	1.412		1.09975	0.880869		0.534826	0.404351	0.71073	0.506295	0.560065		2.31832
Q7Z6P3	509	0.242	Down	0.000118435	S	Ras-related protein Rab-44 OS=Homo sapiens OX=9606 GN=RAB44 PE=1 SV=4	RAB44	1	1.10363e-70	213.35	VLIPLEDGPPPPANS(1)PPPQAPAGSSK	3	1.6989	57	4.64074		7.13072		8.81955			7.04348		1.50139			3.65476			2.62447	0.264834	0.391914		0.113934		0.595258	2.63927	0.381693	1.03735	1.16652	0.771784	1.28695		1.5	0.78488	0.858476	0.761653
Q7Z6P3	115	0.277	Down	0.0023404	S	Ras-related protein Rab-44 OS=Homo sapiens OX=9606 GN=RAB44 PE=1 SV=4	RAB44	0.999997	2.91692e-06	190.68	NIFGSSQS(1)PHR	2	2.6223	41	6		9.95425		5.53383					2.02966	2.9873		7.80952			4.97046	0.294503	0.207921				0.331971	12.2466	0.247841		0.808811	0.77455	1.19417	0.520401	1.38133	0.547766	0.594868	1.10642		0.431493
P13796	474	0.368	Down	0.0081237	S	Plastin-2 OS=Homo sapiens OX=9606 GN=LCP1 PE=1 SV=6	LCP1	1	2.2075e-07	89.489	FS(1)LVGIGGQDLNEGNR	2	-0.80496	22	1.13937		1.73099	1.59306	1.52516	1.71235		1.66477	1.45633	1.00468		0.542471				2.16575							2.45246		0.558411	0.565789	0.486216	0.717929		0.38085		0.464286	0.284108
P13796	406	1.945	Up	0.0119955	S	Plastin-2 OS=Homo sapiens OX=9606 GN=LCP1 PE=1 SV=6	LCP1	1	0.00142763	75.5	NWMNS(1)LGVNPR	2	-1.449	12	0.635294	0.513944		0.960568	0.710066		0.698609										0.921687									1.3483							0.74063
Q5VY43	1009	0.201	Down	0.0027234	S	Platelet endothelial aggregation receptor 1 OS=Homo sapiens OX=9606 GN=PEAR1 PE=1 SV=1	PEAR1	0.983236	7.16095e-27	140.78	DSVGSQPPLPPGLPPGHY(0.017)DS(0.983)PK	3	-7.2573	62		6.22807	4.62844	4.11751	3.97704	3.0636	3.6825	5.17949	2.97342	1.22926	0.582288	1.35851	1.07866	2.76702	2.25104			0.461161						0.702222	0.579899	0.435928	0.47205	0.586239	0.63279		0.533563		0.707843	0.228981
Q5VY43	983	0.272	Down	4.1371e-05	S	Platelet endothelial aggregation receptor 1 OS=Homo sapiens OX=9606 GN=PEAR1 PE=1 SV=1	PEAR1	1	4.27278e-125	270.73	DSGTYEQPS(1)PLIHDR	2	1.1653	58	5.90398	5.34837	3.84174	3.39808	3.95918	3.46053	3.845	4.7094	2.89366	1.17421	0.972571	1.03157	1.14286	2.5445	2.0083	1.27668		0.872445	0.238581	0.297957	0.196607	0.345733	2.28571	1.21259		0.978443	0.851708		0.848514	0.886121	0.72117		0.888235		0.436149
Q5VY43	953	0.57	Down	0.033061	S	Platelet endothelial aggregation receptor 1 OS=Homo sapiens OX=9606 GN=PEAR1 PE=1 SV=1	PEAR1	0.999989	5.52252e-60	209.61	GPPSGS(1)PPRQPPQFWDSQR	3	-0.44933	55	3.16628	2.3208	1.70642	1.52758	1.61735	1.25	1.5275	2.64672	1.24949	0.65083	0.32837	0.620068	0.936709	2.62565	1.66805	1.71542	0.940255	1.95666	1.52915	1.40295	1.28693	2.09847	2.33766	1.8963	0.625126		0.477484	0.52844	0.558965	0.921708	0.45611	0.877571		0.883778	0.80812
Q5VY43	1029	0.329	Down	0.00044406	S	Platelet endothelial aggregation receptor 1 OS=Homo sapiens OX=9606 GN=PEAR1 PE=1 SV=1	PEAR1	1	3.30044e-24	166.66	HPPS(1)PPLRR	2	-0.55541	183	0.784543	5.30075	13.1124	2.6283	1.04847	1.18421	1.1175	1.23647	0.768916	1.8371	1.00705	0.776776	0.48915	3.31937	1.9834	1.083	2.00638	0.879804	0.361516	0.979569	1.57335	0.107221	1.70563	0.717037	0.4		0.315994	0.342202	0.405561	0.618031	0.392427	0.388834	2.05588	0.141444	0.254748
Q96RT1	603	0.53	Down	0.0158198	S	Erbin OS=Homo sapiens OX=9606 GN=ERBIN PE=1 SV=2	ERBIN	1	1.0011e-281	273.68	HIVNHDDVFEES(1)EELS(1)S(1)DEEMK	3	-3.1489	125	1.34843	0.810458	0.783375	1.28518	1.76608	1.47592	1.41016	1.40793	1.36597	0.20098	0.544554	1.59543	2.31625	2.53543	1.60311	0.922894								0.461912	1.24459	0.998968	1.01636	1.43484	0.890122	1.17706	1.02494	1.13636	0.918079
Q9Y285	301	0.333	Down	0.0023619	S	Phenylalanine--tRNA ligase alpha subunit OS=Homo sapiens OX=9606 GN=FARSA PE=1 SV=3	FARSA	0.999943	2.50026e-23	224.97	THS(1)QGGYGSQGYK	2	-2.1314	24										2.75451	1.12389		1.345	0.88169	0.799209										0.981191	0.913146	1.78966	1.2041	0.624714	1.0502	1.01545	0.67673
O75592	2789	0.351	Down	0.0030755	S	E3 ubiquitin-protein ligase MYCBP2 OS=Homo sapiens OX=9606 GN=MYCBP2 PE=1 SV=4	MYCBP2	0.999997	2.92936e-54	252.68	S(1)LS(1)PNHNTLQTLK	2	-2.4625	53	3.48485			4.17308	1.91562	0.981859	1.9209	4.83186	4.2852	1.5811		0.980519	1.03789	1.04949	1.36235	1.43832	0.334515	1.53833	0.339957				1.25493	1.8441	1.04663	1.34149				1.08734	0.945513	0.951014	0.916415		1.0363
Q92608	1731	0.349	Down	0.00078289	S	Dedicator of cytokinesis protein 2 OS=Homo sapiens OX=9606 GN=DOCK2 PE=1 SV=2	DOCK2	0.99872	3.50515e-39	208.58	KHEFMS(0.999)DT(0.001)NLSEHAAIPLK	3	1.2902	29	2.23699	0.894939	1.91165	2.52595	4.22299	1.41361	1.67273	5.32482	2.81709			1.14263		2.07209	1.86617										0.344933	0.484789		0.40884				0.252747
Q14766	694	0.261	Down	1.4887e-08	S	Latent-transforming growth factor beta-binding protein 1 OS=Homo sapiens OX=9606 GN=LTBP1 PE=1 SV=4	LTBP1	1	2.69738e-06	141.87	QCMHPLS(1)VHLTK	2	-9.6759	17		2.70548	2.51081	2.44954	2.74648	2.33654	2.42391		2.35552																									0.503123
Q14766	438	0.502	Down	0.00028422	S	Latent-transforming growth factor beta-binding protein 1 OS=Homo sapiens OX=9606 GN=LTBP1 PE=1 SV=4	LTBP1	1	9.73132e-07	159.83	LCQIPVHGAS(1)VPK	2	-0.47052	51	2.88673	3.21918	3.4165	1.48471	2.62852	1.57051	1.48602	1.48495	2.11364	1.39247	0.765385	1.54018	1.69433	2.4538	1.8839	2.35509	0.344108	0.630558	0.418253		0.255576	0.587805	2.12229	0.627065	1.00937	1.05448	0.911436	1.22568	0.581238	0.507163	0.853968	0.78215	0.530636		0.696222
Q14766	602	0.536	Down	0.021359	S	Latent-transforming growth factor beta-binding protein 1 OS=Homo sapiens OX=9606 GN=LTBP1 PE=1 SV=4	LTBP1	1	2.00349e-233	307.25	KPS(1)YHGYNQMMECLPGYK	3	1.708	321	0.789644	0.582192	1.99607	2.85168	3.3662	2.86218	2.88665	3.28261	3.01299	0.929032	0.386154	1.15179	1.57832	2.13179	2.0743	2.57774	0.577164	0.508488	0.422172	0.357947	0.266426	0.570732	2.63116	0.47679	0.8125	0.849879	0.823732	0.899906	0.512573	0.389685	0.997884	0.476008	0.434682	0.873618	1.13416
Q9UQ80	2	0.031	Down	5.9142e-07	S	Proliferation-associated protein 2G4 OS=Homo sapiens OX=9606 GN=PA2G4 PE=1 SV=3	PA2G4	1	0	430.04	S(1)GEDEQQEQTIAEDLVVTK	2	1.8774	62	2.7561	1.7148	2.55317	3.10427	0.53945	3.64034	3.30135	2.71636	0.46386	0.197305		0.171862	0.151718	0.232224	0.291959	2.7763							2.62105			0.0799605	0.0605686	0.0596459	0.0529101	0.10806	0.0452675				0.941176
Q8WWM7	594	0.62	Down	0.0069443	S	Ataxin-2-like protein OS=Homo sapiens OX=9606 GN=ATXN2L PE=1 SV=2	ATXN2L	0.999572	3.92449e-12	162.78	EVDGLLTSEPMGS(1)PVSSK	2	8.21	35				1.25182	1.07705	1.02333	1.27289	1.13372	1.12336	0.600719		1.59476		0.833004	0.807606	3.45528							1.62429		0.225968	0.707389		0.302386		0.509202
Q8WWM7	449	0.405	Down	0.0026184	S	Ataxin-2-like protein OS=Homo sapiens OX=9606 GN=ATXN2L PE=1 SV=2	ATXN2L	1	1.25135e-23	154.81	MYPPRS(1)PK	2	-4.6258	24										2.07674	1.82735	2.15121	1.27979	0.731225	0.902685										0.43759	0.26601	0.20402	0.560928	0.886774	1.0092			0.956245
O43399	21	0.333	Down	6.4498e-05	S	Tumor protein D54 OS=Homo sapiens OX=9606 GN=TPD52L2 PE=1 SV=2	TPD52L2	0.999988	1.97032e-213	262.54	GLLSDS(1)MTDVPVDTGVAAR	2	2.1932	39	1.50124	1.21696	1.7082	2.79935	1.8198	2.2644	2.1117	1.33359	2.18742	1.79797	0.316491	0.974093		2.29313	1.90865	1.55128							1.37275		0.787256	0.75		0.549602	0.496698	0.467586		0.648099			0.634738
O43399	3	0.406	Down	0.006477	S	Tumor protein D54 OS=Homo sapiens OX=9606 GN=TPD52L2 PE=1 SV=2	TPD52L2	1	5.58404e-06	95.263	MDS(1)AGQDINLNSPNK	2	-1.7105	9											0.654636	0.981865	1.03486	1.33501	1.73558													0.461984					0.395588
P04792	82	0.291	Down	0.0039413	S	Heat shock protein beta-1 OS=Homo sapiens OX=9606 GN=HSPB1 PE=1 SV=2	HSPB1	0.999999	3.04258e-08	208.63	QLS(1)SGVSEIR	2	0.6502	74	0.697462	0.553511	0.840841	1.1297	1.72822	1.59217	1.26459	1.42172	0.859599	0.199095	0.0741379	0.974231	0.100845	1.67077	1.81768	0.541035							4.60642		0.494133	0.171792	0.253837	0.595597	0.41697	1.15913	0.178777	0.364892	0.688338		1.87838
Q8IVB4	615	0.279	Down	0.0003771	T	Sodium/hydrogen exchanger 9 OS=Homo sapiens OX=9606 GN=SLC9A9 PE=1 SV=1	SLC9A9	1	1.8206e-143	266.87	AS(1)PQT(1)PGKENIYEGDLGLGGYELK	3	7.1618	109	3.42264	4.6844	2.66208	2.92696	2.46374	2.4273	2.78712	2.12878	2.5316	1.07148	0.856322	0.809483	1.04972	1.77524	2.11401	1.4539	0.953355	1.35356	0.44898	0.502107		0.337785	1.66102	1.64574	0.889796		1.05064	0.940226	1.01923	0.944162	1.06124	0.0294118	0.0632703		0.600969
Q9BZE9	502	0.485	Down	0.0110017	S	Tether containing UBX domain for GLUT4 OS=Homo sapiens OX=9606 GN=ASPSCR1 PE=1 SV=1	ASPSCR1	0.999777	3.47134e-08	164.48	AAGSPS(1)PLPAPDPAPK	2	-2.4803	37					3.33333	1.76252		2.60456	0.924084	1.47137		2.22748	5.07265	1.49614	1.26538			0.889853	0.86388	0.408911	0.10804					1.36402		1.266	0.97205		1.00341	1.00628	1.43419
Q8TEW0	695	0.099	Down	0.0146012	S	Partitioning defective 3 homolog OS=Homo sapiens OX=9606 GN=PARD3 PE=1 SV=2	PARD3	0.999958	1.14e-122	217.73	SPGS(1)PPGPELPIETALDDR	2	2.5624	53					10.8991	4.11038	9.08629						0.751366	0.558059	1.02235	4.2							5.01916			0.475819	0.186765	0.234864			0.182073	0.139648	0.234117		0.671708
Q8TEW0	383	0.147	Down	0.000182047	S	Partitioning defective 3 homolog OS=Homo sapiens OX=9606 GN=PARD3 PE=1 SV=2	PARD3	1	1.12661e-07	190.68	FS(1)PDSQYIDNR	2	-3.3353	32					3.00917	1.82561	4.26142	2.52844					1.18033	2.71837	5.31471								1.54406			0.519501	0.206618			0.582036	0.200747	0.176685	0.491732
Q8TEW0	852	0.176	Down	0.0049184	S	Partitioning defective 3 homolog OS=Homo sapiens OX=9606 GN=PARD3 PE=1 SV=2	PARD3	1	7.55978e-54	233.03	S(1)MDLGIADETK	2	0.42162	34					4.78899	2.26821							0.740437	1.69671	3.04842											0.762871					0.311858
O95466	1031	0.45	Down	0.0103615	S	Formin-like protein 1 OS=Homo sapiens OX=9606 GN=FMNL1 PE=1 SV=3	FMNL1	1	7.46133e-276	293.35	GEPPAPKS(1)PPK	2	-1.8558	90										3.67483	0.833739	1.47129	1.43094	1.52037	1.20238								1.23224		0.988445	0.835112	0.55914	0.520788	0.670984	1.20817	1.17527	0.365798	0.0390456
O95466	675	0.622	Down	0.028142	S	Formin-like protein 1 OS=Homo sapiens OX=9606 GN=FMNL1 PE=1 SV=3	FMNL1	1	1.37778e-05	142.02	VLQELDMS(1)DFEEQFK	2	7.0362	14			1.62658	2.20595	1.60594	2.05187			2.35786															1.26463											1.02801
P19086	25	9.69	Up	1.186e-06	S	Guanine nucleotide-binding protein G(z) subunit alpha OS=Homo sapiens OX=9606 GN=GNAZ PE=1 SV=3	GNAZ	0.998306	3.45377e-08	122.51	HLRS(0.998)ES(0.002)QR	2	2.0536	8						0.404304	0.43615	0.461758	0.460276																									2.43888	2.86622
P50851	1787	0.599	Down	0.00022224	S	Lipopolysaccharide-responsive and beige-like anchor protein OS=Homo sapiens OX=9606 GN=LRBA PE=1 SV=4	LRBA	0.996032	3.34556e-35	129.66	LPSVPTVDS(0.004)VS(0.996)QDPVSNMSITER	3	-3.669	30		1.64965	1.53582	1.27544	1.49051		1.16751	1.2247		0.986201				1.09156	1.03872	0.591121									0.588034	0.930851		0.661249	0.426216		0.393196	0.587065	0.375317
P50851	1261	0.494	Down	0.00188047	S	Lipopolysaccharide-responsive and beige-like anchor protein OS=Homo sapiens OX=9606 GN=LRBA PE=1 SV=4	LRBA	1	5.54444e-75	229.38	LELKAS(1)PNVEAPQPHR	2	-0.4119	106	1.11599	1.34859	1.79403	2.19539	2.79854	1.96986	1.4068	3.0184	2.52813	0.871753	0.587036	0.902203	0.898462	1.1214	1.07743	1.55724	1.58721	1.90909	0.91069	0.858855	0.8912	0.927083	1.69397	3.13987	0.836752	0.783688	0.786054	0.73225	0.873866	1.01926	0.625791	0.707297	0.314455		0.385675
P22392	94	2.37	Up	0.039499	T	Nucleoside diphosphate kinase B OS=Homo sapiens OX=9606 GN=NME2 PE=1 SV=1	NME2	1	5.35037e-23	226.98	VMLGET(1)NPADSKPGTIR	2	3.8892	31	0.858061		1.85477	0.759142	0.771938	0.839753	0.745741	1.09381	1.16401			1.39332	3.74497	0.761849	0.436071	0.353546										2.47449
Q12959	575	0.306	Down	0.0021953	S	Disks large homolog 1 OS=Homo sapiens OX=9606 GN=DLG1 PE=1 SV=2	DLG1	0.989341	5.97425e-75	244.86	EQMMNSSISS(0.003)GS(0.008)GS(0.989)LR	2	6.0708	33	2.79703			1.73283	3.77231	1.60809	1.8476	1.8167	1.07389			0.721812	0.340404	1.13936	1.09753								0.399177			0.446121	0.571575	0.640061	0.37408		0.986826	0.633202
O43182	384	0.388	Down	0.00062415	S	Rho GTPase-activating protein 6 OS=Homo sapiens OX=9606 GN=ARHGAP6 PE=1 SV=3	ARHGAP6	1	3.53491e-08	208.82	LLEALQLS(1)LPAEAQSK	2	4.6202	14	1.951	1.86031	1.88454	1.42373	2.16535	1.03344	1.63048	1.40879	2.1784							0.808247							0.924942												0.793939
O43182	667	0.555	Down	0.0022979	S	Rho GTPase-activating protein 6 OS=Homo sapiens OX=9606 GN=ARHGAP6 PE=1 SV=3	ARHGAP6	1	0	289.37	ASSGDIS(1)PYDNNSPVLSER	2	1.0481	88	0.91833	0.858464	0.860078	1.39681	0.673228	1.48652	1.49538	1.28438	1.39806	1.41572	1.18243	1.29955	0.876966	2.01134	1.47568	0.34433	0.478899	0.537201	0.216016	0.18063	0.146018	0.526471	0.418014	0.668605	1.18158	1.32314	0.802773	0.992747	1.717	1.43199	1.01655	0.618967	1.25834	0.809019	0.99596
O43182	777	0.655	Down	0.036801	S	Rho GTPase-activating protein 6 OS=Homo sapiens OX=9606 GN=ARHGAP6 PE=1 SV=3	ARHGAP6	1	1.69728e-261	299.22	AGPCSLSQGNLS(1)PNWPR	2	-2.1381	62	1.19964	0.847364	0.838552			1.38511	1.34642			1.38068	0.414093	1.31041	0.831637	2.03149	1.75676		0.222018	0.247782	0.117766					0.33804	0.908778	1.25586	0.848228	0.972801	1.067	1.12684	0.775261	0.895004	0.769889	0.289125	0.660606
O43182	754	0.35	Down	0.0059234	S	Rho GTPase-activating protein 6 OS=Homo sapiens OX=9606 GN=ARHGAP6 PE=1 SV=3	ARHGAP6	0.999984	0	381.5	DPGMTGS(1)SGDIFESSSLR	2	0.24323	42							2.15242	1.79514	1.7767	0.887311		0.701357	0.486586	2.267	1.42703	0.91134							1.10508		0.523236	0.733945	0.486133		0.604	0.661765	0.497387	0.775614	0.45509
Q8TDZ2	1057	0.6	Down	0.0076615	S	[F-actin]-monooxygenase MICAL1 OS=Homo sapiens OX=9606 GN=MICAL1 PE=1 SV=2	MICAL1	1	1.13435e-05	159.75	RLS(1)ELALGTGAQG	2	-4.8246	27										1.25553	0.81982	0.656304	0.883053		0.843185							0.891986			0.702425	0.650072	0.345519	0.821614	0.227857	0.474167	0.353091	0.829861	0.442402
Q8TDZ2	818	1.991	Up	0.0053573	S	[F-actin]-monooxygenase MICAL1 OS=Homo sapiens OX=9606 GN=MICAL1 PE=1 SV=2	MICAL1	0.999638	9.66541e-32	224.47	LSS(1)LNLTPDPEMEPPPKPPR	3	-0.50967	50				0.457327	0.533439	0.397059	0.515038	0.41913	0.494643	0.996982	0.67968	0.495682	0.580773	0.573937	0.53076	0.632821	2.18013	2.64467	1.50572	1.65827	1.69992	3.31882	0.58617	3.37297	0.934607	0.970418	0.792453	1.05107	0.635714		0.679414	0.930556	0.391544	1.30516	1.78508
O75427	281	0.514	Down	0.044219	S	Leucine-rich repeat and calponin homology domain-containing protein 4 OS=Homo sapiens OX=9606 GN=LRCH4 PE=1 SV=2	LRCH4	0.99645	1.97173e-134	186.06	GSALGDLAPSRPPS(0.004)FS(0.996)PCPAEDLFPGHR	3	-0.78321	47	3.47273	3.81279	2.51336		1.90289	2.83736	2.5305				0.577503	0.611111						2.85253	0.759197	1.3169	0.866494		3.51437		0.434071	0.645509		0.575636		0.584027	0.449524	0.289204	0.469929
O75427	380	0.595	Down	0.00189547	S	Leucine-rich repeat and calponin homology domain-containing protein 4 OS=Homo sapiens OX=9606 GN=LRCH4 PE=1 SV=2	LRCH4	1	4.50986e-12	116.6	GTVEEQRPPELS(1)PGAGDR	3	-8.1764	16											1.46365	1.33507		1.22609	1.20114												0.84432		0.711704	1.71215			1.81855	0.804071
O75427	25	0.022	Down	0.033004	S	Leucine-rich repeat and calponin homology domain-containing protein 4 OS=Homo sapiens OX=9606 GN=LRCH4 PE=1 SV=2	LRCH4	0.999258	6.7842e-36	153.84	AAAVAAPLAAGGEEAAATTS(0.001)VPGS(0.999)PGLPGR	3	6.2895	26	3.22364	4.7968	3.24754	6.22379	3.21785	7.10549	5.72274	5.36475	4.36637	0.0778443		0.171875	0.0494336	0.523913	0.42315	2.61341							2.33283			0.0814371
Q92688	244	0.17	Down	0.00045746	T	Acidic leucine-rich nuclear phosphoprotein 32 family member B OS=Homo sapiens OX=9606 GN=ANP32B PE=1 SV=1	ANP32B	1	6.69796e-301	322.75	KRET(1)DDEGEDD	2	1.2121	21	11.6377	8.00877	4.80788	2.90698	1.90078	4.60108	4.42522	2.38627	1.44853							0.320537	0.165908					0.145927													1.2677
Q14643	1598	0.414	Down	0.036501	S	Inositol 1,4,5-trisphosphate receptor type 1 OS=Homo sapiens OX=9606 GN=ITPR1 PE=1 SV=3	ITPR1	1	7.68366e-17	156.73	RDS(1)VLAASR	2	-4.3736	28				0.35						0.879265	1.07451	1.30649	0.690603	1.5463	1.27694										0.273713	0.572428	0.417591	0.567686	0.730173	0.497733	0.861136	0.659218	2.47173
P49023	322	0.136	Down	0.022281	S	Paxillin OS=Homo sapiens OX=9606 GN=PXN PE=1 SV=3	PXN	0.993396	0	333.4	TGS(0.001)S(0.006)S(0.993)PPGGPPKPGSQLDSMLGSLQSDLNK	3	-1.4473	21		2.47291		3.11859			3.57377		4.04106	0.430634		0.275626						5.58					4.55866			0.336013		0.451977	0.499257	0.497621		0.341527	0.213093
P49023	106	0.663	Down	0.028736	S	Paxillin OS=Homo sapiens OX=9606 GN=PXN PE=1 SV=3	PXN	0.994161	3.1793e-14	202.28	TSSVSNPQDSVGS(0.994)PCS(0.006)R	2	-3.8491	20										0.643144		0.845103	0.776596	1.12854	1.14322										0.643236	0.691318			0.523031	0.955281		0.330021	0.46159
Q8NDX1	448	0.291	Down	0.026096	S	PH and SEC7 domain-containing protein 4 OS=Homo sapiens OX=9606 GN=PSD4 PE=1 SV=2	PSD4	0.912533	1.10802e-07	107.84	SPASSPEPS(0.042)S(0.913)PES(0.023)ES(0.023)R	2	0.2692	12												1.47554	3.18699	4.34199													1.12121	0.970772		0.60533
O95425	238	0.349	Down	0.022164	S	Supervillin OS=Homo sapiens OX=9606 GN=SVIL PE=1 SV=2	SVIL	0.990311	3.14979e-05	155.34	DS(0.01)S(0.99)FTEVPRS(1)PK	2	-2.8185	13												1.20222		1.85538										3.45406	0.566398	0.627018	0.532338				0.619377	0.501984
O75563	286	4.448	Up	0.0060403	S	Src kinase-associated phosphoprotein 2 OS=Homo sapiens OX=9606 GN=SKAP2 PE=1 SV=1	SKAP2	1	1.84483e-15	218.39	KMSQDS(1)VHHTSGDK	2	4.4654	66	0.27674	0.235337		1.30615	1.43279		1.51372	1.31854	1.75926		0.46519	0.208655			0.189041		2.11063									0.064092	0.166563			0.414044				5.74576	2.45638
O15231	453	0.263	Down	0.0136151	S	Zinc finger protein 185 OS=Homo sapiens OX=9606 GN=ZNF185 PE=1 SV=3	ZNF185	0.999986	8.23332e-24	202.24	QSS(1)PSGSEQLVR	2	5.1472	31	2.8977	1.54035	1.59615	2.5	5.80282	3.37151	3.53189	6.51891	3.81434			0.235788			0.680484	3.96884		0.142551				0.994796	0.147757		0.152267			0.127426				0.0909829	0.0634783	0.821311	0.54759
O15231	513	0.149	Down	0.00047783	T	Zinc finger protein 185 OS=Homo sapiens OX=9606 GN=ZNF185 PE=1 SV=3	ZNF185	0.995253	6.67215e-272	221.68	GGQGDPAVPTQQPADPS(0.005)T(0.995)PEQQNSPSGSEQFVR	3	-1.386	19										0.798233	1.02407	2.2302	0.824226	2.21575	1.78929										0.756202		0.268698	0.502954		0.470032	0.262826		1.47304
O15231	447	0.423	Down	0.0176153	T	Zinc finger protein 185 OS=Homo sapiens OX=9606 GN=ZNF185 PE=1 SV=3	ZNF185	0.9436	7.50975e-47	210.02	GGQGDPAVPAQQPADPS(0.056)T(0.944)PER	2	6.619	51	2.73913	0.557637	0.513736	1.22188	4.38185	3.39941	3.4559	3.18911	3.77081		1.09127	0.969245	1.04372		1.4456		0.243163		0.602061			0.574154	0.257256		0.609068	0.5	0.538781	0.595781	0.639599	0.612776	0.61326	0.578392	0.638261	0.427869	2.3115
O15231	602	0.527	Down	0.029923	S	Zinc finger protein 185 OS=Homo sapiens OX=9606 GN=ZNF185 PE=1 SV=3	ZNF185	0.996558	1.35795e-06	162.78	YSNVS(0.003)S(0.997)IEDSFAMEK	2	-0.99631	23				1.2875		1.51101				0.92268	0.890672	0.935694		1.67402		2.03541	0.332173					0.720729	1.62929			0.942341			0.914234	0.824132		0.777417	0.80087		0.538937
Q5JSH3	403	0.319	Down	0.0108442	S	WD repeat-containing protein 44 OS=Homo sapiens OX=9606 GN=WDR44 PE=1 SV=1	WDR44	1	0	466.17	EYVSNDAAQS(1)DDEEK	2	0.70754	150	1.63659	0.128758	0.119684	3.40149	0.928098	2.89263	3.36974	3.05072	3.18605	1.08827	0.758333	1.09581	0.892857	1.15171	1.23466	1.99054		0.313187							0.752239	0.528472	0.574606	0.839136	0.481918	0.578448	0.640997	0.432896	0.521667	0.321145	0.448413
Q5JSH3	163	6.942	Up	0.00197987	T	WD repeat-containing protein 44 OS=Homo sapiens OX=9606 GN=WDR44 PE=1 SV=1	WDR44	0.814294	5.69797e-26	171.26	LT(0.006)QT(0.016)S(0.081)S(0.081)T(0.814)EQLNVLETETEVLNK	2	3.4877	12		0.276052		0.299255			0.266786					0.704186
Q5JSH3	219	0.317	Down	0.00169847	T	WD repeat-containing protein 44 OS=Homo sapiens OX=9606 GN=WDR44 PE=1 SV=1	WDR44	1	4.67574e-15	206.7	HLT(1)PEPDIVASTK	2	-4.4973	39		0.808617	0.934994	2.9606	0.520341	2.3576	2.30349	2.34058	2.07655	1.06651	0.236111	0.767442	0.82529	2.10363	1.6211	2.96336							2.61547		0.41194	0.531469	0.463392	0.641056	0.313709	0.424138	0.449604	0.416751	0.245833		0.269841
Q5JSH3	96	0.108	Down	0.00164239	S	WD repeat-containing protein 44 OS=Homo sapiens OX=9606 GN=WDR44 PE=1 SV=1	WDR44	0.999992	9.26595e-218	278.33	ELSDQATAS(1)PIVAR	2	2.5951	45	0.919104		0.378493	2.7082	1.81835	3.04732	0.278424	3.04348	1.77132	0.541717				4.07479	0.0484392	1.92199							2.61663		0.165174			0.178872		0.199138		0.12109	0.0966667
Q5JSH3	574	0.45	Down	0.003217	S	WD repeat-containing protein 44 OS=Homo sapiens OX=9606 GN=WDR44 PE=1 SV=1	WDR44	0.95795	2.09831e-90	177.79	S(0.958)DT(0.042)DTGVCSGTDEDPDDKNAPFR	3	-5.6901	14													1.49035	1.51923	1.26265													1.0072				0.497477
Q96SB3	205	0.263	Down	0.0035234	S	Neurabin-2 OS=Homo sapiens OX=9606 GN=PPP1R9B PE=1 SV=3	PPP1R9B	1	0	410.42	LDADAVS(1)PTVSQLSAVFEK	2	-0.21571	30	2.20553	2.16102		2.51338	2.60138	2.90104	2.82625	1.7477	2.64276	0.738584	0.317045	0.481273	0.702758	1.02459	0.989348	0.950697							1.11297			0.616279			0.289727	0.425488		0.738581	0.897347
Q2M2I8	623	0.237	Down	0.036539	S	AP2-associated protein kinase 1 OS=Homo sapiens OX=9606 GN=AAK1 PE=1 SV=3	AAK1	0.779361	0.000159153	112.95	VGS(0.003)LT(0.997)PPS(0.779)S(0.221)PK	2	4.111	10					6.19929										3.59309	1.88664						0.270701		0.179028						2.92568				0.248401
Q2M2I8	637	0.117	Down	0.0189211	S	AP2-associated protein kinase 1 OS=Homo sapiens OX=9606 GN=AAK1 PE=1 SV=3	AAK1	1	6.89889e-261	306.07	ILS(1)DVTHSAVFGVPASK	2	1.5105	50	11.5909			0.319569	2.88256	5.31868	3.13609	3.12185	6.29302			0.513919			0.784574											0.874138		0.263585		5.12838		0.327083
O43665	41	0.221	Down	9.7351e-07	S	Regulator of G-protein signaling 10 OS=Homo sapiens OX=9606 GN=RGS10 PE=1 SV=3	RGS10	1	2.55746e-109	204.37	WAAS(1)LENLLEDPEGVKR	3	-1.8312	33	2.49687	1.90121	1.55432	2.378	2.45934	2.98501	3.60455	2.96626	2.86312					1.5502	0.970173	3.02017							2.77726			0.617359	0.269493	0.616222		0.146058				0.728513	0.537966
Q09666	5763	0.577	Down	0.0117375	S	Neuroblast differentiation-associated protein AHNAK OS=Homo sapiens OX=9606 GN=AHNAK PE=1 SV=2	AHNAK	0.99734	1.29798e-205	257.29	AS(0.273)LGS(0.727)LEGEAEAEAS(0.003)S(0.997)PK	2	1.5913	105	3.66783	3.06719	2.43413	4.47005	2.93814	3.2268	2.9	2.24314	2.23389	0.89749	0.985337	1.55108	0.588496	2.43781	2.84946	2.91473	0.365251	0.582363	0.184486	0.128124	0.14781	0.480378	4.30566	0.653737	1.61017	1.48874	1.29397	1.85051	1.33333	1.75795	1.98494	2.19055	1.78274	0.647978	1.30915
Q09666	5752	0.284	Down	4.9331e-08	S	Neuroblast differentiation-associated protein AHNAK OS=Homo sapiens OX=9606 GN=AHNAK PE=1 SV=2	AHNAK	1	0	348.22	AS(1)LGS(1)LEGEAEAEASSPK	2	5.4504	213	6.24825	5.37154	5.42814	5.89862	5.14948	6.46392	6.73	4.86275	4.50119	1.86611	1.59091	2.08602	2.26106	3.56219	4.15591	3.20155	0.243036	0.543261	0.21434	0.170831	0.170532	0.408038	2.77358	0.74456	1.23267	1.42649	1.14249	1.55354	1.13655	1.28092	1.37801	1.54116	1.36161	0.486673	0.895509
Q09666	5552	0.223	Down	0.0003441	S	Neuroblast differentiation-associated protein AHNAK OS=Homo sapiens OX=9606 GN=AHNAK PE=1 SV=2	AHNAK	0.999996	3.68257e-135	238.02	GPAFNMAS(1)PESDFGINLK	2	0.83938	30	4.43007	7.03953	5.61377	7.35023	4.53093	7.4433	8.095	5.65098	4.6969	0.401674						6.02326		0.879368					4.8717	1.37086					0.595716			0.550305	0.751488
Q09666	4430	0.561	Down	0.0149369	T	Neuroblast differentiation-associated protein AHNAK OS=Homo sapiens OX=9606 GN=AHNAK PE=1 SV=2	AHNAK	1	0	272.63	GPSLDIDT(1)PDVNIEGPEGK	2	0.56991	42	5.83916	5.30435	3.00299	1.76037	2.59021	1.71134	2.19	1.7098	2.28162			2.64247	1.50221		1.30108	2.85659	0.393106	1.11148				0.234988	2.84906	1.51845	1.82589	1.82384	1.41592	2.42626		1.94876	0.63253	1.63872	0.916667		0.810881
Q09666	5400	0.346	Down	2.3054e-06	S	Neuroblast differentiation-associated protein AHNAK OS=Homo sapiens OX=9606 GN=AHNAK PE=1 SV=2	AHNAK	1	1.69029e-232	240.39	VSVGAPDLSLEASEGS(1)IK	2	7.0524	55	1.93357	2.01581	5.08683	6.49309	5.83505	5.68041	7.05	5.61569	4.94272	3.9728	1.34311	3.56452	3.75221	4.62189	4.99462	1.6124	0.132312		0.0699158			0.132388	1.52453	0.466414	0.986133	1.79073	1.20668	2.01818	0.361446	0.556537	0.603916	1.55183	0.534226	0.0955882	0.506908
Q09666	5099	0.292	Down	0.0124777	S	Neuroblast differentiation-associated protein AHNAK OS=Homo sapiens OX=9606 GN=AHNAK PE=1 SV=2	AHNAK	1	1.56241e-06	147.14	MYFPDVEFDIKS(1)PK	2	4.7885	19		3.66403	2.83832		3.3634												0.401114	1.46755				0.464775		1.0596		0.45298
Q09666	4520	0.295	Down	0.0024029	S	Neuroblast differentiation-associated protein AHNAK OS=Homo sapiens OX=9606 GN=AHNAK PE=1 SV=2	AHNAK	0.999939	1.51945e-06	195.49	SPQIS(1)MSDIDLNLK	2	3.6576	17	4.25175		3.11677		2.26289											2.13953	0.652855	1.16223	0.185251			0.499291												0.747702	0.736615
Q09666	135	0.331	Down	0.00040343	S	Neuroblast differentiation-associated protein AHNAK OS=Homo sapiens OX=9606 GN=AHNAK PE=1 SV=2	AHNAK	1	2.91636e-83	257.83	LKS(1)EDGVEGDLGETQSR	2	-1.0854	154	3.8986	0.758893	0.811377	3.4424	3.4433	6.58763	6.68	4.52549	3.85442		1.46628	2.00538	1.87168	2.26368	2.7957	3.93023	0.073468	1.29118	0.63307	0.394593	0.249941	1.4487	5.08302	0.977294	1.18952	1.0106	0.929397	1.75758	1.10308	1.50707	1.22139	1.14177	1.87649	0.397978	1.99396
Q09666	5448	0.326	Down	3.6943e-05	S	Neuroblast differentiation-associated protein AHNAK OS=Homo sapiens OX=9606 GN=AHNAK PE=1 SV=2	AHNAK	1	1.84242e-06	157.54	IS(1)APNVDFNLEGPK	2	-2.4585	51	2.87063	3.11067	4.08982	6.63594	5.46649	6.18041	6.515	4.9451	4.68735	2.00837	1.52053	2.0457	1.93142	2.98507	3.26344		0.493384	1.0624	0.180913	0.225806	0.192317	0.240662		1.60549	1.69029	2.08477	1.19255	2.08283	0.904953	1.09541	1.2003	1.19207	1.0506	0.0592831	0.474093
Q09666	5293	0.275	Down	0.030636	S	Neuroblast differentiation-associated protein AHNAK OS=Homo sapiens OX=9606 GN=AHNAK PE=1 SV=2	AHNAK	0.998795	1.30579e-06	105.19	GPGVDLPS(0.001)VNLS(0.999)MPK	2	4.0198	9	2.66783		5.77246						3.2148													0.391489
Q09666	177	0.354	Down	1.7978e-06	S	Neuroblast differentiation-associated protein AHNAK OS=Homo sapiens OX=9606 GN=AHNAK PE=1 SV=2	AHNAK	0.999694	9.24678e-08	136.06	DIDISS(1)PEFK	2	-6.8272	53	4.30769	4.36364	4.11078	4.70968	4.07474		5.45	4.36078	3.32458	1.78452	1.55132	1.93011	1.56637	2.78607	4.36559	4.82171	0.671309	1.1173	0.510079	0.424807	0.522136	0.793853	6.02264	1.48628	1.32512	1.11788	0.435173	0.975758	1.4739	0.772085	0.52259	0.643293	1.19792	0.195312	0.971503
Q09666	2397	0.296	Down	1.71774e-05	S	Neuroblast differentiation-associated protein AHNAK OS=Homo sapiens OX=9606 GN=AHNAK PE=1 SV=2	AHNAK	1	9.35531e-55	209.42	ISMPDLDLHLKS(1)PK	2	-3.8876	106	6.0035	6.77866	5.21257	6.52995	5.09536	6.53093	7.12	4.72549	4.9284	2.1046	0.935484	1.73387	1.57301	2.04975	1.84409	3.12791	0.563022	0.842762	0.384537	0.29214	0.292809	0.613239	2.79623	1.19205	1.28505	1.34437	1.05648	1.28081	0.740295	1.77208		1.00915	0.919643	0.569393	0.84715
Q09666	5739	0.148	Down	0.00029815	S	Neuroblast differentiation-associated protein AHNAK OS=Homo sapiens OX=9606 GN=AHNAK PE=1 SV=2	AHNAK	0.999792	8.08558e-19	170.98	GGVTGSPEASISGS(1)KGDLK	2	-3.7576	34	19.1259	8.95257	7.86527	3.00461		13.799	13.145			1.53556	1.51613	1.34677	1.59513	2.30846	2.45699											0.823841	0.717587	1.07879	0.51004	0.538869	0.350904	0.914634	0.263393
Q09666	511	0.356	Down	0.000124723	S	Neuroblast differentiation-associated protein AHNAK OS=Homo sapiens OX=9606 GN=AHNAK PE=1 SV=2	AHNAK	0.999973	1.67302e-06	151.55	ISMQDVDLSLGS(1)PK	2	4.7782	49		3.15415	3.82934	6.04608	5.41753	5.76289	6.92	4.68627	4.70883	1.78033	1.27859	2.17742	1.93142	1.9602	2.25269	1.44186	0.17688	0.670549	0.100281			0.321986		0.947966	1.59784	2.17748	1.77535	2.0202	1.23695	1.67491	1.14006	1.33841	1.37649	0.194393	0.530225
Q09666	5110	0.575	Down	0.041263	S	Neuroblast differentiation-associated protein AHNAK OS=Homo sapiens OX=9606 GN=AHNAK PE=1 SV=2	AHNAK	1	8.30764e-05	157.67	FKAEAPLPS(1)PK	2	-4.8476	53			2.98503		4.45103	1.5567				1.24477	0.812317	1.03495		2.33333	2.38172		0.612813	1.32529		0.992049	0.871398	0.837352	1.93208	1.38694	1.33744	1.20795	0.893453	1.53939	0.98929	1.64311	0.873494	0.98628	0.279762	0.175092
Q09666	3412	0.375	Down	0.000158291	S	Neuroblast differentiation-associated protein AHNAK OS=Homo sapiens OX=9606 GN=AHNAK PE=1 SV=2	AHNAK	0.999968	5.52868e-70	260.97	MPFLSISS(1)PK	2	0.7649	48	4.41259	3.18577	3.56287	3.82028	4.03351	4.42784		3.65882	3.76611	2.03975	0.916422	1.97849	0.971239	3.45771	3.56989		0.145543	0.576539				0.165012	1.67547	0.842952	1.48074	1.7298	1.25931	2.79596	0.966533	1.59894	0.908133	1.75	1.15625	0.485754	0.596718
Q09666	4100	0.524	Down	0.0110807	T	Neuroblast differentiation-associated protein AHNAK OS=Homo sapiens OX=9606 GN=AHNAK PE=1 SV=2	AHNAK	1	1.41195e-09	153.56	VDIDT(1)PDIDIHGPEGK	3	-9.8074	91	6.09091	4.98814	2.34431	1.41475	2.37113		1.56		1.84487		1.6305	1.91398		1.83582		1.96512	0.405641	1.16389	0.192141	0.246252	0.224643	0.449645	2.63396	2.02933	2.19106	1.47682	1.15148	2.26869	0.993307	2.77032	0.810241	1.56707	1.5744	0.513787	0.92487
Q09666	1068	0.38	Down	0.00141694	S	Neuroblast differentiation-associated protein AHNAK OS=Homo sapiens OX=9606 GN=AHNAK PE=1 SV=2	AHNAK	1	6.18653e-05	98.167	MS(1)LPDVDLDLKGPK	2	4.3378	24		1.28063	1.86826	3.43779	3.33763	2.81959		2.87059	3.1957								0.734331	1.51997	0.221485			0.323404		1.7351										0.585018	0.841105
Q09666	210	0.229	Down	0.00072259	S	Neuroblast differentiation-associated protein AHNAK OS=Homo sapiens OX=9606 GN=AHNAK PE=1 SV=2	AHNAK	0.999833	2.02474e-42	218.11	LPS(1)GSGAAS(0.996)PT(0.004)GSAVDIR	2	-2.8344	28			11.2425	6.37327	3.80155	7.2268	6.695	5.61961	3.31504		0.466276	1.77151	1.26327	5.17413	6.52151								3.4		0.867488		0.513479	1.06869	0.748327	1.16254	0.879518	1.09146
Q09666	5749	0.264	Down	6.0288e-09	S	Neuroblast differentiation-associated protein AHNAK OS=Homo sapiens OX=9606 GN=AHNAK PE=1 SV=2	AHNAK	1	4.58085e-135	215.67	AS(1)LGS(1)LEGEAEAEASSPK	2	-0.19264	152	5.01748	3.56917	4.81138	6.11521	5.13402	6.91237	6.835	4.72941	4.49165	2.45607	2.03372	2.90054	3.09735	4.90547	5.34409	1.5155	0.176184	0.439268	0.216637	0.084507	0.0817522	0.184397		0.747398	0.998459	1.53775	1.18485	1.69091	1.0174	1.09187	1.25602	1.62043	1.6756	0.506893	0.702936
Q09666	216	0.171	Down	0.00165987	S	Neuroblast differentiation-associated protein AHNAK OS=Homo sapiens OX=9606 GN=AHNAK PE=1 SV=2	AHNAK	0.999969	1.6875e-205	263.68	LPSGSGAAS(1)PTGSAVDIR	2	3.8153	64	2.84965	2.52174	4.46707	9.73733	6.57216	10.7784	11.04	8.63922	6.04057	0.870293	0.530792	2.30376	1.77212	8.55224	10.1989	1.86047							3.55472		0.793529	0.409272	0.471117	0.519192	0.37751	0.961131	0.771084	0.974085	0.797619
Q09666	5731	0.072	Down	0.00044178	S	Neuroblast differentiation-associated protein AHNAK OS=Homo sapiens OX=9606 GN=AHNAK PE=1 SV=2	AHNAK	1	5.96854e-88	261.94	GGVTGS(1)PEASISGSK	2	-5.0221	26	11.6958			8.0553	0.520619	14.0979	14.4	9.69804			1.53812	1.76344			4.96774	7.21318							1.08679										0.43006	0.249081	0.325561
Q9H7M9	305	0.306	Down	0.0195237	S	V-type immunoglobulin domain-containing suppressor of T-cell activation OS=Homo sapiens OX=9606 GN=VSIR PE=1 SV=3	VSIR	0.999998	3.01151e-169	233.31	HLLSEPSTPLSPPGPGDVFFPSLDPVPDS(1)PNFEVI	3	2.4382	44	1.22222	2.39549	1.32815	8.9875	4.19029	1.74322	2.992	4.87778				0.268027			0.796552	2.51839	1.00406	1.82744						1.36911	0.652616		0.491163	0.377649	0.521624		0.506148		0.398981		0.352941
Q86VS8	693	0.546	Down	0.0165985	S	Protein Hook homolog 3 OS=Homo sapiens OX=9606 GN=HOOK3 PE=1 SV=2	HOOK3	0.999742	2.94541e-06	102.26	LASTGSGQS(1)FLAR	2	-4.4791	16										1.59283	0.98674														0.987859		0.897903	1.57215		0.724138		1.46131
Q13085	80	0.477	Down	0.0084439	S	Acetyl-CoA carboxylase 1 OS=Homo sapiens OX=9606 GN=ACACA PE=1 SV=2	ACACA	0.999456	1.78442e-07	138.71	SS(0.001)MS(0.999)GLHLVK	2	2.2325	35				1.17653		1.40793			2.05263	1.30026			0.881773	1.33644		1.76423							1.23068		1.14858	1.30075
Q13177	2	0.62	Down	0.026185	S	Serine/threonine-protein kinase PAK 2 OS=Homo sapiens OX=9606 GN=PAK2 PE=1 SV=3	PAK2	1	2.25479e-27	182.09	S(1)DNGELEDKPPAPPVR	2	-2.9539	39											0.621711	0.980741	0.986755	1.57083	1.13109		0.825279	0.901639	1.42188	1.86893	2.02689	1.71382		1.31792	0.65192	0.596899	0.823477	0.787177	0.705073	0.87935	0.783554	0.571184	0.718101
P16150	291	2.467	Up	0.036121	S	Leukosialin OS=Homo sapiens OX=9606 GN=SPN PE=1 SV=1	SPN	1	0.000282274	106	TGALVLS(1)R	2	0.69258	28		0.357488			1.74943	1.48662			1.93913										0.516206		0.197218	0.445498		0.729585											1.61021
Q08945	444	1.881	Up	0.020098	S	FACT complex subunit SSRP1 OS=Homo sapiens OX=9606 GN=SSRP1 PE=1 SV=1	SSRP1	1	2.29703e-93	233.39	EGMNPSYDEYADS(1)DEDQHDAYLER	3	-1.6696	57				0.177001		0.151275	0.129084			1.7134		0.861345	0.397406	0.293578	0.437601											1.38028	1.13864	1.17407		2.29239		1.04325	2.14083
O43314	38	0.504	Down	0.0060179	S	Inositol hexakisphosphate and diphosphoinositol-pentakisphosphate kinase 2 OS=Homo sapiens OX=9606 GN=PPIP5K2 PE=1 SV=3	PPIP5K2	1	0	309.91	HFFHHADEDDEEEDDS(1)PPER	3	-4.123	39		2.23277	1.51373							2.62254				1.66269	1.21385								0.898925		0.957467	0.492063	0.794333	1.36312	0.840666	0.635305	0.513793	0.705776	0.737024
P22681	669	0.32	Down	0.0144177	S	E3 ubiquitin-protein ligase CBL OS=Homo sapiens OX=9606 GN=CBL PE=1 SV=2	CBL	0.987683	3.0113e-07	134.24	IKPSS(0.012)S(0.988)ANAIYSLAAR	2	-2.7365	19	3.08663	1.89727	1.83957	0.983351								0.419525		1.05078	0.51704											0.653061				0.660424		0.492126	0.403788
P61026	75	2.443	Up	0.00045532	T	Ras-related protein Rab-10 OS=Homo sapiens OX=9606 GN=RAB10 PE=1 SV=1	RAB10	0.99837	2.21019e-09	169.81	FHTIT(0.998)T(0.002)SYYR	2	-3.513	22	0.319502			0.753721		0.481905	0.775758			1.04944	0.262821	0.512509	1.1601		0.404476										1.46867			1.11394			0.996144
P51575	387	0.161	Down	0.0054209	S	P2X purinoceptor 1 OS=Homo sapiens OX=9606 GN=P2RX1 PE=1 SV=1	P2RX1	0.898339	1.72031e-09	118.64	DLAAT(0.023)S(0.898)S(0.056)T(0.023)LGLQENMR	2	0.74559	18	6.65182						1.84989	1.93607	2.24219								1.20751	0.887267									0.943537	0.698076	0.468384						1.39181
Q9HBI1	244	0.249	Down	0.000183939	T	Beta-parvin OS=Homo sapiens OX=9606 GN=PARVB PE=1 SV=1	PARVB	1	1.35784e-21	224.52	DAFDT(1)LFDHAPDK	2	-2.8086	31	2.04089	2.49176	1.45441	1.6022	1.44156	1.62821	1.55311	1.74602	1.64954	0.434227	0.577039		0.622708	0.852776	1.11956										0.246193	0.382538	0.404009	0.574169	0.322307	0.492691	0.624879	0.412512	0.552041
Q9Y5K6	458	0.632	Down	0.04722	S	CD2-associated protein OS=Homo sapiens OX=9606 GN=CD2AP PE=1 SV=1	CD2AP	1	1.20839e-07	117.99	S(1)VDFDSLTVR	2	-8.2033	38	2.0699	2.43125	2.02004	1.19171	1.39125		1.33776	1.44033	1.1665	0.699317	0.7717	0.649877		0.659664	0.585827							2.15496		1.32209	0.994841	1.05032	0.872697	0.830508	1.08111	1.35374	0.989547	1.21069	1.01546		0.679458
Q96PC5	1204	0.459	Down	0.0117566	S	Melanoma inhibitory activity protein 2 OS=Homo sapiens OX=9606 GN=MIA2 PE=1 SV=4	MIA2	0.999986	3.95482e-91	215.67	APSDTGSLS(1)PPWDQDR	2	-2.7056	84				1.24439	2.63185	2.94801	2.09267			4.07246	1.595	0.419067	1.87828	2.75746	2.05946		0.920748	0.698861	0.476847	0.365166	0.304286		0.872527	0.934929	1.40619	1.70833	0.841208	0.484301	0.892894	0.704315	0.263862	0.771379	0.728953
Q96PC5	1144	0.2	Down	0.00127789	S	Melanoma inhibitory activity protein 2 OS=Homo sapiens OX=9606 GN=MIA2 PE=1 SV=4	MIA2	0.999984	1.44885e-06	100.56	AFLS(1)PPTLLEGPLR	2	3.9624	25	2.67584		3.18087	0.845443	5.57702				3.87437	2.03986							0.583379	0.574064						2.25599	0.606186								0.62115	0.499055	1.40084
Q15762	290	3.977	Up	2.0712e-05	S	CD226 antigen OS=Homo sapiens OX=9606 GN=CD226 PE=1 SV=2	CD226	1	1.51436e-101	248.59	DLFTES(1)WDTQK	2	2.2559	108		0.129338	0.284006	0.309581		0.344622	0.378738	0.30376		0.777182	1.11052	0.928158	1.16647	0.806867	0.574149	1.89227	0.818912	1.57931	0.800717			0.578125	1.55949		1.34294	0.750559	1.56385	1.23207	1.37782	0.939252	1.11	0.547368	1.27364	1.13684	4.14122
O43306	54	0.378	Down	0.043121	S	Adenylate cyclase type 6 OS=Homo sapiens OX=9606 GN=ADCY6 PE=1 SV=2	ADCY6	0.999609	2.69945e-23	218.58	DAEPPS(1)PTPAGPPR	2	-4.4859	76	3.70719			4.22333	8.30099	4.13778	5.22801	5.47887	8.13573	0.192053	0.734959	0.958698	0.192097	0.431798	0.589771	4.8933	0.188604	1.84692				0.724873	0.355951		0.110492		0.120632	0.17199	0.0884774	0.371661	0.0456303	0.0688153	1.00445	0.678049	1.28751
Q9UKV3	710	0.293	Down	0.043875	S	Apoptotic chromatin condensation inducer in the nucleus OS=Homo sapiens OX=9606 GN=ACIN1 PE=1 SV=2	ACIN1	1	1.02229e-17	222.48	RLS(1)QPESAEK	2	-5.9736	28											2.64567	3.56667	2.25253	2.10759	2.34727	0.239521									0.575553	1.01523	0.782133	0.7393	1.01778	1.16224	1.16064	0.847676	0.855491		0.0120887
Q9UKV3	400	0.432	Down	0.0007422	S	Apoptotic chromatin condensation inducer in the nucleus OS=Homo sapiens OX=9606 GN=ACIN1 PE=1 SV=2	ACIN1	0.999998	3.57138e-47	194.45	KAS(1)LVALPEQTASEEETPPPLLTK	3	-3.1636	53					2.02186	1.57743	2.56126	1.56875	1.91252	2.05731		1.65278		4.37975	1.84887										0.889317	1.39608	0.571559	0.920233	0.528698	0.724858	1.07815	1.03363	0.663914
Q9UKV3	561	0.268	Down	0.027941	S	Apoptotic chromatin condensation inducer in the nucleus OS=Homo sapiens OX=9606 GN=ACIN1 PE=1 SV=2	ACIN1	0.999517	1.95792e-05	128.41	RAS(1)HTLLPSHR	3	-9.7826	38									0.417495	3.07736	0.847244	2.46389	1.94949	7.68354	1.89711								1.07254		0.316651	0.752992	0.192343	1.35117	0.80194	0.98482	1.4877	0.93274	1.80595
Q9UKV3	216	0.203	Down	0.0145193	S	Apoptotic chromatin condensation inducer in the nucleus OS=Homo sapiens OX=9606 GN=ACIN1 PE=1 SV=2	ACIN1	1	2.80539e-136	309.15	SSSISEEKGDS(1)DDEKPR	3	1.3716	66					0.149362					0.767908	2.12126	4.23333	3.9697	5.0443	5.11576	0.101796									0.908566	1.05876	1.02644	0.94358	1.02829	1.14326	1.83502	1.01978	1.22213	0.0391183	0.0537273
Q9UKV3	490	0.546	Down	0.0141248	S	Apoptotic chromatin condensation inducer in the nucleus OS=Homo sapiens OX=9606 GN=ACIN1 PE=1 SV=2	ACIN1	1	1.24944e-104	276.56	AES(1)PAEKVPEESVLPLVQK	3	-10.477	86	0.953368		4.02778	1.31988	1.24954	1.12336	1.60474	1.19375	1.23459	2.9341	2.26614	2.48333	2.76431	5.18987	2.32797	2.88623	0.269991	0.617506				0.109974	2.15544	0.878661	1.33301	1.60501	1.18961	1.20623	1.1827	1.18501	1.68886	1.3907	0.800165		0.492948
O75558	75	8.747	Up	0.034423	S	Syntaxin-11 OS=Homo sapiens OX=9606 GN=STX11 PE=1 SV=1	STX11	1	0.0130879	95.311	FLT(1)S(1)MRR	1	-8.0882	28					0.437444	0.157368		0.550633				0.101709				5.51768				1.68878			0.472428	2.60471	0.183348					0.183402	0.235652			0.913223	0.667718
P24928	1917	0.288	Down	0.040144	S	DNA-directed RNA polymerase II subunit RPB1 OS=Homo sapiens OX=9606 GN=POLR2A PE=1 SV=2	POLR2A	0.848658	4.37201e-06	129.53	YSPTSPT(0.033)YS(0.849)PT(0.086)S(0.033)PK	2	-0.66447	17										0.993541		1.29379			3.00235					2.53505					1.67221			1.3357
P06748	10	0.629	Down	0.013841	S	Nucleophosmin OS=Homo sapiens OX=9606 GN=NPM1 PE=1 SV=2	NPM1	1	9.95504e-210	260.44	MEDSMDMDMS(1)PLRPQNYLFGCELK	3	1.6171	87	3.06852	1.34084	3.31158	1.57971		1.52875	2.2342	2.28843	2.5451	1.188		0.914634				2.12576	0.446758	0.131648	0.47067		0.29024	1.29552	2.36486	0.863344	0.796095				1.14286	0.651911	0.638718	0.755102	0.575706		0.761689
Q16643	142	0.135	Down	0.0124414	S	Drebrin OS=Homo sapiens OX=9606 GN=DBN1 PE=1 SV=4	DBN1	0.999874	1.70785e-24	162.49	LSS(1)PVLHR	2	0.095077	72	0.405891	6.76851	8.36136	7.44182	0.657495	0.771173	0.395053	0.623105	0.475107	0.718838	0.41527	0.663121	0.329897	0.0200957	0.789174	0.490798	1.007	0.169471					0.714396	0.143156	0.297174	0.301216	0.299904	0.241636	0.36064	0.346567	0.241563	0.229462	0.459302	1.67442	0.263345
Q96TA1	692	1.902	Up	0.0039034	S	Protein Niban 2 OS=Homo sapiens OX=9606 GN=NIBAN2 PE=1 SV=3	NIBAN2	0.99564	2.32906e-18	143.1	AAPEAS(0.004)S(0.996)PPAS(1)PLQHLLPGK	2	-0.047719	108								0.319946	0.444444				0.538462															1.33884	1.07652		2.13214
Q9H257	2	2.325	Up	0.0170952	S	Caspase recruitment domain-containing protein 9 OS=Homo sapiens OX=9606 GN=CARD9 PE=1 SV=2	CARD9	1	1.16058e-261	280.9	S(1)DYENDDECWSVLEGFR	2	0.57407	46				0.805861			0.804926											1.42065				0.951702						0.734783				0.319913	0.460557	0.567954	3.89659
Q99733	125	0.323	Down	0.0166409	S	Nucleosome assembly protein 1-like 4 OS=Homo sapiens OX=9606 GN=NAP1L4 PE=1 SV=1	NAP1L4	1	0	277.91	EFITGDVEPTDAESEWHS(1)ENEEEEK	3	-2.3868	59	0.629876	0.192121	0.213575	1.01065	0.883469	1.17485	0.992992	1.00727	1.00593	0.286692		0.464672		4.80611	2.93693	0.903885							0.7122		0.473469	0.643777	0.213247	0.522176	0.210564	0.461285	0.324261	0.300137	0.250548
P16070	706	0.046	Down	0.0083594	S	CD44 antigen OS=Homo sapiens OX=9606 GN=CD44 PE=1 SV=3	CD44	1	1.09075e-24	195.09	S(1)QEMVHLVNK	2	-5.5067	29	2.37043	1.62123	0.942252	6.5812	4.54115	6.72598	11.825	13.4071	5.17901		0.201954		0.314433		7.78261										0.208291	0.227194	0.139731	0.32427		0.297297	0.16098	0.316505	0.921012
Q9NZL9	282	0.174	Down	0.0160765	S	Methionine adenosyltransferase 2 subunit beta OS=Homo sapiens OX=9606 GN=MAT2B PE=1 SV=1	MAT2B	0.997464	0.000992573	68.108	PIT(0.003)DS(0.997)PVLGAQR	2	-11.177	12										1.14779		1.875		2.26531														0.690444				0.262416	0.592905
Q8WUD1	202	0.454	Down	0.0075566	S	Ras-related protein Rab-2B OS=Homo sapiens OX=9606 GN=RAB2B PE=1 SV=1	RAB2B	0.980838	2.23456e-12	147.94	IGPQQSISTSVGPS(0.019)AS(0.981)QR	2	-2.2959	17						1.79162		0.914511		0.957265		0.953846			1.39313								1.98994			0.498195				0.344277		0.459096
P68363	48	16.676	Up	0.0044155	S	Tubulin alpha-1B chain OS=Homo sapiens OX=9606 GN=TUBA1B PE=1 SV=1	TUBA1B	1	0	315.35	TIGGGDDS(1)FNTFFS(0.998)ET(0.002)GAGK	2	0.60759	19						0.914867				0.392065	0.935484	0.166263	0.424716	0.0285249	0.452185	2.06463										0.111111		0.116641		0.0985915	0.189956		0.147385
P06733	44	0.137	Down	0.0022038	Y	Alpha-enolase OS=Homo sapiens OX=9606 GN=ENO1 PE=1 SV=2	ENO1	1	6.01766e-53	202.58	AAVPSGASTGIY(1)EALELR	2	4.0391	20	7.07135	5.90981	4.17028	1.1293	1.28884	0.934104	1.00941	1.11228	1.28844																	0.114219	0.0715474	0.113658			0.0903491	0.0803474
A0FGR8	755	0.158	Down	0.000142934	S	Extended synaptotagmin-2 OS=Homo sapiens OX=9606 GN=ESYT2 PE=1 SV=1	ESYT2	0.997294	7.92388e-105	209.03	EPT(0.003)PS(0.997)IAS(1)DIS(1)LPIATQELR	2	0.79648	54	0.731469	6.06501	5.30496	2.36703	3.50042	2.51952	3.16944		2.54201		0.461057	0.719067	0.611621	0.504195		1.3737		0.335155					1.07029		0.655211	0.454746				0.565445	0.342054	0.450939			0.780942
A0FGR8	761	0.437	Down	0.034116	S	Extended synaptotagmin-2 OS=Homo sapiens OX=9606 GN=ESYT2 PE=1 SV=1	ESYT2	1	0	378.91	EPTPSIAS(1)DIS(1)LPIATQELR	2	9.5857	142	2.38741	4.35182	4.25674	2.53935	3.34283	3.14498	3.66528	2.29049	3.24654	0.458678	0.32267	0.308316	0.62895	0.75286	0.544061	1.84862	0.295814	1.0765					1.64058	1.08524	0.431264	0.442605	0.268208	0.455581	0.284177	0.448953	0.283915	0.440501	0.0069869	0.215474	1.29463
A0FGR8	758	0.372	Down	0.0123838	S	Extended synaptotagmin-2 OS=Homo sapiens OX=9606 GN=ESYT2 PE=1 SV=1	ESYT2	1	0	378.91	EPT(0.008)PS(0.992)IAS(1)DIS(1)LPIATQELR	2	5.3267	110	1.75524	3.19885	3.89645	2.84328	3.4694	3.68866	3.13825	2.74036	3.46722	0.386364	0.295549	0.326572	0.574924	0.761251	0.728736	1.49221	0.270698	0.985428					2.19569	0.905632	0.394678	0.406181		0.369021	0.259419	0.410995	0.25969	0.387265		0.197171	1.1851
A0FGR8	691	0.21	Down	0.00054384	S	Extended synaptotagmin-2 OS=Homo sapiens OX=9606 GN=ESYT2 PE=1 SV=1	ESYT2	0.991638	1.55496e-204	247.94	S(0.001)HMS(0.992)GS(0.007)PGPGGSNTAPSTPVIGGSDKPGMEEK	3	-1.0942	16						1.12546	1.83368	2.03428	1.02308					1.49123	1.03448											0.325607		0.378132		0.356021
Q0VD83	572	0.276	Down	0.00096487	T	Apolipoprotein B receptor OS=Homo sapiens OX=9606 GN=APOBR PE=1 SV=3	APOBR	0.999134	5.70243e-26	237.76	GQGPELMGGAQT(0.999)PT(0.001)KQPEER	2	0.96036	63				1.85818	2.96737					1.40126	0.825929	1.03245	1.0377	3.38182	3.8609		0.233076							2.77412		0.41129		0.440433	0.778887	1.00373	0.463127	0.443157	0.839224
Q0VD83	939	0.309	Down	0.000181134	S	Apolipoprotein B receptor OS=Homo sapiens OX=9606 GN=APOBR PE=1 SV=3	APOBR	1	4.94908e-05	148.76	ETEPES(1)LEHVR	2	-1.111	30	2.51623	1.39531		5.01818							0.975521	1.11209	1.50328	2.11515	1.89474										0.760453	0.671147	0.615156	0.740072		1.02796	0.477876	0.546705	1.1982		1.55258
Q0VD83	73	0.316	Down	0.00072258	S	Apolipoprotein B receptor OS=Homo sapiens OX=9606 GN=APOBR PE=1 SV=3	APOBR	1	3.96095e-35	113.67	IVEEEAQEDLEGLRGS(1)QNEGAGR	3	-2.5746	14										2.13375		1.24336		2.19394	1.54887					1.36783					0.676829	0.737455	0.508172
O43639	90	0.618	Down	0.00099583	S	Cytoplasmic protein NCK2 OS=Homo sapiens OX=9606 GN=NCK2 PE=1 SV=2	NCK2	0.999069	7.23466e-251	261.16	DAS(0.999)PT(0.001)PSTDAEYPANGSGADR	2	-0.7253	23										0.818002	0.775255	0.993631	1.05667	1.26725	1.35466										0.94772	0.657114		0.703704	0.742407	0.633333	0.563063	0.794588
P49756	677	0.197	Down	0.00118436	S	RNA-binding protein 25 OS=Homo sapiens OX=9606 GN=RBM25 PE=1 SV=3	RBM25	1	1.36525e-42	236.67	LGASNS(1)PGQPNSVK	2	-1.4795	19											3.33626	3.64431													0.37408	0.604712		0.922801		0.699015		0.569116	1.12766
P49756	683	0.188	Down	0.0133351	S	RNA-binding protein 25 OS=Homo sapiens OX=9606 GN=RBM25 PE=1 SV=3	RBM25	1	6.62443e-25	237.51	LGASNSPGQPNS(1)VKR	2	0.51938	34										3.11765	3.36264	4.6793	1.14595													0.831152		0.590664	0.668831			0.534247	0.741321
P29692	133	2.082	Up	0.027921	S	Elongation factor 1-delta OS=Homo sapiens OX=9606 GN=EEF1D PE=1 SV=5	EEF1D	1	2.30004e-143	290.87	ATAPQTQHVS(1)PMR	2	0.58685	82		0.0189838		0.0782418	0.0827851		0.0539862	0.0865513	0.0827295	1.51101	0.665113	1.21627		0.788171	0.855375	0.114736	0.59633	0.712821	1.6755	0.562753	0.747423		0.265985	0.662362	1.30051	1.34144	1.04591	1.72432	1.31384	0.776799	1.34271	1.45283	1.26801	0.4125	0.892157
Q86YW5	239	1.542	Up	0.049536	S	Trem-like transcript 1 protein OS=Homo sapiens OX=9606 GN=TREML1 PE=1 SV=2	TREML1	0.999892	3.9383e-291	257.8	LDSPPS(1)FDNTTYTSLPLDSPSGK	2	2.4002	39			0.374178	0.466331	0.541562	0.438099	0.831894	0.640581		0.52795		0.545904	0.4858	0.470535		0.318009							0.40132		0.644504	0.67851			0.603315	0.729276	0.454098	0.638256	1.01263
Q86YW5	205	2.175	Up	0.00082355	S	Trem-like transcript 1 protein OS=Homo sapiens OX=9606 GN=TREML1 PE=1 SV=2	TREML1	1	1.12906e-132	312.59	VS(1)GMNPSSVVHHVSDSGPAAELPLDVPHIR	4	4.1633	163	0.990403	1.27983	0.456067	0.370184	0.598657	0.340744	0.657807	0.563443	0.404762	1.19698	0.0627615	0.254237	0.0911809	0.839856	0.68794	1.75924							1.66799		0.635638	0.97747	0.341658	0.865574	0.41989	0.484785	0.781967	0.920714	0.329124		1.02804
Q86YW5	264	3.899	Up	0.032577	S	Trem-like transcript 1 protein OS=Homo sapiens OX=9606 GN=TREML1 PE=1 SV=2	TREML1	0.987318	7.36318e-17	189.47	PSLPAPS(0.013)S(0.987)LPPLPPK	2	-3.1702	53		0.315257	0.175134	0.218581		0.320813	0.532226			1.30346	0.824268	0.713983	2.45291	0.395861	0.305898	0.454502		14.1818					0.638284	8.73077	0.778369		0.907093	1.35902	1.04088		1.8377	0.822597	0.995264		1.33022
Q86YW5	210	8.31	Up	0.0021237	S	Trem-like transcript 1 protein OS=Homo sapiens OX=9606 GN=TREML1 PE=1 SV=2	TREML1	0.836933	1.14765e-74	204.22	VS(0.018)GMNPS(0.837)S(0.34)VVHHVS(0.738)DS(0.066)GPAAELPLDVPHIR	4	-1.2831	55	0.501919	0.803326	0.39211	0.207058	0.54576		1.53754	0.297932			0.559623				0.104313	1.19336							0.419802		0.68617	0.553726		0.196721	0.577901		3.26885	3.61546	0.262036		3.5919
O15439	664	0.339	Down	0.035276	S	Multidrug resistance-associated protein 4 OS=Homo sapiens OX=9606 GN=ABCC4 PE=1 SV=3	ABCC4	0.78791	1.2725e-13	145.31	TFSESS(0.001)VWS(0.022)QQS(0.788)S(0.156)RPS(0.032)LK	2	-2.6009	22										1.26357				1.3	0.799312										0.566406	0.535942			0.395012		0.450463	0.650262	2.01471
P05556	777	0.447	Down	9.7143e-05	T	Integrin beta-1 OS=Homo sapiens OX=9606 GN=ITGB1 PE=1 SV=2	ITGB1	1	2.4453e-09	195.09	WDT(1)GENPIYK	2	4.2644	52	3.29223	3.38315	3.11968	2.63654	1.89873	2.73085	2.9125	3.57326	1.81901	1.58985	0.662186	1.41746	1.59697	1.61799	1.22839	2.38462	0.343377	0.790102	0.301426	0.278749	0.197309	0.895137		0.900166	1.04183	1.06132	0.885674	1.04683	0.765088	0.776938	0.999102	1.09413	0.979412	0.298996	0.561644
Q9Y6D5	227	0.098	Down	0.0038009	S	Brefeldin A-inhibited guanine nucleotide-exchange protein 2 OS=Homo sapiens OX=9606 GN=ARFGEF2 PE=1 SV=3	ARFGEF2	1	2.17619e-92	219.07	PQSPVIQAAAVS(1)PK	2	-1.2052	74	4.46847			0.651842	1.68398	7.11212	34.6053	17.9216	6.57692	1.46162	0.205013	1.25332	0.444079	4.51975	6.09572	0.536585									0.351459	0.760936	0.191268	0.260951	0.214778	0.286334	0.232794	0.629297	0.641355
Q9Y6D5	218	0.087	Down	0.00034286	S	Brefeldin A-inhibited guanine nucleotide-exchange protein 2 OS=Homo sapiens OX=9606 GN=ARFGEF2 PE=1 SV=3	ARFGEF2	1	2.17619e-92	219.07	PQS(1)PVIQAAAVS(1)PK	2	-1.1669	39				1.62643	4.20346	3.89697	20.3026	9.94118	3.56538	0.557308		0.619132		4.72557	6.37531	1.33994										0.622584							0.571262
Q4G0F5	304	0.378	Down	0.00106204	S	Vacuolar protein sorting-associated protein 26B OS=Homo sapiens OX=9606 GN=VPS26B PE=1 SV=2	VPS26B	0.999983	1.13576e-10	216.01	SMS(1)HQAAIASQR	2	0.44553	32										1.73019		0.840647	1.5418	1.22628	0.691034													0.330785			0.171533	0.383396	0.56285
Q53GL0	271	0.633	Down	0.032578	S	Pleckstrin homology domain-containing family O member 1 OS=Homo sapiens OX=9606 GN=PLEKHO1 PE=1 SV=2	PLEKHO1	1	1.20501e-05	152.23	CAS(1)LEEILSQR	2	-2.9815	36				0.913525		0.502555	0.635104	0.732787		1.6362	1.46047	1.2468	1.51632	1.63551	1.85671	1.01208							0.76456		0.525373	1.25255	1.05408	1.14354	0.71754	0.623203	1.08656	0.669512	0.450755
Q05209	693	0.609	Down	0.00082066	T	Tyrosine-protein phosphatase non-receptor type 12 OS=Homo sapiens OX=9606 GN=PTPN12 PE=1 SV=3	PTPN12	1	4.16572e-150	241.3	TPESFVLAS(1)EHNT(1)PVR	2	0.48737	95	1.24398	1.38768	1.48179	1.33974	1.39904	1.48811	1.35244	1.25822	1.21803	1.35652	0.631016	1.21358	1.1321	1.87419	1.55383	0.844693		0.205176					0.84		0.633663	1.34116	0.685226	0.780201	0.694236	0.761047	0.729991	0.609614	0.550643	0.862944	1.36827
P35613	362	0.356	Down	1.531e-08	S	Basigin OS=Homo sapiens OX=9606 GN=BSG PE=1 SV=2	BSG	1	1.7441e-13	177.48	RKPEDVLDDDDAGS(1)APLK	2	-2.2303	57	2.55469		2.56716	2.80836	2.86667	2.91852	2.75458	3.14786	3.20091	1.99083	1.01099	2.50275	2.08619	3.12073	2.94828	1.36919							1.87918	0.830375	1.26854	1.3678	0.982126	1.24886	0.868251	1.27786	0.9371	1.26684	1.01243	0.312355	0.458797
P13861	99	4.495	Up	0.0085643	S	cAMP-dependent protein kinase type II-alpha regulatory subunit OS=Homo sapiens OX=9606 GN=PRKAR2A PE=1 SV=2	PRKAR2A	0.999991	6.03857e-199	237.23	RVS(1)VCAETYNPDEEEEDTDPR	3	-3.7609	81	0.388756	0.277778		0.48378	1.06966			0.652675		0.511612		0.761633	0.536858	0.934971	0.792692	0.455645							1.29088	1.67647	1.28472	0.973822	1.28302	0.711348	0.552471	0.971539	1.05767	0.965412	0.948622	2.06053
P13861	80	0.178	Down	0.0025609	S	cAMP-dependent protein kinase type II-alpha regulatory subunit OS=Homo sapiens OX=9606 GN=PRKAR2A PE=1 SV=2	PRKAR2A	1	0	304.74	VADAKGDS(1)ES(1)EEDEDLEVPVPSR	3	-4.9051	66			0.328804	0.957687	0.681179	1.59021	1.32047	0.901235	0.730337	0.121433		0.623932	0.801191	3.18569	3.71961	0.722581							1.09033		0.525	0.219895		0.349645		0.442432		0.169888	0.110276		0.969231
P13861	78	0.217	Down	0.00029586	S	cAMP-dependent protein kinase type II-alpha regulatory subunit OS=Homo sapiens OX=9606 GN=PRKAR2A PE=1 SV=2	PRKAR2A	1	9.47173e-79	225.96	VADAKGDS(1)ES(1)EEDEDLEVPVPSR	3	-4.9051	80			0.365036	0.930183	0.86939	1.51056	1.22615	0.999177	0.942637			0.934473	0.620998	2.93642	3.54064	0.718548							1.20958		0.581944	0.243979	0.0929919	0.247518		0.569211		0.188199	0.122807		1.07385
Q6VY07	423	0.539	Down	0.0022953	S	Phosphofurin acidic cluster sorting protein 1 OS=Homo sapiens OX=9606 GN=PACS1 PE=1 SV=2	PACS1	0.99986	4.9504e-11	109.59	GS(1)LGKDTTSPMELAALEK	2	-2.4618	17			1.3513	1.28773		1.07148			1.27468	1.13623				0.961284											0.437975	1.34673
Q96A00	128	0.192	Down	0.0031185	S	Protein phosphatase 1 regulatory subunit 14A OS=Homo sapiens OX=9606 GN=PPP1R14A PE=1 SV=1	PPP1R14A	0.999998	5.84073e-08	195.66	QPS(1)PSHDGSLSPLQDR	2	0.42024	64	1.72327	0.422404	0.364878	2.45546	2.16286	1.83115	2.56651	5.24212	1.45951	0.276866	1.28361	0.569594	0.319069	4.19664	1.64896	0.197802	6.79412	3.29117				1.46667	0.55625	18.6824	0.263675	0.353941				1.2862	0.168533		1.68069	1.94955	0.862401
Q96A00	26	0.431	Down	0.0096035	S	Protein phosphatase 1 regulatory subunit 14A OS=Homo sapiens OX=9606 GN=PPP1R14A PE=1 SV=1	PPP1R14A	1	4.01211e-05	147.02	GPGGS(1)PGGLQK	2	-4.3343	24	0.836478		0.742439		0.764186	1.07081				0.700164	2.49908	1.12096	0.673379	1.6211	0.888601										0.170407	0.656878				2.29966	0.360636	0.163598	2.85851
Q03252	405	0.487	Down	0.0051235	S	Lamin-B2 OS=Homo sapiens OX=9606 GN=LMNB2 PE=1 SV=4	LMNB2	0.999999	4.7485e-08	192.95	LKLS(1)PSPSSR	2	-5.3248	23			1.77054							3.03837	1.19398	1.51192	1.48006	1.77541	1.97523	1.58554						0.0206068			0.953488	0.475793		0.768029	0.468804	0.306907	0.474409	0.542373	0.895726
Q08495	278	0.337	Down	0.00258	T	Dematin OS=Homo sapiens OX=9606 GN=DMTN PE=1 SV=3	DMTN	0.982182	1.33424e-06	185.57	TPFHT(0.982)S(0.018)LHQGTSK	3	-8.4952	14										1.27972			1.166	1.659	1.12224											0.64899					0.59115
Q08495	260	0.633	Down	0.0114957	S	Dematin OS=Homo sapiens OX=9606 GN=DMTN PE=1 SV=3	DMTN	1	3.8934e-07	128.57	MILKEEMEKS(1)LPIR	3	-13.314	18								1.38557					1.08151	1.20027											0.906716		0.865686		0.710751	0.912		0.568643			0.93516
P62328	31	0.482	Down	0.022125	S	Thymosin beta-4 OS=Homo sapiens OX=9606 GN=TMSB4X PE=1 SV=2	TMSB4X	0.999968	1.12986e-21	213.29	NPLPS(1)KETIEQEK	2	-3.5979	45	3.75743	1.90831	2.94139	9.72632	14.5508	16.642	12.9712	9.49718				15.8421	6.94118	12.4483	13.6341	10.7188	0.132963					0.253451	3.60976		6.86667	10.8229	5.29545	9.09859	5.08824	5.03817	8.46667	7.74194	8.49351	0.352228	1.60467
O00231	14	2.062	Up	0.038184	S	26S proteasome non-ATPase regulatory subunit 11 OS=Homo sapiens OX=9606 GN=PSMD11 PE=1 SV=3	PSMD11	1	1.82473e-15	136.06	AQS(1)LLSTDR	2	-0.49973	17	1.34005			0.397314	1.13656		0.936433		1.2122		0.587242					0.0771841		8.89911						18.1429									0.261594		0.529825
Q9NZN5	1389	0.553	Down	0.03732	S	Rho guanine nucleotide exchange factor 12 OS=Homo sapiens OX=9606 GN=ARHGEF12 PE=1 SV=1	ARHGEF12	1	2.37925e-214	310.34	EAHS(1)DENPSEGDGAVNKEEK	3	-3.5131	24											0.650113	1.12679	1.20588	1.22504	2.03431										0.592957	0.742132	0.755102	0.55043		0.984724	0.738185	0.81206	0.533101
Q9NZN5	637	0.347	Down	0.021838	S	Rho guanine nucleotide exchange factor 12 OS=Homo sapiens OX=9606 GN=ARHGEF12 PE=1 SV=1	ARHGEF12	0.999804	7.92456e-13	160.81	HLSTPSSVS(1)PEPQDSAK	2	-2.6183	24		4.63778	3.43321	0.704514						1.18596		1.04665	0.879412		1.27614										0.619984	0.719797	0.517945	0.52932	0.72502	0.938895		0.902513	0.794425
P11277	2105	0.186	Down	0.000195848	S	Spectrin beta chain, erythrocytic OS=Homo sapiens OX=9606 GN=SPTB PE=1 SV=5	SPTB	0.994665	0	291.3	QIAERPAEETGPQEEEGETAGEAPVS(0.995)HHAAT(0.005)ER	4	-1.0052	27										2.64769	1.8894	1.0871	2.05856	0.938235	0.898089										0.291762		0.208122			0.235229	0.226061
P11277	2123	0.267	Down	0.00013838	S	Spectrin beta chain, erythrocytic OS=Homo sapiens OX=9606 GN=SPTB PE=1 SV=5	SPTB	0.997265	6.01508e-49	180.49	LS(0.997)S(0.616)S(0.387)WESLQPEPSHPY	2	-0.65733	39		1.23888		1.01633	0.937771		1.77333	0.989899	0.963989	1.83744	1.81993	1.2129	2.33247	2.00147	0.657643	0.784841		0.688162					0.964461	0.954872		0.633833		0.880906	0.586437	0.454849	0.594274	0.666323	0.627778
P11277	2125	0.506	Down	0.0056586	S	Spectrin beta chain, erythrocytic OS=Homo sapiens OX=9606 GN=SPTB PE=1 SV=5	SPTB	0.996016	5.87177e-91	226.09	LSS(0.004)S(0.996)WESLQPEPSHPY	2	4.5451	44	0.645161	1.22854		1.00754	1.80608	1.31181	1.316		1.8241	1.82226	1.28336		1.7352	1.15147	0.557325	0.778729	0.0742092	1.3205					1.70588	1.74564	0.607551	0.627409	0.750423		0.581662	0.451505	0.589339	0.661174	1.21852
O43318	389	0.597	Down	0.00179769	S	Mitogen-activated protein kinase kinase kinase 7 OS=Homo sapiens OX=9606 GN=MAP3K7 PE=1 SV=1	MAP3K7	1	5.24282e-06	142.73	RMS(1)ADMSEIEAR	2	-3.7318	39	1.30825			1.43045	1.5595	1.33141	1.36549	1.60982	1.20808	0.599455			0.592824	1.05808	0.774617	2.06458							2.00093		0.791228	0.798787	0.757655	0.775463	0.484929	0.843878	0.666951	0.471429	0.914842
B0I1T2	992	3.13	Up	6.242e-05	S	Unconventional myosin-Ig OS=Homo sapiens OX=9606 GN=MYO1G PE=1 SV=2	MYO1G	1	1.66703e-12	218.9	RLIS(1)VEPRPEQPEPDFR	3	-8.9044	115			0.082762	0.240437	0.158781	0.155354	0.221193	0.182146	0.189756	1.08178	1.07701	0.703927	0.983689	0.604651	0.336591	0.745201	1.84306	1.29114	0.862616	6.51445		1.84195	0.699275	1.73374	2.63441	1.97143	1.81129	1.24887	1.45596	0.989899	1.16096	1.88575	1.21864	5.18636	1.80543
Q8NDB2	663	0.203	Down	5.5198e-07	S	B-cell scaffold protein with ankyrin repeats OS=Homo sapiens OX=9606 GN=BANK1 PE=1 SV=3	BANK1	0.999998	1.58279e-07	96.946	IES(1)PAFSTLR	2	-9.9504	18		1.20061		2.10985	2.16611	1.27917	1.74622	2.17181		1.20869		1.76202		1.85268	2.51115											0.550336		0.509336	0.67349					0.54661
Q9BRR9	475	0.133	Down	1.98378e-05	S	Rho GTPase-activating protein 9 OS=Homo sapiens OX=9606 GN=ARHGAP9 PE=1 SV=2	ARHGAP9	1	7.87295e-152	227.42	LSGSGPAELS(1)AGEDEEEESELVSKPLLR	3	6.3136	31	6.54713	4.83614	2.74018	3.54286	2.70486	2.91509	3.48622	3.4515	3.66816	0.673823		0.450331		2.2125	1.93194								0.886029		0.35405	0.556799		0.29368	0.27268	0.649949	0.355693	0.391014
Q13283	232	0.045	Down	6.0038e-05	S	Ras GTPase-activating protein-binding protein 1 OS=Homo sapiens OX=9606 GN=G3BP1 PE=1 SV=1	G3BP1	0.999659	0	422.11	SSS(1)PAPADIAQTVQEDLR	2	6.2888	42	7.08713	7.26788	6.512	5.93614	5.5953	5.17035	6.36307	4.85273	5.61852	0.30265		0.230183	0.119021	0.390184	0.421376	1.52751							1.35081		0.123457	0.203177	0.150188	0.154762	0.120504	0.119048	0.171397	0.147773	0.121586		0.110424
Q92609	541	0.597	Down	0.0057818	S	TBC1 domain family member 5 OS=Homo sapiens OX=9606 GN=TBC1D5 PE=1 SV=1	TBC1D5	0.997236	1.26511e-16	200.13	NISSS(0.002)PS(0.997)VESLPGGR	2	-5.3214	34										1.19982	0.733601	1.48438	1.23372		1.24315		0.701726	0.905213	0.858287	1.3376	1.90665	0.331852				0.761642	0.63885	1.00574	0.0614568	0.976879	0.787133	0.932663		0.65045
Q92609	6	0.468	Down	0.00076092	S	TBC1 domain family member 5 OS=Homo sapiens OX=9606 GN=TBC1D5 PE=1 SV=1	TBC1D5	0.998334	5.673e-19	159.93	MYHS(0.001)LS(0.998)ETR	2	-3.3643	35				1.64318	0.775168	2.1933	1.81895	1.83198		2.00091	1.251	2.14062		2.89781		0.466208	0.352506			0.727621	0.452617		0.658076	0.573947	0.640304	0.761642		1.5153		0.436416	0.785544	0.627709	0.366331
O14497	363	0.195	Down	0.0061822	S	AT-rich interactive domain-containing protein 1A OS=Homo sapiens OX=9606 GN=ARID1A PE=1 SV=3	ARID1A	0.999998	1.88584e-61	304.49	SHHAPMS(1)PGSSGGGGQPLAR	3	-5.9278	46										8	1.83993		2.12228		3.704										1.54155	0.868167	0.780786	0.991845	0.236542	2.20222	0.708243	0.64003	1.22672
O14497	696	0.245	Down	0.049019	S	AT-rich interactive domain-containing protein 1A OS=Homo sapiens OX=9606 GN=ARID1A PE=1 SV=3	ARID1A	0.999965	8.42427e-66	255.72	GPS(1)PSPVGSPASVAQSR	2	-3.5451	37			0.454545	3.36335		1.95085				5.98551			1.34783		6.408										0.790859	1.14791	0.358079	0.95209	0.646003	2.00889	0.284165	0.528919	0.842897
O14497	1755	0.363	Down	0.0020155	S	AT-rich interactive domain-containing protein 1A OS=Homo sapiens OX=9606 GN=ARID1A PE=1 SV=3	ARID1A	0.999598	1.18477e-188	250.26	VSS(1)PAPMEGGEEEEELLGPK	2	3.1406	48			1.57386	2.1118	3.39322	1.27221		3.02956		6.94203	1.26162		2.08696		5.008	2.10105	0.938395	1.51105	0.429749	0.805226	0.275335			1.17314	1.1759	1.0343	0.733624	0.866463	0.618271	1.44222	0.816703	0.695586	0.735654		1.53441
O14497	382	0.42	Down	0.0099561	S	AT-rich interactive domain-containing protein 1A OS=Homo sapiens OX=9606 GN=ARID1A PE=1 SV=3	ARID1A	0.998847	9.73132e-07	138.87	TPQPS(0.001)S(0.999)PMDQMGK	2	-4.2347	28					2.47797	1.5482				4.38406	1.15663		1.43478				0.859599		0.961269			0.497839			1.03186	0.789925	0.675109	0.627931	0.616639	2.06		0.488584	1.07056
P50502	76	1.555	Up	0.0045221	S	Hsc70-interacting protein OS=Homo sapiens OX=9606 GN=ST13 PE=1 SV=2	ST13	1	1.90322e-47	162.78	KVEEDLKADEPS(1)S(1)EES(1)DLEIDK	2	1.5147	83	0.432063	0.751931		0.286174	0.821791	0.91259	0.811231		0.241606	0.296499	0.965948	1.02675	1.2741	0.79614	0.251895									3.73248	0.686891	1.04338	0.974684	1.30814	1.06689	0.680073	1.21255	1.077	1.67827	0.383048
P50502	79	1.555	Up	0.0045246	S	Hsc70-interacting protein OS=Homo sapiens OX=9606 GN=ST13 PE=1 SV=2	ST13	1	1.90322e-47	162.78	KVEEDLKADEPS(1)S(1)EES(1)DLEIDK	2	1.5147	84	0.428469	0.745064		0.282958	0.815328	0.904571	0.803112		0.24029	0.294311	0.956867	1.01753	1.26305	0.789505	0.249563									3.70701	0.949079	1.03362	0.966546	1.29535	1.05797	0.673675	1.20257	1.06667	1.66267	0.378879
Q9NR12	251	0.409	Down	0.0172623	T	PDZ and LIM domain protein 7 OS=Homo sapiens OX=9606 GN=PDLIM7 PE=1 SV=1	PDLIM7	0.999437	1.32988e-30	200.9	HSQPAT(0.999)PT(0.001)PLQSR	2	0.15275	27										3.11874	1.7125	1.18596	0.95428	0.66838	0.86756										0.591803		0.39255	0.459002	0.594003		0.511856	0.508017	0.610309
Q9NQC7	13	0.416	Down	0.0491	S	Ubiquitin carboxyl-terminal hydrolase CYLD OS=Homo sapiens OX=9606 GN=CYLD PE=1 SV=1	CYLD	0.994704	3.28091e-10	130.79	VT(0.005)S(0.995)PYWEER	2	-6.5194	12												1.43161			0.893567													0.500407	0.785822		1.34357
Q9NQC7	422	1.69	Up	0.0129766	S	Ubiquitin carboxyl-terminal hydrolase CYLD OS=Homo sapiens OX=9606 GN=CYLD PE=1 SV=1	CYLD	0.999455	1.63914e-07	135.21	FHS(1)LPFS(0.999)LT(0.001)K	2	-8.0906	43	1.05615	0.79619		0.331737	0.740854				0.726471			0.922492	0.619784	0.456853	0.476023	0.315789	0.591231	0.661823					0.262695		1.70025	1.73145			1.06787		1.25825	1.62806	1.34804
Q9BUJ2	194	0.136	Down	0.023999	S	Heterogeneous nuclear ribonucleoprotein U-like protein 1 OS=Homo sapiens OX=9606 GN=HNRNPUL1 PE=1 SV=2	HNRNPUL1	1	1.37754e-125	143.51	GRS(1)PQPPAEEDEDDFDDTLVAIDTYNCDLHFK	4	0.30008	5														5.01389	3.80727											0.635309
Q9NZB2	428	0.525	Down	0.023803	T	Constitutive coactivator of PPAR-gamma-like protein 1 OS=Homo sapiens OX=9606 GN=FAM120A PE=1 SV=2	FAM120A	0.998587	5.9827e-33	80.893	NLTEQNSYSNIPHEGKHT(0.999)PLY(0.001)ER	4	-4.2181	12										1.79475			0.941772	1.67379	1.60888										0.632773	0.650738
Q7Z6I6	1020	0.171	Down	0.0089957	T	Rho GTPase-activating protein 30 OS=Homo sapiens OX=9606 GN=ARHGAP30 PE=1 SV=3	ARHGAP30	0.996421	3.66527e-06	123.14	T(0.003)QT(0.996)CT(0.001)EGGDYCLIPR	2	-1.0809	17										4.35417	0.99675		2.9561													1.04638	0.698464	1.07957	0.784127	1.79455	0.992694
Q7Z6I6	388	0.194	Down	0.0132373	T	Rho GTPase-activating protein 30 OS=Homo sapiens OX=9606 GN=ARHGAP30 PE=1 SV=3	ARHGAP30	0.991188	1.11852e-62	111.18	PSPLLPESLENDSIEAAEGEQEPEAEALGGT(0.183)NS(0.826)EPGT(0.991)PR	4	7.7227	9	5.07065	4.13636																																0.415568
Q9UIB8	296	0.197	Down	0.0024237	Y	SLAM family member 5 OS=Homo sapiens OX=9606 GN=CD84 PE=1 SV=1	CD84	1	1.77011e-16	175.51	IY(1)DEILQSK	2	1.713	30	3.03898	5.40553	4.07416	1.45048	1.84302	1.23597	1.6741	1.93548	1.3792		0.148649			0.97718	1.04931				1.18227		0.563107			0.830674				0.352436	0.461318	0.525284				0.203889	0.30092
Q01813	386	2.056	Up	0.0004776	S	ATP-dependent 6-phosphofructokinase, platelet type OS=Homo sapiens OX=9606 GN=PFKP PE=1 SV=2	PFKP	1	1.67376e-05	199.04	GRS(1)FAGNLNTYK	2	-3.5925	45		0.815154	1.04309							0.940449	0.457684	0.576585	0.717699	0.4	0.270764	0.86864	0.939323	0.620337		1.05082		0.981328	1.24094		1.00325	0.929303	1.01908	0.921191	0.807087	0.667423	0.747418	0.868987	0.540749		1.81899
Q8WWA1	137	0.342	Down	0.0038015	S	Transmembrane protein 40 OS=Homo sapiens OX=9606 GN=TMEM40 PE=1 SV=2	TMEM40	1	0	351.95	RRGS(1)DPASGEVEASQLR	3	-4.9102	302	0.234094	3.42382	6.27398	0.977456		0.672437	0.667626	0.833619	0.534077	1.03289	0.572963	1.03653	1.40627	2.00391	2.51055	1.11765	0.0454854	0.0555556					2.17351	0.0705742	1.00385	0.919183		1.1038	0.580502	0.866094	0.594781	0.0121488	0.33509	0.320285	0.19746
Q86VR2	320	0.364	Down	0.00027915	S	Reticulophagy regulator 3 OS=Homo sapiens OX=9606 GN=RETREG3 PE=1 SV=1	RETREG3	0.998429	8.19145e-45	163.25	GQTPLTEGSEDLDGHS(0.998)DPEES(0.002)FAR	3	-3.8951	88	1.01495			3.23626		2.82686	3.79012	3.1966	2.5	0.718439	0.740515	2.06866	1.05616	2.29669	1.80265	1.2135	0.259504	0.359159							1.05925	0.727743	0.504542	0.927869	0.49234	2.04793	0.64291	0.939239	0.860088	0.245756	0.666312
Q9Y2W1	682	0.498	Down	6.3422e-05	S	Thyroid hormone receptor-associated protein 3 OS=Homo sapiens OX=9606 GN=THRAP3 PE=1 SV=2	THRAP3	1	7.59634e-26	195.3	IDIS(1)PSTFR	2	-0.20666	82			3.24752	3.75113	2.83803	3.67699	1.96706	2.28024	2.17963	1.43269	1.68314	2.79096	2.99688	4.03243	2.99569	4.90533	0.443017	1.77969	0.73506	0.357445	0.281005	0.927519	3.70051	1.16538	0.804878		0.757299	1.18553	0.864442	0.738806	0.520155	0.8	0.941126	1.57224	1.7818
Q9Y2W1	575	0.285	Down	1.84307e-05	S	Thyroid hormone receptor-associated protein 3 OS=Homo sapiens OX=9606 GN=THRAP3 PE=1 SV=2	THRAP3	1	2.14414e-09	195.8	MDS(1)FDEDLAR	2	-6.1311	49			3.24257	3.98643	2.54695	3.88496	2.16471	2.25959	2.19444	1.18956	0.978198	2.92938	2.6324	5.27027	3.96983	2.57396							2.21827		0.841915	1.3257		1.6761	0.865485	0.801306	0.6	1.4755	1.02304
Q9Y2W1	253	0.032	Down	0.000124409	S	Thyroid hormone receptor-associated protein 3 OS=Homo sapiens OX=9606 GN=THRAP3 PE=1 SV=2	THRAP3	1	1.16527e-198	291.21	ERS(1)PALKS(1)PLQSVVVR	3	-0.82799	35			9.81683	11.6742	9.0892	10.8628	5.81882	7.55752	6.2463	0.940934		1.4774	0.809969	9.82703	8.6681	3.43787							2.82234		0.137308	0.253181		0.272013	0.141814	0.401119	0.108527	0.2
Q9Y2W1	248	0.044	Down	4.19e-05	S	Thyroid hormone receptor-associated protein 3 OS=Homo sapiens OX=9606 GN=THRAP3 PE=1 SV=2	THRAP3	1	1.16527e-198	291.21	ERS(1)PALKS(1)PLQSVVVR	3	-1.8145	35			9.35149	11.1131	8.15962	10.3407	5.54118	6.84661	5.9463	0.895604	1.11337	3.32203	0.766355	9.34595	8.25	3.27219							2.68528		0.130985	0.24173		0.257862	0.135558	0.38153	0.103876	0.189404
Q9Y2W1	928	0.518	Down	0.021096	S	Thyroid hormone receptor-associated protein 3 OS=Homo sapiens OX=9606 GN=THRAP3 PE=1 SV=2	THRAP3	1	1.25872e-78	199.85	WAHDKFS(1)GEEGEIEDDES(0.988)GT(0.012)ENR	3	-1.7444	58				1.61991						1.33791	0.789244	2.16667	2.09034	3.29189	1.80603										1.05601	0.737913	0.668796	1.69654	0.428571	0.656716	0.389922	1.27682	1.4215
Q9Y2W1	243	0.109	Down	0.003759	S	Thyroid hormone receptor-associated protein 3 OS=Homo sapiens OX=9606 GN=THRAP3 PE=1 SV=2	THRAP3	1	4.7502e-08	198.33	ASAVSELS(1)PR	2	0.39378	27				7.38462	13.493	9.03097	6.74588	9.32743	5.51852					0.291892		9.42604							1.03553												0.533609
O75822	11	0.123	Down	4.2628e-05	S	Eukaryotic translation initiation factor 3 subunit J OS=Homo sapiens OX=9606 GN=EIF3J PE=1 SV=2	EIF3J	0.999929	0	336.7	AAAAAAAGDS(1)DSWDADAFSVEDPVR	2	5.0055	97	8.71839	5.01336	6.83444	8.32653	2.425	7.70633	8.16543	9.95098	2.48223	1.55917	0.267133	1.03891	0.841441	3.48284	2.36575	7.06518		0.0455581					9.37086		0.574144	0.757532	0.39777	0.555294	0.395062	0.542263	0.322904	0.429129	0.325333	0.0211055
P34910	294	0.358	Down	2.0783e-05	S	Protein EVI2B OS=Homo sapiens OX=9606 GN=EVI2B PE=1 SV=2	EVI2B	0.998739	6.19516e-221	257.12	LFES(0.999)S(0.001)ENIEDSNNPK	2	-0.15077	27										2.3119	1.94106			1.99142			0.490053	0.854691							0.813725			0.898424	0.594047	0.946821	0.77402	0.547019	0.591274
P51858	165	0.286	Down	0.0199968	S	Hepatoma-derived growth factor OS=Homo sapiens OX=9606 GN=HDGF PE=1 SV=1	HDGF	1	1.41193e-101	264.08	RAGDLLEDS(1)PK	2	-3.4926	309	0.417323	7.9749	10.0171	0.462185	0.401685				0.373089	0.67979	0.390832	0.414894	0.303797		0.636364	0.333333	4.5424	0.253181	0.311358	2.22289	2.40903	0.507411	1.08978	0.677675	0.210152		0.179682	0.214147	0.161551	0.253623	0.177708	0.195102	0.339103	0.243419	0.189425
P51858	133	0.186	Down	2.3323e-05	S	Hepatoma-derived growth factor OS=Homo sapiens OX=9606 GN=HDGF PE=1 SV=1	HDGF	1	7.37022e-300	341.61	KGNAEGS(1)S(1)DEEGKLVIDEPAK	2	2.8062	295	3.07874	0.259414	2.92857	5.68908	0.477528	5.41739	5.69469	6.31163	4.36697	2.15223	1.34138	2.69362	2.8698	4.31387	4.20833	4.90196	0.0392968	1.03053				0.0636443	0.377709	0.177015	1.45381	0.498389	1.21077	1.50291	1.2496	1.49379	1.15511	1.21796	0.465775	0.595214	0.116793
Q9Y2B0	55	1.799	Up	0.000101209	S	Protein canopy homolog 2 OS=Homo sapiens OX=9606 GN=CNPY2 PE=1 SV=1	CNPY2	1	0.00550718	85.622	TIQMGS(1)FR	2	-1.7176	14				1.08435	1.16512	0.927688	1.06603	0.971109	1.09674							1.17478																			1.44548
Q8TDB6	221	0.209	Down	0.02082	S	E3 ubiquitin-protein ligase DTX3L OS=Homo sapiens OX=9606 GN=DTX3L PE=1 SV=1	DTX3L	0.99996	4.94596e-22	180.17	DSCIS(1)PSEPETK	2	-0.83783	28		3.38235		2.02439							1.61111	0.705325	0.302905		1.60458		3.75882												0.339921	0.402542	0.226112		0.770492	3.84982	0.737162
Q8TDB6	532	1.946	Up	0.045855	S	E3 ubiquitin-protein ligase DTX3L OS=Homo sapiens OX=9606 GN=DTX3L PE=1 SV=1	DTX3L	1	1.10704e-80	246.77	LKEGHETPMDIDS(1)DDSK	3	1.0275	72	0.719557		0.380851			0.709091				0.543027	0.74183	0.35503	0.639004	0.71371	0.545752		0.892729	2.48873	1.01929	1.13574	1.27061	2.14955			0.873453	0.565525	0.666667	0.605782	0.544466	0.669492	0.548723	0.763293	0.293989	0.768484	1.8995
Q99704	291	0.302	Down	0.0058953	S	Docking protein 1 OS=Homo sapiens OX=9606 GN=DOK1 PE=1 SV=1	DOK1	0.999999	7.0397e-46	137.65	LPSPPGPQELLDS(1)PPALYAEPLDSLR	3	-2.8768	16	0.929094		0.989975	2.45816			1.95128		1.3886																	0.912447			0.461592	0.902762		0.42455	0.297607
Q99704	446	0.233	Down	0.02982	S	Docking protein 1 OS=Homo sapiens OX=9606 GN=DOK1 PE=1 SV=1	DOK1	0.999914	1.45271e-05	119.58	SHNS(1)ALYSQVQK	2	-0.78784	12										1.87874					1.04962										0.459375	0.520042	0.6		1.2898
Q99704	439	0.374	Down	0.03844	S	Docking protein 1 OS=Homo sapiens OX=9606 GN=DOK1 PE=1 SV=1	DOK1	0.950102	0.000108545	69.223	PQGPAFPEPGT(0.004)AT(0.046)GS(0.95)GIK	2	-3.1221	10										0.856912	1.05774	0.928638	2.0096															0.817264		0.538122	0.874568
P12259	859	0.602	Down	0.0072356	S	Coagulation factor V OS=Homo sapiens OX=9606 GN=F5 PE=1 SV=4	F5	1	0	338.42	LLSLGAGEFKS(1)QEHAK	2	0.33701	84				1.61576	1.83107	1.53423	1.55289	1.46399	1.66897	0.691332	0.531948	0.714749	0.933603	0.813972	0.907182	1.27991	0.630513	1.82951					0.890656	1.44963	0.847368	0.844125	0.565506	0.788553	0.834969	0.713108	0.591187	0.917556	0.654842	0.752624	0.581142
Q8WXF7	23	1.894	Up	3.9736e-05	S	Atlastin-1 OS=Homo sapiens OX=9606 GN=ATL1 PE=1 SV=1	ATL1	1	6.50149e-144	269.55	TYEWS(1)S(1)EEEEPVKK	2	-1.563	89	0.742857	0.556213	0.585586	0.723404	0.381125		0.635417	0.768496	0.620887	0.560053	0.59067	0.75039	0.918754	0.813702	0.981838	0.475862	0.380105	0.511743					1.3591		0.951599	1.20522	0.870229	0.837719	0.883403	0.862439	0.544546	0.914384	0.519283	0.986047	1.12882
Q9NS69	15	0.001	Down	0.0158183	S	Mitochondrial import receptor subunit TOM22 homolog OS=Homo sapiens OX=9606 GN=TOMM22 PE=1 SV=3	TOMM22	1	1.08831e-152	253.53	AAAVAAAGAGEPQS(1)PDELLPK	2	2.9286	32	17.3101	14.5706	9.46241	11.3548	10.8992	12.4803	13.3019	16.6667	13.2559	0.00718907		0.0146905	0.00909918	1.22849	1.86594	0.963581							1.43973			0.00606061
P27987	204	0.304	Down	0.049699	S	Inositol-trisphosphate 3-kinase B OS=Homo sapiens OX=9606 GN=ITPKB PE=1 SV=5	ITPKB	1	5.38969e-28	208.89	S(1)WGEQCPETSGTDSGR	2	-0.74384	44					5.16442					0.648508	1.08691	1.34479	0.559871	1.84655	1.125										0.371228		0.55597	0.600132	0.788632	2.03759	0.729549	0.181015	0.632004
P27987	269	0.657	Down	0.0121012	S	Inositol-trisphosphate 3-kinase B OS=Homo sapiens OX=9606 GN=ITPKB PE=1 SV=5	ITPKB	0.999999	5.63568e-15	211.52	CGS(1)PTAMEIDKR	2	-1.8487	25										1.26848	0.894554	1.12025	0.753236	1.26398	0.84375										0.545263	0.748992		0.610707	0.506217	1.70677	0.60601	0.445916	0.271013
P27987	65	0.314	Down	0.028137	S	Inositol-trisphosphate 3-kinase B OS=Homo sapiens OX=9606 GN=ITPKB PE=1 SV=5	ITPKB	0.99821	1.44314e-11	122.2	GASFLFPPAES(0.002)LS(0.998)PEEPR	2	-0.5277	40	1.6262	3.49826	2.85172	4.53344	5.84636	4.31893	3.38263	4.62947	3.24818	0.182231		0.292025		0.36801	0.363426	9.17727						1.17847	5.61058		0.133333	0.237903	0.263993	0.157303		0.323308			0.100216	1.66726
P27987	49	1.555	Up	0.02136	S	Inositol-trisphosphate 3-kinase B OS=Homo sapiens OX=9606 GN=ITPKB PE=1 SV=5	ITPKB	1	2.94541e-06	200.96	AVLS(1)PGSVFS(1)PGR	2	-4.1822	51	0.734824	1.4878	0.945977		0.396226				0.216058	0.342412		0.620859	0.254854	1.04681	0.773148	2.25227	0.603433	0.704309	0.28069			0.484821	2.56891		0.684912	1.48891	1.04198	0.52809	0.788632	1.94549	0.741235	0.5883	0.658405
Q641Q2	352	0.431	Down	0.0079368	S	WASH complex subunit 2A OS=Homo sapiens OX=9606 GN=WASHC2A PE=1 SV=3	WASHC2A	1	3.61121e-88	200.45	LTDEDFS(1)PFGSGGGLFSGGK	2	0.29612	31		2.19966	2.31963	3.47917	2.84706	3.19497		2.64049	2.22548							4.27708	0.979965		0.758621			1.88872	3.88698	2.81389		0.140625	0.208545			0.175764	0.206114		0.191943		2.30363
Q641Q2	1180	0.433	Down	0.015499	S	WASH complex subunit 2A OS=Homo sapiens OX=9606 GN=WASHC2A PE=1 SV=3	WASHC2A	0.997559	0	278.57	S(0.002)PMFPALGEAS(0.998)S(0.998)DDDLFQS(0.003)AK	2	7.0398	59	3.82792	2.85495	4.10841	4.30324	3.6451	4.40461	4.43011	2.75044	2.96486	0.657068	0.515337	0.730586	0.710345		1.38578	5.67003								0.534731	0.534787	0.56543	0.571719	0.534343		0.541485	0.375546	0.372531	0.460506	0.867431	1.26972
Q641Q2	539	0.187	Down	0.0037833	S	WASH complex subunit 2A OS=Homo sapiens OX=9606 GN=WASHC2A PE=1 SV=3	WASHC2A	1	2.6181e-271	254.73	GLFS(1)DEEDSEDLFSSQSASK	2	2.6948	32	8.54111	5.12116	5.4	2.75926	3.74118	2.57862	2.68602	2.2199	2.73499	0.217277						6.32494		1.37859				1.08442	5.1769		0.316719	0.294922	0.403866		0.264073	0.451965	0.270742		0.316746	0.924793
Q641Q2	284	0.257	Down	0.00134135	S	WASH complex subunit 2A OS=Homo sapiens OX=9606 GN=WASHC2A PE=1 SV=3	WASHC2A	0.999972	1.06558e-05	105.19	S(1)RPT(0.072)S(0.928)FADELAAR	2	-3.2152	18									1.42313						1.84052											0.492188			0.905629	0.997817	0.772052
Q9NS28	49	3.448	Up	2.4178e-05	S	Regulator of G-protein signaling 18 OS=Homo sapiens OX=9606 GN=RGS18 PE=1 SV=1	RGS18	1	1.03718e-41	217.89	NRLS(1)LLVQKPEFHEDTR	3	-6.0782	114	0.75927	0.821111	0.542811	0.12987	0.354962	0.125473	0.142193	0.109644	0.235782	1.35069		0.950893	0.684874	0.188668	0.260954	0.158494									2.30072	1.33333	1.66149	1.4255	2.4371	2.37449	1.17917	1.46635	2.72331		1.11299
O15258	95	0.581	Down	0.0100043	S	Protein RER1 OS=Homo sapiens OX=9606 GN=RER1 PE=1 SV=1	RER1	0.999996	1.20463e-32	196.04	VDPSLMEDS(1)DDGPSLPTK	2	2.7207	42				1.21083		2.02679	2.5	0.835013	0.935802	1.20412	0.47392	1.09273	1.07322	2.12203	1.34859	0.612603							0.812183		1.0195	0.961321	0.710972	0.921569	0.797075		0.811983	0.818515	0.629717	0.512605	0.51087
Q13043	320	0.18	Down	0.031944	S	Serine/threonine-protein kinase 4 OS=Homo sapiens OX=9606 GN=STK4 PE=1 SV=2	STK4	1	4.27057e-280	251.11	EVDQDDEENS(1)EEDEMDSGTMVR	2	1.4917	67	2.16742	0.498938	0.305996	1.29648	0.505507	1.78554	1.53477	1.91001	0.507085	0.198319		0.36965	0.190029	5.41832	5.51791										0.413953	0.16721	0.5512	0.762826	0.560033	0.743156	0.363636	0.541525	0.440851
Q13043	177	0.415	Down	0.0089818	T	Serine/threonine-protein kinase 4 OS=Homo sapiens OX=9606 GN=STK4 PE=1 SV=2	STK4	0.999527	5.14479e-08	153.23	LADFGVAGQLTDT(1)MAK	2	3.2336	31	1.23869	1.11996	1.41093			0.452618				1.58908																0.463295	1.1024	0.931034	0.558388	0.520129	0.992248	0.809322
Q13043	329	3.491	Up	0.00166347	T	Serine/threonine-protein kinase 4 OS=Homo sapiens OX=9606 GN=STK4 PE=1 SV=2	STK4	0.978438	8.01792e-48	159.97	EVDQDDEENSEEDEMDS(0.022)GT(0.978)MVR	2	-1.1946	38										0.108403		0.205447													0.685271	0.508157	0.9368	1.17746	0.861842	0.933172	0.780127	0.859322	0.470638
P16284	653	0.317	Down	0.0062575	S	Platelet endothelial cell adhesion molecule OS=Homo sapiens OX=9606 GN=PECAM1 PE=1 SV=2	PECAM1	1	9.72013e-27	213.69	MS(1)DPNMEANSHYGHNDDVR	3	-3.9024	47										2.0632	1.0499	0.835008	3.20704	1.35094	0.52319										0.387161	0.177984	0.526561	0.409396	0.80485	0.4785	0.253717	0.377581	0.922647
Q5SW79	359	0.051	Down	7.9665e-05	S	Centrosomal protein of 170 kDa OS=Homo sapiens OX=9606 GN=CEP170 PE=1 SV=1	CEP170	1	2.96662e-12	142.07	S(1)IKS(1)DVPVYLK	2	-6.1862	39	1.55893	1.54252	2.49365	2.5525	4.19332	2.40607	2.53178	2.05684	2.16454			0.344564	0.514164	1.62948	2.22169								0.397674
Q9UKE5	570	2.475	Up	0.042478	S	TRAF2 and NCK-interacting protein kinase OS=Homo sapiens OX=9606 GN=TNIK PE=1 SV=1	TNIK	0.997177	4.95096e-33	135.21	S(0.002)ES(0.997)FSISGVQPAR	2	-4.977	24	0.311688	0.365887	0.503827				0.104539	0.264254		0.767352		0.425163													0.476923	1.17624		0.527778		1.41901	0.462468	0.779904	1.98815
Q9UKE5	581	0.424	Down	0.024438	T	TRAF2 and NCK-interacting protein kinase OS=Homo sapiens OX=9606 GN=TNIK PE=1 SV=1	TNIK	1	2.25679e-90	163.06	T(1)PPMLRPVDPQIPHLVAVK	3	-5.563	41	0.81464	1.07015	0.977041	2.64165	1.30819	2.78957	2.11554	1.79386	1.19702					1.48788	1.11918								0.481786			0.511646						0.630781	0.886053
Q9UKE5	954	0.427	Down	0.0054004	S	TRAF2 and NCK-interacting protein kinase OS=Homo sapiens OX=9606 GN=TNIK PE=1 SV=1	TNIK	0.9461	8.05032e-25	85.646	VS(0.016)T(0.036)HS(0.946)QEMDS(0.002)GTEYGMGSSTK	2	2.7624	10													1.14175	1.34668												0.453416	0.476228
Q9UKE5	707	0.112	Down	0.00050321	S	TRAF2 and NCK-interacting protein kinase OS=Homo sapiens OX=9606 GN=TNIK PE=1 SV=1	TNIK	0.999986	1.15768e-06	124.77	LGSQPIRAS(1)NPDLR	2	5.6124	24	5.33648	5.85007	3.53571	2.49158	3.65329	3.46435				0.548843				0.548999	0.637911											0.378106		0.193056	0.226044	0.387689		0.322967
Q9UKE5	769	0.224	Down	0.0021035	S	TRAF2 and NCK-interacting protein kinase OS=Homo sapiens OX=9606 GN=TNIK PE=1 SV=1	TNIK	1	6.71733e-217	285.99	SEGS(1)PVLPHEPAK	2	6.8997	168	4.6222	1.62036	1.38265	3.79939	6.63563	6.25913	0.303989	4.65351	5.91753	0.244216	0.509542	0.800434	0.408421	1.41517	1.6538	5.00532	0.138462	1.76427	1.49391	1.08197	0.551435	1.76015	0.13631	0.0223953	0.352448	0.342391	0.353079	0.388194	0.658477	0.61987	0.486626	0.277512	0.71103	1.09097	1.76084
O94804	438	0.057	Down	0.00043674	S	Serine/threonine-protein kinase 10 OS=Homo sapiens OX=9606 GN=STK10 PE=1 SV=1	STK10	1	0	372.27	QVAEQGGDLS(1)PAANR	2	-4.3149	44	0.352941	8	10.1856	12.113	0.250531					1.15677		1.32848		1.96798	2.77582		5.55952	0.0371681		0.0278867	0.0572091			0.167186		0.112825	0.169256			0.463576			1.24319	0.874596
O94804	514	0.363	Down	4.7454e-08	S	Serine/threonine-protein kinase 10 OS=Homo sapiens OX=9606 GN=STK10 PE=1 SV=1	STK10	0.999999	2.06327e-15	226.85	EMGS(1)LSIKDPK	2	4.095	64	4.38688	3.9544	2.2079	1.3289	2.14013	1.38312	1.59006	1.9146	1.91974	2.12024	1.54566	1.94175	1.01028	1.87192	1.83516	0.512712	0.308388	0.79115	0.347776	0.265795	0.204871	0.45322			1.17044	0.883317	0.959935	1.16129	1.34696	1.84879	1.05791	0.85389	1.84728		0.574074
P46459	207	2.117	Up	0.024285	S	Vesicle-fusing ATPase OS=Homo sapiens OX=9606 GN=NSF PE=1 SV=3	NSF	1	0.000195461	104.86	QS(1)IINPDWNFEK	2	-0.90355	43										0.334018				0.309055		0.485437							0.542531		0.89424	0.657625	0.887399	1.05712	0.944796	0.691216	1.4375	0.841556	0.622983		0.82505
P53367	132	0.588	Down	0.044481	S	Arfaptin-1 OS=Homo sapiens OX=9606 GN=ARFIP1 PE=1 SV=2	ARFIP1	1	2.78293e-24	148.9	KWS(1)LNTYK	2	-7.6997	27										1.79109	0.644038	1.37261		1.25526	1.24906			1.11961					1.61607		0.864235	0.715385	0.797844	1.01262	0.462751	0.620492	0.779807	0.815937			0.34015
Q5T4S7	181	0.659	Down	0.0029169	S	E3 ubiquitin-protein ligase UBR4 OS=Homo sapiens OX=9606 GN=UBR4 PE=1 SV=1	UBR4	0.999956	2.53708e-05	178.65	ELASPVS(1)PELR	2	-4.2851	36				1.48946				1.42019		0.848716	1.07719	1.12359	1.07897	0.887519	0.688727		1.04061	1.40087	1.63462	1.28769	2.51383			1.23579	0.729895	0.636585	0.892097	0.878458	0.77602	0.810732	0.859155		0.899023		0.604623
Q5T4S7	2719	0.052	Down	0.00024454	S	E3 ubiquitin-protein ligase UBR4 OS=Homo sapiens OX=9606 GN=UBR4 PE=1 SV=1	UBR4	0.997824	2.31566e-22	179.95	HVTLPS(0.002)S(0.998)PR	2	-6.1518	51		3.52948	4.88443	3.60495	0.269634	0.376825	0.338091	0.409615	0.306435	0.230396		0.43255	0.039093	3.87211	4.57527								0.588409		0.0594406			0.187762	0.092423	0.20878		0.140791	0.0456026	0.500542
O43561	84	2.208	Up	0.022763	S	Linker for activation of T-cells family member 1 OS=Homo sapiens OX=9606 GN=LAT PE=1 SV=1	LAT	1	1.37888e-07	134.2	S(1)PQPLGGSHR	2	-2.8907	31		0.0317975	0.105956	0.0922761	0.224335	0.125837	0.0853755			0.86868	1.90429	0.78673	0.29184	0.161998	0.421124										0.740484	2.4761	2.58333	1.23555			1.6065	1.66982	2.01553
O43561	40	2.516	Up	0.0105589	S	Linker for activation of T-cells family member 1 OS=Homo sapiens OX=9606 GN=LAT PE=1 SV=1	LAT	0.996762	0	383.24	LPGSYDST(0.002)S(0.997)S(0.002)DSLYPR	2	7.2338	90	0.489266	0.190136	0.166144	0.278879	0.576046	0.567604		0.652555	0.596112	1.19312	1.73286	0.180095	0.195021	1.97199	1.73663	3.04229							2.90086		1.58593	2.56985	4.15625	2.16763			0.780488	0.928281	0.512422
O43561	41	2.15	Up	0.0078428	S	Linker for activation of T-cells family member 1 OS=Homo sapiens OX=9606 GN=LAT PE=1 SV=1	LAT	0.927655	5.29051e-255	309.98	LPGSYDST(0.001)S(0.07)S(0.928)DS(0.001)LYPR	2	-0.61494	31	0.968927				0.355513				0.295896	0.679775	0.885714	0.531596			0.488829								0.80049		0.679354		1.69097	0.849711					0.947205
O43561	43	2.486	Up	0.0112559	S	Linker for activation of T-cells family member 1 OS=Homo sapiens OX=9606 GN=LAT PE=1 SV=1	LAT	0.999963	2.84478e-75	222.86	LPGSYDST(0.007)S(0.812)S(0.181)DS(1)LYPR	2	1.0649	43	0.346328	0.110751								0.722612	0.0514286	0.403633	0.434302	0.733535	0.754909										1.09112	1.93382	2.80903	1.3974			1.74472	1.84438	1.14493
P07437	339	4.108	Up	0.03322	S	Tubulin beta chain OS=Homo sapiens OX=9606 GN=TUBB PE=1 SV=2	TUBB	0.964703	1.88467e-69	251.28	NS(0.035)S(0.965)YFVEWIPNNVK	2	5.2538	14	0.817058		1.75344		1.63158						1.2		2.32714	0.304759		1.67752	4.66197					69.0769											0.413005		10.4
P07437	168	0.366	Down	0.031318	S	Tubulin beta chain OS=Homo sapiens OX=9606 GN=TUBB PE=1 SV=2	TUBB	0.999974	7.22407e-121	258.79	IMNTFS(1)VVPSPK	2	2.1916	59	0.73424	0.687572	1.10297	0.694329	0.918839	0.932269	0.794108	0.773186	0.888255	2.86438	5.0359	4.432	4.02602	0.647022	0.843229							15.9231		1.20408	0.885246	0.776612	2.18222	1.72877	3.72951	5.18519	2.32439	0.820975	1.07557
P07437	172	0.182	Down	0.027804	S	Tubulin beta chain OS=Homo sapiens OX=9606 GN=TUBB PE=1 SV=2	TUBB	1	6.78294e-22	194.55	IMNT(0.007)FS(0.993)VVPS(1)PK	2	3.5908	61	0.846724	1.2313	1.39014	0.928869	0.586326	0.473336	0.993276	1.01367	0.512601	2.83333	7.69744	4.632	6.58364	0.344154	0.549864							15.6923	0.801498		0.331967	0.29985	0.422222	0.841096	0.885246	2.28148	1.77561	0.432203	0.753954
Q7Z434	222	2.348	Up	0.048555	S	Mitochondrial antiviral-signaling protein OS=Homo sapiens OX=9606 GN=MAVS PE=1 SV=2	MAVS	0.999996	1.74819e-85	269.55	GPVS(1)PSVSFQPLAR	2	-3.0073	22		0.492698	0.385888	0.15219	0.478428				0.466431						0.0375123										0.91511	0.879412	1.16251		1.05681		0.937607
Q5H9R7	617	1.752	Up	0.00053601	S	Serine/threonine-protein phosphatase 6 regulatory subunit 3 OS=Homo sapiens OX=9606 GN=PPP6R3 PE=1 SV=2	PPP6R3	1	0	378.45	IQQFDDGGS(1)DEEDIWEEK	2	-0.27785	64	0.244055	0.217151	0.295828	0.508	0.54866	0.626219	0.544596	0.598958	0.516005	0.962036	0.605315	1.02495	0.795848	1.20374	1.04171	0.753509	0.470803	0.986034	0.528837		0.215263	0.750906	0.73475	1.13351	1.13805	1.20898	1.04601	1.00924	1.12019	1.5	1.06884	1.21984	1.27839	1.30262	1.65268
P13807	412	0.255	Down	0.0028046	S	Glycogen [starch] synthase, muscle OS=Homo sapiens OX=9606 GN=GYS1 PE=1 SV=2	GYS1	1	4.46248e-05	91.457	LYESLLVGS(1)LPDMNK	2	5.2186	10	2.357	4.81008		4.17733					5.04281														1.66038
P13807	645	0.164	Down	4.1895e-05	S	Glycogen [starch] synthase, muscle OS=Homo sapiens OX=9606 GN=GYS1 PE=1 SV=2	GYS1	0.981221	4.10707e-06	121.86	PAS(1)VPPS(0.981)PS(0.017)LS(0.002)R	2	4.7109	55				3.53198		3.22832	6.10571	4.45872	3.60245	1.01144		1.54234		3.41667	4.08225	3.37736							3.56604		0.17094	0.414481	0.425693		1.00171	1.25371	0.498917	0.13856	0.535446	0.432878
P13807	727	0.403	Down	0.00114109	S	Glycogen [starch] synthase, muscle OS=Homo sapiens OX=9606 GN=GYS1 PE=1 SV=2	GYS1	0.974409	1.42292e-74	154.72	NSVDTATSSSLSTPSEPLS(0.974)PT(0.023)S(0.002)S(0.001)LGEER	2	-0.68517	39	0.889546		0.584027	1.6686		2.27746	1.82571	1.13945	1.737	1.11356	0.985043	2.3004	1.04817	2.59091	2.47403								0.814224		1.25166	0.887723	1.02771	0.798416	0.946015	1.40223	0.844043	0.821331	0.827356		0.272727
P13807	641	0.07	Down	0.00103693	S	Glycogen [starch] synthase, muscle OS=Homo sapiens OX=9606 GN=GYS1 PE=1 SV=2	GYS1	0.999997	0.0103888	63.79	PAS(1)VPPS(0.977)PS(0.172)LS(0.851)R	2	-1.5429	10							6.04	3.77798																	0.441595				0.980291	1.44307		0.35825
P13807	653	0.303	Down	0.026638	S	Glycogen [starch] synthase, muscle OS=Homo sapiens OX=9606 GN=GYS1 PE=1 SV=2	GYS1	0.997122	1.55096e-43	282.72	HS(0.003)S(0.997)PHQS(1)EDEEDPR	2	-0.96604	49											2.57692	1.59677	0.830366	1.01515	3.03463										0.185185	0.558237	0.528967		1.68723	0.65099	0.477978	0.37557	0.272727	0.0241158
Q9Y6W5	308	2.425	Up	0.0089421	S	Wiskott-Aldrich syndrome protein family member 2 OS=Homo sapiens OX=9606 GN=WASF2 PE=1 SV=3	WASF2	1	1.13802e-15	129.04	SSVVSPSHPPPAPPLGS(1)PPGPK	3	-0.62211	32	1.04379	0.956469	1.11973	0.749832	0.785118	0.932651	0.764336	0.784127	1.04696			2.18605	1.10134	0.578704	0.596482	1.14805							1.53977
Q9Y6W5	296	4.364	Up	0.00025672	S	Wiskott-Aldrich syndrome protein family member 2 OS=Homo sapiens OX=9606 GN=WASF2 PE=1 SV=3	WASF2	0.999853	2.45096e-34	253.53	SSVVS(1)PSHPPPAPPLGSPPGPK	3	-8.1563	95	0.556497	0.467956	0.602721		0.430459	0.439898	0.372349	0.395238				1.28941	0.796214	0.368634	0.328752	0.963636							1.04545								3.39394	0.695297
Q9Y6W5	293	10.736	Up	0.021964	S	Wiskott-Aldrich syndrome protein family member 2 OS=Homo sapiens OX=9606 GN=WASF2 PE=1 SV=3	WASF2	0.968755	3.485e-50	202.64	RS(0.024)S(0.969)VVS(0.714)PS(0.293)HPPPAPPLGSPPGPK	3	3.1444	47					0.267038									0.128472	0.11105																1.94805	0.413088
P45974	783	0.403	Down	0.0175592	S	Ubiquitin carboxyl-terminal hydrolase 5 OS=Homo sapiens OX=9606 GN=USP5 PE=1 SV=2	USP5	0.999972	1.27913e-06	144.16	SAADS(1)ISESVPVGPK	2	-7.488	14										0.942384			1.18852		1.21786										0.205795	0.74616			0.545898	1.34118			0.587248
P14317	62	0.518	Down	0.0031806	S	Hematopoietic lineage cell-specific protein OS=Homo sapiens OX=9606 GN=HCLS1 PE=1 SV=3	HCLS1	1	6.32811e-05	164.56	NKVS(1)EEHDVLR	2	-0.20135	24											1.04832	1.38229	1.95475	1.17886	1.4497										0.810726	0.993821	1.04099	0.877327	0.675701	0.719016	0.647664	0.88601	0.982919
Q9UHB6	490	0.283	Down	0.0136246	S	LIM domain and actin-binding protein 1 OS=Homo sapiens OX=9606 GN=LIMA1 PE=1 SV=1	LIMA1	1	0	362.78	ETPHS(1)PGVEDAPIAK	2	6.3183	98	1.66645	0.205737	0.10139	0.89753	3.96415	3.26562	3.5906	4.23804	4.46269	1.08941		1.448	1.06828	0.876013	1.16379	3.33691						0.752791	0.391226		0.46792	0.145695	0.269641	0.208627	0.622	0.715942	0.514433	0.101086	1.19783		0.400655
Q15019	218	0.06	Down	0.000118058	S	Septin-2 OS=Homo sapiens OX=9606 GN=SEPTIN2 PE=1 SV=1	SEPTIN2	1	1.61775e-271	320.94	IYHLPDAES(1)DEDEDFKEQTR	3	2.8927	104	0.813514	0.940017	0.92029	1.43456	1.63227	1.37879	1.67481	1.6977	1.37049	0.286123		0.149107	0.222808	4.3934	2.98533	1.18481							1.3328		0.163475	0.156721	0.0645614	0.204097		0.197145	0.0455985	0.178926	0.0373754
O00505	60	1.589	Up	0.00117607	S	Importin subunit alpha-4 OS=Homo sapiens OX=9606 GN=KPNA3 PE=1 SV=2	KPNA3	1	7.35052e-206	228.91	NVPQEESLEDS(1)DVDADFK	2	1.3597	54	0.656546	0.488288	0.686391	1.23219	1.26707	1.01732	1.36652	1.47981	0.867082	0.742494	0.850627	0.911652	0.808153	0.66018	0.88998	1.25347		1.34945	0.536079	0.396773	0.455251	0.685375		2.06773	1.11111	1.08048	1.23438	1.06262	1.0679	1.21912	1.14542	1.3933	0.733333		1.5232
P52565	24	0.401	Down	0.0053215	S	Rho GDP-dissociation inhibitor 1 OS=Homo sapiens OX=9606 GN=ARHGDIA PE=1 SV=3	ARHGDIA	0.99774	3.22196e-115	183.88	AEQEPTAEQLAQIAAENEEDEHS(0.998)VNY(0.002)KPPAQK	4	-1.5678	52				1.30442		1.64921	0.811573			0.832558	1.40984	2.03313	0.849188	3.87573	3.22917										1.08571	0.451923	0.884462	0.8394	0.751306	1.00211	0.656587	0.583234	0.92891
Q9BZF1	65	0.507	Down	0.00125947	S	Oxysterol-binding protein-related protein 8 OS=Homo sapiens OX=9606 GN=OSBPL8 PE=1 SV=3	OSBPL8	0.970595	1.13353e-17	174	DLHQPS(0.012)LS(0.971)PAS(0.008)PHS(0.01)QGFER	3	-8.2278	16				1.15367		1.66435		1.44823	1.1369									0.847363										0.57932		0.8697	0.582918		0.668435
P61106	180	0.421	Down	0.00030219	S	Ras-related protein Rab-14 OS=Homo sapiens OX=9606 GN=RAB14 PE=1 SV=4	RAB14	1	7.46059e-121	216.47	IYQNIQDGS(1)LDLNAAESGVQHKPSAPQGGR	4	2.8585	40	0.829593	0.561885	0.706821	1.4419	1.61883		1.53037	1.32351	1.22555	1.1769		0.611702	0.651163	1.59384	1.37094	0.541843							0.608841		0.510845	0.514238	0.403087	0.514006		0.474852	0.339091	0.480705	0.233048
P27708	1406	3.507	Up	0.00169961	S	CAD protein OS=Homo sapiens OX=9606 GN=CAD PE=1 SV=3	CAD	0.957417	2.57994e-05	115.41	RLS(0.957)S(0.043)FVTK	2	-8.0447	8										0.474978				0.364679										1.43357
Q92854	857	0.582	Down	0.030156	S	Semaphorin-4D OS=Homo sapiens OX=9606 GN=SEMA4D PE=1 SV=1	SEMA4D	1	3.89526e-16	204.86	FADS(1)DADGD	1	-4.9572	34		3.59341	3.03436	2.39221	2.78956	2.03771	1.97146	1.54227	1.85061			0.536062				2.6769	0.667191	0.175758				0.685626	1.54659			0.314286	0.266862		0.504587	0.606591			0.326019	0.456554	2.61689
P16333	85	1.563	Up	0.0107155	S	Cytoplasmic protein NCK1 OS=Homo sapiens OX=9606 GN=NCK1 PE=1 SV=1	NCK1	0.999992	3.99759e-153	293.3	RKPS(1)VPDSASPADDSFVDPGER	3	-5.6171	119	0.783479	0.489835	0.513595	1.02864	0.76947	1	0.923619	0.929329	1.09697	1.44223	0.724481	1.00444	2.18565	1.17439	0.912355	1.07963	0.5292	0.869281	0.852245	0.676117	0.3516	0.698184	0.922987	0.831572	1.28067	1.32343	1.31471	1.17029	1.03402	1.29132	0.963303	1.23529	0.825636		1.73835
P12814	230	3.962	Up	0.00037967	T	Alpha-actinin-1 OS=Homo sapiens OX=9606 GN=ACTN1 PE=1 SV=2	ACTN1	1	5.02159e-46	245.78	MLDAEDIVGT(1)ARPDEK	2	-4.163	27										0.296446				0.209171	0.228926		1.9101								1.04387	0.890991	0.86733	0.496738	0.545455	0.558749	0.518999	0.28373
P12814	140	0.168	Down	1.0423e-06	S	Alpha-actinin-1 OS=Homo sapiens OX=9606 GN=ACTN1 PE=1 SV=2	ACTN1	1	1.00694e-85	231.21	FAIQDIS(1)VEETSAK	2	4.646	36	1.48615	1.5931	1.48381	2.50165	2.25498	2.56708	2.71754	2.6092	1.77565	0.680129	0.323044	1.11458	0.904454	2.02172	1.70009	0.506214							0.583922		0.270189	0.276577	0.202322	0.366263	0.258813	0.314455	0.287303	0.389881	0.309025
P60709	33	3.654	Up	0.0121049	S	Actin, cytoplasmic 1 OS=Homo sapiens OX=9606 GN=ACTB PE=1 SV=1	ACTB	1	0.000131331	157.74	AVFPS(1)IVGRPR	2	-5.0379	84			0.257289	0.197234				0.24393	0.253894	1.1114	1.19107	0.332767	0.879673			1.42418	8.00469	38.5465	17.1034	16.3119	20.3867	9.16788	1.11615	15.4742	0.816234	1.05247	1.84121	1.80592	1.12958	1.08522	1.63602	1.28814	0.351382	1.24058	0.773179
P60709	368	0.425	Down	0.0028593	S	Actin, cytoplasmic 1 OS=Homo sapiens OX=9606 GN=ACTB PE=1 SV=1	ACTB	0.999909	7.53552e-15	190.06	QEYDESGPS(1)IVHR	2	-5.5764	21	0.947924					1.44968	1.31059				1.10714		0.790888		0.608	1.27989									0.528749		1.02231	0.809467	0.816754	0.735267	0.988665		0.975806
P60709	199	2.386	Up	0.0078635	S	Actin, cytoplasmic 1 OS=Homo sapiens OX=9606 GN=ACTB PE=1 SV=1	ACTB	0.99978	2.26234e-07	90.689	GYS(1)FTTTAER	2	7.1425	7				0.743836			0.717795	0.833992								0.722779							0.915528
P60709	14	1.894	Up	0.01532	S	Actin, cytoplasmic 1 OS=Homo sapiens OX=9606 GN=ACTB PE=1 SV=1	ACTB	1	2.44889e-12	175.48	DDDIAALVVDNGS(1)GMCK	2	5.5869	25		0.551132	0.580539	0.655442	0.64362	0.694386	0.693777	0.722756	0.61215			0.175722		0.0489822		2.21176							2.3882							0.0507706
P60709	52	1.57	Up	0.038516	S	Actin, cytoplasmic 1 OS=Homo sapiens OX=9606 GN=ACTB PE=1 SV=1	ACTB	0.999826	3.89866e-48	168.29	HQGVMVGMGQKDS(1)YVGDEAQSK	3	-4.1119	14	0.351351	0.173711				0.364936		0.7476		0.682456				0.734733	0.787636	1.18236									0.59301
Q92625	626	0.032	Down	0.0037402	S	Ankyrin repeat and SAM domain-containing protein 1A OS=Homo sapiens OX=9606 GN=ANKS1A PE=1 SV=4	ANKS1A	0.870913	3.15638e-34	137.56	S(0.037)LS(0.083)KS(0.871)DS(0.008)DLLTCSPTEDATMGSR	2	-1.7528	17	2.1601	1.76759			1.52209	1.4028			1.46462				1.76025	1.45984	0.0825688													0.594571		0.0590868
Q92625	318	0.625	Down	0.004657	T	Ankyrin repeat and SAM domain-containing protein 1A OS=Homo sapiens OX=9606 GN=ANKS1A PE=1 SV=4	ANKS1A	1	2.83524e-25	127.25	EVDKT(1)PPPQPPLISSMDSISQK	3	0.86059	15	1.00402	1.1037		1.08566	0.739405	0.813015	0.960604	1.02841				0.99382		1.31862	1.19878											0.652941
Q1KMD3	168	0.548	Down	0.017385	S	Heterogeneous nuclear ribonucleoprotein U-like protein 2 OS=Homo sapiens OX=9606 GN=HNRNPUL2 PE=1 SV=1	HNRNPUL2	1	1.65864e-33	122.94	REEDEPEERS(1)GDET(1)PGS(1)EVPGDK	3	-4.7309	26											1.22807		1.08576													1.17093	0.925047	0.616449	0.671812	1.08953	0.630137	0.76607	0.547185
Q05655	141	0.083	Down	0.0152989	T	Protein kinase C delta type OS=Homo sapiens OX=9606 GN=PRKCD PE=1 SV=2	PRKCD	1	7.88457e-05	135.13	SEDEAKFPT(1)MNR	2	-1.3631	15	7.05272	4.6327	2.54021																						0.649552	0.600546	0.556765	0.624676					0.47993
Q05655	664	0.175	Down	0.0020412	S	Protein kinase C delta type OS=Homo sapiens OX=9606 GN=PRKCD PE=1 SV=2	PRKCD	1	0	320.65	NLIDSMDQSAFAGFS(1)FVNPK	2	6.2009	82	7.5993	8.77707	6.73814	5.42857	2.13248	3.69293	4.33007	5.03652	2.17609	1.0163		0.201283	0.236465	0.542331	0.943079	0.359726							0.238359		0.366748	0.683348	0.363919	0.569456	0.351648	0.556614	0.357355	0.520059	0.307155	0.0830904	0.980884
Q9Y3L3	626	0.154	Down	1.59186e-05	T	SH3 domain-binding protein 1 OS=Homo sapiens OX=9606 GN=SH3BP1 PE=1 SV=3	SH3BP1	0.999995	1.86663e-10	65.173	APTVPPPLPPT(1)PPQPAR	2	3.7097	20	4.7094	3.22281	2.94937															1.44097								0.612179	0.550703	0.475089		0.551829				1.06655
Q9Y3L3	550	0.485	Down	0.00123769	S	SH3 domain-binding protein 1 OS=Homo sapiens OX=9606 GN=SH3BP1 PE=1 SV=3	SH3BP1	0.999999	2.01228e-06	122.2	S(1)PPETAAPVEDMAR	2	-1.6022	36									0.958435	1.28421	2.39062	1.52536	1.56108	1.35332											0.694737	0.484776		0.492883		0.539634	0.470785	0.497159	1.27772	1.45998
Q9H2M9	450	2.444	Up	1.93198e-05	S	Rab3 GTPase-activating protein non-catalytic subunit OS=Homo sapiens OX=9606 GN=RAB3GAP2 PE=1 SV=1	RAB3GAP2	1	1.52816e-06	175.62	ADFS(1)PFGNSQGPSR	2	-3.2352	31						0.330303		0.323358		0.465717	0.51468	0.510222	0.44694	0.448454	0.505788	1.30909		1.27285					1.24214		0.767421	0.820488	1.06998		0.841713	1.05128	0.845946	0.606618	0.751106
P17026	49	0.426	Down	0.0466	S	Zinc finger protein 22 OS=Homo sapiens OX=9606 GN=ZNF22 PE=1 SV=3	ZNF22	1	1.10302e-15	163.93	RS(1)LDDKPYK	2	-4.6569	35											1.77219	1.50805	0.841642	0.909091	2.80147										0.38566	0.567039	0.717712		0.796623	0.789216	0.930046	0.38191	0.787736
O60610	22	0.459	Down	0.00120113	S	Protein diaphanous homolog 1 OS=Homo sapiens OX=9606 GN=DIAPH1 PE=1 SV=2	DIAPH1	0.999999	2.97582e-06	143.56	GRS(1)PDELPSAGGDGGK	2	-4.4479	20											1.27145	1.00124	1.14119	1.29339	0.951987											0.419483	0.374909	0.937307	1.08818	0.73535	1.1394	0.887541
Q9UDT6	923	0.244	Down	1.5114e-08	S	CAP-Gly domain-containing linker protein 2 OS=Homo sapiens OX=9606 GN=CLIP2 PE=1 SV=1	CLIP2	1	1.16971e-08	189.07	VLLLEANRHS(1)PGPER	2	-2.2177	80	2.25369	1.51122	2.19716	2.50488	2.87551	2.28438	2.65037	2.58993	2.23635	1.60798	0.408051	1.00282	1.04772	3.12646	2.2965	2.84005						0.357583	2.65647		0.63626	0.615764	0.401015	0.604675	0.384615	0.696567	0.443249	0.574724	0.260647	0.316801	0.705387
Q8TC07	70	0.6	Down	0.0190379	S	TBC1 domain family member 15 OS=Homo sapiens OX=9606 GN=TBC1D15 PE=1 SV=2	TBC1D15	0.999111	1.67698e-05	186.55	KDS(0.999)S(0.001)SVVEWTQAPK	2	-3.1059	32		1.54658	1.88945	1.12837	1.35409	1.00603	1.16388	1.1742	1.31953	0.553613		0.653846		0.88961	0.538745	0.288035									0.649848	0.874002	0.321021	1.75763	0.610039	0.926973	0.567121	0.700321	0.446048
Q13443	758	0.211	Down	0.033002	S	Disintegrin and metalloproteinase domain-containing protein 9 OS=Homo sapiens OX=9606 GN=ADAM9 PE=1 SV=1	ADAM9	1	9.9768e-17	144.47	HVS(1)PVTPPR	2	-5.8041	13										3.44675	3.02707	5.28793	1.54974	1.7486	8.73239										0.837054		1.4326	0.660152	1.02637
Q9Y2L9	568	0.091	Down	0.030035	T	Leucine-rich repeat and calponin homology domain-containing protein 1 OS=Homo sapiens OX=9606 GN=LRCH1 PE=1 SV=3	LRCH1	1	4.34557e-68	224.52	NLESIDPQFT(1)IR	2	-2.4026	26	7.13466	4.32838	1.71553																						0.397485	0.672449	1.06517	1.39372	0.464079	0.583404		0.712863	1.01308
Q96HC4	111	0.391	Down	9.974e-05	S	PDZ and LIM domain protein 5 OS=Homo sapiens OX=9606 GN=PDLIM5 PE=1 SV=5	PDLIM5	0.999298	1.55348e-169	285.32	EVVKPVPIT(0.001)S(0.999)PAVSK	2	2.8243	56	2.07219	2.33126	3.01278	3.17279	3.20952	2.88339	2.79599	2.51011	2.67138	0.964985	0.453271	0.906027	0.917808	1.87558	1.7884	2.63995						0.314516	2.35213	0.551952	0.603496	0.825121	0.678657	0.602729		0.527666	0.571686	0.0234302	0.440496		0.769231
Q7Z460	797	0.126	Down	2.7512e-08	S	CLIP-associating protein 1 OS=Homo sapiens OX=9606 GN=CLASP1 PE=1 SV=1	CLASP1	0.998269	0	356.53	VLST(0.001)S(0.998)T(0.001)DLEAAVADALK	2	4.8047	17	1.60455	1.51152	2.62682	1.94906	1.67786	1.89491	2.40964	2.44186	2.45778							1.26688
Q9UNH7	13	0.537	Down	0.0089248	S	Sorting nexin-6 OS=Homo sapiens OX=9606 GN=SNX6 PE=1 SV=1	SNX6	1	7.88839e-13	131.63	MMEGLDDGPDFLS(1)EEDR	2	8.7598	23	1.0774		1.59894		1.36598	1.33436	1.18911	1.77857	1.6962							2.58699	0.8093	1.11957	2.13487	3.29443	2.29204		3.47547	1.26528
P42566	796	0.638	Down	0.00188246	S	Epidermal growth factor receptor substrate 15 OS=Homo sapiens OX=9606 GN=EPS15 PE=1 SV=2	EPS15	1	1.02218e-53	255.37	S(1)INKLDS(1)PDPFK	2	-3.9764	163	1.56598	1.546	1.60276	1.66229	1.36717	1.57462	1.60331	1.51083	1.23645	0.972642	0.759596	1.14618	1.25147	1.49876	1.48077	1.59721	0.291908	0.416427	0.240203	0.0653635	0.137396	0.517808	1.74228	0.368874	1.01857	1.30843	0.83297	1.11574	0.820559	1.04232	1.02962	1.28969	0.742411	1.58667	1.37154
P42566	324	0.144	Down	0.00187818	S	Epidermal growth factor receptor substrate 15 OS=Homo sapiens OX=9606 GN=EPS15 PE=1 SV=2	EPS15	0.999908	8.65953e-147	269.09	NIIGSS(1)PVADFSAIK	2	-2.7337	40	3.50587	3.10256	3.73241		4.68045	5.34449	5.80716	5.0879	4.68227	0.317925		0.374308	0.291749	0.290323	0.318047	5.22235							6.59976		0.207781	0.311303		0.225926	0.153291	0.270601	0.221254		0.274068		0.343829
P42566	8	0.347	Down	0.0053619	S	Epidermal growth factor receptor substrate 15 OS=Homo sapiens OX=9606 GN=EPS15 PE=1 SV=2	EPS15	0.999974	3.27191e-18	131.67	AAAAQLS(1)LTQLSSGNPVYEK	2	7.0868	22	2.38856		2.52	2.29041	2	2.30126	2.51377	2.28153	2.03818	0.331132													5.22328				0.265069	0.218519
Q8WYJ6	206	0.156	Down	0.00097761	S	Septin-1 OS=Homo sapiens OX=9606 GN=SEPTIN1 PE=1 SV=2	SEPTIN1	1	2.79564e-201	286.72	EEEIHIYQFPECDS(1)DEDEDFKR	3	-2.9252	46	1.4835			1.72252	2.05175	1.82197	1.34	1.2638		1.05431		1.47719	0.692174	4.08581	4.04921													0.460282	0.374209	0.416208		0.385144	0.404417
Q8WYJ6	248	0.263	Down	1.2289e-06	S	Septin-1 OS=Homo sapiens OX=9606 GN=SEPTIN1 PE=1 SV=2	SEPTIN1	0.999998	6.42996e-34	209.28	RYS(1)WGTVEVENPHHCDFLNLR	4	-7.9628	63	2.74917	1.36967	1.88187	2.17838	2.49082	1.79735	1.41	2.25562	1.77932	1.60863		1.00877	1.26261	4.78459	3.61336								1.23551		0.401882	0.556708	0.246914	0.501856	0.265032		0.210458	0.386392
P08238	226	0.341	Down	0.041824	S	Heat shock protein HSP 90-beta OS=Homo sapiens OX=9606 GN=HSP90AB1 PE=1 SV=4	HSP90AB1	1	0	318.72	EREKEIS(1)DDEAEEEK	2	0.70773	96										0.171123	1.81472	2.20721	1.68296	1.44865	2.65217				0.13884		0.0581498		0.368343		0.930151	1.02834	1.18959	0.849953	1.01096	0.92469	0.953876	0.88999	1.86012
Q5M775	78	0.36	Down	0.00015664	T	Cytospin-B OS=Homo sapiens OX=9606 GN=SPECC1 PE=1 SV=1	SPECC1	0.99936	2.00176e-31	221.62	T(0.001)AT(0.999)AGAISELTESR	2	2.9446	26					1.86846	1.43761			1.88571			1.26143	1.1778	2.37099	2.62738										0.667225	0.52551	0.353642	0.56378	0.320449	0.366901	0.534795	0.62735	0.445979
Q5M775	55	0.089	Down	0.0052638	S	Cytospin-B OS=Homo sapiens OX=9606 GN=SPECC1 PE=1 SV=1	SPECC1	0.998329	5.00683e-165	272.63	AS(0.002)S(0.998)EDTLNKPGSTAASGVVR	2	1.7612	33		2.67279	3.58484	4.25205		3			4.74	0.17395		0.486083	0.400862	3.03068	2.97747	5.04185									0.109807	0.136297		0.15748		0.177986
P30041	177	8.049	Up	0.0060633	T	Peroxiredoxin-6 OS=Homo sapiens OX=9606 GN=PRDX6 PE=1 SV=3	PRDX6	1	7.08338e-07	130.99	VAT(1)PVDWK	2	-2.2093	27				0.339683			0.342059							0.225216	0.17729	1.8996		8.75248							0.97995	0.930061	0.0359138	0.490122	0.992569	0.757937	0.793878	0.507177	1.13366
P02671	524	0.657	Down	0.044018	S	Fibrinogen alpha chain OS=Homo sapiens OX=9606 GN=FGA PE=1 SV=2	FGA	0.999867	0	336.59	HPDEAAFFDTAS(1)TGK	2	1.0505	49	2.94977	2.9023	1.53072	1.24548	1.50718	1.40241	1.31375	1.2565	1.15645	1.45721	0.635733	0.93913	0.761905	0.951515	0.985825	0.542169							0.519873		0.923077	1.30364		0.877159	0.81256	0.772912	0.78915	1.30297	0.994505	0.0839202
P02671	572	0.395	Down	0.0047845	S	Fibrinogen alpha chain OS=Homo sapiens OX=9606 GN=FGA PE=1 SV=2	FGA	1	1.15884e-18	213.91	ESSSHHPGIAEFPS(1)RGK	3	-6.4508	56										1.62836	0.599306	1.38357	2.14952	1.36537	2.04124										0.815385	0.632371	0.694397	0.830134			0.406346	0.518587	0.179121
P02671	549	3.166	Up	0.039924	S	Fibrinogen alpha chain OS=Homo sapiens OX=9606 GN=FGA PE=1 SV=2	FGA	0.999719	1.02953e-06	145.95	GS(1)ESGIFTNTK	2	-5.5048	8							1.5425				0.499566	0.451208			0.661082																		1.0011
Q14162	589	0.184	Down	0.0054411	S	Scavenger receptor class F member 1 OS=Homo sapiens OX=9606 GN=SCARF1 PE=1 SV=3	SCARF1	0.999814	2.38582e-16	204.33	RPS(1)VSFAEGTK	2	-4.1424	49	7.65647	5.8858			6.00847	0.835648	2.29367		6.06649	1.17493	0.737918	1.20209	0.706897	1.16135	1.33187	1.22161		0.735294						0.167292		1.60497	0.4808	0.652612	0.946168	1.77701	0.710474		1.99537
Q14162	611	0.24	Down	0.0020437	S	Scavenger receptor class F member 1 OS=Homo sapiens OX=9606 GN=SCARF1 PE=1 SV=3	SCARF1	0.999686	2.73197e-08	153.25	RS(0.001)S(0.999)GELSS(1)PLR	2	-4.1465	56	2.51294	1.39506	1.79863	2.17308	6.26836	7.75694	7.93418	6.49887	8.24734			0.166884		1.60956	2.70769		0.341089		0.0761794			1.18113	0.638941	2.8162	0.520588	0.632054	0.644	0.560953	0.729015	1.53047		0.392308	1.27578		1.01336
Q14162	799	0.291	Down	0.0192775	S	Scavenger receptor class F member 1 OS=Homo sapiens OX=9606 GN=SCARF1 PE=1 SV=3	SCARF1	1	1.31318e-18	160.09	AQEPVSGCGS(1)PEQDPQK	2	2.6208	21												1.00913		1.91235	4.25055										0.565686	0.926637	0.5768	0.429881		1.17729	0.450593	0.516239	0.641947
Q6PCE3	175	0.085	Down	6.0996e-05	S	Glucose 1,6-bisphosphate synthase OS=Homo sapiens OX=9606 GN=PGM2L1 PE=1 SV=3	PGM2L1	0.999992	1.43332e-84	261.63	AVAGVMITAS(1)HNR	2	-0.89652	58	3.1825	4.98687	2.5	2.23333	2.0117	4.99812	8.33668	4.81452	2.20211	0.254149		0.397661		2.40824	3.26071	2.71322							0.700925			0.70019	0.157676	0.195569	0.204324	0.32021	0.210066	0.293867	0.179904
Q13263	50	0.143	Down	0.00101933	S	Transcription intermediary factor 1-beta OS=Homo sapiens OX=9606 GN=TRIM28 PE=1 SV=5	TRIM28	0.985968	0	356.06	STAPSAAASASASAAAS(0.014)S(0.986)PAGGGAEALELLEHCGVCR	3	-1.086	54			7.01818		5.44545	5.73356	5.87023	10.5434	5.62255	0.56697		0.634051	0.635647												0.599539	0.531447	0.555924	0.679174	0.550494	0.625458	0.524401		0.525994
Q13263	19	0.023	Down	1.99002e-05	S	Transcription intermediary factor 1-beta OS=Homo sapiens OX=9606 GN=TRIM28 PE=1 SV=5	TRIM28	1	0	449.09	AASAAAASAAAASAASGS(1)PGPGEGSAGGEK	2	0.98633	99		37.5938	23.4182	12.125	10.1841	12.3633	14.0534	22.1618	12.6838	0.749025	0.181529	0.960861	1.03943	0.232877	2.56156	5.31833							7.88846		0.138355	0.235063	0.223695	0.267355	0.441913	0.624542	0.746229	0.136725	0.398318		0.0622867
Q13263	473	0.284	Down	1.4631e-07	S	Transcription intermediary factor 1-beta OS=Homo sapiens OX=9606 GN=TRIM28 PE=1 SV=5	TRIM28	1	1.60701e-216	302.33	S(1)GEGEVSGLMR	2	-0.10512	69		4.5625	4.28485	2.67434	2.75909	2.90311	3.45802	3.11561	2.81127	1.06372			1.09621	2.71233	2.16817	2.63023		0.302326				0.259675			0.923136	1.06289	0.830157	1.03565	0.962035	1.09341	0.898846	0.984102	0.881498	0.540431	0.546075
Q5VWJ9	40	0.526	Down	0.0177641	S	Sorting nexin-30 OS=Homo sapiens OX=9606 GN=SNX30 PE=1 SV=1	SNX30	0.999725	2.418e-59	171.6	DMPHPLAGSSSEEAVGGDSTPS(1)PDLLMAR	3	-1.2863	33			0.729498		2.28097			1.41402		0.985621		0.949224			2.04215	4.48043									0.441337	0.708661		0.638183	0.448363		0.421769	0.378921	0.697747
Q9NR19	30	0.418	Down	0.0059589	S	Acetyl-coenzyme A synthetase, cytoplasmic OS=Homo sapiens OX=9606 GN=ACSS2 PE=1 SV=1	ACSS2	1	1.19019e-07	142.71	SWS(1)PPPEVSR	2	-6.824	52	3.91484	1.16249	2.24339	7.52852	2.9799	1.5421	3.12048	5.90415	1.475	0.822609		1.95222		2.42222	0.733157	5.48923	0.327248	1.16114				0.841979	2.80514	0.980905	1.8063	0.429027	0.414781	0.499305	0.446809	0.805217	0.475751	0.496084	0.692571	1.46344	1.62914
Q12912	363	0.436	Down	0.0127352	S	Lymphoid-restricted membrane protein OS=Homo sapiens OX=9606 GN=LRMP PE=1 SV=3	LRMP	0.999505	1.25568e-05	153.18	SAS(1)LNSKPSSLR	2	-2.2308	20										2.24866	1.09951	1.81406	0.793987	0.7261	0.831063										1.00121	0.771493					0.620896	0.966942	0.293932
P13747	353	0.275	Down	0.00035991	S	HLA class I histocompatibility antigen, alpha chain E OS=Homo sapiens OX=9606 GN=HLA-E PE=1 SV=4	HLA-E	0.960688	4.77444e-11	199.04	AEWSDSAQGS(0.961)ES(0.038)HS(0.002)L	2	-0.42869	6										0.907099		1.09343	1.21533		1
Q5JSL3	440	0.514	Down	0.0070431	S	Dedicator of cytokinesis protein 11 OS=Homo sapiens OX=9606 GN=DOCK11 PE=1 SV=2	DOCK11	0.999794	0	328.19	EMLWGSSTQLASDGS(1)PK	2	5.5653	102	0.917515	1.00572	1.76199	2.40837	1.734	1.97879	2.57301	2.03722	2.36505	2.93124	1.2761	1.63245	2.28834		1.97653	3.3832	0.101499	0.908133	0.0248322			0.0811989	3.65849	1.02102	1.1464	1.11535	1.16163	1.19471	0.927625	1.09505	1.25319	1.20258	0.900104	0.0732984	0.187883
Q5JSL3	158	0.556	Down	0.0189358	S	Dedicator of cytokinesis protein 11 OS=Homo sapiens OX=9606 GN=DOCK11 PE=1 SV=2	DOCK11	0.925766	1.27172e-49	152.43	IPNHVFEIDEDCEKDEDS(0.01)S(0.062)S(0.926)LCS(0.002)QK	3	-1.7586	29										1.55796	0.785714		1.5092	2.19476	1.64801	2.43852									0.968123	0.737048					0.917538	1.12178	0.645161
Q96RU3	521	0.196	Down	0.046102	S	Formin-binding protein 1 OS=Homo sapiens OX=9606 GN=FNBP1 PE=1 SV=2	FNBP1	0.998227	2.34321e-11	112.06	ES(0.002)PDGS(0.998)YTEEQSQESEMK	2	-0.51131	15														7.33562	1.61478											0.646377					0.448026		0.53563
Q12802	2467	0.563	Down	0.0047367	T	A-kinase anchor protein 13 OS=Homo sapiens OX=9606 GN=AKAP13 PE=1 SV=2	AKAP13	1	3.60361e-97	284.14	RAET(1)FGGFDSHQMNASK	3	-6.0889	103	2.74556	2.00567	2.02387	1.09813	3.24359	2.104	1.42115	2.38874	1.38801	8.08333	1.10423	1.23615	1.1832	3.57333	1.20695		0.206471	0.936364	0.600114			1.98033		0.96011	1.17104	1.07803	0.989392	1.78636	0.654406	1.45208	0.867435	0.960117	0.485484	0.378007	0.534222
Q12802	1647	0.429	Down	0.043596	S	A-kinase anchor protein 13 OS=Homo sapiens OX=9606 GN=AKAP13 PE=1 SV=2	AKAP13	0.999912	1.28215e-11	145.73	VDSLVSLS(1)EEDLESDQR	2	-0.48161	16							1.15054			3.60556		1.17493		2.14222												0.947639		1.63375		1.38658	0.721422	0.817121	0.545968
Q12802	1642	0.391	Down	0.00062432	S	A-kinase anchor protein 13 OS=Homo sapiens OX=9606 GN=AKAP13 PE=1 SV=2	AKAP13	1	8.89429e-33	198.04	VDS(1)LVSLSEEDLESDQR	2	3.8209	50	2.24458	2.43909	2.43236	1.35981	2.60256	2.656	1.82975	2.44504	1.80599	4.82222	1.71824	1.15015	0.628938		0.922591		0.217987	1.28182						1.86107	1.1598	1.22485	1.10318	1.98743	1.21916	2.08786	1.17867	1.12354	0.726613		0.344889
Q12802	1929	0.261	Down	0.00057789	S	A-kinase anchor protein 13 OS=Homo sapiens OX=9606 GN=AKAP13 PE=1 SV=2	AKAP13	0.995836	2.44489e-07	197.79	FLSHS(0.996)T(0.004)DSLNK	2	-1.8168	41	8.20118	3.07082		1.69626	1.32051	4.27733	1.50358	1.3244	1.62776	9.17222	0.977199	1.17055	0.696616	3.28											1.00499	0.775154	0.662488	1.41113	0.575479	1.17093	0.764649	0.808366	0.741935		0.213778
P20042	111	0.068	Down	0.0138383	T	Eukaryotic translation initiation factor 2 subunit 2 OS=Homo sapiens OX=9606 GN=EIF2S2 PE=1 SV=2	EIF2S2	0.999794	4.73849e-25	68.127	IESDVQEPT(1)EPEDDLDIMLGNK	2	5.4703	10	6.10942		5.27235													1.81463	0.593958	0.990664								0.172794
P20042	2	0.134	Down	2.3313e-05	S	Eukaryotic translation initiation factor 2 subunit 2 OS=Homo sapiens OX=9606 GN=EIF2S2 PE=1 SV=2	EIF2S2	1	1.22116e-244	299.1	S(1)GDEMIFDPT(0.042)MS(0.958)KK	2	-3.3186	231	3.41033	4.87	5.56757	6.63904	5.8847	9.0512	7.69421	7.17452	6.37143	1.08934	0.306522	0.76673	0.692847	1.53186	1.81432	4.44388	0.590886	1.20954	0.799817	0.705766	0.804416	1.23266	4.98246	1.66561	0.55608	0.678922	0.586169	0.550371	0.370103	0.424971	0.52	0.37931	0.355872	0.713122	0.623142
O43741	108	0.172	Down	0.0098178	S	5'-AMP-activated protein kinase subunit beta-2 OS=Homo sapiens OX=9606 GN=PRKAB2 PE=1 SV=1	PRKAB2	1	1.65405e-39	216.4	S(1)HNDFVAILDLPEGEHQYK	3	-7.9872	68	2.20786	1.6865	1.96434	1.839	2.01503	1.71463		1.50765	1.74568					3.02635	1.59179	1.93112										0.395978		0.258065
Q9Y490	1637	2.592	Up	5.5456e-05	S	Talin-1 OS=Homo sapiens OX=9606 GN=TLN1 PE=1 SV=3	TLN1	1	4.84416e-15	173.26	DPPSWSVLAGHS(1)R	2	-1.9846	35				0.777273	0.209269	0.644634	0.304662	0.796844	0.560959	0.373134				0.300181				0.778271					2.39677		0.880402	0.813307	0.856061	0.649897	0.54618	0.458915	0.62246	0.575688	0.570738		2.97719
Q9Y490	1021	5.435	Up	1.6277e-12	S	Talin-1 OS=Homo sapiens OX=9606 GN=TLN1 PE=1 SV=3	TLN1	1	0	321.81	ASVPTIQDQASAMQLS(1)QCAK	2	2.5934	63	0.204493	0.158544		0.233117	0.295438	0.259162	0.228496		0.23451	0.351679	0.198317	0.227384	0.453358	0.188668	0.185905	1.32718	1.06834	0.756098					1.19031	1.2065	1.2392	1.73386	1.46537	1.35934	0.963512	0.549612	0.927273	0.510321	0.795647	1.01079	3.37072
Q9Y490	1225	3.077	Up	0.0038796	S	Talin-1 OS=Homo sapiens OX=9606 GN=TLN1 PE=1 SV=3	TLN1	0.995798	4.69492e-18	161.33	LLS(0.996)DS(0.004)LPPSTGTFQEAQSR	2	-3.307	69				0.119481	0.725561				0.632245	0.697761	0.590144	0.312143	0.499067	0.245931	0.0388821	1.65627							2.29743	2.66589	1.19095	1.02185	0.849567	0.664271	0.482326	0.452713	1.02995	0.65367	0.644498		1.61407
Q9Y490	1201	20.412	Up	0.0107159	S	Talin-1 OS=Homo sapiens OX=9606 GN=TLN1 PE=1 SV=3	TLN1	1	8.97804e-17	142.56	CVS(1)CLPGQR	2	-6.853	53				0.207792		0.234948				0.103545	0.143029	0.118989		0.0590717	0.149453	2.77721	2.97267	3.23282	2.30237	2.19797	2.52715	3.40139	4.5015	0.566125		0.142999	0.176407	0.141684	0.13569	0.118605	0.124064		0.428053	1.14748	7.95817
Q9Y490	729	1.82	Up	0.0194401	S	Talin-1 OS=Homo sapiens OX=9606 GN=TLN1 PE=1 SV=3	TLN1	0.974735	1.27206e-26	164.43	VVAPT(0.001)IS(0.024)S(0.975)PVCQEQLVEAGR	2	-1.0427	18										0.385261	0.257212			0.443038		2.69255							2.34051		0.538693		0.522727				0.53369	0.392202	0.423216		1.84411
Q9Y490	354	0.499	Down	0.00046476	T	Talin-1 OS=Homo sapiens OX=9606 GN=TLN1 PE=1 SV=3	TLN1	1	1.11522e-09	186.39	EVIQEWNLT(1)NIKR	2	-3.7322	28	0.567972	0.656385	0.857732	0.982468	1.33961	1.01963	1.09849	0.975674	1.17322	1.04104	1.08534	1.0709	1.41138		0.955043											0.539225	0.701299	0.580082	0.655644	0.389147	0.731551		0.847642
P00491	33	0.164	Down	0.00075826	S	Purine nucleoside phosphorylase OS=Homo sapiens OX=9606 GN=PNP PE=1 SV=2	PNP	1	1.76392e-21	182.12	HRPQVAIICGS(1)GLGGLTDK	3	0.4058	27	0.750199	0.471664		1.29826	0.773163	1.17907	1.2273	1.41155	0.633359	0.436858		0.462403	0.211144	1.73169	1.87709	1.39436							1.45304			0.165989
Q96CX2	185	0.511	Down	0.00158401	S	BTB/POZ domain-containing protein KCTD12 OS=Homo sapiens OX=9606 GN=KCTD12 PE=1 SV=1	KCTD12	0.999992	0	319.35	S(1)PSGGAAGPLLTPSQSLDGSR	2	-1.3557	46					1.13573	2.34637	1.48404		1.33174	2.29688	1.0991	1.41538	1.45389	2.26923	3.49457		0.422606	1.32105			0.235675	0.351852		1.47283	1.12329		1.17061	1.36481	1.85466	1.16019	1.15225	1.17842	1.0724	0.383429	0.359908
Q96JG6	561	1.645	Up	0.0074951	S	Syndetin OS=Homo sapiens OX=9606 GN=VPS50 PE=1 SV=3	VPS50	1	5.4928e-13	149.6	SAYQEYDS(1)DS(1)DVPEELKR	2	1.8203	61				0.494505			0.787776	0.439379				0.98103	0.706468		0.652908		0.960976						0.79684		0.77193	0.917526			0.851789		0.949395	2.84803		1.07838
Q96G03	165	0.051	Down	0.0094604	S	Phosphoglucomutase-2 OS=Homo sapiens OX=9606 GN=PGM2 PE=1 SV=4	PGM2	0.999988	2.04587e-56	236.37	LCAGIMITAS(1)HNPK	2	3.6229	87	2.76527	2.95349	1.08497	4.80678	2.82911	3.38315	5.83048	10.0217	2.68942	0.487242		0.122768		1.22874	1.218	0.735115							0.867347			0.0139925						0.0371058
Q9NZT2	378	0.574	Down	0.0022838	S	Opioid growth factor receptor OS=Homo sapiens OX=9606 GN=OGFR PE=1 SV=3	OGFR	1	1.70643e-143	312.31	SQGDEAGGHGEDRPEPLS(1)PK	3	-2.2111	46										1.1575	1.22633	1.40607	1.17857	1.51331	2.38618										0.834123	1.15328	0.776403	1.02503	0.897089	1.30828	1.0558	0.87917	1.10066
P53396	481	25.018	Up	0.003503	S	ATP-citrate synthase OS=Homo sapiens OX=9606 GN=ACLY PE=1 SV=3	ACLY	0.999996	1.96962e-15	218.9	AKPAMPQDSVPS(1)PR	2	-4.2562	86			0.379793	0.254496	0.0846945	0.428735	0.0774977		0.152532	0.542457	0.959627	0.316508	0.481577	0.192677	0.186945	0.226657	9.59729	8.68895	5.09823	15.4211	13.7171	1.37086	0.0122478	0.26506	0.633166	0.468551	0.388446	0.525817	0.353741	0.390779	0.261728	0.559341	0.497549	15.5482	8.69427
O95671	239	0.421	Down	0.0125009	S	Probable bifunctional dTTP/UTP pyrophosphatase/methyltransferase protein OS=Homo sapiens OX=9606 GN=ASMTL PE=1 SV=3	ASMTL	1	0	325.71	HDSIPAADTFEDLS(1)DVEGGGSEPTQR	3	3.1932	40	0.366957		0.481308	2.5286	1.89348	1.69692	2.01616	2.19064	1.14388			1.03234		1.94228	2.55319	1.80068		0.107143					1.5324		0.930467	1.23357	0.806172	1.19934	0.769444	0.951515	0.850791	0.628717	0.583116	0.296543	0.453268
Q8NBR6	94	1.876	Up	0.0031561	S	Ubiquitin carboxyl-terminal hydrolase MINDY-2 OS=Homo sapiens OX=9606 GN=MINDY2 PE=1 SV=2	MINDY2	1	2.1034e-169	266.35	DSGLES(1)PAAAEAPLR	2	-3.5495	45				0.997305		0.796296	0.771429			0.640671				0.740525				0.984993					1.61799									0.771341
O43396	113	0.235	Down	0.038157	S	Thioredoxin-like protein 1 OS=Homo sapiens OX=9606 GN=TXNL1 PE=1 SV=3	TXNL1	0.999878	1.64865e-12	140.22	QHLENDPGS(1)NEDTDIPK	2	-2.0201	18				6.61658							0.802379	1.44324	1.46588	3.63319											0.827238	0.549367		1.04048		0.815152	0.5375	0.574099
P40818	718	2.04	Up	0.00088158	S	Ubiquitin carboxyl-terminal hydrolase 8 OS=Homo sapiens OX=9606 GN=USP8 PE=1 SV=1	USP8	0.999962	0	345.21	SYS(1)SPDITQAIQEEEKR	3	-9.4273	102										0.639576	0.485844		0.702488												1.4296	1.31288	1.23788	1.53861	1.08222	1.91206		1.40121	0.594784
Q8WXG6	818	0.481	Down	0.0166446	S	MAP kinase-activating death domain protein OS=Homo sapiens OX=9606 GN=MADD PE=1 SV=2	MADD	0.999996	7.16887e-06	160.52	LAS(1)DSDAESDSR	2	-3.1423	19												1.715	0.745283	1.06378	1.29549											1.01196		0.39103	0.614958	1.16644	0.553279		0.65581
Q9P270	315	0.099	Down	0.00033953	S	SLAIN motif-containing protein 2 OS=Homo sapiens OX=9606 GN=SLAIN2 PE=1 SV=2	SLAIN2	0.906319	2.36084e-83	138.16	RGT(0.094)FS(0.906)DQELDAQSLDDEDDNMHHAVYPAVNR	4	-0.1108	17	3.62671	3.79688	2.31908			1.4806								1.64516	1.71389	2.02426							1.61495
Q9Y520	822	0.55	Down	0.0045629	T	Protein PRRC2C OS=Homo sapiens OX=9606 GN=PRRC2C PE=1 SV=4	PRRC2C	0.861798	8.93499e-18	108.39	MLWGSDPYPHAEPQQAT(0.138)T(0.862)PK	3	-5.2894	21										1.14484	1.14336	0.763113													0.679155	0.933718	0.635149	0.745977		1.15359	0.677528	0.491352	3.26728
Q9ULQ0	318	0.282	Down	3.2461e-06	S	Striatin-interacting protein 2 OS=Homo sapiens OX=9606 GN=STRIP2 PE=1 SV=2	STRIP2	0.999945	1.08063e-132	244.49	AAS(1)PPSYTLDLGESQLAPPPSK	2	5.8485	67	3.79196			1.70251	2.54197	1.90537	1.93075	1.73946	2.79443	2.30243	0.56352	1.11708	0.768733	1.35379	1.45207	1.87981							0.927725	0.343416	1.05592	1.58835	0.673958	0.754195	0.641525	0.863839	0.427454	0.622403	0.271496		0.283279
P98172	292	0.366	Down	0.02856	S	Ephrin-B1 OS=Homo sapiens OX=9606 GN=EFNB1 PE=1 SV=1	EFNB1	0.999893	0	391.33	GGS(1)GTAGTEPSDIIIPLR	2	-0.43889	38	3.4219	1.4	2.12255	2.80705	3.00268	2.26377	3.17515	2.72338	2.83508	0.548753	0.473016	0.371144	0.347826	0.245375	0.15056	5.18031					1.08251		5.38362		0.171569	0.179793	0.214724	0.216858		0.127244	0.165248	0.10356	0.145996
P02545	390	0.242	Down	0.0038449	S	Prelamin-A/C OS=Homo sapiens OX=9606 GN=LMNA PE=1 SV=1	LMNA	0.999982	0.000231864	119.52	LRLS(1)PS(0.899)PT(0.059)S(0.042)QR	2	-5.9583	24			1.95674	3.00282				6.95078				1.81307			2.46377							0.79852			0.914661	0.377378	1.00208		0.735905	0.353525		0.916372	1.00665		1.38468
P02545	22	0.427	Down	0.032641	S	Prelamin-A/C OS=Homo sapiens OX=9606 GN=LMNA PE=1 SV=1	LMNA	0.937639	8.45694e-32	230.55	SGAQASST(0.004)PLS(0.938)PT(0.058)R	2	2.236	18			2.72265			4.09091	1.86072					1.67514			2.04348										0.739606	0.852008	0.819315	0.750943	0.608309	1.05958	0.829646	0.888104	1.14495
P02545	392	0.432	Down	0.0094796	S	Prelamin-A/C OS=Homo sapiens OX=9606 GN=LMNA PE=1 SV=1	LMNA	0.996032	0.00555879	110.14	LRLS(1)PS(0.996)PT(0.004)SQR	2	-4.7877	15				3.03099								1.8294			2.48696							0.805918			0.923414	0.0147992	1.01142		0.742829			0.924617	1.01596		1.39701
Q04759	538	0.392	Down	0.040437	T	Protein kinase C theta type OS=Homo sapiens OX=9606 GN=PRKCQ PE=1 SV=3	PRKCQ	0.999998	0	380.02	TNT(1)FCGTPDYIAPEILLGQK	2	7.9287	77	8.74899	6.93833	7.57143	2.44587	2.0838	2.48244	2.61569	2.41682	2.07219		0.458216	0.454627			0.903686	1.5936							1.64917		0.350725	0.539595		0.489796	0.487741	0.491011	0.466233		0.384206	2.12977	1.32258
Q04759	323	0.575	Down	0.0103404	S	Protein kinase C theta type OS=Homo sapiens OX=9606 GN=PRKCQ PE=1 SV=3	PRKCQ	1	2.97004e-11	146.34	EGPVEIGLPCS(1)IKNEAR	3	-11.857	40			2.2	1.50826	1.27933	1.72274	1.75686		1.18259		0.91831	1.17071	0.593535	0.803468	1.26516										0.481884	1.12707	0.64996	0.701727	0.445709	0.55618	0.591538	0.467282	0.658385
Q04759	695	0.418	Down	0.024015	S	Protein kinase C theta type OS=Homo sapiens OX=9606 GN=PRKCQ PE=1 SV=3	PRKCQ	1	8.17491e-07	190.87	NFS(1)FMNPGMER	2	-4.8397	78	4.77733	4.40529	5.84762	1.05505	0.573557	1.07394	1.27843	1.09839	0.622081	1.40242	1.12864	0.957772	1.00275	0.60501	0.736029	0.73095		0.344828			0.563183	1.14398	0.745856	0.313793	0.66087	1.06262	0.698488	0.890895	0.598074	0.820225	1.34337	0.723154	0.966282		0.562448
Q7KZI7	208	0.13	Down	0.0027183	T	Serine/threonine-protein kinase MARK2 OS=Homo sapiens OX=9606 GN=MARK2 PE=1 SV=2	MARK2	1	9.44871e-269	288.58	LDT(1)FCGSPPYAAPELFQGK	2	2.4893	48	5.17962	2.24495	5.66813	8.8984	15.1203	13.5639	10.1082	10.2788	11.373	0.948031	0.262045	0.294772	0.666667		0.68431	0.589916			0.137476			0.506494	0.572025		0.340635	0.39233	0.666667		0.293	0.4336	0.450855	0.23132	0.438163	0.383562	1.23222
Q7KZI7	456	0.576	Down	0.0176423	S	Serine/threonine-protein kinase MARK2 OS=Homo sapiens OX=9606 GN=MARK2 PE=1 SV=2	MARK2	1	4.03987e-05	144.51	VPAS(1)PLPGLER	2	-8.0921	42	2.1949	1.89298								1.99055	1.26439	0.939933		0.689655	1.03592	0.642017	0.486535		0.341597	0.759717	0.627917		0.759916	0.770701	1.05038		1.4432	1.01122	1.296	1.712	1.08333	1.33572	1.35807	1.17443	1.02222
O00567	314	0.354	Down	0.022624	S	Nucleolar protein 56 OS=Homo sapiens OX=9606 GN=NOP56 PE=1 SV=4	NOP56	0.998076	2.69495e-06	132.01	LIAHAGS(0.998)LT(0.002)NLAK	2	-5.3745	11										1.90476		2.96137	2.88938	2.19243	1.62552											0.339098		0.501678
Q9H7D0	1756	0.518	Down	0.035777	S	Dedicator of cytokinesis protein 5 OS=Homo sapiens OX=9606 GN=DOCK5 PE=1 SV=3	DOCK5	0.993299	0.000103895	130.65	APEPDLMS(0.993)PT(0.007)R	2	-8.2326	19	1.56313	1.37751															1.4282	0.829615						1.08947	0.853545	0.635631	0.650075		1.03986	0.965653			1.36886		0.67447
P10412	18	2.247	Up	0.0030791	T	Histone H1.4 OS=Homo sapiens OX=9606 GN=H1-4 PE=1 SV=2	H1-4	1	3.30097e-24	157.52	SETAPAAPAAPAPAEKT(1)PVK	2	-0.16699	63		0.882261	0.33908	0.411348	0.632447	0.682771	0.534179	0.295378	0.403402	3.90395	0.451282	0.724246	1.39342	0.915205	0.508703	1.97285	4.63333	0.839286				1.90214	0.933229		1.42347	0.562343	0.739355	1.05719	1.66359	0.823529	0.197953	1.53468	0.528926	4.34325	9.08108
Q05682	773	0.664	Down	0.032838	S	Caldesmon OS=Homo sapiens OX=9606 GN=CALD1 PE=1 SV=3	CALD1	0.978356	6.7422e-07	121.39	PSDLRPGDVS(0.978)S(0.022)KR	3	-6.0824	44										1.27247	0.779367	0.879893	1.27778	1.22193	1.38034										0.938478	0.798097	0.472473	0.888889	0.588556		1.37623	0.403429	0.457627
Q6PJF5	328	0.16	Down	0.010499	S	Inactive rhomboid protein 2 OS=Homo sapiens OX=9606 GN=RHBDF2 PE=1 SV=2	RHBDF2	1	6.6115e-17	96.204	GIPHS(1)AS(1)PVS(1)PDGVQIPLK	2	-0.82368	53				4.6615		3.33243																			0.762287		1.02772	0.891641				0.580981	0.288288
Q6PJF5	323	0.148	Down	0.0052641	S	Inactive rhomboid protein 2 OS=Homo sapiens OX=9606 GN=RHBDF2 PE=1 SV=2	RHBDF2	1	6.6115e-17	96.204	GIPHS(1)AS(1)PVS(1)PDGVQIPLK	2	-0.82368	42				4.88372		3.49459																			0.799398		1.07676	0.708204				0.60847	0.302067
Q9NZ52	425	0.649	Down	0.030363	S	ADP-ribosylation factor-binding protein GGA3 OS=Homo sapiens OX=9606 GN=GGA3 PE=1 SV=1	GGA3	1	2.01822e-55	245.85	EQS(1)DLDFFSPR	2	-4.7805	52		1.425	0.971591	0.738989	0.703971	1.34031	0.843911	0.657709	0.890411	1.68131	2.90058	1.57212	0.641007	0.604575	0.783646	0.2719	3.22407	1.37844	0.497212	0.816356	0.740279	0.448468	0.23524	1.82965	1.04157	0.910437	0.925976	1.50778	0.779089	1.17706	0.788301	1.35113	1.09677		0.908411
Q9Y5S9	56	0.442	Down	0.015999	S	RNA-binding protein 8A OS=Homo sapiens OX=9606 GN=RBM8A PE=1 SV=1	RBM8A	0.999543	1.63592e-16	91.993	MREDYDS(1)VEQDGDEPGPQR	3	3.8059	23											1.8	2.66777	2.1048												0.737872	1.05759	0.779412	0.785969		1.45491	0.627592	0.57619
P21333	1084	1.796	Up	9.6673e-05	S	Filamin-A OS=Homo sapiens OX=9606 GN=FLNA PE=1 SV=4	FLNA	0.999968	2.97715e-61	257.34	AFGPGLQGGSAGS(1)PAR	2	-4.149	42	0.425474		0.349791	0.520468	0.450751	0.537162	0.500817	0.497483	0.396605	0.802198		0.728377	1.16757		0.718284	0.611324					0.322034		0.809154	0.977273	0.991329	1.04057	0.955686	1.13742	0.963483	0.73434	0.943361	1.02996	0.867711
P21333	2158	1.683	Up	0.0073641	S	Filamin-A OS=Homo sapiens OX=9606 GN=FLNA PE=1 SV=4	FLNA	1	2.29466e-108	254.2	RAPS(1)VANVGS(1)HCDLS(1)LK	2	1.3358	203	0.687444	0.682037	0.656904	0.39599	0.69783	1.71706	1.52941	0.538591	0.560957	0.938776	0.354314	0.924232	0.909232	0.867374	0.507463	2.1316	4.63113	2.01838	1.46214	2.00277	1.58596	1.11929	0.542281	1.70455	1.07611	0.456604	1.1112	1.09099		0.0113208	0.0297122		0.0147955	1.75415	1.69309
P21333	2152	1.76	Up	0.00035734	S	Filamin-A OS=Homo sapiens OX=9606 GN=FLNA PE=1 SV=4	FLNA	1	1.75512e-284	287.51	RAPS(1)VANVGS(1)HCDLS(1)LK	2	1.3358	1204	0.728997	0.692603	0.61841	0.53467	0.738731	0.244932	0.260621	0.831376	0.660494	1.04317	0.615983	0.40243	1.05431	0.920424	0.754664	0.609028	1.1258	1.55147	1.01828	0.698061	0.607748	0.977909	1.34833	2.17355	1.18304	0.754717	1.13127	1.17363	1.17416	0.990189	1.19406	1.04236	1.17058	2.33183	0.871889
P21333	2338	1.596	Up	0.0112246	S	Filamin-A OS=Homo sapiens OX=9606 GN=FLNA PE=1 SV=4	FLNA	0.971118	3.99198e-06	139.61	LTVS(0.971)S(0.029)LQESGLK	2	-5.2604	44	0.319783			0.423559	0.477462		0.479575	0.425336		1.05808	0.347242	0.683345	0.890613	0.714412	0.593284	0.591431							0.58495		1.2052	1.06981	0.941472	0.957289	0.594569	0.580377	0.834726		0.849434	1.85973
P21333	2211	0.316	Down	0.00085863	T	Filamin-A OS=Homo sapiens OX=9606 GN=FLNA PE=1 SV=4	FLNA	0.94247	5.06718e-06	135.89	FVPAEMGT(0.024)HT(0.942)VS(0.034)VK	2	4.4042	19	1.16079			1.30744	1.64023	1.22973	1.30474	1.33138	1.45525	0.539246		0.621158	0.846393	1.31034	1.13246										0.300578	0.329245						0.436983
P21333	1459	1.597	Up	0.00045827	S	Filamin-A OS=Homo sapiens OX=9606 GN=FLNA PE=1 SV=4	FLNA	1	3.42558e-69	251.81	CSGPGLS(1)PGMVR	2	-4.1976	355	0.578139	0.51489	0.475314	0.624896	0.728715	0.719595	0.620098	0.610738	0.628858	1.27551	0.921499	1.10936	1.17998	1.07339	0.945896	1.21194	0.705757	1.65257	0.689295		0.322034	0.784978	1.05586	1.80579	1.04046	0.858491	0.853679	0.914578	0.832397	0.661132	0.803157	0.854339	0.831158	1.26244	1.5023
P21333	2339	0.321	Down	1.904e-08	S	Filamin-A OS=Homo sapiens OX=9606 GN=FLNA PE=1 SV=4	FLNA	0.999918	5.11332e-121	240.82	LTVSS(1)LQESGLK	2	4.8378	92	1.02981	1.03746	0.891213	1.6792	1.22705	1.64443	1.64542	1.4245	1.12114	2.9686	0.929986	1.61115	1.5834	2.19982	2.13526	1.17138	0.624733	1.65809	0.571802	0.282548	0.220339	0.313697	1.03413	1.18182	0.685934	0.55283	1.10284	0.450325	1.07491	0.276226	0.773445	0.493802			0.36682
P21333	2327	0.359	Down	0.025203	S	Filamin-A OS=Homo sapiens OX=9606 GN=FLNA PE=1 SV=4	FLNA	0.930257	2.68671e-34	128.31	FNEEHIPDS(0.001)PFVVPVAS(0.93)PS(0.069)GDAR	2	10.688	29	0.644083	0.53122		2.57895	2.2404	2.58361		2.42114					0.561676			1.84162							0.561676		0.357418				0.266854		0.364903
P62805	48	3.275	Up	0.00020125	S	Histone H4 OS=Homo sapiens OX=9606 GN=H4C1 PE=1 SV=2	H4C1	1	5.42679e-07	199.84	RIS(1)GLIYEETR	2	-3.8894	28	2.01569		0.701197	0.315313	1.06785		0.322	0.325794	0.619167	3.14286		17	10.8644	0.403391	0.204754								11.6383		2.17904	8.50769		4.44545	5.0566	8.45833	3.98361	8.33333	1.97927
O15027	1356	0.412	Down	0.02506	S	Protein transport protein Sec16A OS=Homo sapiens OX=9606 GN=SEC16A PE=1 SV=4	SEC16A	0.999194	0.000571396	108.2	S(0.999)LHS(0.001)AHSLASR	2	-2.4997	15										1.78997	0.930886	1.92337		0.932705	1.96514													0.582418	0.545603	0.766885		0.424658
O15027	1305	0.43	Down	0.0071824	S	Protein transport protein Sec16A OS=Homo sapiens OX=9606 GN=SEC16A PE=1 SV=4	SEC16A	1	2.24894e-06	162.52	REHS(1)AFGDRPEK	3	-4.412	35										0.64333	1.28186	1.78544	1.28113	1.25707	1.67706										0.766938	0.894394	0.735618	0.483516	1.06678	1.04902	1.06349	0.77938	0.825182
Q92614	2043	0.483	Down	0.0026165	S	Unconventional myosin-XVIIIa OS=Homo sapiens OX=9606 GN=MYO18A PE=1 SV=3	MYO18A	0.999985	0	354.93	YSHSYLS(1)DS(1)DTEAK	2	5.6343	146	5.99437	3.42424	2.42398	3.43558	2.96113	1.69428	3.69767	2.778	2.46771	1.20188	0.562836	0.99169	1.14054	2.19557	2.05938	1.63899	0.917388	0.190928	0.548503	0.218662	0.168975	0.250414	1.8422	2.94099	0.751848	0.565762	0.540159	0.703476	0.496622	0.561565	0.502439	0.716544	0.496086	0.439198	0.877778
Q92614	1970	0.403	Down	0.0105208	S	Unconventional myosin-XVIIIa OS=Homo sapiens OX=9606 GN=MYO18A PE=1 SV=3	MYO18A	1	2.73919e-21	150.93	NKLEGDS(1)DVDS(1)ELEDRVDGVK	3	-3.3661	71						1.55819	1.6376				0.673469	1.56371	1.02486	2.30996	2.44893										0.796199	0.735908	1.30097	1.26176	0.915541	1.04028	0.708293	0.706006	1.33072		0.324306
Q92614	2041	0.54	Down	0.040982	S	Unconventional myosin-XVIIIa OS=Homo sapiens OX=9606 GN=MYO18A PE=1 SV=3	MYO18A	1	0	354.69	YSHSYLS(1)DS(1)DTEAK	2	-0.87903	114	6.80563	2.8595	0.970021	1.27403	2.80389	3.68047	3.1938	2.55206	3.69983	1.00105	0.496241	0.728532	0.8	1.55351	1.33254	2.41516	1.04464	1.22363	0.422754	0.237983	0.184013	0.382791	2.03486	3.19957	0.74868	0.596033	0.631068	0.698364	0.501126	0.532796	0.459512	0.790306	0.472603	0.232517	1.70417
Q15418	380	0.448	Down	0.0114644	S	Ribosomal protein S6 kinase alpha-1 OS=Homo sapiens OX=9606 GN=RPS6KA1 PE=1 SV=2	RPS6KA1	1	1.34163e-204	249.12	GFS(1)FVATGLMEDDGKPR	2	0.7915	33	1.24509	1.02431	3.08023	0.497253	1.01393		0.744526		0.835406	1.22925		1.05804				2.99879							3.05133		0.774436	1.00982	0.887435		0.48948	0.740331	0.795482	0.467194	1.21347
P0C7M8	50	4.689	Up	0.03114	S	C-type lectin domain family 2 member L OS=Homo sapiens OX=9606 GN=CLEC2L PE=3 SV=1	CLEC2L	0.999667	3.88334e-06	162.41	SGS(1)GYEGSTSWK	2	-5.154	23										0.689309	0.145516	0.524439	0.302342			1.13932											0.439271		1.47345	0.954787	0.595726		1.91689
O14828	32	0.352	Down	0.0105444	S	Secretory carrier-associated membrane protein 3 OS=Homo sapiens OX=9606 GN=SCAMP3 PE=1 SV=3	SCAMP3	1	1.29227e-27	95.147	DGGNPFAEPSELDNPFQDPAVIQHRPS(1)R	4	-5.0269	14			1.73651			0.819961	0.864499							0.796031	1.18286
Q96GS4	107	0.579	Down	0.007235	S	BLOC-1-related complex subunit 6 OS=Homo sapiens OX=9606 GN=BORCS6 PE=1 SV=2	BORCS6	0.98509	1.58372e-06	209.84	GAPGAEHEPS(0.002)LS(0.985)S(0.013)R	2	1.0316	19											0.9139	0.946043	1.04356	0.991853											0.543462	0.719534	0.904835	0.958732			0.938		0.547945
P42224	727	0.055	Down	0.00025865	S	Signal transducer and activator of transcription 1-alpha/beta OS=Homo sapiens OX=9606 GN=STAT1 PE=1 SV=2	STAT1	0.999999	4.827e-19	170.95	LQTTDNLLPMS(1)PEEFDEVSR	2	1.9086	41	6.99043	16.0262	10.1694	7.71975	7.14973	8.46416	9.33987	6.07754		0.248677				0.485955	0.860825	3.20175							2.72374		0.306912		0.110012	0.274966	0.234534		0.231992	0.274262	0.360419
O60449	1703	0.276	Down	0.02986	S	Lymphocyte antigen 75 OS=Homo sapiens OX=9606 GN=LY75 PE=1 SV=3	LY75	0.943939	0.000203119	96.946	LHLAGFS(0.056)S(0.944)VR	2	2.9687	17	0.353721			2.40717		1.74209	1.84149	2.07363	1.19213					3.08784		3.60217									0.464503			0.609785				0.569652	0.417124
Q9BZ72	324	0.226	Down	0.00063614	S	Membrane-associated phosphatidylinositol transfer protein 2 OS=Homo sapiens OX=9606 GN=PITPNM2 PE=1 SV=1	PITPNM2	1	9.50215e-18	137.84	HS(1)ISEWR	2	-6.6763	50							3.36192			1.3598	0.775176	1.17653	0.911967	1.93435	2.1978										0.210865			0.582817	0.146915	0.654628	0.274951		1.06187		3.39943
Q9BZ72	319	0.349	Down	0.0172621	S	Membrane-associated phosphatidylinositol transfer protein 2 OS=Homo sapiens OX=9606 GN=PITPNM2 PE=1 SV=1	PITPNM2	0.999965	1.51079e-05	108.41	GAS(1)PS(0.215)RHS(0.767)IS(0.018)EWR	3	-11.605	35							3.03924			1.22911	0.700234	1.06385	0.823934	1.46107	1.63874										0.0943531			0.526129		0.384876			0.626775		3.07328
Q15084	428	3.752	Up	0.0074403	S	Protein disulfide-isomerase A6 OS=Homo sapiens OX=9606 GN=PDIA6 PE=1 SV=1	PDIA6	1	1.47718e-68	182.1	DGELPVEDDIDLS(1)DVELDDLGKDEL	2	-3.6304	42		0.625749	0.87457	0.643686	0.961625		0.505771	0.392107	0.493689				0.412455		0.138605	0.666872	4.80822		4.71695	1.3451		1.58285		2.58796	0.256198		0.45961	0.512463	0.255344	0.185577	0.209231	0.525424		4.36242	6.26579
P09493	174	0.343	Down	0.00030371	S	Tropomyosin alpha-1 chain OS=Homo sapiens OX=9606 GN=TPM1 PE=1 SV=2	TPM1	1	1.14611e-05	106.47	LVIIES(1)DLERAEER	2	-1.1758	40		1.45402		2.29338	1.88283	2.13793	1.99048	1.19594		2.348	0.890698			2.0091	1.8427										1.06456				0.715217				1.9005		0.340258
Q15942	259	0.193	Down	0.00037505	S	Zyxin OS=Homo sapiens OX=9606 GN=ZYX PE=1 SV=1	ZYX	0.998698	4.05184e-06	163.93	GPPAS(0.001)S(0.999)PAPAPK	2	-2.844	42	2.14652	3.61451	3.30336	2.80474			2.65789			2.63932	1.77467	2.16857	0.670055	0.222543			0.342277						1.33029	0.568465	0.144737	0.391837		0.706197	0.247375	0.374921	0.433234	0.267756	1.5272
Q15942	303	0.442	Down	0.00157597	S	Zyxin OS=Homo sapiens OX=9606 GN=ZYX PE=1 SV=1	ZYX	0.999901	1.8718e-223	286.72	LGHPEALS(1)AGTGSPQPPSFTYAQQR	3	-3.941	77	2.08669	1.47795	1.69128	1.80893	2.85581	2.08828	2.12573	1.14771	2.18624	1.24226	0.995544	1.07199	0.355823	1.27601	1.11306	0.217507	0.458303	0.764953						0.822614		0.0514286	0.701408		1.50984	0.62949	0.66543	0.799716	1.24368	1.46855	1.55505
Q15942	202	1.992	Up	0.0024806	S	Zyxin OS=Homo sapiens OX=9606 GN=ZYX PE=1 SV=1	ZYX	0.971937	3.82538e-150	216.26	S(0.972)PS(0.022)S(0.006)SQPLPQVPAPAQSQTQFHVQPQPQPK	3	-1.9589	17										0.313467	0.359644	0.207199													0.657895	0.617959	0.544366		0.76706	0.623188		0.816051	0.718774
Q15942	308	1.613	Up	0.0062612	S	Zyxin OS=Homo sapiens OX=9606 GN=ZYX PE=1 SV=1	ZYX	0.999996	1.53815e-198	293.35	LGHPEALSAGTGS(1)PQPPSFTYAQQR	3	-3.2601	47	0.612943	0.352774	0.465772	0.327755	0.546816	0.415172	0.356725	0.166913	0.380872	0.733746	0.847868	0.892011	0.522181	0.731214	0.64603			0.177335							0.800439	1.05714	0.801408	0.828615	1.07021	0.972905	0.753709	0.979403	1.09349		0.590596
Q15942	505	0.341	Down	0.002697	S	Zyxin OS=Homo sapiens OX=9606 GN=ZYX PE=1 SV=1	ZYX	0.999992	2.06313e-09	115.78	CS(1)VCSEPIMPEPGR	2	-3.3249	24										1.70898		1.09043		1.65029	0.952894										0.559942		0.411268		0.26706	0.288595	0.470326	0.74858
Q15942	290	0.283	Down	0.00118138	S	Zyxin OS=Homo sapiens OX=9606 GN=ZYX PE=1 SV=1	ZYX	0.995731	1.72543e-08	164.48	FSPGAPGGS(0.004)GS(0.996)QPNQK	2	-1.0994	25										1.08824	0.760662	0.877085		2.42486	1.77524										0.709064	0.64898	0.676056	0.765876	0.553806	0.470699	0.863501	0.345881	0.441379
Q15942	15	0.134	Down	0.000162365	S	Zyxin OS=Homo sapiens OX=9606 GN=ZYX PE=1 SV=1	ZYX	0.99997	8.07814e-214	259.9	PSPAISVSVS(1)APAFYAPQK	2	0.26279	37	2.92918		1.19866	3.13389	3.89888	1.9531	2.88743	3.95126	3.09899	0.685759	0.187778		1.00555	3.4841	1.66083	2.53846							1.89295		0.162281	0.508571	0.183803	0.454476	0.187664	0.185255	0.122404	0.519886	0.149425
Q66K74	731	0.418	Down	2.1269e-05	S	Microtubule-associated protein 1S OS=Homo sapiens OX=9606 GN=MAP1S PE=1 SV=2	MAP1S	0.99897	1.38744e-49	240.39	S(0.001)AS(0.999)PHDVDLCLVSPCEFEHR	3	-7.5295	87	2.93051	2.04454	2.99636	2.09738	3.53715	1.77186	2.62335	1.97829	2.28116	0.774119	0.829524	1.22675	0.740707	2.18067	1.90753	1.0621	0.453498					0.307971	0.445707		0.808219	1.2488	0.8856	0.865462	0.714401	0.899132	0.658807	0.99837	0.66843	0.872521	0.587678
Q13451	13	0.342	Down	1.4275e-06	S	Peptidyl-prolyl cis-trans isomerase FKBP5 OS=Homo sapiens OX=9606 GN=FKBP5 PE=1 SV=2	FKBP5	0.999996	4.86877e-301	289.97	NNEES(1)PTATVAEQGEDITSK	2	0.27554	39			1.57143	3.02465	2.97627	2.90079		2.87451	3.0918	2.50312	1.67071		2.47262	4.26172		1.94865		0.324699					2.24405		1.00868	0.910649	1.13003	1.27065	1.68199	1.46105	1.41653	0.791892	1.23397	0.337621	0.526718
Q06187	180	2.954	Up	0.042201	S	Tyrosine-protein kinase BTK OS=Homo sapiens OX=9606 GN=BTK PE=1 SV=3	BTK	0.911158	0.000151782	83.474	NGSLKPGS(0.089)S(0.911)HRK	3	1.0315	7				0.593615			0.658379																											1.81036
Q14789	553	0.491	Down	0.0039969	S	Golgin subfamily B member 1 OS=Homo sapiens OX=9606 GN=GOLGB1 PE=1 SV=2	GOLGB1	0.998868	4.13195e-31	198.83	SSSAEESGQDVLENT(0.001)FS(0.999)QK	2	2.8088	30							1.3216			1.57163	0.958984	1.83058	1.88536	2.80685	2.96501			0.693522	0.463485	0.453492	0.591298	0.585248			0.868251	1.08511	0.848222	1.06744	0.436975	0.641902	0.919878	0.498843
P07900	263	0.392	Down	0.002518	S	Heat shock protein HSP 90-alpha OS=Homo sapiens OX=9606 GN=HSP90AA1 PE=1 SV=5	HSP90AA1	1	0	455.11	PEIEDVGS(1)DEEEEKKDGDK	2	0.47551	425	3.01859	1.27861	1.07831	2.5228	3.28474	4.1972	4.25571	2.57778	3.66912	0.448405	1.03191	0.832127	1.33929	1.45578	1.07192	2.92381	0.390052	1.72	0.212963	0.665757	0.74891	0.367081	3.84838	0.104662	0.881707	0.714927	0.73996	0.822678	0.618451	0.442197	0.62178	0.83687	0.608836	1.38023	1.37629
Q709C8	737	0.662	Down	0.005564	S	Vacuolar protein sorting-associated protein 13C OS=Homo sapiens OX=9606 GN=VPS13C PE=1 SV=1	VPS13C	0.999573	5.42126e-06	169.52	TTNSS(1)LEEIMDK	2	-4.2595	40	0.881773		1.13743		1.54808	0.971074	1.20479	1.0289		1.03256	0.540816	1.33333	1.25766	1.99639	1.14578	1.32795						0.240421	1.19649		0.937732	0.993124	0.860485	1.10169	0.865263	1.17732	0.860401		0.96814		0.667969
P98171	930	0.543	Down	0.039661	S	Rho GTPase-activating protein 4 OS=Homo sapiens OX=9606 GN=ARHGAP4 PE=1 SV=2	ARHGAP4	0.999896	1.59149e-107	257.91	GPGAPAS(1)PSASHPQGLDTTPKPH	3	-3.8133	56		1.32262	1.35792							1.19213	1.32446	0.692116	0.776	0.87846	0.701525		0.234222								1.01635	0.98439	0.817743	0.785336	0.739854	0.902367	0.693627	0.813131	0.825818
P98171	766	2.547	Up	0.046265	S	Rho GTPase-activating protein 4 OS=Homo sapiens OX=9606 GN=ARHGAP4 PE=1 SV=2	ARHGAP4	1	7.69005e-09	101.48	TAQELS(1)FR	2	1.7285	17			0.651184	1.15056	0.741909	1.23144			0.817114						0.351852		2.36185		1.35907	2.15284	2.49579		0.302372
Q16666	153	0.269	Down	0.00031767	S	Gamma-interferon-inducible protein 16 OS=Homo sapiens OX=9606 GN=IFI16 PE=1 SV=3	IFI16	1	1.10764e-133	216.63	VSEEQTQPPS(1)PAGAGMSTAMGR	2	1.1136	75			1.81961	3.14495	1.88564	2.77125	2.7209	2.68326	2.24092	1.04674	0.243792	0.793548	0.607646	3.95475	2.99694	1.076							1.2854		0.639967	0.688027	0.489796	0.865538	0.473984	0.598684	0.529412	0.654049	0.273028	0.59141	0.890977
Q9P107	437	0.285	Down	0.00085804	S	GEM-interacting protein OS=Homo sapiens OX=9606 GN=GMIP PE=1 SV=2	GMIP	0.999999	2.58608e-69	241.15	SLDS(1)PTS(0.001)S(0.999)PGAGTR	2	-3.75	78			8.98561	6.08804	3.10963	1.22663	2.04469	3.98006	1.87118	1.25043	1.58134	2.52043	0.436077	1.78092	1.35909	2.35354	1.51236		1.46506	0.516914	0.410962	1.41721	1.10223		0.974244	0.867974	0.89919	0.94577	0.754553	1.57784	0.892139	0.761658	1.37637		0.124786
Q9P107	441	0.341	Down	0.015858	S	GEM-interacting protein OS=Homo sapiens OX=9606 GN=GMIP PE=1 SV=2	GMIP	0.999023	1.29212e-24	204.94	S(0.004)LDS(0.989)PT(0.006)S(0.001)S(0.999)PGAGTR	2	-0.75121	41			4.04676	2.10384	6.66578	2.62323	4.37989	8.53276	4.00655	0.307826	0.809584	1.90753	1.38179	1.0424		5.04444			0.18784	1.0933	0.85306	3.0362	2.35874		0.352744	0.388235	0.413141	0.511931		0.763473	0.362888	0.305699	0.448234		0.265812
Q9P107	914	0.544	Down	0.00112261	S	GEM-interacting protein OS=Homo sapiens OX=9606 GN=GMIP PE=1 SV=2	GMIP	1	1.23692e-06	115.24	GPS(1)PAAASPEGSPLR	2	-5.1957	37	3.21429	2.91228	1.68705		3.29412	1.79037	2.01117	1.60969	2.23362	1.49739	1.10845	1.66452	1.36427	1.73498	1.1		0.348373								0.952968		1.20702	1.16811	1.00781	1.1991	0.985375	1.01865	1.70889	0.466981	0.742735
Q9Y6G9	516	0.12	Down	0.0161223	S	Cytoplasmic dynein 1 light intermediate chain 1 OS=Homo sapiens OX=9606 GN=DYNC1LI1 PE=1 SV=3	DYNC1LI1	0.999368	0	336.23	KPVTVSPT(0.002)T(0.982)PT(0.017)S(0.999)PTEGEAS	2	5.4611	36	2.03141	2.31165	0.420619	1.49861	0.357362	3.03047	3.0919	5.44559	4.82709	0.226096		0.414523		2.27547	2.38649										0.260076	0.196313		0.183623		0.196391
Q9Y6G9	513	0.09	Down	0.00162092	T	Cytoplasmic dynein 1 light intermediate chain 1 OS=Homo sapiens OX=9606 GN=DYNC1LI1 PE=1 SV=3	DYNC1LI1	0.993807	1.61547e-164	228.91	KPVTVSPT(0.005)T(0.994)PT(0.077)S(0.921)PT(0.003)EGEAS	2	-0.34183	16	5.29058		1.08866			1.60384	2.94237	4.35395						1.34864	1.69865										0.157414				0.113936	0.135881
Q8WUA7	145	0.327	Down	0.023457	S	TBC1 domain family member 22A OS=Homo sapiens OX=9606 GN=TBC1D22A PE=1 SV=2	TBC1D22A	0.985702	0	362.57	S(0.011)VS(0.986)ES(0.003)HTSCPAESASDAAPLQR	3	-6.2163	28					0.478984	0.937297				1.77608		1.75688	0.91773			1.40673													0.558466	0.885714	0.751351		1.20397
Q01082	2165	0.522	Down	0.048404	S	Spectrin beta chain, non-erythrocytic 1 OS=Homo sapiens OX=9606 GN=SPTBN1 PE=1 SV=2	SPTBN1	0.999915	1.45846e-19	206.93	T(0.013)S(0.018)S(0.969)KESS(1)PIPS(0.997)PT(0.002)S(0.001)DR	2	7.5684	108	1.83512	1.10968	2.16562	2.34925	3.9522	2.44113	2.61782	3.2735	2.55734		0.490509	0.955789	0.808837	0.320562	0.511265	2.56528		2.82193	1.69861	0.480614			1.98172		0.426497	0.494293		0.544244	0.573284	0.652052	0.628326	0.564206	0.59898		1.24147
O75122	596	0.168	Down	0.0023582	S	CLIP-associating protein 2 OS=Homo sapiens OX=9606 GN=CLASP2 PE=1 SV=3	CLASP2	0.999978	0	297.55	VLNTGS(1)DVEEAVADALK	2	1.1754	37	4.32406		3.82107	6.48571		6.5585	3.91287	7.52381	3.45906	0.390919		0.158259			1.84375	8.03646		0.189106				0.185972						0.315012	0.244939	0.268162	0.317582	0.401763		0.10046	0.205706
P02751	2475	0.169	Down	0.024302	S	Fibronectin OS=Homo sapiens OX=9606 GN=FN1 PE=1 SV=5	FN1	1	0	227.33	TNTNVNCPIECFMPLDVQADREDS(1)RE	3	-2.3489	45	7.89451	6.30531	5.56674	5.1874	6.16759	5.65255	5.79286	5.08755	5.48955			0.122723	0.0292758	0.326437	0.355932	3.71325							3.95097		0.0496151	0.0866834				0.0495781			0.0533981	0.256871	0.714623
Q9UHY1	431	0.665	Down	0.030218	T	Nuclear receptor-binding protein OS=Homo sapiens OX=9606 GN=NRBP1 PE=1 SV=1	NRBP1	0.892888	1.02283e-62	163.93	T(0.893)PT(0.107)PEPAEVETR	2	5.3785	42										1.25289			1.31935	1.01733											0.446472		0.605678	1.05	1.33672	0.907285		1.25125	0.856618
Q9P260	180	0.411	Down	0.0017785	S	RAB11-binding protein RELCH OS=Homo sapiens OX=9606 GN=RELCH PE=1 SV=2	RELCH	0.999488	1.74817e-06	127.07	AGS(0.999)IS(0.013)T(0.987)LDS(1)LDFAR	2	3.0784	45	3.72	3.27126	2.63447	2.85016	3.45188	3.07895	3.9661	1.20168	2.89736	0.908284		0.886364	0.588719			1.97609	0.269308						3.61899			0.421941			0.263107			0.365563	0.439739	0.415114	2.84969
O43516	398	0.077	Down	0.00023611	T	WAS/WASL-interacting protein family member 1 OS=Homo sapiens OX=9606 GN=WIPF1 PE=1 SV=3	WIPF1	0.999999	0.00108152	96.313	ALPAT(1)PQLPSR	2	0.29715	8	4.3806	5.73518	4.72452																		0.736971									0.933424			0.759055
O43516	276	0.475	Down	0.0024951	S	WAS/WASL-interacting protein family member 1 OS=Homo sapiens OX=9606 GN=WIPF1 PE=1 SV=3	WIPF1	1	1.18134e-68	232.86	PPPPPPPVGNRPS(1)IHR	2	-1.8793	196		1.28458	2.72176	4.05319	6.30208	5.44747	4.39444	7.14658	3.4094	0.79064	2.24797	1.90994	0.933168	2.14696	3.32209	10.8404		1.4391	0.153403	0.830127	0.924586	2.25213	2.24815	1.24837	0.320342	0.276888	0.321192	0.331835	0.266727	0.820652	0.481352	0.195693	0.666142	0.247616	2.15867
O43516	345	0.348	Down	0.0045379	T	WAS/WASL-interacting protein family member 1 OS=Homo sapiens OX=9606 GN=WIPF1 PE=1 SV=3	WIPF1	0.999168	4.26571e-27	204.37	NLS(1)LSSS(0.001)T(0.999)PPLPSPGR	2	-1.7682	15					2.10677		1.62778										0.947943	2.15545		0.163702									1.26763	1.39538				0.220855	0.447109
O43516	214	0.616	Down	0.029002	S	WAS/WASL-interacting protein family member 1 OS=Homo sapiens OX=9606 GN=WIPF1 PE=1 SV=3	WIPF1	1	1.31128e-06	126.48	QPS(1)PGPTPPPFPGNR	2	-4.3903	27										1.19089	1.81848	1.54658	1.79084		1.8681		0.481362	2.26442								0.712815	0.682947	0.667266	0.654611	0.98913			0.665354	0.293756
O14974	910	0.581	Down	0.0072164	S	Protein phosphatase 1 regulatory subunit 12A OS=Homo sapiens OX=9606 GN=PPP1R12A PE=1 SV=1	PPP1R12A	0.999802	8.64174e-10	165.39	SGS(1)YSYLEER	2	3.4724	41						0.908513	1.28014		1.09252	1.96974	1.84432	1.88679	0.923154	1.5832	1.58654		0.568	0.796559	0.314749		0.575062	0.550572			0.976744	1.31937	0.913131	1.31208	0.824818	1.01977	0.915385	0.746073	1.44266	0.243553
Q684P5	613	0.449	Down	0.0148825	S	Rap1 GTPase-activating protein 2 OS=Homo sapiens OX=9606 GN=RAP1GAP2 PE=1 SV=2	RAP1GAP2	1	0	355.85	SETS(0.004)S(0.996)NPS(1)S(1)PEICPNK	2	0.56116	92	1.67875	0.37237	0.937759	2.66981	3.1692	2.91247	2.01016	2.78042	2.07014			0.883465	0.865248	0.455357	0.844523	7.14217			0.0801688			1.00429	4.71855		0.499273	0.444653	0.396587	0.493919	0.348971	0.609215	0.483647	0.25	0.403378	0.103339
Q684P5	535	0.389	Down	0.029258	S	Rap1 GTPase-activating protein 2 OS=Homo sapiens OX=9606 GN=RAP1GAP2 PE=1 SV=2	RAP1GAP2	0.961603	1.97878e-34	117.9	SHSGGIPGSLS(0.002)GGIS(0.036)HNS(0.962)MEVTK	3	-4.9366	8													1.00552	1.83418	1.31684										0.481831			0.490541
Q684P5	609	0.401	Down	0.043064	S	Rap1 GTPase-activating protein 2 OS=Homo sapiens OX=9606 GN=RAP1GAP2 PE=1 SV=2	RAP1GAP2	0.999319	0	355.85	SETS(0.001)S(0.999)NPS(0.001)S(0.999)PEICPNK	2	0.35974	97	1.73356	0.241537	1.39108	2.90252	3.27007	3.5	2.07387	2.86944	2.13627	0.0939033	0.155125	0.948819	0.907801	0.553571	0.968198	7.36867			0.181435			1.03648	4.869		0.507267	0.489681	0.409556	0.509459	0.360494	0.674915	0.557978	0.257473	0.416216
Q684P5	9	0.434	Down	0.046237	S	Rap1 GTPase-activating protein 2 OS=Homo sapiens OX=9606 GN=RAP1GAP2 PE=1 SV=2	RAP1GAP2	1	1.13897e-41	241.56	S(1)VS(1)FGGFGWIDK	2	-10.039	62	2.73272	2.63129		2.68553	2.40347	0.14191	2.4663	2.51137	2.32365	0.430273		0.677953	0.55398	1.58929	1.1543	7.73976	0.417112	0.486044		0.117318		0.106223	4.54345	0.582583		0.551595		0.418243	0.380247	0.395051	0.41328	0.325408	0.543243
Q684P5	49	0.458	Down	0.0021177	T	Rap1 GTPase-activating protein 2 OS=Homo sapiens OX=9606 GN=RAP1GAP2 PE=1 SV=2	RAP1GAP2	1	2.55171e-191	261.52	KQELANSSDATLPDRPLS(1)PPLT(1)APPTMK	3	-1.9678	152		0.669716	0.95332	2.15828	0.95987	1.14721	1.9132	0.713155	0.880762	0.455501	1.93444	1.65512	0.464933	2.44388	2.28033	0.604819	0.954545	0.374398		0.451117	0.453292	1.69957	0.307393		1.67151	0.520638	1.71672	1.34595	0.43786	0.417235	0.392468	0.324049	0.328378	0.104928	0.969697
Q684P5	45	0.518	Down	0.0021175	S	Rap1 GTPase-activating protein 2 OS=Homo sapiens OX=9606 GN=RAP1GAP2 PE=1 SV=2	RAP1GAP2	1	2.62272e-263	297.5	KQELANSSDATLPDRPLS(1)PPLT(1)APPTMK	3	-1.9678	190	0.479764	0.778591	2.16909	1.87631	1.99892	2.47215	1.67128	1.6637	1.86373	1.07218	0.625115	0.614173	0.972419	1.82398	1.78327	2.48675	1.65241	0.838306		0.888268	0.525268		1.22179	0.216216	0.874273	0.605066	0.642321	0.725	0.508642	0.790102	0.808722	0.629755	0.637838	0.120827	1.87229
Q9Y2L6	778	0.48	Down	0.021338	S	FERM domain-containing protein 4B OS=Homo sapiens OX=9606 GN=FRMD4B PE=1 SV=4	FRMD4B	1	2.44432e-291	319.33	QNVSTSNSGS(1)MPNLAQK	2	0.89137	55	2.20169	0.715066			3.36232	2.15195	1.70682	1.78313	2.95556	0.412852		0.737403	0.568947	1.75917	2.4424								1.68132		0.726619	0.797647	0.745868	0.776727	0.544337	0.872999	0.519608	0.737662	0.419133
Q9Y2L6	1028	0.147	Down	5.5869e-05	S	FERM domain-containing protein 4B OS=Homo sapiens OX=9606 GN=FRMD4B PE=1 SV=4	FRMD4B	0.998327	7.00471e-22	184.98	LFWHEDS(0.998)KPGT(0.002)LV	2	-1.0858	19							2.57475			2.32482	1.29064	1.17151	1.20413	2.58373	3.80184										0.290468			0.270577	0.216828		0.359477	0.322944	0.363636
Q9Y2L6	926	0.498	Down	0.0179637	S	FERM domain-containing protein 4B OS=Homo sapiens OX=9606 GN=FRMD4B PE=1 SV=4	FRMD4B	0.999798	4.00743e-42	256.22	DQGHSPQTSFDSDRGS(1)QR	3	-1.8649	21											1.0065	1.03004	1.32248	1.94896	2.43318										0.710432	0.564706	0.360537	0.527909		0.287086		0.629437	0.334038
Q9Y2L6	662	0.165	Down	0.044944	S	FERM domain-containing protein 4B OS=Homo sapiens OX=9606 GN=FRMD4B PE=1 SV=4	FRMD4B	1	9.43727e-08	151.66	S(1)MPT(0.18)T(0.82)PVLTR	2	0.44754	31	1.70475	4.37991	3.50588	2.9981	4.3913	5.01643	1.51379	2.81583	5.44259			0.203488		1.14514	1.10138	1.45638	0.352495	0.989989	0.383756	0.305848		0.59322	1.17308	0.779865					0.157929	0.217716					0.640449
Q9Y2L6	652	0.131	Down	0.0125245	T	FERM domain-containing protein 4B OS=Homo sapiens OX=9606 GN=FRMD4B PE=1 SV=4	FRMD4B	0.998918	9.93612e-06	166.83	EMLSTHSS(0.001)PYKT(0.999)LER	3	-8.7123	11	3.82055	2.83952	1.52794																								0.181818		0.291909		0.295207		0.323467
Q9Y2L6	666	0.253	Down	0.0198217	T	FERM domain-containing protein 4B OS=Homo sapiens OX=9606 GN=FRMD4B PE=1 SV=4	FRMD4B	0.99995	3.76246e-07	147.02	S(1)MPTT(1)PVLTR	2	2.4823	26	0.735429	2.50328	1.45441	1.69829		4.32238	3.14369	1.75731	4.52963					1.40829			0.455531	1.31702		0.395906		0.767554	1.51374	1.00771					0.204531				0.167548		0.828652
P16157	856	3.138	Up	4.8053e-07	S	Ankyrin-1 OS=Homo sapiens OX=9606 GN=ANK1 PE=1 SV=3	ANK1	1	3.36065e-15	227.47	LDQVVES(1)PAIPR	2	-6.3908	40	0.222222		0.301709							0.484194	0.626533		0.222628	0.432974			1.36988	3.47505	1.68426	1.74968	1.15932	1.0452	0.559671	1.00982	1.14934	1.02185	1.54717	0.977083	0.861629		1.11985	1.09171	0.820138	3.33333	1.29869
Q15365	189	0.388	Down	0.0075198	S	Poly(rC)-binding protein 1 OS=Homo sapiens OX=9606 GN=PCBP1 PE=1 SV=2	PCBP1	0.922936	2.61585e-49	181.35	VMTIPYQPMPAS(0.923)S(0.077)PVICAGGQDR	3	-3.0961	28			1.02941	0.879969			1.34044	1.40913	1.79721							0.982898															0.503165	0.543021
Q15365	190	1.753	Up	0.0041387	S	Poly(rC)-binding protein 1 OS=Homo sapiens OX=9606 GN=PCBP1 PE=1 SV=2	PCBP1	0.992613	4.42276e-185	253.49	VMTIPYQPMPAS(0.007)S(0.993)PVICAGGQDR	3	-5.3792	135	0.360643	0.325062	0.404412	0.405199	0.541509	0.400572	0.438235	0.464371	0.495074	0.851852	0.830556	0.726586	0.788247	0.728045	0.477016	1.0072							0.600939		1.2602	1.06022	1.05312	0.950462	1.08887	1.07754	1.17722	1.03155	1.24808
P51580	14	0.241	Down	0.0137212	S	Thiopurine S-methyltransferase OS=Homo sapiens OX=9606 GN=TPMT PE=1 SV=1	TPMT	0.990863	3.91243e-17	151.55	TSLDIEEY(0.006)S(0.991)DT(0.003)EVQK	2	0.68507	14						4.49157	2.90861									1.04631										0.664384					0.4891	0.660317
Q96I25	222	0.505	Down	0.047763	S	Splicing factor 45 OS=Homo sapiens OX=9606 GN=RBM17 PE=1 SV=1	RBM17	0.997406	2.1854e-49	244.46	S(0.997)PT(0.003)GPSNSFLANMGGTVAHK	2	2.2397	64										1.64516		1.59358													1.40774	1.78462	0.900202	1.54645	1.02434		1.04587	1.46154	0.905738		0.0944171
Q9UPU5	1141	0.524	Down	0.040701	S	Ubiquitin carboxyl-terminal hydrolase 24 OS=Homo sapiens OX=9606 GN=USP24 PE=1 SV=3	USP24	0.999703	0	296.44	TLLSESSSQSSKS(1)PSLSSK	2	-0.73602	62	4.51462	2.89125	2.738			2.1498	2.31579	2.19971	2.63501	0.783082	0.34967	0.754067	0.90929	1.4366	1.15484	1.28333	1.14216	1.83149	1.18546	0.73439	0.548293		1.33406		0.590563	0.802951	0.578598	0.825307	0.720848	0.673759	0.453933	0.690967	0.253666	1.25487	1.17587
Q15424	24	0.425	Down	0.02108	S	Scaffold attachment factor B1 OS=Homo sapiens OX=9606 GN=SAFB PE=1 SV=4	SAFB	0.836736	1.88205e-238	234.61	AETLSGLGDSGAAGAAALSSAS(0.125)S(0.837)ET(0.035)GT(0.003)R	3	1.6792	45		5.98187	4.68862	2.77104	1.71721			3.91316	1.68182	0.586985	2.07619		1.19391										6.27848		0.370871		0.829982	0.716192		0.511038	0.771292	0.251175	0.566667
Q15424	247	0.313	Down	0.000161451	S	Scaffold attachment factor B1 OS=Homo sapiens OX=9606 GN=SAFB PE=1 SV=4	SAFB	0.988742	8.23882e-70	220.59	SEPVKEESSELEQPFAQDT(0.001)S(0.011)S(0.989)VGPDR	3	-2.7075	32				2.58317	1.98195	2.40406		3.14737	1.75433	0.693227		1.14715		2.47917	4.36011										0.467718	0.564615	0.641682	0.724199	0.547047	0.61479	0.719617	0.43452	0.448718
[truncated: 353 more rows]
[truncated: 28 more columns]

## Sheet: phospho_SLE_AvsSLE_S
Protein accession	Position	SLE_A/SLE_S Ratio	Regulated Type	SLE_A/SLE_S P value	Amino acid	Protein description	Gene name	Localization probability	PEP	Score	Modified sequence	Charge	Mass error [ppm]	MS/MS Count	HC_I	HC_II	HC_III	HC_IV	HC_IX	HC_V	HC_VI	HC_VII	HC_VIII	HC_X	HC_XI	HC_XII	HC_XIII	HC_XIV	HC_XV	RA_I	RA_II	RA_III	RA_IV	RA_IX	RA_V	RA_VI	RA_VII	RA_VIII	RA_X	RA_XI	RA_XII	RA_XIII	RA_XIV	RA_XV	RA_XVI	RA_XVII	RA_XVIII	SLE_A_I	SLE_A_II
[truncated: 158 more rows]
[truncated: 28 more columns]
