# Supplementary material for: Integrative Proteomic and Phosphoproteomic Analysis Reveals Altered Vesicle Transport in Systemic Lupus Erythematosus
Source: Clin Proteomics. 2026 Apr 28;23:35. doi: 10.1186/s12014-026-09599-z (PMC13361604; doi:10.1186/s12014-026-09599-z)
Supplement: Supplementary file 3 — Supplementary Material 3 [file 12014_2026_9599_MOESM3_ESM.xlsx]

## Sheet: protein_SLE_SvsHC
Protein accession	Protein description	SLE_S/HC Ratio	Regulated Type	SLE_S/HC P value	Gene name	HC_I	HC_II	HC_III	HC_IV	HC_IX	HC_V	HC_VI	HC_VII	HC_VIII	HC_X	HC_XI	HC_XII	HC_XIII	HC_XIV	HC_XV	RA_II	RA_III	RA_IV	RA_IX	RA_V	RA_VI	RA_VIII	RA_X	RA_XI	RA_XII	RA_XIII	RA_XIV	RA_XV	RA_XVI	RA_XVII	RA_XVIII	SLE_A_I	SLE_A_II	SLE_A_III	SLE_A_IV	SLE_A_V	SLE_A_VI	SLE_A_VII	SLE_S_I	SLE_S_II	SLE_S_III	SLE_S_IV	SLE_S_IX	SLE_S_V
A0MZ66	Shootin-1 OS=Homo sapiens OX=9606 GN=SHTN1 PE=1 SV=4	2.10243	Up	0.000391129	SHTN1	0.480708	0.39708	0.33776	0.433058	0.382036	0.266919	0.451044	0.447817	0.636977	0.462305	0.674811	0.460864	0.281878	0.336915	0.338827	1.55706	0.63122	1.60954	4.56847	2.07058	0.872613	0.802894	1.21134	1.52918	2.08039	1.29802	1.767	1.15355	0.920174	1.49806	1.24023	0.81735	0.592833	2.73761	1.893	0.762367	1.15001	1.72502	0.916232	1.55843	0.52476	1.1595	0.306624	0.855647
A4D1P6	WD repeat-containing protein 91 OS=Homo sapiens OX=9606 GN=WDR91 PE=1 SV=2	1.54456	Up	4.45153e-06	WDR91	0.432259	0.625365	0.664398	0.743302	0.750164	0.714714	0.845078	1.11152	0.806639	0.657077	0.857156	0.650049	0.888108	0.720325	0.689579	1.28792	0.883943	1.31923	1.33032	1.27367	1.0815	0.71298	1.09875	0.965494	1.01782	1.12246	1.1666	0.793815	0.927888	1.15352	1.09957	1.12692	1.04191	1.28994	1.05434	1.18192	1.16188	1.21355	1.0652	1.14136	0.774495	1.54363	1.00775	1.40632
A6NC98	Coiled-coil domain-containing protein 88B OS=Homo sapiens OX=9606 GN=CCDC88B PE=1 SV=1	2.87309	Up	1.84453e-07	CCDC88B	0.569692	0.364824	0.403384	0.232359	0.514256	0.337333	0.514386	0.437589	0.738358	0.910535	0.72431	0.421693	0.492423	0.0904268	0.102066	1.49116	0.689675	2.03914	0.640966	1.48009	1.86091	0.670856	0.957201	1.28506	1.30485	1.10983	1.34159	0.622746	1.30485	1.00902	1.02032	1.32118	1.56821	0.906516	0.769104	1.61925	1.27688	1.39596	0.691069	1.54574	0.627594	1.57077	1.20776	1.94983
A6NDU8	UPF0600 protein C5orf51 OS=Homo sapiens OX=9606 GN=C5orf51 PE=1 SV=1	1.57852	Up	0.00099753	C5orf51	0.796901	0.419692	0.663157	1.55003	0.320563	0.695196	0.820074	0.529121	0.439003	0.502915	0.881607	0.670804	0.752867	0.669299	0.678333	1.34632	1.185	1.11067	1.18415	1.22835	1.27604	1.18415	1.01515	1.19864	1.12915	0.969549	1.22252	1.36367	0.860977	1.07269	0.999949	1.43505	1.22953	1.03789	1.34382	1.43385	1.15559	1.00336	1.12784	1.19447	0.938283	1.42924	0.955933	1.72111
A6NFX1	Major facilitator superfamily domain-containing protein 2B OS=Homo sapiens OX=9606 GN=MFSD2B PE=1 SV=4	0.496362	Down	0.00167742	MFSD2B	0.583677	1.14279	0.542281	1.28016	1.13086	1.81519	1.91144	1.46333	1.70446	0.783394	0.717354	0.924901	0.54239	3.01553	1.73255	1.37246	0.66323	0.771957	1.22949	1.22792	0.933072	1.19264	0.673345	0.994893	1.08734	0.769004	1.0792	1.14903	1.32184	1.08865	0.527992	2.46381	0.354829	0.77726	2.70365	1.01043	0.510217	0.570242	0.613692	0.419331	0.632199	0.766196	0.515241	0.654646
A6NHR9	Structural maintenance of chromosomes flexible hinge domain-containing protein 1 OS=Homo sapiens OX=9606 GN=SMCHD1 PE=1 SV=2	3.83457	Up	2.08716e-09	SMCHD1	0.223145	0.223314	0.256596	0.296899	0.495727	0.300929	0.310333	0.427212	0.846364	0.455621	0.671219	0.305712	0.353717	0.357927	0.109484	1.55963	0.5938	1.51818	2.20006	1.39279	1.3161	0.692248	1.02609	0.760255	1.26606	1.21537	1.35501	0.845073	1.3426	1.26399	0.876104	0.419961	1.09999	2.03732	0.731427	1.08825	1.33245	1.59088	1.11614	1.91583	0.689632	1.5521	1.27469	1.34659
B0I1T2	Unconventional myosin-Ig OS=Homo sapiens OX=9606 GN=MYO1G PE=1 SV=2	0.615385	Down	0.0160846	MYO1G	3.57765	0.937447	1.65023	0.739452	2.01551	1.0716	0.785516	0.896232	1.38839	1.2335	1.23495	1.43092	1.14848	1.30123	2.35893	0.815087	0.835173	1.93147	0.365785	0.752275	0.695625	0.861603	0.471866	0.745852	0.73672	1.12537	0.783399	1.00462	0.977219	0.719469	0.881831	0.536144	1.07716	0.45816	0.701501	0.451012	0.891505	0.717937	1.03094	0.907522	0.683493	0.470874	0.551077	0.792396
E9PAV3	Nascent polypeptide-associated complex subunit alpha, muscle-specific form OS=Homo sapiens OX=9606 GN=NACA PE=1 SV=1	0.5	Down	0.00117018	NACA	2.1405	2.7866	1.86801	0.989704	1.08996	1.35731	1.24163	1.27333	0.946003	0.367592	1.35429	1.83011	0.860857	2.11601	2.59985	1.02386	0.44293	1.40897	0.932793	0.354931	0.92106	0.290398	0.225613	1.48016	0.186644	1.22652	0.186644	0.865826	0.784861	1.11918	1.08294	0.691586	0.938713	1.03169	1.26464	0.304079	0.632692	1.34791	1.08728	0.479684	0.370042	0.821968	0.989162	1.07822
O00148	ATP-dependent RNA helicase DDX39A OS=Homo sapiens OX=9606 GN=DDX39A PE=1 SV=2	1.7088	Up	7.13381e-06	DDX39A	0.529015	0.68365	0.968504	0.593107	0.949175	0.640922	0.54631	0.554448	0.987834	0.815671	0.595007	0.706324	0.795969	0.671845	0.71716	1.25034	0.918616	2.03043	1.26613	1.5286	0.496976	0.883378	1.03311	1.2382	0.95056	0.982898	1.10714	1.19224	1.00843	1.05013	1.21522	1.41032	0.589244	0.801758	0.728427	0.884571	0.954291	1.16781	1.56157	1.35613	1.10241	0.69378	0.880519	0.74093
O00154	Cytosolic acyl coenzyme A thioester hydrolase OS=Homo sapiens OX=9606 GN=ACOT7 PE=1 SV=3	4.13877	Up	0.000869035	ACOT7	0.489343	0.363788	0.225355	0.289742	0.127701	0.480758	0.363788	0.329448	0.0976539	0.119424	0.324018	0.366603	0.448071	0.232367	0.354568	2.19742	1.06029	1.72035	0.254246	1.07426	1.60091	1.16087	0.880476	0.952844	0.906322	1.78508	1.64551	0.889092	1.57142	0.635804	0.584113	1.54183	1.53892	2.0056	1.39	1.90138	2.13819	1.35224	0.267824	1.57582	0.433585	2.45964	0.894463	3.77994
O00159	Unconventional myosin-Ic OS=Homo sapiens OX=9606 GN=MYO1C PE=1 SV=4	1.62312	Up	4.79947e-05	MYO1C	0.835075	0.854336	0.42648	0.348063	0.690622	0.835075	0.665859	1.07308	0.935505	0.989069	0.628078	0.6758	0.619611	0.771243	0.758928	0.850046	0.249347	0.786164	0.805741	0.798528	3.03956	0.966477	1.09422	0.882955	1.20885	0.835586	1.30643	1.01654	0.937903	0.76927	1.12359	1.54852	0.530942	1.22766	0.923177	1.10865	1.11562	1.26205	1.03127	1.10366	0.624661	1.48703	0.93377	1.75602
O00160	Unconventional myosin-If OS=Homo sapiens OX=9606 GN=MYO1F PE=1 SV=3	1.67617	Up	0.00013085	MYO1F	1.03608	0.804514	0.734935	0.465314	0.683837	0.332678	0.359857	0.542504	0.629478	1.00882	0.80303	0.621937	0.635656	0.266152	0.39054	0.690238	0.901075	2.12008	2.40872	2.13095	1.14956	0.619959	1.28129	1.0979	1.46101	1.08934	1.38643	0.847262	1.35097	1.18592	1.34119	1.57977	0.744189	1.11701	0.917277	1.21043	1.29711	1.16314	0.763786	1.22652	0.497578	1.0157	0.819025	1.70981
O00170	AH receptor-interacting protein OS=Homo sapiens OX=9606 GN=AIP PE=1 SV=2	1.88629	Up	0.00208957	AIP	0.523854	0.323345	0.651205	0.783072	0.492242	0.839973	0.690042	0.527467	0.74875	0.56059	0.280295	0.459084	0.56059	0.673631	1.18578	2.15298	0.643707	1.19421	2.16853	1.13276	2.0634	0.373885	0.984861	1.04742	1.29123	1.08431	1.22225	0.853332	1.46286	1.53985	1.12441	1.3069	0.929319	0.809312	1.01065	0.943164	1.05674	1.05016	0.860825	1.00866	0.570547	2.65793	0.632248	1.128
O00193	Small acidic protein OS=Homo sapiens OX=9606 GN=SMAP PE=1 SV=1	1.6246	Up	0.00227485	SMAP	0.571767	0.587953	0.713363	0.417954	0.760702	0.321617	0.484649	0.799204	0.788628	0.73777	0.812912	0.583372	0.796854	0.206198	0.493452	2.95109	1.0474	1.49564	1.8741	1.53584	0.858553	1.24839	1.90849	0.748496	1.96196	1.82726	1.12097	0.895712	0.675775	1.91558	0.956017	1.62054	1.06998	0.369744	0.581999	1.31903	0.906038	1.27328	0.981807	1.64697	1.0936	1.65314	0.95097	0.674414
O00194	Ras-related protein Rab-27B OS=Homo sapiens OX=9606 GN=RAB27B PE=1 SV=4	0.535163	Down	2.92095e-08	RAB27B	0.98417	1.03946	1.26263	1.68686	1.53305	1.78638	1.74517	1.35713	1.40739	1.30481	1.29792	1.58406	1.29989	1.88297	1.16518	0.352849	0.372095	0.595032	0.357661	0.502008	0.460308	0.389738	0.812529	0.761385	0.667743	0.713844	0.906891	1.244	0.759945	0.777233	1.05816	1.39258	1.13513	0.301661	0.892427	0.923006	1.05256	0.904497	0.76839	0.778635	0.75229	1.01867	0.995101	1.01427
O00203	AP-3 complex subunit beta-1 OS=Homo sapiens OX=9606 GN=AP3B1 PE=1 SV=3	0.441727	Down	4.0169e-05	AP3B1	2.02321	1.69398	1.19727	1.79256	1.54468	1.56191	1.59924	1.41548	1.77725	0.887966	0.722601	1.1784	1.04499	2.70698	3.19612	0.455165	0.53228	0.625834	0.645034	0.208093	0.571531	0.493953	0.860911	0.922596	0.55919	0.974894	0.565895	0.736199	0.918573	0.671832	0.661104	0.797415	0.924699	0.797469	1.29433	0.703357	0.572239	0.789521	0.68526	0.741587	0.833086	0.619749	0.94695	0.762193
O00264	Membrane-associated progesterone receptor component 1 OS=Homo sapiens OX=9606 GN=PGRMC1 PE=1 SV=3	1.86484	Up	3.62142e-11	PGRMC1	0.546289	0.731553	0.587459	0.570041	0.929484	0.636546	0.704634	0.736303	1.07991	0.73209	0.502857	0.92057	0.940219	0.557436	0.694976	1.39773	0.443893	0.929755	0.145916	0.297977	1.76021	0.743406	0.969273	0.96632	1.08517	0.829012	0.951555	0.881425	0.967796	0.769955	0.889546	0.591297	1.82023	0.841112	0.771017	1.15801	1.23106	1.17676	1.20036	1.3045	1.32277	1.47715	1.49065	1.50456
O00267	Transcription elongation factor SPT5 OS=Homo sapiens OX=9606 GN=SUPT5H PE=1 SV=1	2.26364	Up	0.000128732	SUPT5H	0.540558	0.510389	0.480776	0.308249	0.573941	0.617071	0.37611	0.56934	0.722315	0.933901	0.6159	0.383795	0.609503	0.224794	0.364605	1.79014	1.35135	1.09695	2.10989	1.34085	0.982657	1.4062	1.44465	1.15915	1.09139	1.2748	1.26757	0.749881	1.37779	1.28925	1.22059	0.892013	0.484575	1.99768	0.638798	1.30895	1.09144	1.45983	2.42498	1.43529	0.868381	0.379541	0.940613	0.30027
O00273	DNA fragmentation factor subunit alpha OS=Homo sapiens OX=9606 GN=DFFA PE=1 SV=1	2.01548	Up	6.34335e-06	DFFA	0.554671	0.681227	0.746482	0.613005	0.739561	0.733629	0.546761	0.542888	0.736595	0.902868	0.825944	0.770502	0.472635	0.318538	0.639392	1.25406	0.572667	1.47895	1.83893	1.42366	0.90909	0.507739	0.995661	0.803642	0.960067	0.883924	1.52866	1.00789	0.992214	1.26547	0.961722	0.858505	0.823423	1.27324	0.71469	0.443039	1.45166	1.33083	1.73631	1.88972	1.15057	1.04713	0.906176	0.683367
O00303	Eukaryotic translation initiation factor 3 subunit F OS=Homo sapiens OX=9606 GN=EIF3F PE=1 SV=1	0.603763	Down	0.00382174	EIF3F	0.828154	0.695742	1.42865	1.1557	1.45653	1.54829	2.14879	1.51693	1.16731	0.839475	0.866505	0.885632	0.580805	2.14436	2.64728	0.746835	0.650802	1.08555	0.950718	0.758535	0.819353	0.61268	0.538753	1.52472	0.412694	0.640801	0.627295	1.28122	1.12703	0.688824	0.756356	1.1642	0.861505	1.26352	1.47632	0.90125	0.656613	1.35145	0.805164	0.750356	0.718309	0.748142	0.741717	0.761282
O00461	Golgi integral membrane protein 4 OS=Homo sapiens OX=9606 GN=GOLIM4 PE=1 SV=1	1.68262	Up	6.26684e-06	GOLIM4	0.541488	0.708447	0.553521	0.658811	0.872398	0.532463	0.744546	0.612183	0.87691	0.897395	0.734101	0.523119	0.787569	0.703754	0.421241	1.2125	1.01553	1.39144	1.93805	1.2106	0.758083	1.01837	1.26378	1.18391	1.0996	1.34721	0.998423	1.00819	1.07297	1.06329	1.04723	0.813896	1.69151	0.792316	1.12573	1.26982	1.00489	0.99652	1.0943	0.997919	1.07197	1.75958	1.13933	1.57034
O00471	Exocyst complex component 5 OS=Homo sapiens OX=9606 GN=EXOC5 PE=1 SV=1	1.55714	Up	2.20318e-07	EXOC5	0.758714	0.712098	1.02076	0.569935	0.910615	0.557127	0.586585	0.988741	0.50974	0.817371	0.855045	0.800171	0.785429	0.705166	0.44636	1.07452	1.13577	1.29677	1.1909	1.0929	0.954643	1.11302	1.33769	0.842896	1.44596	1.17004	1.07225	0.927884	1.29927	0.429597	1.24222	1.25973	0.875574	1.04437	0.900969	1.38649	0.551844	1.40026	1.16322	0.989952	1.32836	0.998073	1.24546	1.20653
O00499	Myc box-dependent-interacting protein 1 OS=Homo sapiens OX=9606 GN=BIN1 PE=1 SV=1	1.82973	Up	0.000201466	BIN1	1.27047	0.776722	0.947081	0.567864	0.845058	0.732448	0.6285	0.564014	0.666037	1.08075	1.24291	0.455558	0.934587	0.367007	0.58465	1.69324	0.762519	1.0522	0.77934	0.95128	1.12883	0.857834	1.01372	0.796544	0.938784	0.962375	0.83193	0.886745	0.981109	0.812502	0.960293	0.547639	1.14833	0.89676	0.666682	0.842691	0.794558	1.15304	0.971978	2.0423	0.629208	2.12632	0.890256	1.35103
O00567	Nucleolar protein 56 OS=Homo sapiens OX=9606 GN=NOP56 PE=1 SV=4	2.2573	Up	1.04514e-08	NOP56	0.732657	0.607079	0.347664	0.365323	0.58275	0.656698	0.46907	0.327797	0.537499	0.534708	0.93421	0.43946	0.426257	0.298946	0.450776	2.52718	0.603694	1.21126	2.37989	1.00293	2.30916	0.83797	1.28844	1.42328	1.47786	1.2756	1.38154	1.2435	0.685957	1.18464	1.37833	1.53226	0.741609	0.882725	0.669932	1.02454	1.30885	1.20546	1.30841	1.63648	0.694971	0.980336	1.00835	1.30064
O00743	Serine/threonine-protein phosphatase 6 catalytic subunit OS=Homo sapiens OX=9606 GN=PPP6C PE=1 SV=1	0.569817	Down	0.0034201	PPP6C	2.21975	1.42333	1.14343	1.52663	0.921807	0.57922	1.54076	1.25645	1.43392	0.788051	1.67507	0.489903	0.788051	1.8161	2.47302	0.830961	0.46145	0.953252	0.853845	0.959876	0.645104	1.4893	1.1489	1.10083	0.522507	1.38612	0.801591	0.46669	0.489947	1.20626	1.00625	0.917394	0.849172	1.22896	1.59917	1.06898	0.806049	0.519837	0.0815022	0.742266	0.861842	0.273614	0.716299	0.659491
O00764	Pyridoxal kinase OS=Homo sapiens OX=9606 GN=PDXK PE=1 SV=1	1.64294	Up	0.00301784	PDXK	0.712568	0.871591	0.622738	0.678578	1.05975	0.642161	0.62031	0.586321	0.790258	1.12286	0.749784	0.637863	1.13651	0.379442	0.363063	0.65332	0.983467	1.12937	0.939531	1.15388	0.938071	0.522656	0.700999	1.21849	1.44722	0.533142	1.64465	0.830588	1.45157	1.16978	0.837545	0.972472	0.604223	1.22229	0.629063	1.00064	0.897341	1.20493	1.54488	0.764182	1.18818	0.719074	1.14035	0.787751
O14497	AT-rich interactive domain-containing protein 1A OS=Homo sapiens OX=9606 GN=ARID1A PE=1 SV=3	3.70557	Up	1.45556e-07	ARID1A	0.178076	0.295036	0.370903	0.339292	0.310842	0.557408	0.266186	0.213901	0.464733	0.137298	0.578043	0.505331	0.366127	0.286422	0.124364	1.19886	0.583111	2.08426	1.08464	2.69485	2.18559	0.729104	0.914263	1.18145	1.4499	1.24223	1.55247	0.569831	1.16752	1.66391	1.34607	1.74253	0.687122	1.66704	0.548163	1.12344	1.54958	2.24107	0.69639	1.3665	0.49179	1.90803	0.765201	2.02347
O14523	Phospholipid transfer protein C2CD2L OS=Homo sapiens OX=9606 GN=C2CD2L PE=1 SV=3	2.28976	Up	5.43241e-05	C2CD2L	0.477758	0.494923	0.562512	0.711392	0.49683	0.350928	0.355696	0.691366	0.493969	0.309666	0.247732	0.775232	0.793384	0.41004	0.554195	1.57502	2.28694	1.63068	1.35444	0.516074	1.36556	1.9729	1.28509	1.58513	1.77384	1.56626	1.42662	1.30962	0.886919	1.27943	0.851065	0.687018	0.786615	1.02748	0.592301	1.37937	0.676949	0.68619	0.62231	0.613374	1.38354	1.68008	1.85085	0.640184
O14737	Programmed cell death protein 5 OS=Homo sapiens OX=9606 GN=PDCD5 PE=1 SV=3	1.53121	Up	0.0015586	PDCD5	1.27589	0.83971	0.733613	0.626609	0.914069	0.700061	0.653813	0.759004	0.785301	1.1115	0.961053	0.663372	0.705739	0.926491	0.490561	1.01651	0.605732	0.694332	1.72527	1.55293	0.816838	0.428208	0.606487	1.50379	0.922154	0.555869	0.839326	0.867856	0.547587	1.22954	1.36943	1.23005	1.30672	0.724582	0.929172	1.16926	0.849384	1.40065	2.04131	1.43998	0.404898	1.09439	0.617938	0.9508
O14773	Tripeptidyl-peptidase 1 OS=Homo sapiens OX=9606 GN=TPP1 PE=1 SV=2	1.5724	Up	0.000207419	TPP1	0.827839	1.31312	0.918082	0.571844	0.581974	0.546982	0.575528	0.555269	0.724705	1.06257	0.880257	0.61741	0.827687	0.459702	0.562604	1.32844	1.23888	1.35391	1.08348	1.13967	1.27049	1.44961	0.977304	1.15446	1.24006	1.17705	1.28643	0.998705	1.26146	1.02129	0.99276	0.335748	0.971507	1.5104	0.743956	0.897765	1.08321	1.03194	1.15782	1.02946	1.28101	0.616816	1.15476	0.720194
O14776	Transcription elongation regulator 1 OS=Homo sapiens OX=9606 GN=TCERG1 PE=1 SV=2	3.11848	Up	5.93668e-06	TCERG1	0.361662	0.388299	0.259165	0.248798	0.573618	0.234976	0.261468	0.615084	0.376653	0.406176	0.630081	0.307176	0.294223	0.282195	0.293298	2.44636	0.803171	2.67122	1.61085	1.8124	0.999452	0.598618	1.27895	1.24181	1.03349	1.07063	1.71818	0.891388	1.19498	1.12877	1.88774	0.835583	0.676765	2.54681	0.820087	1.0868	1.73271	1.77262	1.24556	1.46002	0.512054	1.0886	0.533221	1.14532
O14787	Transportin-2 OS=Homo sapiens OX=9606 GN=TNPO2 PE=1 SV=3	1.53515	Up	0.0053083	TNPO2	0.718916	0.717207	0.728935	0.906786	0.64001	0.321884	1.017	0.474685	0.576134	0.795681	0.504827	0.7736	1.08834	0.531315	0.373946	1.15002	0.874943	1.50992	1.80682	2.98288	1.08824	0.870269	1.55144	1.19462	1.47735	1.20426	1.44053	0.948703	0.72087	1.29106	1.52733	0.632203	0.733531	1.44047	0.764843	0.993104	1.03313	0.950518	2.07922	0.959522	0.574865	0.851099	0.574975	0.633658
O14818	Proteasome subunit alpha type-7 OS=Homo sapiens OX=9606 GN=PSMA7 PE=1 SV=1	1.60966	Up	0.00623124	PSMA7	0.780335	0.922512	0.904535	0.500885	0.573608	0.469018	0.569522	0.439603	0.591584	0.684996	0.560332	0.531462	0.673186	0.793913	0.590514	0.773839	0.557328	2.18765	1.32502	1.2253	1.90284	0.552547	1.03114	1.21514	1.09247	0.965976	1.01006	1.28989	0.902728	1.01198	0.785814	3.21942	0.877799	0.789401	1.44759	1.7735	1.67572	1.61869	0.317256	1.61169	0.499232	1.79504	0.87606	1.88774
O14828	Secretory carrier-associated membrane protein 3 OS=Homo sapiens OX=9606 GN=SCAMP3 PE=1 SV=3	1.69517	Up	0.00700804	SCAMP3	0.463273	0.650038	0.382019	0.871973	0.544528	1.23944	0.895015	0.828314	0.753123	1.3516	0.499199	0.708146	0.454612	0.792949	0.611978	0.841091	1.28999	1.12699	0.97574	1.62612	1.16687	0.407634	1.11762	1.1029	0.723578	1.17652	1.02857	0.519546	1.07765	1.29571	0.982299	0.993632	0.560782	1.62907	1.14012	1.19974	0.946166	0.958616	3.05788	1.17361	1.05915	0.676492	1.12868	0.334829
O14879	Interferon-induced protein with tetratricopeptide repeats 3 OS=Homo sapiens OX=9606 GN=IFIT3 PE=1 SV=1	3.79382	Up	1.95022e-13	IFIT3	0.448878	0.342809	0.472439	0.462237	0.0740424	0.413981	0.311904	0.487755	0.288765	0.269505	0.21913	0.783327	0.146087	0.518097	0.265727	1.13983	0.741136	1.51721	1.2823	1.0682	0.979867	0.545009	0.89706	0.74775	0.746546	0.515358	1.47744	0.639381	1.40881	0.596033	1.08972	0.837958	2.16505	2.46882	1.50234	1.37752	1.97882	2.43709	1.25235	1.89249	1.4919	1.33619	1.33289	1.22972
O14880	Microsomal glutathione S-transferase 3 OS=Homo sapiens OX=9606 GN=MGST3 PE=1 SV=1	1.70119	Up	0.000175701	MGST3	0.529323	0.963424	1.01944	0.616143	0.613343	0.590937	0.506918	0.607741	1.11746	1.08039	1.16933	0.705538	0.564072	0.432754	0.424397	0.398894	1.09223	1.00619	0.799088	0.873999	0.874698	0.982387	1.28591	0.634654	0.978459	0.965023	0.9587	0.762692	0.947635	0.994386	1.62339	1.59436	1.02738	0.543234	0.833502	1.38886	1.40665	0.590944	1.07884	0.911558	0.888518	1.41342	1.28616	1.25214
O14920	Inhibitor of nuclear factor kappa-B kinase subunit beta OS=Homo sapiens OX=9606 GN=IKBKB PE=1 SV=1	2.15225	Up	1.9585e-05	IKBKB	0.839205	0.799381	0.832045	0.646901	0.316506	0.251381	0.431125	0.260498	0.9404	0.658514	0.638784	0.574659	0.355976	0.929812	0.387216	1.14105	0.743441	1.60524	1.71251	1.69863	1.33616	1.00143	1.18204	0.954939	0.998144	1.02584	1.0203	1.01476	0.737807	1.26624	1.72266	1.43155	0.727793	1.05049	1.12093	0.641052	1.32728	1.19053	1.05672	0.830737	1.0741	1.30375	0.871928	2.0622
O14929	Histone acetyltransferase type B catalytic subunit OS=Homo sapiens OX=9606 GN=HAT1 PE=1 SV=1	1.79075	Up	7.85678e-05	HAT1	0.730259	0.712629	0.800749	0.63739	1.05979	0.825744	0.438838	0.464131	0.995289	0.997895	0.563885	0.846468	0.848831	0.530412	0.65572	1.5646	0.72103	1.24808	0.953264	1.06197	0.954473	1.33733	1.05364	0.832069	0.906242	0.97471	1.27616	0.895036	1.02891	1.18582	1.14017	0.634116	0.420831	1.40545	0.901329	0.939388	0.759471	0.680339	2.25032	0.811114	1.64751	0.842597	1.16823	0.747354
O14964	Hepatocyte growth factor-regulated tyrosine kinase substrate OS=Homo sapiens OX=9606 GN=HGS PE=1 SV=1	2.01983	Up	1.54626e-05	HGS	0.402978	0.307235	0.398691	0.547307	0.577316	0.650195	0.665914	0.510153	0.51444	0.558007	0.789632	0.523413	0.538454	0.309085	0.330894	1.4659	1.07153	2.01737	1.54288	1.60966	1.66701	0.891636	1.19088	1.1248	1.37989	1.405	1.3072	1.09307	1.15255	1.1129	1.31513	1.74241	1.17342	1.3019	1.05221	1.44596	1.78186	1.34363	0.583918	1.11563	0.803188	1.79352	0.911426	1.57586
O15027	Protein transport protein Sec16A OS=Homo sapiens OX=9606 GN=SEC16A PE=1 SV=4	1.60322	Up	0.000233543	SEC16A	0.420186	0.475313	0.74796	0.630703	0.677443	0.771771	0.804846	0.692505	0.540239	0.881747	0.772467	0.435451	0.676534	0.619809	0.454638	1.25095	1.12467	1.26862	3.53986	1.51612	0.820775	0.884754	1.33831	0.927269	0.987716	1.65022	1.4846	1.10982	0.990134	1.67682	1.16181	1.12043	1.00191	1.03953	1.05534	0.86155	1.30561	0.993329	1.14065	1.06015	0.409318	1.62843	1.15523	1.34307
O15143	Actin-related protein 2/3 complex subunit 1B OS=Homo sapiens OX=9606 GN=ARPC1B PE=1 SV=3	0.664077	Down	4.02779e-05	ARPC1B	1.19867	0.976223	1.16915	1.37683	1.25138	1.27879	1.5044	1.14279	1.24084	0.95988	0.732001	1.28635	0.96546	1.75606	1.7263	1.05343	0.678265	1.12254	1.09885	0.672342	0.899417	0.748363	0.86861	1.15353	0.819145	0.950722	0.728129	1.43251	0.634145	0.76968	0.865642	1.2122	0.72137	1.27382	0.970969	1.0495	1.20563	1.05042	0.658225	0.808517	0.595603	0.903145	0.996867	1.04926
O15145	Actin-related protein 2/3 complex subunit 3 OS=Homo sapiens OX=9606 GN=ARPC3 PE=1 SV=3	0.378764	Down	1.07195e-05	ARPC3	2.27331	1.485	0.726238	2.01612	0.987369	2.1058	1.95799	2.36496	1.06226	0.625282	1.63354	1.53497	1.29574	1.85428	3.04222	0.328127	0.590256	0.435953	0.554934	0.571665	0.203569	0.532625	0.902544	0.768915	0.871875	0.933213	0.847778	0.860921	0.897067	0.73496	0.589282	0.656392	0.698616	0.957718	1.53841	0.516437	0.479646	0.54914	1.30153	0.336363	0.686596	0.26123	0.678152	0.161824
O15258	Protein RER1 OS=Homo sapiens OX=9606 GN=RER1 PE=1 SV=1	1.51211	Up	0.000364502	RER1	0.764137	0.377756	0.855557	0.89178	0.689965	0.579571	0.451927	1.36958	0.69859	0.722259	0.907557	0.809498	0.646516	0.598501	0.768245	1.03384	0.966085	1.28424	1.01713	0.955566	0.971887	1.03121	1.03836	0.975766	1.03192	1.03284	1.00706	0.914091	0.891077	1.0043	1.17092	1.73877	1.12021	1.00932	0.964277	1.30425	1.46638	1.42282	0.953983	1.14615	1.09517	1.73541	1.09966	1.48833
O15294	UDP-N-acetylglucosamine--peptide N-acetylglucosaminyltransferase 110 kDa subunit OS=Homo sapiens OX=9606 GN=OGT PE=1 SV=3	2.16367	Up	7.37436e-10	OGT	0.33343	0.419875	0.561892	0.649366	0.837693	0.44869	0.485738	0.666861	0.798587	0.751947	0.565591	0.55441	0.902896	0.307488	0.385757	1.10841	0.741537	1.11367	1.44604	1.1865	1.48015	1.36727	0.833551	1.22477	1.07044	1.18545	1.20806	1.03211	1.10485	1.12156	1.02228	1.19174	0.980306	1.34857	1.01549	1.23153	1.1041	1.34304	1.2616	1.61718	0.776725	1.49342	1.03099	1.38628
O15439	Multidrug resistance-associated protein 4 OS=Homo sapiens OX=9606 GN=ABCC4 PE=1 SV=3	1.74422	Up	1.41211e-05	ABCC4	0.523747	0.511096	0.559169	1.00954	0.723631	0.85267	1.03611	0.704654	0.609773	0.84644	0.730793	0.655335	0.749657	0.656155	0.715209	1.20508	1.67513	0.911296	0.755765	0.808761	0.705074	1.07489	1.12115	0.96261	1.11852	1.05633	1.08874	0.82597	1.22888	0.836481	1.01254	1.34547	1.12654	0.483057	0.854273	1.07777	1.12428	0.88377	1.45723	0.70261	1.55509	2.04524	1.22809	1.392
O15511	Actin-related protein 2/3 complex subunit 5 OS=Homo sapiens OX=9606 GN=ARPC5 PE=1 SV=3	1.5023	Up	1.57099e-05	ARPC5	0.900334	1.05787	0.712172	0.681541	0.713266	0.687011	0.619185	0.691387	0.767964	0.847392	0.721379	0.921356	0.904919	0.568885	0.589887	1.27668	1.06685	1.3319	1.28552	1.39485	0.967453	0.967453	1.03102	0.950388	1.26567	1.07179	1.11528	0.909619	1.15605	1.07904	1.21494	0.428678	1.35101	1.24821	0.863873	1.13684	1.07038	0.966107	1.13091	1.01752	1.11486	1.88252	1.12571	1.25033
O43143	Pre-mRNA-splicing factor ATP-dependent RNA helicase DHX15 OS=Homo sapiens OX=9606 GN=DHX15 PE=1 SV=2	1.85521	Up	4.86954e-06	DHX15	0.355034	0.254369	1.24478	0.727386	0.877843	0.614815	0.629969	0.649452	0.718727	0.788261	0.891519	0.720037	0.627843	0.433313	0.587278	1.8391	0.857519	0.798755	1.90112	1.15134	0.465759	1.03816	0.992115	1.02607	0.982937	0.994868	0.971006	0.921446	1.17751	0.894831	1.1977	1.04162	0.679314	1.72402	0.645159	1.05116	1.31828	1.57866	1.67191	1.50171	1.03055	1.52351	1.17039	0.740997
O43237	Cytoplasmic dynein 1 light intermediate chain 2 OS=Homo sapiens OX=9606 GN=DYNC1LI2 PE=1 SV=1	1.76493	Up	0.000964544	DYNC1LI2	0.459092	0.479682	0.634815	0.639546	0.635761	0.582781	0.651845	0.709555	0.485336	0.788883	0.586214	0.623261	0.708251	0.324184	0.488149	4.12098	0.837859	1.16884	0.599895	0.922146	0.706402	0.669989	1.43798	1.0511	1.45053	0.995174	1.15153	0.624266	1.10588	1.1481	1.04197	1.33325	0.515103	2.73653	1.34033	1.00021	1.79681	1.97582	0.502726	1.2319	0.465131	1.70402	0.577625	1.60872
O43242	26S proteasome non-ATPase regulatory subunit 3 OS=Homo sapiens OX=9606 GN=PSMD3 PE=1 SV=2	1.77704	Up	0.00426398	PSMD3	0.751578	0.678617	0.564342	0.698835	0.670706	0.68565	0.540608	0.708505	0.653125	0.362203	0.644303	0.864875	0.62805	0.737176	0.731371	1.12173	0.482744	1.15447	1.46414	0.998233	0.821413	0.769958	1.13642	0.817104	0.938595	1.01063	0.671961	1.06331	0.851509	0.808503	0.859035	2.27066	1.09184	1.48591	1.33161	1.86273	1.62942	1.6408	0.729144	0.924568	0.679056	2.75071	1.39796	2.21453
O43290	U4/U6.U5 tri-snRNP-associated protein 1 OS=Homo sapiens OX=9606 GN=SART1 PE=1 SV=1	2.52375	Up	1.41683e-05	SART1	0.725971	0.506461	0.39633	0.627244	0.824854	0.514416	0.527186	0.164305	0.704956	0.471776	0.723053	0.704665	0.864589	0.113946	0.449786	0.959647	0.944495	1.05056	2.14961	1.42331	0.883894	0.534372	1.04577	0.291893	1.14453	1.00407	1.94778	0.216176	1.23561	1.15769	1.00187	1.05341	1.07179	1.30039	0.871035	1.15161	1.23699	1.30781	0.642539	1.39475	0.822545	2.03848	0.958574	0.858308
O43390	Heterogeneous nuclear ribonucleoprotein R OS=Homo sapiens OX=9606 GN=HNRNPR PE=1 SV=1	2.01868	Up	0.0022888	HNRNPR	0.127426	0.205753	0.685062	0.686231	1.10007	0.554129	0.575172	0.854574	0.90952	0.805158	0.665703	0.523616	0.93058	0.430646	0.442925	1.9264	0.925314	1.45574	1.21027	1.02564	0.538966	1.23589	1.16478	1.19123	0.974904	0.903109	1.23752	0.809586	1.14683	1.2772	1.26303	0.246788	0.304278	2.30943	0.576271	1.06754	0.96773	1.20245	1.82306	0.214351	1.37704	0.255489	1.11585	0.747406
O43396	Thioredoxin-like protein 1 OS=Homo sapiens OX=9606 GN=TXNL1 PE=1 SV=3	1.75942	Up	7.10258e-06	TXNL1	0.674432	0.688631	0.501683	0.456721	0.518248	0.609355	0.597523	0.650768	0.588057	0.481077	0.937286	0.634576	0.653442	0.392751	0.42448	1.96292	0.710674	2.15065	1.42433	1.72454	1.70368	0.693541	1.18553	1.18104	1.37838	1.25579	1.20197	1.48004	1.31559	1.11975	1.2244	0.245224	1.38463	1.81608	0.893434	1.37324	1.1201	1.20779	0.81823	1.36235	0.897837	1.24171	1.00277	1.01438
O43432	Eukaryotic translation initiation factor 4 gamma 3 OS=Homo sapiens OX=9606 GN=EIF4G3 PE=1 SV=2	1.50953	Up	2.42358e-05	EIF4G3	0.623252	0.49634	0.831841	0.537806	0.665975	0.795401	0.841893	0.791631	0.547859	0.886129	0.478723	0.600043	0.866456	0.568893	0.687754	1.9333	0.827062	2.05317	2.22454	1.58896	1.09417	0.612251	1.19697	1.14003	1.71458	1.63953	1.29402	0.80747	1.20991	0.847585	1.41178	1.17448	1.09453	0.669864	0.939182	0.967267	0.95828	1.05377	0.924001	1.14048	0.808735	1.3532	1.22913	1.34852
O43488	Aflatoxin B1 aldehyde reductase member 2 OS=Homo sapiens OX=9606 GN=AKR7A2 PE=1 SV=3	0.656999	Down	0.000282453	AKR7A2	0.959083	1.34792	1.29753	1.64354	1.4445	1.62087	1.52429	1.46466	1.49741	1.26964	0.777063	1.22486	1.60022	1.73983	1.92158	0.267416	0.985731	0.12102	0.672444	0.265464	0.801272	0.366965	0.952051	0.84939	0.76618	0.663518	0.598679	0.757534	0.854793	0.752131	0.747809	0.447493	1.43252	0.563459	1.1027	0.795387	0.608044	0.751838	1.22596	0.782392	1.33799	0.162125	0.995217	0.882582
O43493	Trans-Golgi network integral membrane protein 2 OS=Homo sapiens OX=9606 GN=TGOLN2 PE=1 SV=4	2.05027	Up	0.000235535	TGOLN2	0.539853	0.328529	0.527422	0.452837	0.349839	0.827538	0.59668	0.429751	0.436855	0.568253	0.884931	0.533254	0.532579	0.203851	0.270002	1.83328	0.985548	2.70265	1.44146	1.35974	0.684275	1.10574	1.12359	1.02944	1.3797	1.30061	1.35459	1.27927	1.16753	1.00935	1.01186	2.0984	0.963966	1.60398	0.408897	2.16311	1.994	1.65578	0.779322	0.739116	0.798143	1.98552	0.767454	1.61339
O43516	WAS/WASL-interacting protein family member 1 OS=Homo sapiens OX=9606 GN=WIPF1 PE=1 SV=3	2.16418	Up	0.00122281	WIPF1	0.527498	0.331983	0.476323	0.493381	0.503879	0.337231	0.472386	0.402841	0.586546	0.635462	0.482857	0.503987	0.632332	0.24495	0.255124	2.56806	0.514933	2.29162	2.27346	1.34592	1.2568	0.50503	1.27039	1.05544	1.45878	1.34285	1.3356	0.888792	1.03612	1.28972	1.53365	2.1226	0.92582	1.57154	0.98567	1.97528	1.81395	1.38505	0.422218	1.19533	0.419366	2.40018	0.933918	1.40264
O43561	Linker for activation of T-cells family member 1 OS=Homo sapiens OX=9606 GN=LAT PE=1 SV=1	0.578787	Down	0.0356512	LAT	1.63754	4.27704	1.47564	1.35352	0.486637	0.691099	1.17033	0.633738	0.428352	1.66953	0.820694	1.48428	0.84766	1.54877	1.73167	0.938806	0.764558	1.02173	1.03539	1.01219	0.846573	0.895643	1.04699	0.656936	0.34779	0.835661	1.13295	1.0947	0.742676	0.892419	1.16654	1.09258	0.940565	0.952956	1.73262	0.752359	0.777072	0.719409	0.672813	0.847378	0.869644	1.17164	1.03949	0.993339
O43615	Mitochondrial import inner membrane translocase subunit TIM44 OS=Homo sapiens OX=9606 GN=TIMM44 PE=1 SV=2	1.76927	Up	5.70759e-05	TIMM44	0.595861	0.507495	0.565729	0.472343	1.16935	0.599565	0.465576	0.445275	0.986642	0.943335	0.69628	0.783175	0.599259	0.419941	0.429903	1.22664	0.739961	1.205	1.552	1.14936	0.987513	0.883138	1.04374	0.994655	0.88347	1.16494	1.00066	0.529882	1.21202	1.24207	1.21502	2.18589	0.750078	1.24819	0.902789	1.54091	1.5587	1.57648	1.47939	1.29374	0.639327	0.898074	1.0051	0.649769
O43719	HIV Tat-specific factor 1 OS=Homo sapiens OX=9606 GN=HTATSF1 PE=1 SV=1	2.44455	Up	1.84446e-06	HTATSF1	0.413459	0.349934	0.591915	0.463726	0.351157	0.188717	0.360712	0.47139	0.691404	0.806519	0.474641	0.359689	0.20951	0.416238	0.321681	1.78505	0.82008	1.08448	2.1458	3.72472	1.3656	0.559417	1.49901	1.24946	1.70177	1.11429	1.21307	1.32918	1.23733	1.45742	1.31012	1.4456	0.761152	1.45437	0.850148	1.23591	0.989097	1.80634	0.974581	1.13068	0.680079	1.76184	1.16445	1.27413
O43772	Mitochondrial carnitine/acylcarnitine carrier protein OS=Homo sapiens OX=9606 GN=SLC25A20 PE=1 SV=1	1.9236	Up	0.00665584	SLC25A20	0.82104	0.735351	0.846265	0.829074	0.523714	0.825617	0.796315	0.388076	0.881938	1.47779	0.362982	0.555621	1.32618	0.263095	0.445924	0.692488	0.692488	0.916139	0.712368	1.75276	1.05478	1.42474	1.30301	0.919412	0.506894	0.930828	1.03129	0.423173	1.44001	1.80457	0.611165	0.512131	0.88949	0.7796	0.394369	0.906491	0.598521	1.00892	3.58794	0.721516	1.46791	0.836749	1.63715	0.297249
O43776	Asparagine--tRNA ligase, cytoplasmic OS=Homo sapiens OX=9606 GN=NARS1 PE=1 SV=1	2.11894	Up	2.51214e-09	NARS1	0.635072	0.357147	0.409095	0.496109	0.493512	0.438966	0.416888	0.514291	0.459745	0.622547	0.510377	0.386989	0.681838	0.338916	0.273216	1.82576	1.01496	1.80807	3.04121	2.85399	0.838802	1.0813	1.54523	1.19445	1.62838	1.56639	1.53918	1.02511	1.67828	1.453	1.63897	0.768051	0.574452	1.44962	0.707351	1.04651	0.95809	1.01088	1.15272	0.753552	1.12414	0.586837	0.86948	0.856439
O43809	Cleavage and polyadenylation specificity factor subunit 5 OS=Homo sapiens OX=9606 GN=NUDT21 PE=1 SV=1	1.84747	Up	0.011915	NUDT21	0.398475	0.431583	0.825328	0.623135	0.999144	0.683438	0.704722	0.722458	1.22144	0.733247	1.21712	0.288749	1.12524	0.465498	0.576622	0.344102	0.851714	0.851714	1.5448	1.56066	0.979837	0.573504	0.884469	1.22833	0.755306	1.22491	0.933226	1.01021	0.971719	1.13937	0.835712	0.911025	0.70345	0.966379	0.632794	0.814143	0.806426	1.18777	1.87842	0.553147	1.12534	0.452229	1.20865	0.238015
O60216	Double-strand-break repair protein rad21 homolog OS=Homo sapiens OX=9606 GN=RAD21 PE=1 SV=2	2.4699	Up	0.000622393	RAD21	0.741081	0.329922	0.792615	0.262819	0.691616	0.239333	0.419392	0.750433	0.701347	0.213523	0.527353	1.44799	0.589351	0.363486	0.144004	1.4951	0.801202	1.34587	1.06979	1.11549	0.909369	0.317113	0.301607	1.02577	0.32091	0.997715	1.05985	1.91701	0.902407	1.11353	0.517557	1.58856	1.14005	1.78732	2.17899	2.54547	0.59035	0.70643	0.538979	2.23845	0.398313	2.07482	1.2547	2.57361
O60234	Glia maturation factor gamma OS=Homo sapiens OX=9606 GN=GMFG PE=1 SV=1	0.197999	Down	7.34517e-07	GMFG	2.32766	2.12242	1.69302	2.1839	2.0581	2.24159	2.30212	2.19808	2.15836	0.946861	0.634203	1.25715	1.57277	4.36674	4.07909	0.0158779	0.133198	0.128345	0.118465	0.120376	0.205038	0.127905	0.677504	0.708637	0.375074	0.200138	0.400276	0.425479	0.493674	1.01996	0.440304	0.695784	1.78605	0.27645	1.77427	0.709841	0.693693	0.499916	0.583665	0.398864	0.468164	0.241782	0.792169	0.386543
O60264	SWI/SNF-related matrix-associated actin-dependent regulator of chromatin subfamily A member 5 OS=Homo sapiens OX=9606 GN=SMARCA5 PE=1 SV=1	4.32343	Up	1.30678e-08	SMARCA5	0.130995	0.212866	0.339395	0.305158	0.372144	0.0908031	0.33493	0.236684	0.382564	0.385006	0.411222	0.242689	0.325832	0.111607	0.127337	1.94461	0.726828	2.11688	2.8119	2.58663	1.41191	0.710264	1.57177	1.05522	1.10747	1.47931	1.74663	0.850203	1.61599	1.55971	1.5778	0.684718	0.862797	2.17441	0.484504	1.25765	1.43496	1.78545	0.863336	1.51938	0.599096	1.58089	0.711756	1.19591
O60271	C-Jun-amino-terminal kinase-interacting protein 4 OS=Homo sapiens OX=9606 GN=SPAG9 PE=1 SV=4	1.52665	Up	0.000813013	SPAG9	0.82402	0.480224	0.493321	0.694141	0.671222	0.575177	0.702873	0.735615	0.848031	1.03441	0.741685	0.673443	0.621364	0.463329	0.482185	1.48032	0.656864	1.78501	1.46996	1.45097	1.32322	0.720737	0.815943	1.0994	1.00874	1.29564	1.11661	0.75512	1.17629	1.23941	1.26121	1.81427	1.06738	1.45337	0.983799	1.63126	1.64471	1.52026	0.609938	0.878941	0.842482	1.86134	0.895512	1.05236
O60313	Dynamin-like 120 kDa protein, mitochondrial OS=Homo sapiens OX=9606 GN=OPA1 PE=1 SV=3	2.32355	Up	1.1284e-08	OPA1	0.264128	0.362166	0.643595	0.477506	0.760088	0.477506	0.530562	0.688577	0.888115	0.586227	0.604739	0.476916	0.602095	0.547439	0.577412	0.828167	1.16227	1.32223	0.759321	0.471792	1.60571	1.35665	1.06447	0.884917	1.2963	1.10985	0.726086	1.00823	1.07433	1.00231	1.05065	1.75547	1.01503	0.946568	0.976314	1.38083	1.25157	1.34737	1.14933	1.09665	0.957234	2.02956	1.09169	1.7248
O60493	Sorting nexin-3 OS=Homo sapiens OX=9606 GN=SNX3 PE=1 SV=3	1.63276	Up	5.07157e-08	SNX3	0.449835	0.542549	0.746291	0.517367	0.709663	0.651288	0.59749	0.640986	0.642131	0.765166	0.696644	0.639542	0.663261	0.416405	0.484049	1.13131	1.22883	1.27887	2.40169	1.88268	1.4188	1.33399	1.40009	1.18155	1.58261	1.35446	1.38208	1.07829	1.42531	1.11671	1.28722	1.01697	0.992184	1.10123	0.908288	1.10417	1.01933	1.1154	0.839837	0.85009	1.01321	1.32547	0.924248	1.30776
O60610	Protein diaphanous homolog 1 OS=Homo sapiens OX=9606 GN=DIAPH1 PE=1 SV=2	1.50937	Up	6.17106e-09	DIAPH1	0.737236	0.738457	0.681089	0.673766	0.764089	0.665221	0.657898	0.688413	0.670104	0.652026	0.955858	0.674625	0.788458	0.607665	0.50555	1.38674	0.946363	1.66984	1.62041	1.624	0.878958	0.977818	1.12389	1.11613	1.52996	1.07951	1.25814	1.17382	1.14608	1.00629	1.29253	0.775388	1.08444	1.29047	0.967829	1.13399	1.07249	1.02609	1.23421	1.0836	0.920684	1.04003	0.925619	1.17454
O60664	Perilipin-3 OS=Homo sapiens OX=9606 GN=PLIN3 PE=1 SV=3	0.545123	Down	0.00026474	PLIN3	1.43374	2.14931	1.56992	1.21257	0.872563	1.34007	1.48839	1.60808	0.980115	2.37666	0.533795	1.31161	0.719353	1.55309	1.942	0.565047	0.704554	0.491031	0.570463	0.568657	1.91177	0.404379	0.857983	0.954678	0.751908	0.570065	0.917876	1.02828	1.00375	0.927257	1.06003	1.14309	1.09401	0.349008	1.10857	0.741279	0.767471	0.830817	0.741185	0.859526	0.330108	0.429763	0.883459	1.3578
O60711	Leupaxin OS=Homo sapiens OX=9606 GN=LPXN PE=1 SV=1	2.59262	Up	5.69572e-07	LPXN	0.388997	0.772257	0.883563	0.292609	0.510631	0.4108	0.330476	0.525548	0.742423	0.78731	0.459042	0.435912	0.720589	0.471497	0.363853	1.58053	0.9733	1.15894	1.31448	0.872674	1.19537	1.6985	1.09854	1.07951	0.803996	0.970996	1.13447	1.13377	1.07176	1.24721	0.978747	0.774226	0.723193	1.62137	0.56605	1.0345	1.35954	1.19829	1.77553	2.58906	1.16236	0.977686	1.01451	0.694036
O60826	Coiled-coil domain-containing protein 22 OS=Homo sapiens OX=9606 GN=CCDC22 PE=1 SV=1	1.68134	Up	2.31915e-06	CCDC22	0.591048	0.346292	0.819772	0.729992	0.85718	1.18103	0.818703	0.796258	0.770607	1.10816	0.526735	0.681206	0.927783	0.573748	0.789623	0.69407	1.10827	1.05635	1.11078	1.18809	1.0439	0.444989	0.944374	0.938041	0.866006	1.10348	1.10982	0.697396	0.915085	1.07578	1.0647	0.822397	1.32775	0.840275	0.67171	1.0721	1.15376	1.08966	1.3031	1.2949	0.758092	1.26212	1.12202	1.83069
O60890	Oligophrenin-1 OS=Homo sapiens OX=9606 GN=OPHN1 PE=1 SV=1	1.54665	Up	0.000605928	OPHN1	0.314018	0.643141	0.69695	1.16422	0.589585	0.379172	0.438985	1.24966	1.02216	0.893093	0.627912	0.393037	1.12986	0.687578	0.600446	1.44511	1.27124	0.652657	1.05544	1.64431	1.09339	1.05194	1.4913	0.954481	1.16449	1.62462	1.43349	0.727954	0.536822	1.41933	0.579296	0.737974	0.682311	1.86828	1.06118	1.6077	1.03385	0.682021	1.51916	0.791546	1.26647	1.04525	1.16716	1.27256
O60927	E3 ubiquitin-protein ligase PPP1R11 OS=Homo sapiens OX=9606 GN=PPP1R11 PE=1 SV=1	1.54124	Up	0.00464243	PPP1R11	0.520503	0.576955	0.827555	0.795594	0.806165	0.688297	0.700849	0.545615	0.600405	0.740796	0.655	0.680831	0.919767	0.447429	0.59747	1.24087	0.437306	0.870205	1.33174	1.2282	1.43969	0.783184	1.45028	0.861043	0.693776	1.15186	0.605391	0.889554	0.806871	1.31912	0.730841	3.45181	0.825314	1.01396	0.356879	4.06212	1.32722	1.30856	0.770112	1.8106	0.61651	1.65595	0.898435	1.12466
O75083	WD repeat-containing protein 1 OS=Homo sapiens OX=9606 GN=WDR1 PE=1 SV=4	0.46493	Down	2.88587e-07	WDR1	1.79094	1.75765	1.79261	1.44973	1.56874	1.50715	1.45472	1.51381	1.56375	1.33835	0.596581	1.35683	1.4149	2.39424	2.49851	0.303518	0.440044	0.294491	0.207611	0.212124	0.744691	0.324956	0.71856	0.956216	0.611382	0.7372	0.721356	1.20506	0.775411	0.70458	0.533095	0.612172	1.28581	0.528583	1.10724	0.835424	0.726568	0.566182	0.6454	1.00363	0.878905	0.51487	0.750536	0.703414
O75131	Copine-3 OS=Homo sapiens OX=9606 GN=CPNE3 PE=1 SV=1	0.611127	Down	0.00728214	CPNE3	1.95304	1.96851	0.810928	0.999731	0.947114	1.22258	1.42377	1.31337	1.05029	0.704232	0.746445	0.700114	1.01516	2.62543	2.0015	0.691372	0.556367	1.42038	0.737162	0.736283	0.864018	0.356595	0.905903	0.817548	0.988935	1.65639	1.06026	0.955935	1.47223	0.414097	1.03741	0.787932	0.83359	0.430493	1.11417	0.384167	0.620971	0.616712	1.22644	0.608633	0.884042	0.693904	0.425478	0.6413
O75154	Rab11 family-interacting protein 3 OS=Homo sapiens OX=9606 GN=RAB11FIP3 PE=1 SV=1	1.70414	Up	9.10728e-05	RAB11FIP3	0.379827	0.504361	0.580326	0.754673	0.711086	0.621422	0.672481	0.775844	0.642593	0.765351	0.996603	0.568664	0.762059	0.316839	0.352226	1.17644	1.21911	1.9617	1.5011	1.14463	1.53003	1.05207	1.07062	1.1525	1.56343	1.12573	1.45007	1.20288	1.23122	0.632928	1.07692	1.95325	0.992921	0.750333	1.19196	1.53489	1.18723	1.01459	0.758005	1.30438	0.734149	1.62529	0.790358	1.57603
O75165	DnaJ homolog subfamily C member 13 OS=Homo sapiens OX=9606 GN=DNAJC13 PE=1 SV=5	1.89374	Up	5.68097e-09	DNAJC13	0.941009	0.428003	0.545815	0.462302	0.821705	0.641258	0.596519	0.475724	0.614415	0.878724	0.684264	0.53513	0.583379	0.592883	0.41012	1.50164	0.519402	1.20337	1.23525	1.69603	1.49341	0.944181	1.0955	0.982012	1.25214	1.30841	1.12645	0.85164	1.31216	1.01953	1.05142	1.31727	1.08038	1.24924	0.697613	1.34758	1.37446	1.44287	0.966496	1.33339	1.47281	1.29146	1.06778	1.42668
O75167	Phosphatase and actin regulator 2 OS=Homo sapiens OX=9606 GN=PHACTR2 PE=1 SV=2	1.59983	Up	0.00122657	PHACTR2	0.89453	0.765733	0.796926	0.510154	0.479967	0.578577	0.481979	0.724478	0.405507	0.671643	0.832663	0.65272	0.649235	0.345852	0.606455	2.98717	0.60424	0.957916	0.977508	0.985757	0.782625	0.592898	0.844368	1.09036	0.568118	1.12843	1.39394	1.18114	0.513454	0.851201	1.18016	2.59467	1.14184	1.86523	1.60855	2.09923	2.11506	1.64614	0.471907	1.44901	0.851684	1.64482	0.772857	0.711776
O75190	DnaJ homolog subfamily B member 6 OS=Homo sapiens OX=9606 GN=DNAJB6 PE=1 SV=2	0.590005	Down	5.87953e-05	DNAJB6	0.694326	1.55362	1.30304	1.22369	1.42311	1.75409	1.58703	1.19236	1.57241	0.910195	2.19089	0.857683	1.69008	1.25443	1.29917	0.259374	1.29511	0.570799	1.56418	1.39215	0.521394	1.236	1.08724	0.679087	1.02625	1.47429	0.959401	0.755323	1.23854	0.886683	0.523096	0.635026	0.612442	0.870494	0.836277	0.761538	0.709018	0.517118	1.10156	0.67645	0.667151	0.695046	0.771937	0.614849
O75208	Ubiquinone biosynthesis protein COQ9, mitochondrial OS=Homo sapiens OX=9606 GN=COQ9 PE=1 SV=1	1.53481	Up	0.000320374	COQ9	0.933027	0.900051	0.91756	0.255707	0.880341	0.708507	0.691154	0.665119	0.877101	1.1796	0.993343	0.760155	0.929559	0.375906	0.313822	1.55545	0.975655	1.30522	1.42756	1.14887	1.08004	0.636297	1.22832	1.01066	1.40851	1.01423	0.917893	0.644042	1.3086	1.06151	0.85902	1.13718	0.959116	1.0796	0.782805	1.09524	1.23473	1.12175	1.12587	1.03053	1.22884	1.29308	0.933638	0.642372
O75306	NADH dehydrogenase [ubiquinone] iron-sulfur protein 2, mitochondrial OS=Homo sapiens OX=9606 GN=NDUFS2 PE=1 SV=2	1.55631	Up	0.0346898	NDUFS2	0.432388	1.07684	0.33809	0.637082	1.06717	0.68998	0.735979	0.70608	1.20517	1.07699	1.15228	0.639302	1.0151	0.304339	0.404509	1.19516	0.59182	1.4519	1.03554	0.992927	0.417054	0.930759	1.26962	0.713008	1.32897	1.09638	0.949608	0.460367	1.25759	1.25679	0.921536	2.01493	0.605109	0.522996	0.818646	1.2003	0.830211	1.34156	0.920903	0.346576	1.22787	0.229731	1.49358	0.697114
O75323	Protein NipSnap homolog 2 OS=Homo sapiens OX=9606 GN=NIPSNAP2 PE=1 SV=1	2.00848	Up	4.55035e-07	NIPSNAP2	0.486642	0.772271	0.499929	0.470033	0.911831	0.592939	0.626157	0.677645	0.895222	0.686256	0.502036	0.884539	0.866258	0.490082	0.525942	1.09233	0.485959	0.843978	0.665506	0.549392	1.2278	0.573045	1.03365	0.830762	1.10189	0.610505	0.779582	0.720177	0.65346	0.932209	0.991614	2.53611	1.06474	0.800189	1.40073	1.56706	1.5458	1.35445	0.834256	1.86862	0.961085	2.04806	1.42415	1.31621
O75340	Programmed cell death protein 6 OS=Homo sapiens OX=9606 GN=PDCD6 PE=1 SV=1	1.89295	Up	2.15436e-09	PDCD6	0.703891	1.09144	0.786057	0.503953	0.818924	0.430003	0.635419	0.473825	0.588858	0.805246	0.972651	0.771145	0.785871	0.339459	0.347209	0.939395	1.32131	0.677954	0.670264	1.52892	1.46228	1.02526	1.02481	0.919993	1.09254	1.02884	1.03368	0.936119	1.14011	0.98611	1.18688	1.57446	1.1282	0.505179	0.707469	1.16796	1.2222	1.1795	1.22852	1.11126	1.11591	1.58964	1.16801	1.44445
O75351	Vacuolar protein sorting-associated protein 4B OS=Homo sapiens OX=9606 GN=VPS4B PE=1 SV=2	1.74933	Up	0.000181963	VPS4B	0.356373	0.515669	0.732148	0.614718	0.751549	0.500352	0.567746	0.555493	0.96088	0.821847	0.629817	0.607928	0.891495	0.323366	0.428833	1.26152	1.48685	1.42729	1.46819	1.85856	2.28911	1.58659	1.0731	1.34222	1.64858	1.67736	1.21528	1.23051	1.85339	1.36254	0.822599	0.499376	0.571334	1.147	0.580077	1.0037	0.569246	0.803925	1.56469	0.904362	1.10852	0.409914	0.627018	0.496841
O75369	Filamin-B OS=Homo sapiens OX=9606 GN=FLNB PE=1 SV=2	2.12424	Up	4.93093e-11	FLNB	0.881638	0.618958	0.631036	0.538443	0.586752	0.419684	0.45189	0.495167	0.733692	0.554991	0.680762	0.613884	0.817514	0.414247	0.490109	1.30219	0.718558	0.617367	3.63061	0.483468	0.645986	0.536618	1.03434	1.03729	1.04417	1.00583	1.26638	1.00681	0.882925	1.02549	1.09628	0.743895	0.966745	1.96214	0.95149	1.22117	1.38735	1.33702	1.37634	1.28243	0.894082	1.22961	1.07898	1.00364
O75380	NADH dehydrogenase [ubiquinone] iron-sulfur protein 6, mitochondrial OS=Homo sapiens OX=9606 GN=NDUFS6 PE=1 SV=1	1.62411	Up	2.11428e-05	NDUFS6	1.23265	0.613217	0.836958	0.546923	0.68469	0.28382	0.498239	0.566604	0.736482	0.550987	0.555594	0.709464	0.82003	0.68643	0.677216	0.852935	1.03716	1.81747	1.51317	1.29573	1.32413	1.03893	1.50485	1.38876	0.958029	1.21951	1.15658	1.20974	1.00143	1.07846	0.862552	0.517361	0.663284	2.28374	1.28881	1.272	1.01611	1.04226	1.19277	1.58553	1.27049	0.877739	1.03339	0.663226
O75427	Leucine-rich repeat and calponin homology domain-containing protein 4 OS=Homo sapiens OX=9606 GN=LRCH4 PE=1 SV=2	1.74911	Up	2.52791e-06	LRCH4	0.629353	0.501194	0.813582	0.567562	0.87194	0.520647	0.619055	0.655671	0.646517	1.02437	0.638809	0.504738	0.85087	0.40309	0.4618	2.01761	0.901237	1.73852	1.49929	1.59897	0.757538	0.868012	1.28082	1.02934	0.878947	0.92086	1.43245	0.740879	1.29438	1.56435	1.20932	0.910106	1.00583	1.40028	0.928234	1.05746	1.12138	1.31454	1.07148	0.993958	0.61834	1.19423	1.08851	0.952427
O75475	PC4 and SFRS1-interacting protein OS=Homo sapiens OX=9606 GN=PSIP1 PE=1 SV=1	2.15211	Up	0.00423436	PSIP1	0.439298	0.426617	0.548063	0.458024	0.745757	0.358198	1.13136	0.321008	0.72814	0.453908	0.924134	0.323621	0.350822	0.140887	1.24427	2.06797	2.29701	0.294259	0.596669	1.98401	0.695299	0.659434	0.77453	1.18687	0.991844	0.80239	1.4	0.94448	0.346867	1.09493	1.59642	1.56313	1.04914	1.61635	0.654383	0.748614	1.93697	2.29819	0.851309	1.33271	0.265803	2.30806	0.596328	1.95587
O75489	NADH dehydrogenase [ubiquinone] iron-sulfur protein 3, mitochondrial OS=Homo sapiens OX=9606 GN=NDUFS3 PE=1 SV=1	1.62892	Up	0.00201381	NDUFS3	0.388983	0.282766	0.729163	1.01767	1.13537	0.872699	0.691844	0.85691	1.19709	1.02645	1.08093	0.830633	0.862216	0.415316	0.566125	0.278844	1.45048	0.968056	0.947955	0.993849	0.763153	0.742362	1.11826	1.03794	0.810103	1.29547	0.904382	0.687889	1.2396	0.682651	1.13484	1.22545	0.742587	0.624526	0.552674	0.982774	0.89864	1.02267	1.73943	0.875391	1.18198	0.556756	1.20263	0.477955
O75531	Barrier-to-autointegration factor OS=Homo sapiens OX=9606 GN=BANF1 PE=1 SV=1	2.20049	Up	6.71824e-05	BANF1	0.459055	0.517731	0.600568	0.821466	0.947447	0.547069	0.1674	0.655792	1.15281	1.15799	0.589228	0.67179	0.853145	0.32037	0.32037	0.797096	1.38866	0.529014	0.807069	0.897232	1.01692	0.609439	0.664565	1.31939	1.2672	0.576188	1.46274	0.372296	0.65691	1.2498	1.09462	0.224002	1.18763	1.5025	0.428004	0.911149	0.89999	1.64637	2.38356	1.32894	1.03909	0.560304	1.83041	0.493016
O75533	Splicing factor 3B subunit 1 OS=Homo sapiens OX=9606 GN=SF3B1 PE=1 SV=3	3.0143	Up	6.21705e-10	SF3B1	0.0393232	0.502469	0.259242	0.444206	0.533047	0.380124	0.266524	0.292739	0.720925	0.511724	0.510957	0.273891	0.580772	0.164948	0.250108	1.32587	0.576052	1.62421	2.83186	3.1175	0.890262	0.73157	1.61287	1.16615	1.46488	1.18259	0.983895	0.997598	1.48543	1.33059	1.43747	1.79941	0.363983	1.61778	0.914174	1.2776	1.2728	1.57699	0.99713	1.36894	0.668415	1.58273	0.828107	1.47879
O75534	Cold shock domain-containing protein E1 OS=Homo sapiens OX=9606 GN=CSDE1 PE=1 SV=2	1.51443	Up	0.0019155	CSDE1	0.518155	0.849814	1.0474	0.749006	0.735901	0.747998	0.599809	0.733884	0.731868	1.09351	0.757965	0.79092	1.04657	0.398456	0.38847	1.78236	0.947607	1.14012	1.89189	1.02229	0.991585	0.896161	1.00228	1.03146	1.25348	1.07332	1.1393	0.602634	1.45393	1.59984	1.07079	1.10716	1.38658	0.309086	0.757121	1.00176	0.777156	1.20106	1.0551	1.53131	0.657054	1.0751	0.907075	0.87698
O75592	E3 ubiquitin-protein ligase MYCBP2 OS=Homo sapiens OX=9606 GN=MYCBP2 PE=1 SV=4	1.75775	Up	7.19944e-06	MYCBP2	0.27752	0.656682	0.756459	0.291536	0.7807	1.23623	0.744258	0.316765	0.388248	0.611101	0.587687	0.721145	0.844458	0.536176	0.331696	1.88229	0.957409	1.93066	2.03908	1.88813	1.10252	1.03247	1.21279	1.2329	1.56092	1.61998	1.38245	0.992853	1.17634	1.48802	1.24798	0.754707	0.537429	1.3622	0.598501	0.937536	0.95714	1.04593	1.05445	1.12497	1.219	1.23131	1.40095	0.701846
O75643	U5 small nuclear ribonucleoprotein 200 kDa helicase OS=Homo sapiens OX=9606 GN=SNRNP200 PE=1 SV=2	1.93275	Up	1.01279e-06	SNRNP200	0.445586	0.713864	0.47443	0.606714	0.936925	0.734024	0.65545	0.747949	0.714132	0.791942	0.604829	0.485481	0.664503	0.870832	0.601795	0.552273	0.387653	1.89047	1.42721	1.70461	1.71523	0.862927	1.0412	0.946106	1.18626	0.733353	1.10889	0.813941	1.2604	0.980759	1.40143	0.835439	0.814441	1.29891	0.748826	0.844501	1.02832	1.31007	1.4792	1.34333	0.577737	1.29016	1.06298	2.09238
O75663	TIP41-like protein OS=Homo sapiens OX=9606 GN=TIPRL PE=1 SV=2	1.6282	Up	0.000182921	TIPRL	0.806053	0.723145	0.809508	0.962658	0.518177	0.6886	0.788781	0.877446	0.754235	0.810581	0.973231	0.617713	0.935901	0.654153	0.627489	0.640069	0.557704	1.55204	0.952661	0.746251	1.40716	0.767091	1.0245	0.75164	1.37648	0.868291	1.03972	0.787142	1.10971	0.981899	0.752654	1.47508	0.651153	1.09654	1.03357	1.0704	1.16068	1.03238	0.896414	1.6257	0.781264	1.96635	1.20994	2.05272
O75746	Calcium-binding mitochondrial carrier protein Aralar1 OS=Homo sapiens OX=9606 GN=SLC25A12 PE=1 SV=2	1.6864	Up	6.92234e-06	SLC25A12	0.377371	0.658795	1.11219	0.652782	0.745135	0.660986	0.530898	0.580121	0.799277	0.890065	0.922447	0.738658	0.700149	0.350075	0.476977	0.515475	0.655772	0.86543	1.56916	3.20477	2.05008	0.911145	1.58702	1.16069	0.715119	1.12219	1.25008	1.23221	1.55401	1.25008	1.20883	1.00648	0.512689	0.878895	0.842203	0.679505	0.819582	0.856124	1.09829	0.727491	0.934042	1.71462	1.02863	1.21359
O75822	Eukaryotic translation initiation factor 3 subunit J OS=Homo sapiens OX=9606 GN=EIF3J PE=1 SV=2	2.06932	Up	3.51056e-07	EIF3J	0.377449	0.486996	0.491335	0.372026	0.564004	0.428426	0.439273	0.331895	0.641013	0.31008	0.655939	0.471542	0.509156	0.374298	0.433929	1.99253	0.933532	1.66009	2.06128	2.57093	1.29575	1.20998	1.31227	1.15926	1.78961	1.41373	1.61664	1.27901	1.3289	1.27901	1.24741	1.28805	0.883511	1.66799	1.13051	1.46238	1.27182	1.25469	0.685669	1.08054	0.647532	1.49449	0.680918	1.30222
O75937	DnaJ homolog subfamily C member 8 OS=Homo sapiens OX=9606 GN=DNAJC8 PE=1 SV=2	2.91903	Up	4.42992e-06	DNAJC8	0.186434	0.395564	0.760513	0.321712	0.526334	0.491093	0.295565	0.55589	0.379688	0.458043	0.791805	0.362618	0.389882	0.230839	0.375341	1.5839	0.629466	1.85991	1.33461	0.840476	1.39872	0.535981	0.799459	1.08306	1.08773	0.893994	1.22895	0.941845	0.925505	0.976857	0.851978	2.59154	0.946956	1.66137	1.51738	1.51469	2.1012	1.79988	0.761256	1.64478	0.521817	2.18697	0.744275	1.69063
O75955	Flotillin-1 OS=Homo sapiens OX=9606 GN=FLOT1 PE=1 SV=3	0.547927	Down	2.98947e-05	FLOT1	1.86785	2.1211	1.19154	1.10809	1.02756	1.5195	1.37008	1.61751	0.825734	1.32755	1.18177	1.30067	1.2407	1.51572	1.86622	0.510149	1.05225	0.742969	1.27138	1.38208	0.52042	1.28051	0.856828	1.01107	0.812248	0.890709	0.95847	0.918348	1.02356	0.904083	0.938855	1.23497	0.679755	0.446251	1.09464	0.677635	0.697358	0.678339	1.54525	0.308235	0.662638	0.66128	0.730967	0.484758
O75964	ATP synthase subunit g, mitochondrial OS=Homo sapiens OX=9606 GN=ATP5MG PE=1 SV=3	1.65004	Up	0.000263793	ATP5MG	0.371556	0.373117	0.852392	0.580751	0.818047	0.638514	0.818047	0.813363	0.832097	0.93092	0.849285	0.777676	0.461163	0.559984	0.486227	1.87224	0.731023	0.907589	0.672886	1.18877	0.938811	0.748249	1.1	1.1018	0.938472	0.979079	0.851844	1.442	0.807628	0.810335	1.31837	1.44488	1.06551	1.55511	1.32921	1.48728	1.45382	1.15036	0.574172	1.50518	0.769675	1.86582	0.942718	1.38466
O75995	SAM and SH3 domain-containing protein 3 OS=Homo sapiens OX=9606 GN=SASH3 PE=1 SV=2	2.18629	Up	8.28867e-07	SASH3	0.54126	0.909591	0.669248	0.342928	0.554938	0.335112	0.326319	0.371261	0.594018	0.59488	0.826677	0.566161	0.499494	0.261542	0.347697	2.26526	0.788688	1.7177	1.67979	1.90076	1.34513	0.858848	1.05341	1.05209	1.39487	1.08505	1.42124	1.13515	1.39356	1.17602	1.42783	0.756897	0.836311	1.91438	0.936399	1.03716	1.35161	1.35161	1.0415	1.50603	0.771481	1.50275	0.548656	1.07843
O76074	cGMP-specific 3',5'-cyclic phosphodiesterase OS=Homo sapiens OX=9606 GN=PDE5A PE=1 SV=2	0.637983	Down	4.07111e-08	PDE5A	1.13306	1.19572	1.03958	1.44226	1.22346	1.49054	1.4248	1.40631	1.10738	1.13735	1.06159	1.24187	1.03569	1.73287	1.43271	0.699609	1.06103	0.767013	1.02152	0.316102	0.536909	0.902984	0.856574	0.937905	0.921465	1.05038	0.93704	1.06336	0.860034	0.945692	1.05644	0.980219	0.806614	0.896369	0.928603	1.01154	0.926038	0.711416	0.836681	0.736881	0.94195	0.792933	0.998609	0.706804
O94776	Metastasis-associated protein MTA2 OS=Homo sapiens OX=9606 GN=MTA2 PE=1 SV=1	2.09276	Up	0.00132411	MTA2	0.476193	0.425382	0.603508	0.978016	0.355524	0.157576	1.06787	0.744907	0.50138	0.565679	0.812373	0.457484	0.602312	0.452373	0.650019	1.30973	0.341914	2.46741	1.15205	1.38374	2.46419	0.360417	1.32105	0.61687	0.729939	1.31818	1.11924	0.568207	1.04338	1.71607	1.80195	0.817472	0.826429	1.52421	0.623672	1.07075	1.22912	1.3006	0.801894	1.87867	0.576162	1.16143	0.544456	1.50366
O94804	Serine/threonine-protein kinase 10 OS=Homo sapiens OX=9606 GN=STK10 PE=1 SV=1	2.10318	Up	1.41184e-08	STK10	0.557802	0.387433	0.734481	0.379861	0.5944	0.388695	0.406363	0.458104	0.58178	0.533989	0.703044	0.502291	0.553495	0.329984	0.369809	1.65043	0.936711	2.1619	1.90243	2.14449	1.36445	0.798276	1.13546	1.27019	1.49802	1.32899	1.34859	1.10974	1.5017	1.29102	1.25917	1.34706	0.822154	1.40796	0.882733	1.31478	1.2666	1.30545	0.808501	1.15329	0.86658	1.39483	0.825128	1.48794
O94826	Mitochondrial import receptor subunit TOM70 OS=Homo sapiens OX=9606 GN=TOMM70 PE=1 SV=1	1.78836	Up	6.67928e-10	TOMM70	0.393772	0.52131	0.714211	0.632905	0.770008	0.718993	0.763631	0.707834	0.803487	0.721461	0.88992	0.684499	0.855802	0.411553	0.4542	0.937263	1.26673	0.625978	1.48599	1.22927	0.954305	0.967937	1.13354	0.923814	0.909948	0.870951	1.13874	0.933347	1.19767	1.1266	1.03127	1.21151	1.05078	1.44936	0.844649	1.46274	1.23722	1.40427	1.47159	1.08685	1.04486	1.50772	1.23852	1.01459
O94906	Pre-mRNA-processing factor 6 OS=Homo sapiens OX=9606 GN=PRPF6 PE=1 SV=1	1.93562	Up	4.71247e-05	PRPF6	0.753494	0.702776	0.693417	0.429512	0.870819	0.460964	0.416028	0.574976	0.629434	0.708129	0.784954	0.727057	0.67584	0.386353	0.405281	1.9303	0.897686	1.89432	1.5741	1.72341	1.02451	0.948957	1.10596	0.9405	1.20921	1.17065	0.849685	0.951697	1.37343	1.20673	1.69813	0.604929	0.699609	1.74437	0.621565	0.945169	0.917083	1.58139	1.38712	1.19121	0.856998	0.533266	0.677363	0.635938
O94925	Glutaminase kidney isoform, mitochondrial OS=Homo sapiens OX=9606 GN=GLS PE=1 SV=1	2.19111	Up	2.73676e-05	GLS	0.271609	0.639674	0.534011	0.561632	0.50332	0.501786	0.494113	0.696669	0.580046	0.584064	0.477803	0.608586	0.61453	0.454024	0.449566	2.78515	1.12588	1.28876	2.06861	1.35206	0.402581	0.989994	1.19991	1.46328	1.2676	1.31929	1.3759	1.22945	1.28729	1.32298	0.995619	0.628591	0.774191	1.51324	0.87166	0.898619	1.02043	1.09731	1.80924	0.52749	1.05202	0.305648	1.13713	0.882436
O95139	NADH dehydrogenase [ubiquinone] 1 beta subcomplex subunit 6 OS=Homo sapiens OX=9606 GN=NDUFB6 PE=1 SV=3	2.28486	Up	1.64793e-08	NDUFB6	0.733551	0.619347	1.00133	0.386956	0.85358	0.332327	1.09543	0.339156	0.635064	0.94565	0.710247	0.663838	0.797682	0.336964	0.543446	1.40696	1.24015	0.725683	0.67491	1.03543	0.44705	0.626613	1.36776	1.03699	0.829595	0.759866	0.901112	0.354008	1.12728	1.09331	0.409434	0.503239	1.60274	0.865257	0.970101	1.06585	0.734105	1.19159	2.02345	1.10868	1.20743	1.3762	1.95519	1.15267
O95140	Mitofusin-2 OS=Homo sapiens OX=9606 GN=MFN2 PE=1 SV=3	1.7271	Up	0.000454046	MFN2	0.304113	0.708519	0.955476	0.502541	0.950084	0.463719	0.689107	0.52411	0.917731	1.00854	0.576832	0.649395	0.974552	0.419765	0.381187	0.676237	0.843507	1.2505	2.34894	1.25278	1.14585	0.705755	1.26498	0.896396	1.49882	1.18146	1.00886	1.02	1.13024	1.01443	1.08681	1.20959	0.904834	1.14675	0.7935	1.29109	1.09884	1.16481	1.02545	0.870575	0.899433	1.09471	1.26171	2.31448
O95169	NADH dehydrogenase [ubiquinone] 1 beta subcomplex subunit 8, mitochondrial OS=Homo sapiens OX=9606 GN=NDUFB8 PE=1 SV=1	2.07902	Up	0.000166592	NDUFB8	0.768727	0.818324	0.91108	0.0814379	0.13455	0.0885194	0.702357	0.164646	0.837498	0.599281	0.845905	0.523468	0.540797	0.222384	0.272925	1.28955	0.535515	1.84321	3.00838	3.26664	1.17295	0.648664	1.49354	0.790328	1.50491	1.59959	1.81422	0.733515	1.51248	1.41148	1.85841	0.707608	0.562261	1.5051	1.00546	0.866089	1.05966	0.768751	1.5241	0.941823	1.33485	0.941823	0.732459	1.23534
O95202	Mitochondrial proton/calcium exchanger protein OS=Homo sapiens OX=9606 GN=LETM1 PE=1 SV=1	1.65938	Up	0.00195023	LETM1	0.914504	0.699734	0.680335	0.778714	0.825825	0.497435	0.551473	0.576414	0.993484	0.884972	0.838018	0.825285	0.497399	0.56027	0.739334	1.05892	0.915702	0.919337	1.24375	1.13249	0.423313	0.900587	1.14268	1.07055	1.14842	0.930377	0.856603	0.968084	1.0894	1.13121	1.02874	1.11587	1.03705	1.09577	0.920847	1.10004	1.10176	1.20893	0.45495	1.7648	0.314965	1.63232	1.07372	2.31349
O95232	Luc7-like protein 3 OS=Homo sapiens OX=9606 GN=LUC7L3 PE=1 SV=2	1.5238	Up	0.00301737	LUC7L3	0.619111	0.452765	0.371286	0.821569	1.57881	0.61392	0.733544	0.694243	0.868967	1.12153	0.777934	0.376197	1.26635	0.32851	0.632293	1.23728	0.787076	1.04841	1.62656	1.06367	0.975048	0.815919	1.26598	1.00648	0.211635	1.00368	1.16638	0.909792	0.581277	1.01907	1.09073	1.89771	1.14776	1.33583	0.646495	0.990375	2.25268	1.95218	1.06374	1.75073	0.985303	1.28073	1.30802	1.13542
O95298	NADH dehydrogenase [ubiquinone] 1 subunit C2 OS=Homo sapiens OX=9606 GN=NDUFC2 PE=1 SV=1	1.61472	Up	4.32968e-08	NDUFC2	0.649788	0.672477	0.778805	0.678777	0.729749	0.607244	0.408629	0.684361	0.473211	0.76168	0.683519	0.589629	0.361476	0.739853	0.652535	1.39911	0.90946	1.75315	2.0203	2.03979	1.3309	0.771417	1.39374	0.967594	1.1544	1.39812	1.39586	1.31436	1.48066	1.23619	0.875651	1.05608	0.805371	1.4902	1.10465	0.959563	1.36752	1.03713	1.15094	0.929645	0.889027	1.02422	0.922824	1.0176
O95336	6-phosphogluconolactonase OS=Homo sapiens OX=9606 GN=PGLS PE=1 SV=2	0.631255	Down	0.0053087	PGLS	0.712449	0.968655	1.4584	1.79443	1.38844	1.47614	1.72742	1.64859	1.43968	1.71453	0.406892	1.61791	1.30549	1.78968	1.57496	0.422121	0.345565	0.411262	0.575503	0.422742	0.507179	0.424401	1.1205	0.865686	0.484312	0.836155	0.713812	0.847968	0.911249	0.84628	0.831936	0.997829	0.671766	0.762121	0.952293	0.853576	0.696929	0.73949	1.33516	0.408893	1.76909	0.0767718	0.925706	0.313763
O95466	Formin-like protein 1 OS=Homo sapiens OX=9606 GN=FMNL1 PE=1 SV=3	1.58194	Up	0.000129004	FMNL1	0.98953	0.64684	0.822873	0.455184	0.806207	0.502056	0.509348	0.616634	0.622883	0.706096	1.18451	0.485141	0.521647	0.518764	0.564877	1.74004	0.573314	1.93493	2.70401	1.70159	1.02253	0.716642	1.11116	1.20337	1.41113	1.06681	1.80214	1.45782	1.1987	1.03063	1.07615	1.50628	0.603526	0.734543	0.750668	0.797126	1.05509	1.18958	1.14427	1.09283	0.71562	0.971005	0.638401	0.726449
O95671	Probable bifunctional dTTP/UTP pyrophosphatase/methyltransferase protein OS=Homo sapiens OX=9606 GN=ASMTL PE=1 SV=3	2.01404	Up	4.03103e-10	ASMTL	0.655	0.649305	0.487548	0.4978	0.716513	0.740435	0.56387	0.6812	0.791696	0.621386	0.638062	0.705642	0.874154	0.562583	0.453752	1.03137	1.16177	1.00964	0.788346	1.09365	1.39097	1.63201	1.08756	0.847758	1.03184	0.908454	1.07462	0.985071	1.00696	1.17114	1.14328	1.31266	1.13276	0.866883	0.98814	1.11823	1.26803	1.04201	1.4541	1.28002	0.959779	1.82367	1.27353	1.3638
O95685	Protein phosphatase 1 regulatory subunit 3D OS=Homo sapiens OX=9606 GN=PPP1R3D PE=1 SV=1	0.653388	Down	0.00057667	PPP1R3D	1.63495	1.72085	1.35857	1.0355	1.06258	1.01869	1.01402	1.1849	0.988814	1.13199	0.721086	1.02097	0.723375	1.68024	2.06826	0.978395	0.742387	1.2475	1.29471	1.15847	1.06765	0.738467	0.922919	0.824459	0.925292	0.734302	1.0282	1.15734	1.29304	0.677361	1.44013	0.878293	0.884581	0.992718	1.2404	0.825333	0.79843	0.80996	0.783114	0.831883	0.808176	0.840584	0.910315	0.816498
O95786	Probable ATP-dependent RNA helicase DDX58 OS=Homo sapiens OX=9606 GN=DDX58 PE=1 SV=2	1.72549	Up	6.94402e-09	DDX58	0.722877	0.633513	0.718473	0.620107	0.692545	0.614694	0.600349	0.644796	0.707817	0.919737	0.753274	0.535594	0.591761	0.528839	0.640907	1.17543	0.779909	0.999061	1.67408	1.32555	0.919889	0.868106	1.09621	1.0259	0.794723	0.835205	0.961977	1.00649	0.983283	1.01999	1.01098	1.67531	1.08117	1.79534	1.47	1.44444	1.06927	2.08539	1.18765	1.39743	1.14487	1.11669	1.1031	0.665838
O95858	Tetraspanin-15 OS=Homo sapiens OX=9606 GN=TSPAN15 PE=1 SV=1	1.50662	Up	0.000121481	TSPAN15	0.514375	0.651591	0.784889	0.97098	0.799692	0.743466	0.81989	0.408834	0.762302	0.843232	0.890571	0.249783	0.955885	0.910871	0.45367	2.23856	0.942892	1.60367	1.33202	1.09114	1.15731	0.379791	1.59566	0.955852	1.11388	1.02619	0.750613	1.02805	1.26419	0.83637	1.13411	2.14526	0.892145	0.690992	0.90341	1.95149	1.44115	0.675146	0.957593	0.925554	1.1299	1.31471	1.21266	1.42314
O95861	3'(2'),5'-bisphosphate nucleotidase 1 OS=Homo sapiens OX=9606 GN=BPNT1 PE=1 SV=1	0.65385	Down	0.0188742	BPNT1	1.18014	1.50771	0.867621	1.55906	1.04734	1.74675	1.18899	1.56703	0.56838	0.709429	1.17205	0.355955	0.992208	1.97449	2.28456	0.904398	0.322485	0.923315	1.09356	1.1359	0.774399	0.825128	0.673386	0.546218	1.01977	1.35404	1.2305	1.31044	1.33103	0.660064	0.799343	0.958821	0.662249	0.951892	1.03863	0.810407	0.71351	0.868064	1.5696	0.649637	0.678487	0.389996	0.782077	0.580398
O95866	Megakaryocyte and platelet inhibitory receptor G6b OS=Homo sapiens OX=9606 GN=MPIG6B PE=1 SV=1	0.529221	Down	4.4788e-05	MPIG6B	1.04363	1.06844	1.20488	1.27752	1.5752	1.97121	1.61684	1.41396	1.83123	0.674291	1.27155	1.05114	1.01677	2.37839	2.27647	0.587309	0.331958	0.657254	0.168754	0.122125	0.647262	0.648372	0.979588	0.804195	0.980521	0.845244	0.827518	0.887227	0.755682	0.89469	0.819122	1.01284	1.12424	0.449989	1.30274	0.792803	0.734679	0.619208	0.814606	0.490552	0.726329	1.16548	0.832339	0.74756
O95870	Phosphatidylserine lipase ABHD16A OS=Homo sapiens OX=9606 GN=ABHD16A PE=1 SV=3	0.562667	Down	0.00821105	ABHD16A	1.41912	1.48156	0.872001	1.70802	1.45192	1.67416	1.93026	1.44875	1.199	0.843511	0.337996	0.939096	0.736101	2.62316	3.30999	0.170596	0.488904	0.751961	0.716713	0.751592	0.167476	0.590739	0.889401	0.67306	0.890402	0.854346	1.0797	0.333525	0.888399	0.742169	1.05466	1.31983	1.03798	0.0738639	0.981112	0.909846	0.702277	0.649001	1.54842	0.552296	1.10902	0.283342	1.14461	0.446043
O95989	Diphosphoinositol polyphosphate phosphohydrolase 1 OS=Homo sapiens OX=9606 GN=NUDT3 PE=1 SV=1	0.496421	Down	9.7526e-05	NUDT3	0.855386	0.98921	1.21346	1.79034	1.42233	1.68184	1.62487	2.124	1.47749	1.22868	0.578576	1.2721	1.36535	1.99628	2.34496	0.626615	0.812174	0.963259	0.869264	0.839651	0.833353	0.789269	1.02794	1.17895	0.983484	1.38596	0.866355	0.305346	0.930858	0.834267	0.960002	0.718141	0.598051	0.788919	0.617317	0.978535	1.00077	0.210191	0.652906	0.325015	1.0573	0.31351	0.930847	1.25979
O96000	NADH dehydrogenase [ubiquinone] 1 beta subcomplex subunit 10 OS=Homo sapiens OX=9606 GN=NDUFB10 PE=1 SV=3	1.93731	Up	0.000209646	NDUFB10	0.255631	0.213026	0.847119	0.769747	0.785938	0.284603	1.20658	0.269265	0.098844	0.597767	0.813426	0.500792	0.634675	0.23158	0.375594	1.89603	0.934889	2.1179	2.44731	2.37364	1.45992	0.929808	1.29617	0.987679	1.81286	1.51707	1.37742	1.22635	1.49675	1.44597	1.54373	0.728639	0.418031	1.61799	0.793254	1.06158	1.09545	0.735941	1.0709	0.671744	1.11957	1.03195	1.09091	0.470221
O96008	Mitochondrial import receptor subunit TOM40 homolog OS=Homo sapiens OX=9606 GN=TOMM40 PE=1 SV=1	2.5554	Up	1.59068e-12	TOMM40	0.782705	0.263792	0.712534	0.799005	0.581767	0.352197	0.242403	0.571786	0.53899	0.622339	0.48722	0.817068	0.464171	0.298055	0.541268	0.851192	0.441741	1.05354	0.785318	0.8901	0.987949	0.770247	0.617586	0.887569	0.935659	0.904443	1.22336	0.95169	0.804886	1.15249	0.978688	1.65212	1.41708	1.11025	0.808405	1.79452	1.90428	1.06539	1.10524	1.55912	1.43915	1.53684	1.70927	1.41144
O96011	Peroxisomal membrane protein 11B OS=Homo sapiens OX=9606 GN=PEX11B PE=1 SV=1	2.93463	Up	4.41177e-07	PEX11B	0.399552	0.215292	0.277359	0.610965	0.663333	0.506228	0.151287	0.308392	0.84445	0.468281	0.367568	0.627368	0.71525	0.245045	0.227725	1.56119	0.43011	1.45011	1.13681	1.42488	1.32605	0.39588	0.885538	1.3331	0.776043	0.825316	1.25782	0.943023	0.692554	1.07031	1.48913	1.85334	1.88202	0.838337	1.77619	1.48386	1.56527	1.27294	0.708787	1.87172	0.939799	1.91569	0.700873	1.79887
P00387	NADH-cytochrome b5 reductase 3 OS=Homo sapiens OX=9606 GN=CYB5R3 PE=1 SV=3	0.401899	Down	2.11289e-05	CYB5R3	0.939643	1.0161	1.1156	2.09669	1.80835	1.32932	2.34266	2.34266	1.485	0.910251	0.988721	1.24655	0.92034	2.72515	2.85967	0.575957	0.950249	0.861516	0.641297	0.74213	0.69373	0.65259	0.883583	0.932369	0.894424	0.779233	0.829375	0.983866	0.777878	0.719605	0.894424	0.43028	1.28563	0.612824	1.15311	0.671546	0.653374	0.626942	0.57957	0.62631	0.660586	0.561913	0.665157	0.609691
P00390	Glutathione reductase, mitochondrial OS=Homo sapiens OX=9606 GN=GSR PE=1 SV=2	0.457362	Down	3.40706e-08	GSR	1.65351	1.78837	1.61627	1.95342	1.58306	2.07016	2.15067	1.93329	1.50758	1.48161	1.41957	1.85589	1.59224	2.16089	2.32736	0.11609	0.0467702	0.0309017	0.432324	0.0751664	0.200444	0.0434295	0.385073	0.641788	0.534387	0.584158	0.489855	0.678462	0.764907	0.396861	0.612973	0.807666	1.24283	0.162462	0.346649	0.245657	0.289329	2.06898	1.35944	0.601401	1.24906	0.418789	1.73868	0.494269
P00441	Superoxide dismutase [Cu-Zn] OS=Homo sapiens OX=9606 GN=SOD1 PE=1 SV=2	1.82657	Up	6.72317e-06	SOD1	0.397513	0.514077	0.673979	0.612708	0.569371	0.523044	0.561898	0.466256	0.63363	0.670464	0.699104	0.51625	0.784289	0.376723	0.254821	1.53468	1.03446	1.58802	2.01016	2.32018	0.947866	1.00199	1.2231	1.36955	1.49701	1.13496	1.41836	0.95597	1.3248	1.26785	1.17971	1.86389	0.850707	1.11326	0.810676	1.39989	1.24547	1.64777	1.13156	0.759306	0.897362	1.5334	0.816951	1.36412
P00488	Coagulation factor XIII A chain OS=Homo sapiens OX=9606 GN=F13A1 PE=1 SV=4	0.440785	Down	9.39674e-09	F13A1	1.47751	1.49775	1.53735	1.6359	1.38687	1.53295	1.62182	1.49423	1.57959	1.39976	0.677992	1.44473	1.46721	2.3854	1.80088	0.260369	0.758638	0.360816	0.233935	0.329096	0.350242	0.581534	1.01478	0.960896	0.880073	0.918444	0.834355	1.01396	0.929873	0.853949	0.785372	0.513662	1.23322	0.498491	0.920977	0.763753	0.707179	0.601924	1.00788	0.516187	0.796152	0.500439	0.897861	0.554682
P00558	Phosphoglycerate kinase 1 OS=Homo sapiens OX=9606 GN=PGK1 PE=1 SV=3	0.59241	Down	7.66003e-08	PGK1	1.31489	1.48698	1.38715	1.56114	1.2626	1.50695	1.65241	1.42233	1.1932	1.23603	1.08033	1.41185	1.15341	1.81327	1.83021	0.311643	0.58072	1.14168	0.773787	0.425659	0.392214	0.36485	0.783921	1.12992	0.715169	0.82577	0.795131	0.970747	0.760755	0.647912	0.913952	0.582849	1.01924	0.890712	0.901055	0.718677	0.781878	0.922122	0.721658	0.69326	1.20109	0.522868	0.775766	0.547926
P00736	Complement C1r subcomponent OS=Homo sapiens OX=9606 GN=C1R PE=1 SV=2	0.562889	Down	3.94555e-06	C1R	1.60726	1.15668	1.05525	1.4912	0.703177	1.50388	1.59653	1.74283	0.998687	1.46314	1.14895	1.36567	1.5938	0.952962	1.37915	1.09589	1.10733	1.34439	0.221465	0.462685	0.700786	1.38598	1.17031	0.961153	1.31234	1.03898	0.797718	1.35807	0.98742	1.02244	1.23744	0.577068	0.612399	0.562674	0.777641	0.678906	0.590779	0.288862	0.904222	0.578742	0.437272	0.290855	0.840744	1.01799
P00813	Adenosine deaminase OS=Homo sapiens OX=9606 GN=ADA PE=1 SV=3	1.91276	Up	2.32291e-05	ADA	0.608732	0.959626	0.893712	0.514708	0.65526	0.590315	0.531187	0.486598	0.733774	0.822395	0.663255	0.837795	0.856276	0.363455	0.439432	0.698776	0.583478	0.974793	1.8436	1.84593	1.66309	0.871141	0.779429	0.985185	1.28161	0.728862	1.43506	1.23104	1.17263	0.915437	1.30951	1.20012	0.846867	0.777778	0.778787	1.06536	1.07869	0.843527	1.25375	2.03578	0.974676	0.492544	1.31348	1.44327
P00918	Carbonic anhydrase 2 OS=Homo sapiens OX=9606 GN=CA2 PE=1 SV=2	0.289402	Down	1.8775e-07	CA2	1.52932	2.29305	1.32634	2.42003	1.40697	2.32642	2.57945	2.30417	1.55434	0.915589	1.69747	1.35865	1.33712	3.05045	3.46745	0.190151	0.429161	0.545364	0.452135	0.128088	0.302393	0.324842	0.602104	0.723355	0.785642	0.788964	0.713389	0.910215	0.62951	0.642798	0.693457	0.197429	0.957346	0.331532	0.661566	0.493812	0.445966	0.3804	0.735608	0.227879	0.971482	0.359808	0.674817	0.251866
P01024	Complement C3 OS=Homo sapiens OX=9606 GN=C3 PE=1 SV=2	0.381958	Down	2.68426e-10	C3	1.52462	1.62931	1.7584	2.13752	1.88342	1.75942	2.39671	1.81837	1.57748	1.22828	1.77755	1.80291	1.91999	2.28779	1.97364	0.824952	0.814001	0.268292	0.0803051	0.662517	0.412476	0.700844	0.698178	0.575654	0.648895	0.898733	0.729664	0.632467	0.759782	0.993192	0.759782	0.633736	0.607395	0.189036	0.811161	0.261097	0.442985	0.391646	1.37243	0.510085	0.830782	0.531549	0.679634	0.594678
P01040	Cystatin-A OS=Homo sapiens OX=9606 GN=CSTA PE=1 SV=1	2.80995	Up	0.0140328	CSTA	0.389175	0.461774	0.810484	0.243978	0.759308	0.314196	0.320147	0.476055	0.891413	0.765155	0.485668	0.762406	0.881532	0.177773	0.0384869	0.57766	0.424793	0.451251	1.33631	1.62197	1.17295	0.840089	0.489934	0.695338	0.671361	0.465957	0.668963	0.897638	2.53918	0.605024	2.37694	0.577941	1.35281	1.07105	0.145401	0.217459	0.344846	3.29469	3.25999	0.301687	0.692105	0.3008	1.40953	0.222716
P01127	Platelet-derived growth factor subunit B OS=Homo sapiens OX=9606 GN=PDGFB PE=1 SV=1	1.56563	Up	0.000893711	PDGFB	0.37141	0.454977	0.651294	0.69772	0.883425	0.940463	0.740167	0.884751	0.681802	0.708425	1.1715	0.832281	0.756548	0.414957	0.32029	1.55303	1.09337	1.67451	0.804165	0.991834	1.04714	1.02085	1.12033	0.767575	1.15408	1.35333	1.14537	1.14102	0.857942	0.998392	0.799149	2.30335	0.751838	0.998141	1.07457	1.54653	1.39272	1.39062	0.990473	0.818085	0.871011	1.8388	0.825602	1.53712
P01871	Immunoglobulin heavy constant mu OS=Homo sapiens OX=9606 GN=IGHM PE=1 SV=4	0.320121	Down	1.00386e-06	IGHM	0.635892	0.499976	1.40673	2.28144	1.81933	2.01835	2.14844	2.38824	2.16397	2.63104	1.61622	1.85041	1.97465	1.57884	0.590416	0.159935	0.287882	0.0307075	0.637908	0.552369	0.450376	0.287882	1.6088	0.412778	0.798786	0.433503	0.494815	0.31606	1.28237	0.550083	0.371327	1.15213	1.28297	1.08307	0.536245	1.96071	1.06601	1.12791	0.581786	0.995441	0.188146	0.42433	0.592357	0.62582
P01889	HLA class I histocompatibility antigen, B alpha chain OS=Homo sapiens OX=9606 GN=HLA-B PE=1 SV=3	1.54542	Up	6.28208e-06	HLA-B	0.816176	0.849004	1.22257	0.649771	0.81844	0.692787	0.680335	0.561475	0.735804	0.710402	0.976913	1.23107	0.956616	0.401531	0.407709	1.08297	0.951219	1.24223	0.648624	0.818019	1.5622	0.996101	1.14643	1.03179	1.0348	0.965414	0.800237	0.994829	1.07553	0.897533	0.679561	1.25862	1.43855	0.79394	0.740636	1.72211	1.00918	1.18289	1.19067	0.985245	1.41757	1.31639	1.18292	1.52795
P01903	HLA class II histocompatibility antigen, DR alpha chain OS=Homo sapiens OX=9606 GN=HLA-DRA PE=1 SV=1	1.57446	Up	0.00111021	HLA-DRA	1.1951	1.03026	0.618154	0.536911	0.813608	0.347344	0.435651	0.673493	0.817141	0.946196	1.17617	0.595722	0.800236	0.391208	0.40224	0.313981	0.862276	1.11049	2.35251	2.46592	0.489248	0.651393	1.07519	1.20946	1.05749	0.640117	1.1137	0.64428	1.14805	1.41971	0.759814	2.14698	0.891556	0.923459	0.857207	1.20401	1.30655	1.91489	1.68686	0.498008	0.852875	0.880708	0.988552	1.00099
P02042	Hemoglobin subunit delta OS=Homo sapiens OX=9606 GN=HBD PE=1 SV=2	0.46192	Down	0.0472607	HBD	2.85042	5.96148	1.76718	1.03979	0.464903	0.998201	0.377098	0.394659	0.47507	2.74212	1.74719	1.50574	2.57347	0.590891	0.393118	0.251857	1.25169	0.446049	0.459627	0.264514	0.582183	0.907446	0.357528	0.985666	0.703407	0.820791	0.847673	0.912189	0.876347	0.784052	0.676525	0.750665	1.13211	0.643427	0.80893	0.896151	0.942327	0.720854	1.09027	0.33297	0.406295	0.51448	0.823854	0.948423
P02545	Prelamin-A/C OS=Homo sapiens OX=9606 GN=LMNA PE=1 SV=1	2.65191	Up	2.3474e-07	LMNA	0.227929	0.163573	0.526919	0.47597	0.52826	0.427703	0.481333	0.517534	0.58189	0.342388	0.831742	0.437717	0.466315	0.268509	0.27407	1.85747	1.14179	1.5592	1.31459	1.9569	1.81328	1.06051	1.2396	1.283	1.30605	1.43761	1.37115	1.36573	1.22603	1.15144	1.01989	1.75765	0.755751	1.0997	0.847443	1.14056	1.45361	1.37585	0.683379	1.33204	0.509764	1.55589	0.83246	1.52264
P02549	Spectrin alpha chain, erythrocytic 1 OS=Homo sapiens OX=9606 GN=SPTA1 PE=1 SV=5	0.550995	Down	0.0213192	SPTA1	1.69858	2.39581	3.28657	0.984529	0.591439	1.05425	0.958082	1.01458	0.656353	2.21683	1.66637	1.10675	2.72732	0.438037	0.271483	0.577108	0.96848	1.25751	0.778006	1.23761	1.17791	1.10115	0.811319	0.803134	0.826666	0.92386	0.956599	0.623069	0.868613	0.915675	1.21033	0.334038	0.692652	1.63925	0.933613	0.881151	0.824406	0.915412	0.401741	0.529294	0.437898	1.66723	0.802301	1.31269
P02730	Band 3 anion transport protein OS=Homo sapiens OX=9606 GN=SLC4A1 PE=1 SV=3	0.241874	Down	6.69666e-05	SLC4A1	2.78538	4.81081	3.83436	1.42282	0.966402	1.44849	1.74867	1.6873	0.82691	3.29705	2.62647	2.34567	3.43789	0.690059	0.623622	0.216572	0.678037	0.228233	0.268216	0.191583	0.32819	0.749672	0.356558	0.55098	0.558701	0.412007	0.671002	0.31655	0.449908	0.648542	0.816994	0.508674	0.721989	0.713784	0.881977	0.502779	0.566521	0.64132	0.317092	0.254456	0.245322	1.331	0.538669	0.424094
P02760	Protein AMBP OS=Homo sapiens OX=9606 GN=AMBP PE=1 SV=1	1.79797	Up	0.00106328	AMBP	0.767224	0.753466	0.754525	0.568275	0.448694	0.548168	0.682564	0.539702	0.737593	0.79858	0.614219	0.471888	0.689682	0.694459	0.59798	1.19293	0.688785	0.778696	2.34251	0.842116	1.12469	1.40165	1.21959	0.6433	1.41794	1.12175	1.17938	1.15437	0.457011	1.15794	0.842991	1.79349	0.924674	1.44845	1.42202	1.98862	1.00146	1.1434	1.1702	1.14642	0.4263	2.53487	1.03777	1.02159
P02765	Alpha-2-HS-glycoprotein OS=Homo sapiens OX=9606 GN=AHSG PE=1 SV=2	0.417742	Down	2.95506e-06	AHSG	1.74079	1.57315	1.32846	2.12265	0.601149	2.30045	2.33517	1.57315	1.6231	2.91405	0.801999	1.85621	1.29735	1.55501	1.70742	0.712308	0.737632	0.821356	0.667909	0.565436	0.875305	0.655321	0.551504	0.41133	0.603207	1.03407	0.991558	0.90079	0.808872	0.912032	0.510141	0.8538	0.37978	1.05793	1.05319	0.782553	0.775091	0.444517	0.85993	0.759443	0.490936	0.679536	0.798549	0.750941
P02775	Platelet basic protein OS=Homo sapiens OX=9606 GN=PPBP PE=1 SV=3	0.62553	Down	0.00133117	PPBP	1.86539	2.48156	2.04766	0.842004	1.00827	0.822443	0.868678	0.905132	0.919358	1.09551	1.31717	1.37635	1.26842	1.57712	1.20576	0.8142	1.21078	1.36016	1.10559	1.18974	0.843655	0.973043	0.787819	0.843816	1.13539	1.01374	0.979947	1.16242	0.805198	0.893055	0.999256	1.0492	0.743408	0.656423	0.977891	0.664553	0.802284	0.820648	0.810123	0.604476	0.945143	0.956568	0.709276	0.794543
P02776	Platelet factor 4 OS=Homo sapiens OX=9606 GN=PF4 PE=1 SV=2	0.18498	Down	9.67688e-06	PF4	4.2519	3.84643	3.3063	1.50855	1.59097	1.42981	1.50781	1.32311	1.53357	1.80246	1.29142	1.61982	1.24715	5.15463	2.41681	0.519653	0.440384	0.348784	0.480899	0.415722	0.921283	0.302984	0.396768	0.635279	0.927042	0.408018	0.788286	1.05905	0.565526	0.43277	0.477022	0.415362	0.592867	0.255607	0.518094	0.177931	0.426885	0.562203	0.298386	0.298386	0.382979	0.416817	0.227855	0.399898
P04003	C4b-binding protein alpha chain OS=Homo sapiens OX=9606 GN=C4BPA PE=1 SV=2	0.471375	Down	0.000287961	C4BPA	0.67883	0.708856	1.19709	1.90725	1.88898	1.54695	1.5339	1.11354	1.73885	2.3105	2.28479	1.54215	1.23435	0.418462	0.419242	2.23289	0.313103	0.985196	1.11341	1.3037	0.671418	1.27603	2.22965	0.51467	1.21265	0.752617	0.592223	0.352514	1.38185	0.766717	0.937686	1.13042	0.642206	1.21267	1.14067	0.94359	0.967478	0.92866	0.271366	0.550147	0.68064	1.06767	0.757963	0.850429
P04040	Catalase OS=Homo sapiens OX=9606 GN=CAT PE=1 SV=3	0.537732	Down	4.44681e-09	CAT	1.50937	1.93445	1.6581	1.12459	1.19272	1.10156	1.09292	1.09388	1.27428	1.603	1.08983	1.20225	1.35838	1.46664	1.26782	0.630103	0.789514	1.12772	1.77291	1.75675	0.728119	0.375908	0.918618	1.00052	1.17829	1.03961	1.11221	1.13175	1.10383	1.05636	1.03961	0.298629	0.870579	0.907697	0.75382	0.66305	0.688579	0.663759	0.791582	0.80262	0.619705	0.482518	0.747432	0.627589
P04179	Superoxide dismutase [Mn], mitochondrial OS=Homo sapiens OX=9606 GN=SOD2 PE=1 SV=3	0.429705	Down	1.15657e-07	SOD2	2.55526	1.71326	1.28101	1.45548	1.25286	1.46224	1.39807	1.85847	1.45661	2.02178	1.3803	2.10257	1.05615	1.64896	1.41242	0.144944	0.180026	0.6787	0.43297	0.521028	0.610246	0.356992	0.735134	1.27207	0.616216	0.636636	0.813212	0.87087	1.2012	0.663062	0.95135	0.875164	0.26152	0.910789	0.794375	0.338448	0.432151	1.16499	0.823514	0.215038	0.849	0.764578	0.885951	0.210259
P04196	Histidine-rich glycoprotein OS=Homo sapiens OX=9606 GN=HRG PE=1 SV=1	0.650798	Down	0.00799524	HRG	1.36682	1.8411	1.26022	1.25028	0.851891	1.77786	1.48336	1.69385	0.767876	2.04565	2.46158	0.688914	0.951358	1.00057	1.04743	0.614982	1.07136	0.786804	1.12656	1.5705	0.630532	0.392625	0.455321	0.301075	1.02781	0.784576	0.99518	1.41046	0.94772	0.652577	1.61365	1.23324	0.346659	0.429857	0.323583	1.11383	0.176049	1.06621	1.56563	0.414037	0.848687	0.943683	1.06782	0.693907
P04406	Glyceraldehyde-3-phosphate dehydrogenase OS=Homo sapiens OX=9606 GN=GAPDH PE=1 SV=3	0.307048	Down	1.37069e-05	GAPDH	2.64627	2.97312	1.64053	1.87463	1.36951	1.85842	1.49106	1.83321	1.47575	1.33438	0.687078	1.35728	1.19455	4.13814	2.73023	0.279023	0.0688003	0.00509632	0.0496891	0.180334	0.0127408	0.0853633	0.692437	0.845639	0.556547	0.77553	0.511538	0.757354	0.694169	0.622328	0.540967	1.0836	0.980017	0.16732	1.40739	0.581911	0.384083	0.601198	1.00357	0.264902	0.78197	0.134998	0.764399	0.152828
P04792	Heat shock protein beta-1 OS=Homo sapiens OX=9606 GN=HSPB1 PE=1 SV=2	0.494316	Down	1.06897e-07	HSPB1	2.32061	1.9942	1.28633	1.48913	1.20811	1.43022	1.4563	1.52969	1.34814	1.16452	1.83372	1.2678	1.74519	1.45644	1.90749	0.41633	0.665235	0.763457	0.190864	0.275693	0.511204	0.305829	0.704658	0.866353	0.778156	0.792855	0.757944	0.548476	0.79653	0.465791	0.89024	0.461128	1.18838	1.15626	1.62673	0.961571	0.713591	0.439133	0.81894	0.650888	1.19518	0.61201	1.01514	0.667191
P04843	Dolichyl-diphosphooligosaccharide--protein glycosyltransferase subunit 1 OS=Homo sapiens OX=9606 GN=RPN1 PE=1 SV=1	0.62881	Down	2.22135e-05	RPN1	1.17898	1.00563	0.923614	1.38123	1.10256	1.22745	1.77267	1.27591	1.33929	1.14686	1.0911	1.80721	0.730318	1.40488	1.29118	1.37072	0.966744	1.42219	0.92399	0.602906	1.16917	0.469412	1.00771	1.29172	0.803314	1.15744	0.825892	0.986318	1.06237	0.827081	1.04336	0.551766	0.805938	1.363	1.07726	0.836697	0.818487	0.89516	0.415058	0.929084	0.602894	1.08056	0.741924	1.09975
P04844	Dolichyl-diphosphooligosaccharide--protein glycosyltransferase subunit 2 OS=Homo sapiens OX=9606 GN=RPN2 PE=1 SV=3	0.231184	Down	3.89836e-06	RPN2	1.73256	1.91711	1.73172	2.35109	1.82694	2.36121	2.44042	2.11346	1.78565	1.25712	0.505794	1.2342	0.990309	3.95633	4.22968	0.231622	0.345206	0.213805	0.226142	0.211551	0.108016	0.260122	0.613614	0.865952	0.406853	0.747009	0.460211	0.851501	0.496894	0.741451	0.759237	0.93557	0.621705	0.634546	1.16127	0.437259	0.629139	0.694763	0.730595	0.149145	0.557673	0.315583	0.691404	0.285321
P05091	Aldehyde dehydrogenase, mitochondrial OS=Homo sapiens OX=9606 GN=ALDH2 PE=1 SV=2	1.50758	Up	0.00737388	ALDH2	0.702847	0.425901	1.07799	0.41266	1.22033	0.668642	0.585889	0.951105	1.03386	1.33253	0.487598	0.983338	0.596154	0.622389	0.697474	1.1981	0.626831	1.40424	0.498616	1.23942	1.41244	1.10128	1.11545	1.04368	0.878767	1.29181	0.838303	1.21699	1.02077	0.894037	0.981837	1.01692	0.64129	1.35735	1.19662	1.04805	1.31549	0.460591	0.483759	1.99317	1.48576	0.94679	0.904927	0.950769
P05107	Integrin beta-2 OS=Homo sapiens OX=9606 GN=ITGB2 PE=1 SV=2	1.93848	Up	0.000319391	ITGB2	0.904947	0.782502	0.637098	0.338638	0.589268	0.30994	0.311853	0.302287	0.616053	0.855349	1.0376	0.50663	0.475047	0.150015	0.170412	1.57914	0.709275	1.83257	2.63385	2.58116	0.861501	0.750259	1.17363	1.17245	1.60341	1.14175	1.33775	1.17717	1.39679	1.07563	1.33421	1.66463	0.78681	1.2922	0.681215	1.21037	1.49421	1.60572	0.719653	0.960676	0.61538	1.65212	0.714022	1.25982
P05141	ADP/ATP translocase 2 OS=Homo sapiens OX=9606 GN=SLC25A5 PE=1 SV=7	1.52055	Up	0.000926169	SLC25A5	0.553552	0.456617	0.737219	0.800993	0.964252	0.63008	1.06374	0.719363	0.698956	0.779949	0.866877	0.99457	0.603097	0.550341	0.621681	1.25174	0.877364	0.560141	0.562999	0.432966	0.597294	0.745903	1.10201	0.653557	0.68958	1.20493	0.610183	1.20272	0.801325	0.989526	1.29976	2.67509	1.00592	0.682681	1.38288	1.71378	1.52408	1.19749	0.52953	1.52365	0.99212	1.88932	1.46433	1.39976
P05204	Non-histone chromosomal protein HMG-17 OS=Homo sapiens OX=9606 GN=HMGN2 PE=1 SV=3	2.08315	Up	0.0171609	HMGN2	0.383669	0.37233	0.496572	0.404309	0.346576	0.381722	0.0365887	0.637253	0.918783	0.27573	0.23634	0.599867	0.746436	0.375887	0.417609	1.26478	0.441254	1.61866	4.39288	2.48661	0.831538	0.495865	0.463609	0.672078	1.34104	0.584957	2.47431	2.15936	2.29533	0.180465	2.40313	1.84242	1.25541	0.901549	1.93032	2.15332	0.473425	0.775437	1.32796	1.93244	0.0934281	1.00455	0.219234	0.278687
P05387	60S acidic ribosomal protein P2 OS=Homo sapiens OX=9606 GN=RPLP2 PE=1 SV=1	1.80254	Up	0.0202531	RPLP2	0.961255	1.20697	0.919852	0.436525	0.52383	0.406823	0.402323	0.643537	0.630036	0.688007	0.837674	0.482649	0.998944	0.523256	0.556902	1.29732	0.785039	1.75475	1.47968	1.66125	1.16211	0.817492	1.50422	1.2685	0.954689	1.10938	0.928169	1.13148	1.27734	1.52485	0.284344	0.0594942	0.323289	2.4561	0.801208	0.875138	0.84649	1.26234	1.50938	0.761253	0.819003	0.229251	1.12516	0.285251
P05388	60S acidic ribosomal protein P0 OS=Homo sapiens OX=9606 GN=RPLP0 PE=1 SV=1	0.413328	Down	0.00409092	RPLP0	3.89713	2.71383	2.23272	1.33823	1.22846	0.94509	0.911615	1.03617	1.3935	0.631929	0.730276	1.24921	0.719813	3.09687	4.0364	0.613272	0.160802	0.633685	0.730558	0.865128	0.887465	0.680912	0.730424	0.932735	0.0551759	0.46374	0.801088	0.633209	0.46374	0.768521	0.740933	0.678144	0.830938	1.30548	0.907656	0.884525	0.929862	1.03071	0.348921	0.165567	1.43276	0.792118	0.517637	0.15462
P05455	Lupus La protein OS=Homo sapiens OX=9606 GN=SSB PE=1 SV=2	2.2833	Up	0.000112926	SSB	0.281752	0.12148	0.645172	0.329732	0.532879	0.378732	0.353211	0.462441	0.622714	0.351727	0.790901	0.355614	0.355614	0.291487	0.340068	1.14659	0.5919	2.26837	3.37155	3.15312	1.01911	0.537464	1.295	1.3775	1.55686	1.24836	1.4905	1.20711	1.37212	1.23581	1.60529	1.98674	0.742676	1.45681	1.11761	1.1326	1.61647	1.71496	0.546832	1.28265	0.40509	1.83801	0.533636	1.22689
P06239	Tyrosine-protein kinase Lck OS=Homo sapiens OX=9606 GN=LCK PE=1 SV=6	2.84347	Up	5.95373e-07	LCK	0.249614	0.454404	0.659595	0.451816	0.303999	0.31655	0.4811	0.30121	0.676329	0.595727	0.578935	0.379826	0.397418	0.291067	0.353438	1.36652	0.667135	1.88576	1.94161	2.01714	2.00062	0.834705	0.954676	1.20016	1.44422	0.808244	1.56911	1.30783	1.48154	1.27338	1.40833	0.685283	0.781968	1.69879	1.19325	1.15267	0.738013	1.13745	0.943708	1.87966	0.596802	1.46446	0.637566	1.26888
P06454	Prothymosin alpha OS=Homo sapiens OX=9606 GN=PTMA PE=1 SV=2	2.30809	Up	0.00069439	PTMA	0.416871	0.445563	0.743449	0.393243	0.520667	0.470879	0.378897	0.445563	0.686066	0.128517	1.38124	0.692492	0.356852	0.153471	0.288226	2.50194	0.182965	1.50627	1.18998	1.86582	1.32472	0.263101	0.556938	1.14164	0.85536	0.978546	1.40015	1.54936	0.768609	0.839745	1.35504	1.86283	1.06371	1.97903	0.878801	0.538306	2.41589	2.70775	0.527665	1.4567	0.975982	1.84418	0.561006	1.38066
P06576	ATP synthase subunit beta, mitochondrial OS=Homo sapiens OX=9606 GN=ATP5F1B PE=1 SV=3	0.456086	Down	8.07451e-05	ATP5F1B	2.60941	1.92041	1.99026	1.30212	1.38232	1.29781	1.40732	1.31247	1.49011	2.03972	0.856861	1.70857	1.64672	1.95725	1.59904	0.0709571	0.293965	0.240576	0.00886963	0.0114038	0.0494165	0.286362	0.731776	1.04402	0.586118	0.644556	0.457905	0.743987	0.901855	0.621879	0.873072	0.65196	1.67929	0.167929	1.01608	0.68847	0.61379	1.0139	2.30068	0.134838	0.948081	0.126411	0.801455	0.105342
P06744	Glucose-6-phosphate isomerase OS=Homo sapiens OX=9606 GN=GPI PE=1 SV=4	0.412966	Down	9.97983e-09	GPI	1.56326	2.0223	1.64572	1.50461	1.45701	1.79363	1.74858	1.62362	1.3584	1.91442	0.556182	1.74744	1.20177	2.3023	2.0893	0.0979408	0.020536	0.164288	0.18857	0.211678	0.287504	0.066347	0.681038	0.909585	0.603578	0.837493	0.593608	0.928758	0.816019	0.809116	0.67567	0.599416	1.73948	0.364351	1.15748	0.801466	0.856935	0.788448	0.845436	0.845436	0.501649	0.564793	0.761562	0.60689
P06748	Nucleophosmin OS=Homo sapiens OX=9606 GN=NPM1 PE=1 SV=2	1.82265	Up	0.000227885	NPM1	0.612494	0.310744	0.612494	0.620488	0.664452	0.712412	0.537556	0.578523	0.77536	0.504795	1.12973	0.496718	0.632003	0.362443	0.49066	2.08222	0.938432	1.75741	1.63714	1.60114	1.06034	1.01779	1.19884	1.40558	1.37438	0.912785	0.828268	1.29246	1.05451	1.27426	1.52001	0.282418	0.574364	2.51057	0.924723	1.1565	1.01672	1.39186	1.13651	1.23574	0.975363	0.523303	0.785445	0.501252
P06753	Tropomyosin alpha-3 chain OS=Homo sapiens OX=9606 GN=TPM3 PE=1 SV=2	1.65982	Up	0.000153765	TPM3	0.93541	0.824962	0.892081	0.494468	0.686477	0.562436	0.55394	0.775685	0.717913	0.795755	0.540066	0.65232	0.999059	0.782035	0.526346	0.68606	0.613056	1.00182	0.727399	0.762582	2.2209	0.776655	1.02037	1.12965	1.21518	1.02275	1.05126	1.26745	1.08333	0.85407	0.346855	1.48533	1.33568	0.883047	1.04785	1.49943	1.12895	1.26251	0.725048	1.48455	0.676979	1.5246	1.07859	2.10705
P07332	Tyrosine-protein kinase Fes/Fps OS=Homo sapiens OX=9606 GN=FES PE=1 SV=3	1.58341	Up	2.59477e-05	FES	0.816255	0.461155	0.521927	0.731651	0.768591	0.700669	0.990231	0.664921	0.701861	0.910189	0.829226	0.63236	0.744003	0.565885	0.556511	1.48469	0.989243	1.4868	1.28089	0.846886	1.05491	0.781416	1.17025	0.955346	1.04731	1.24908	1.10831	1.01541	1.2519	1.06515	1.12333	0.673784	0.9995	1.65838	0.913232	1.16018	1.3596	1.00921	1.02596	0.852514	0.825183	1.3287	1.25321	1.49269
P07339	Cathepsin D OS=Homo sapiens OX=9606 GN=CTSD PE=1 SV=1	0.561123	Down	5.3293e-05	CTSD	2.33567	2.32217	1.44381	1.08325	1.42475	1.14123	1.15791	1.1865	1.33183	1.51794	0.950309	1.3585	1.43981	1.79379	1.89105	0.571572	0.346746	0.594313	0.841779	0.552157	0.606166	0.466429	0.726589	0.884806	0.619767	0.852558	0.86062	0.801163	0.644961	0.91	0.522015	0.371655	1.14233	1.16741	1.01536	0.755652	0.875838	0.928333	1.26985	0.463284	0.996441	0.454171	1.11076	0.613662
P07437	Tubulin beta chain OS=Homo sapiens OX=9606 GN=TUBB PE=1 SV=2	0.259288	Down	0.00073063	TUBB	1.43492	1.54135	1.22297	2.76786	1.80297	2.27832	2.76963	2.72529	1.86505	1.06142	0.338197	0.433586	0.466539	5.50308	4.46941	0.084643	0.276804	0.237554	0.220495	0.213969	0.015498	0.0584156	0.56393	0.770781	0.260009	0.421792	0.281965	0.156005	0.473794	1.09088	0.657533	0.655646	0.678254	1.46951	1.61758	0.728613	0.687887	0.703795	0.716434	0.568737	1.02743	0.0551103	0.994732	0.0619991
P07602	Prosaposin OS=Homo sapiens OX=9606 GN=PSAP PE=1 SV=2	1.72979	Up	3.54624e-05	PSAP	0.704407	0.664874	0.668468	0.490569	0.706204	0.555259	0.582214	0.359391	0.736752	0.850845	0.942701	0.606789	0.67786	0.264841	0.302389	1.46814	0.920478	1.89324	2.27034	3.05112	0.714785	0.767922	1.20068	1.20068	1.35729	1.47191	1.26082	1.22905	1.33345	1.30168	1.31757	0.94395	0.802395	1.17938	0.588049	0.939462	1.05566	1.3178	1.07335	0.583003	1.30239	1.53038	0.829493	0.961955
P07737	Profilin-1 OS=Homo sapiens OX=9606 GN=PFN1 PE=1 SV=2	0.377435	Down	2.51095e-09	PFN1	1.97596	1.91473	1.85694	1.55421	1.88368	1.74913	1.51022	1.50073	2.09757	1.37191	0.978872	2.27989	1.2637	2.41049	2.39059	0.119647	0.267212	0.243283	0.190106	0.160859	0.265883	0.200741	0.616739	0.763699	0.595272	0.486291	0.564724	1.01469	0.736454	0.521792	0.695998	0.718015	1.48891	0.300564	1.03797	0.865908	0.691355	0.748084	0.972634	0.590011	0.840806	0.355293	0.724617	0.498374
P07741	Adenine phosphoribosyltransferase OS=Homo sapiens OX=9606 GN=APRT PE=1 SV=2	0.381499	Down	5.28104e-05	APRT	0.958471	1.21905	1.55898	2.19195	1.42463	2.109	2.21629	2.28302	1.4643	1.35815	0.174573	2.08206	0.876069	2.45043	3.34251	0.296021	0.0597601	0.460353	0.301529	0.272172	0.11952	0.446462	0.615448	1.1155	0.46849	0.745639	0.725913	0.735776	0.697311	0.767338	0.922186	1.82556	0.363132	0.18946	1.16883	0.432804	0.620697	0.94854	0.590965	0.132533	0.441051	0.713965	0.67155	0.754567
P07814	Bifunctional glutamate/proline--tRNA ligase OS=Homo sapiens OX=9606 GN=EPRS PE=1 SV=5	2.36122	Up	1.2802e-08	EPRS	0.673825	0.355095	0.554034	0.398947	0.394669	0.373278	0.454565	0.374347	0.409643	0.480463	0.562882	0.499194	0.516053	0.296894	0.30345	2.24734	0.555178	1.74543	2.92612	2.0179	1.51462	0.643952	1.33201	1.2094	1.53636	1.25027	1.62553	1.12951	1.48992	1.5345	1.18153	0.65634	0.883535	1.94233	0.889316	1.09866	1.34533	1.30963	0.996717	1.27308	0.782492	1.08421	0.704148	1.14389
P07858	Cathepsin B OS=Homo sapiens OX=9606 GN=CTSB PE=1 SV=3	2.19287	Up	4.45598e-07	CTSB	1.10023	0.831731	0.688399	0.495607	0.50671	0.400725	0.52286	0.428987	0.802459	0.719883	0.746108	0.644159	0.770366	0.483624	0.487663	1.01419	0.778031	0.980474	1.93039	1.42066	0.947345	0.682551	0.895959	1.19932	1.08463	0.960788	1.23257	0.907595	0.876012	0.893466	1.04141	1.09868	0.91485	0.762963	0.644093	0.77839	1.10265	1.17686	1.11468	2.10818	0.832257	0.95344	1.3779	1.48424
P07900	Heat shock protein HSP 90-alpha OS=Homo sapiens OX=9606 GN=HSP90AA1 PE=1 SV=5	1.54872	Up	1.87889e-05	HSP90AA1	0.742725	0.796106	0.869734	0.565097	0.675539	0.592708	0.604672	0.579823	0.751008	0.589114	0.727274	0.763749	0.742748	0.649905	0.645484	1.58582	0.913298	1.88306	1.21718	1.33259	1.33674	0.872615	1.04212	1.13235	1.26579	1.05355	1.11583	1.31917	1.08532	0.958238	1.17937	0.983396	1.0851	1.58241	1.05338	1.3668	1.2078	1.2399	0.782986	1.18354	0.884362	1.5157	0.929327	1.32531
P07919	Cytochrome b-c1 complex subunit 6, mitochondrial OS=Homo sapiens OX=9606 GN=UQCRH PE=1 SV=2	1.86108	Up	3.13452e-06	UQCRH	0.691242	0.513328	0.962489	0.507494	0.835616	0.536661	0.574577	0.489995	0.841449	0.714434	1.22333	0.680814	0.644137	0.279661	0.426197	1.43478	1.44144	0.401364	0.850509	1.33025	0.382696	1.08567	1.01165	1.13298	0.995575	0.772193	1.48091	0.805138	1.14583	0.821224	0.920043	0.940405	1.80102	0.975964	0.787472	1.46976	1.20537	1.49392	0.947128	1.02181	0.934571	1.72375	1.07344	1.8651
P08195	4F2 cell-surface antigen heavy chain OS=Homo sapiens OX=9606 GN=SLC3A2 PE=1 SV=3	1.93965	Up	0.00010382	SLC3A2	0.991979	1.02846	0.563042	0.540362	0.680383	0.351038	0.593609	0.50092	0.367801	1.00732	0.840078	0.557796	0.707637	0.262947	0.369286	0.54442	1.54284	1.4152	1.26227	1.09181	1.21588	0.95938	1.09739	1.29701	0.784288	1.18555	0.844072	0.743756	0.831912	1.05686	1.21291	2.245	1.00557	0.855237	1.06316	1.21823	1.19121	2.0018	0.913659	1.31471	0.710918	2.16905	0.934673	0.944645
P08236	Beta-glucuronidase OS=Homo sapiens OX=9606 GN=GUSB PE=1 SV=2	2.31336	Up	0.000376369	GUSB	1.22208	0.715302	0.717829	0.170611	0.350068	0.183249	0.157973	0.271713	0.238855	0.686569	0.805617	0.533273	0.481087	0.0799094	0.0986636	1.59403	0.536912	1.20097	2.00161	2.06918	1.75023	0.843511	1.01829	0.921603	1.51729	0.95591	1.4939	1.39566	1.26311	1.1368	1.04947	2.83467	0.781063	1.22253	1.54995	1.43942	1.80116	1.66049	0.360375	1.02811	0.462828	1.86707	0.906903	1.57261
P08237	ATP-dependent 6-phosphofructokinase, muscle type OS=Homo sapiens OX=9606 GN=PFKM PE=1 SV=2	0.599468	Down	0.00212562	PFKM	1.61491	1.52401	1.07413	1.30696	1.31345	1.26151	1.92008	1.54905	1.21513	1.36209	1.76258	0.684258	0.550404	1.47988	2.68028	1.09309	0.604675	1.18896	0.93303	0.93837	1.06217	0.52829	0.640466	0.980333	1.0116	1.00064	0.903152	0.91263	0.765039	0.797536	0.790766	0.903831	0.374767	0.9415	1.17256	0.55639	0.600073	0.631112	0.488367	0.658912	0.643689	0.719792	0.786289	0.67118
P08238	Heat shock protein HSP 90-beta OS=Homo sapiens OX=9606 GN=HSP90AB1 PE=1 SV=4	1.85216	Up	1.9281e-08	HSP90AB1	0.751507	0.757769	0.703494	0.567805	0.58033	0.569893	0.574068	0.623124	0.686794	0.7188	0.731292	0.640001	0.766848	0.533334	0.486247	1.27779	0.834034	1.60146	1.01041	1.06482	1.74312	0.792755	0.920888	1.05918	1.15352	1.12886	1.17389	1.12458	1.09242	1.08169	0.873718	0.662018	1.18551	1.72592	0.932577	1.25885	1.30376	1.26941	0.816454	1.58242	0.949107	1.37531	1.06356	1.49427
P08559	Pyruvate dehydrogenase E1 component subunit alpha, somatic form, mitochondrial OS=Homo sapiens OX=9606 GN=PDHA1 PE=1 SV=3	1.81091	Up	8.8101e-07	PDHA1	0.638574	0.411413	0.832922	0.689054	0.986887	0.766036	0.589356	0.760988	1.10804	0.809128	0.960529	0.685028	0.963838	0.605605	0.498052	0.352045	0.911675	1.04692	1.42021	0.148102	1.31349	0.648248	0.969132	1.00311	0.936007	0.826438	0.899484	0.990367	0.795861	0.712622	0.946199	0.77352	1.35394	1.05592	0.94282	1.08669	1.19798	1.01701	1.04423	1.57385	0.939192	1.01422	1.31304	1.89692
P08574	Cytochrome c1, heme protein, mitochondrial OS=Homo sapiens OX=9606 GN=CYC1 PE=1 SV=3	2.15033	Up	9.57552e-10	CYC1	0.462605	0.298865	0.723317	0.507117	0.804392	0.581833	0.594551	0.778957	0.751932	0.764113	0.825735	0.682192	0.630719	0.353783	0.412505	0.474004	0.647541	1.53307	1.58662	1.66893	1.40218	0.323275	0.982006	0.971006	1.15701	1.12301	1.13801	1.20901	1.17101	0.985006	0.864006	0.634712	1.47766	0.9811	0.942008	1.03116	1.04205	1.10941	0.978797	1.88368	1.09945	1.06036	1.18946	1.49538
P08575	Receptor-type tyrosine-protein phosphatase C OS=Homo sapiens OX=9606 GN=PTPRC PE=1 SV=3	2.07097	Up	7.67848e-06	PTPRC	0.766999	0.696936	0.83829	0.393333	0.669895	0.365062	0.398249	0.403166	0.672353	0.70537	0.989511	0.601517	0.594039	0.26171	0.317375	1.62954	0.767069	1.6658	1.49407	1.34905	1.25746	0.736538	1.02782	1.05569	1.18468	0.965905	1.08768	1.03505	1.13721	0.953522	1.1723	2.0281	0.909807	1.05677	0.918378	1.27202	1.64009	1.49575	0.813816	1.40907	0.650722	1.81639	0.863714	1.50842
P08621	U1 small nuclear ribonucleoprotein 70 kDa OS=Homo sapiens OX=9606 GN=SNRNP70 PE=1 SV=2	5.01617	Up	3.00951e-08	SNRNP70	0.290335	0.263797	0.158545	0.155353	0.176634	0.188339	0.50543	0.224517	0.23303	0.203248	0.347131	0.207272	0.308896	0.159982	0.237458	1.84358	0.339309	2.02525	2.56602	2.38364	1.63504	0.464429	1.30439	1.04043	1.54138	1.61845	1.07704	1.57028	1.07897	1.3988	1.06933	1.76149	0.381059	2.06037	0.640445	1.1302	2.02258	1.81067	0.776136	1.74242	0.320916	1.78483	0.888323	1.5961
P09211	Glutathione S-transferase P OS=Homo sapiens OX=9606 GN=GSTP1 PE=1 SV=2	0.577831	Down	6.45099e-05	GSTP1	1.61623	1.42572	1.3179	1.5932	1.60995	1.54086	1.54819	1.58901	1.69369	1.77348	1.32535	1.26922	1.7868	1.6907	1.44428	0.298699	0.475416	0.170462	0.207995	0.226761	0.178281	0.426936	0.815707	0.797418	0.771081	0.709629	0.721334	0.768886	0.870575	0.806928	0.633545	0.350658	0.917899	0.642873	0.783459	0.587594	0.428454	0.749066	1.59093	0.331069	1.24183	0.217707	1.06172	0.211266
P09326	CD48 antigen OS=Homo sapiens OX=9606 GN=CD48 PE=1 SV=2	2.25672	Up	0.000128598	CD48	0.932113	1.07919	0.771668	0.254994	0.442181	0.554875	0.350087	0.360331	0.403024	0.934223	0.957686	0.616693	0.385355	0.1769	0.36145	1.48798	0.800573	1.66433	1.78356	1.47173	1.40186	0.837429	1.46201	1.18967	1.35779	0.971398	1.18573	0.962549	1.10913	0.951734	0.817036	0.875477	0.778967	1.48771	0.691542	0.971425	1.25567	1.27091	0.801646	0.97698	0.580793	1.72889	0.75119	1.07544
P09417	Dihydropteridine reductase OS=Homo sapiens OX=9606 GN=QDPR PE=1 SV=2	0.467187	Down	2.11237e-06	QDPR	1.70475	1.00823	1.7677	1.80222	0.806177	1.71998	1.32907	2.33933	1.61337	1.05118	0.994356	1.87507	1.20805	2.12088	2.14435	0.487107	0.587701	0.664369	0.662779	0.630766	0.597616	0.475399	0.766278	0.466718	0.723247	1.57724	0.423687	0.906955	0.60905	0.978121	0.483268	0.760802	1.10841	0.876153	1.34965	1.02125	0.781958	0.507622	0.796333	0.715679	0.804259	0.546256	1.1684	0.718156
P09429	High mobility group protein B1 OS=Homo sapiens OX=9606 GN=HMGB1 PE=1 SV=3	2.84336	Up	9.65758e-08	HMGB1	0.274289	0.202388	0.521948	0.412765	0.620479	0.396787	0.420754	0.35551	0.689717	0.508775	0.719769	0.370235	0.532661	0.214179	0.250805	1.97936	0.725548	1.70137	1.60517	1.68425	1.78941	0.748374	1.15207	1.16361	1.26997	1.20846	1.25972	1.16745	1.29688	1.29048	0.981634	1.20252	0.839157	1.68791	0.68565	1.23636	1.43148	1.6193	0.859488	1.50197	0.577384	1.74765	0.79393	1.4361
P09467	Fructose-1,6-bisphosphatase 1 OS=Homo sapiens OX=9606 GN=FBP1 PE=1 SV=5	0.555882	Down	0.000889505	FBP1	1.95019	2.14365	2.08342	0.739825	1.6561	1.09131	0.870216	0.813524	1.15509	0.911785	1.95306	0.907249	0.508059	1.90295	2.15245	0.654461	0.536473	0.748767	0.811503	1.71775	0.864401	0.548892	0.342242	0.491502	1.39158	0.81113	1.21971	1.15337	0.592517	0.749315	1.09005	1.05068	0.902462	0.903965	1.41219	0.824353	0.664764	0.908166	0.770594	0.66612	0.556587	0.891408	0.843494	0.763806
P09486	SPARC OS=Homo sapiens OX=9606 GN=SPARC PE=1 SV=1	0.660168	Down	8.16263e-05	SPARC	1.2459	1.46354	1.93874	1.28184	1.27286	1.33176	1.52443	1.13509	1.50746	1.4199	1.16056	1.46958	1.58981	1.4825	1.34538	0.570567	0.921849	0.704693	0.329992	0.470505	0.453473	1.32423	0.822942	0.755989	0.923697	0.889895	0.872344	0.855444	0.678635	0.865844	0.878195	0.684277	0.86653	0.463917	0.752562	0.493402	0.638646	0.801689	1.46021	0.481389	0.921326	1.13528	0.844273	0.484064
P09496	Clathrin light chain A OS=Homo sapiens OX=9606 GN=CLTA PE=1 SV=1	1.74464	Up	0.0142232	CLTA	0.825931	0.776801	0.708206	0.396743	0.729526	0.474609	0.137192	0.308681	0.470901	0.445845	0.207782	0.77579	0.568008	0.671377	0.550258	1.00951	0.521036	2.1589	2.69029	0.808939	3.0041	0.100655	1.04908	0.663882	1.39196	0.85794	1.06951	3.53098	1.05492	0.589469	0.930894	1.94216	1.13918	1.44904	0.988346	1.96933	1.8681	1.21473	0.214797	0.997769	0.534222	0.844639	1.24053	2.17846
P09543	2',3'-cyclic-nucleotide 3'-phosphodiesterase OS=Homo sapiens OX=9606 GN=CNP PE=1 SV=2	1.52875	Up	2.16302e-06	CNP	0.814946	0.802285	1.21091	0.614663	0.79653	0.842572	0.657252	0.635382	0.772357	1.04237	0.776304	0.792057	0.869075	0.568881	0.715915	0.742684	1.49245	0.970567	0.84777	0.814709	0.948133	0.955217	1.01337	0.877679	1.12501	0.887984	1.01766	0.816705	0.759167	0.818423	0.923195	1.33149	1.30053	1.05988	0.811531	1.69003	1.2678	1.15317	1.16962	1.72516	1.0154	1.21235	1.12948	1.27088
P09651	Heterogeneous nuclear ribonucleoprotein A1 OS=Homo sapiens OX=9606 GN=HNRNPA1 PE=1 SV=5	2.1051	Up	2.33337e-07	HNRNPA1	0.201434	0.165623	0.508061	0.472251	0.624445	0.408463	0.443155	0.450988	0.702781	0.353054	0.589314	0.475196	0.447558	0.378908	0.407438	1.05203	0.777648	2.06264	2.42259	4.18843	0.886315	0.688677	1.43502	1.43687	1.21213	0.950543	1.48476	1.42766	1.37608	1.35581	2.03925	1.37881	0.598614	1.84173	1.18024	1.19782	1.30529	1.40886	0.899317	1.16431	0.523359	1.31668	0.542312	1.13367
P09668	Pro-cathepsin H OS=Homo sapiens OX=9606 GN=CTSH PE=1 SV=4	1.54045	Up	0.00276104	CTSH	1.01054	0.785985	0.88708	0.488393	0.627933	0.343156	0.73025	0.722503	0.988176	0.848335	1.56823	0.588374	0.821416	0.299186	0.263807	1.83961	0.316165	1.40067	1.38399	1.43568	1.00475	0.911776	0.896094	1.39173	0.91046	0.929316	0.516287	0.920337	1.33965	1.15109	1.04216	2.98569	0.172157	0.723058	0.718047	0.881588	2.21291	1.36199	1.01413	1.14683	0.423664	1.60461	1.04389	1.47571
P09669	Cytochrome c oxidase subunit 6C OS=Homo sapiens OX=9606 GN=COX6C PE=1 SV=2	4.75633	Up	6.42262e-13	COX6C	0.0954885	0.447532	0.218075	0.16775	0.206462	0.163879	0.194848	0.3355	0.232269	0.316196	0.297032	0.208184	0.324906	0.107141	0.121078	1.53146	0.901812	2.79853	2.05445	1.07054	2.3014	0.724035	1.37729	1.01037	1.13534	1.06887	1.4544	1.82399	1.25499	1.09811	1.90607	1.93512	1.06295	1.73767	1.47101	1.7505	1.83141	1.26139	0.885286	1.2488	0.746531	1.48728	0.851179	1.27626
P09874	Poly [ADP-ribose] polymerase 1 OS=Homo sapiens OX=9606 GN=PARP1 PE=1 SV=4	2.43245	Up	2.78477e-07	PARP1	0.0763052	0.0685453	0.704853	0.518617	0.944115	0.532843	0.666054	0.501803	0.995847	0.558314	1.20277	0.46323	0.590822	0.294192	0.22999	1.28103	0.72874	1.39966	1.36875	1.26209	1.34383	0.67391	0.927444	0.953429	0.948432	0.956427	1.04837	0.999401	0.91845	1.03738	1.0024	1.53962	0.798951	1.56795	0.766597	1.25727	1.39393	1.7909	1.05397	1.57767	0.823312	1.64745	0.92431	1.51201
P09914	Interferon-induced protein with tetratricopeptide repeats 1 OS=Homo sapiens OX=9606 GN=IFIT1 PE=1 SV=2	2.24588	Up	2.99914e-05	IFIT1	0.534832	0.383923	0.57876	0.493081	0.586992	0.430735	0.388425	0.603727	0.682919	0.721165	0.330807	0.390606	0.63235	0.501692	0.545643	0.391877	0.34666	1.32613	1.70038	1.31374	1.07272	0.217605	1.18407	1.08405	0.290735	1.09675	0.573819	0.251205	1.60414	0.262682	0.942339	0.457559	0.390643	5.68874	1.57452	2.22054	2.33947	2.5814	1.95715	0.406038	1.03121	1.47165	0.819824	0.88512
P09972	Fructose-bisphosphate aldolase C OS=Homo sapiens OX=9606 GN=ALDOC PE=1 SV=2	1.56204	Up	2.17644e-06	ALDOC	0.88113	0.904976	0.989632	0.560394	0.641472	0.62001	0.656972	0.687973	0.810783	0.832202	1.0611	0.673079	0.873046	0.538634	0.524168	1.55706	1.18378	0.912093	0.211185	0.455476	1.8219	1.10958	0.921886	1.0335	1.24441	0.917492	1.08798	1.00274	1.15302	0.819064	1.01504	1.14176	1.04212	1.22098	0.944947	1.19068	1.09695	1.30722	0.953123	1.40097	0.980048	1.31122	0.939243	1.36417
P0C0L5	Complement C4-B OS=Homo sapiens OX=9606 GN=C4B PE=1 SV=2	0.482752	Down	3.10349e-05	C4B	2.04649	1.97456	1.16621	2.17507	1.00077	1.08349	1.94039	1.96737	1.11856	1.62613	0.989762	1.19853	1.67015	2.65739	1.50665	0.543117	0.258449	1.01064	1.10739	0.90096	0.941538	0.460713	0.947255	0.680614	0.830656	0.738461	0.688748	0.601073	0.666152	0.648074	0.697787	0.973799	0.577239	1.02572	0.686641	0.867552	1.47936	0.402117	1.1407	0.364596	0.431617	0.611235	0.601935	0.819321
P0DMN0	Sulfotransferase 1A4 OS=Homo sapiens OX=9606 GN=SULT1A4 PE=1 SV=1	0.405029	Down	2.96013e-06	SULT1A4	1.10355	1.57856	1.26485	2.13701	1.72207	1.85779	2.27273	2.10809	0.881059	1.28709	1.01616	1.13535	1.34604	2.81326	2.35257	0.404448	0.377824	0.509617	0.306364	0.49363	0.4561	0.441424	0.88487	1.04903	0.276272	0.99698	0.422415	0.650639	0.672661	0.764752	0.528519	0.892966	1.21755	0.987047	1.69946	0.883189	0.648553	0.898887	0.766448	0.711316	0.944691	0.5979	1.35916	0.696686
P0DMV9	Heat shock 70 kDa protein 1B OS=Homo sapiens OX=9606 GN=HSPA1B PE=1 SV=1	0.558507	Down	3.90866e-10	HSPA1B	1.33367	1.35349	1.34688	1.32801	1.11658	1.22607	1.244	1.29308	1.13924	1.3633	1.14564	1.083	1.47373	1.15095	1.37073	1.04752	0.814517	1.14311	1.12021	1.17697	0.864304	0.958899	0.953826	1.08622	1.0451	1.13336	1.00698	1.06315	1.07619	0.876597	1.15141	0.966792	0.638725	1.11944	0.808281	1.06495	0.846543	0.913502	0.843621	0.39583	1.00104	0.322471	0.671125	0.622018
P0DOX7	Immunoglobulin kappa light chain OS=Homo sapiens OX=9606 PE=1 SV=1	0.509838	Down	1.78648e-08	---	1.30271	1.98789	1.49599	1.52982	1.08817	1.37036	1.32784	1.3317	1.37422	1.45168	1.56877	1.35117	1.92107	1.40506	0.841376	0.732968	0.696633	0.596398	1.03743	0.86578	0.735474	0.338293	1.12921	0.625766	0.840457	0.616612	0.614948	0.739769	1.1084	0.786368	0.696497	1.09883	0.639188	1.76674	0.850685	1.6937	0.86756	1.26107	0.629488	0.770395	0.652462	0.966439	0.734999	1.04302
P0DOY3	Immunoglobulin lambda constant 3 OS=Homo sapiens OX=9606 GN=IGLC3 PE=1 SV=1	0.649843	Down	4.2492e-05	IGLC3	1.06007	1.25234	1.46331	1.20349	1.31781	1.35523	1.23363	1.37186	1.36666	1.60236	1.3982	1.71945	1.58398	0.951162	0.494449	0.42727	0.881813	0.118181	0.119999	1.37669	0.46727	0.516361	1.07078	0.592805	0.79617	0.858425	0.746367	0.80793	0.946274	0.719389	0.531241	1.45063	1.05779	1.2358	0.950946	2.09566	0.700767	1.24492	0.937415	0.784627	0.873754	0.894443	0.868103	0.59046
P10253	Lysosomal alpha-glucosidase OS=Homo sapiens OX=9606 GN=GAA PE=1 SV=4	2.12027	Up	3.7556e-05	GAA	1.12764	1.05371	0.746093	0.302516	0.559145	0.422333	0.25238	0.440178	0.665365	1.18646	0.275595	0.684317	0.572211	0.622965	0.371353	1.50836	0.778013	1.69545	1.56457	1.11001	0.37027	0.767934	1.06173	0.732982	0.938574	1.01108	0.874016	0.478723	1.30904	1.25044	1.01108	1.3249	1.07813	1.45994	1.33087	1.17321	1.39829	1.24824	0.960264	1.56185	0.39758	2.08563	1.12127	1.4812
P10606	Cytochrome c oxidase subunit 5B, mitochondrial OS=Homo sapiens OX=9606 GN=COX5B PE=1 SV=2	3.05922	Up	1.23798e-06	COX5B	0.355762	0.20664	0.724306	0.321677	0.639093	0.430323	0.302504	0.251377	0.511275	0.553938	0.875455	0.47711	0.369292	0.114274	0.105235	2.15488	1.10906	1.60703	0.850728	1.01909	1.9206	1.08679	1.03041	1.10633	1.39659	1.22131	1.24364	1.25592	1.11191	0.900915	1.17331	1.09307	1.04723	1.74646	0.694388	1.38452	1.45055	1.6529	0.806907	1.63596	0.937577	1.71422	1.11937	1.49717
P10720	Platelet factor 4 variant OS=Homo sapiens OX=9606 GN=PF4V1 PE=1 SV=1	0.0857339	Down	0.000831676	PF4V1	5.86731	4.79773	2.37676	0.879347	1.84316	2.30177	2.6191	2.40202	2.57173	0.296214	0.51481	0.331063	0.29463	8.40804	7.2612	0.149562	0.129922	0.179776	0.173733	0.192617	0.574831	0.135965	0.28035	0.323883	0.344778	0.285574	0.109702	0.308211	0.242041	0.616422	0.238559	0.561576	0.25024	0.179939	1.15883	0.0867342	0.0426561	0.0341249	0.161751	0.311647	0.263375	0.224419	0.231415	0.49457
P11047	Laminin subunit gamma-1 OS=Homo sapiens OX=9606 GN=LAMC1 PE=1 SV=3	2.56118	Up	4.90703e-08	LAMC1	0.346251	0.349666	0.517634	0.632264	0.462512	0.452672	0.421919	0.353035	0.505565	0.154776	0.650237	0.452764	0.814797	0.410067	0.211705	1.43713	1.29272	1.68325	1.5435	1.57999	1.03029	1.45421	1.38637	0.77791	1.43105	1.32168	1.44645	0.747102	1.29857	1.35249	1.04132	1.7965	1.08208	1.21711	1.25123	1.5265	1.40416	1.27903	1.12935	0.825955	1.08255	1.93581	1.15419	1.39375
P11117	Lysosomal acid phosphatase OS=Homo sapiens OX=9606 GN=ACP2 PE=1 SV=3	1.93323	Up	0.000124555	ACP2	0.719738	0.591494	0.584951	0.442312	0.571865	0.362486	0.307525	0.438386	0.655616	0.534689	0.862632	0.601229	0.619448	0.157634	0.340617	1.67312	2.25269	0.548229	0.937529	1.76425	1.39171	2.30227	1.50254	1.04598	1.76823	1.58805	1.39871	0.995585	1.23837	1.05361	0.829145	1.61458	0.978849	1.3974	0.966525	1.22775	1.40015	1.72668	0.821872	0.994607	0.739054	1.70053	1.06755	1.32825
P11142	Heat shock cognate 71 kDa protein OS=Homo sapiens OX=9606 GN=HSPA8 PE=1 SV=1	0.626598	Down	6.86761e-07	HSPA8	1.27259	1.37324	1.16834	1.34628	1.16654	1.31123	1.26	1.44874	1.31123	1.12819	1.02135	1.26721	1.45907	1.57281	1.3235	0.638364	0.935482	1.05904	1.09924	1.12474	0.479508	1.12572	1.04742	0.991366	0.94569	1.05469	0.955033	1.09621	1.06922	0.973718	0.914548	0.360261	0.740238	1.08974	0.814632	0.790073	0.585889	0.72973	1.22362	0.400666	1.01884	0.39685	0.847174	0.498606
P11169	Solute carrier family 2, facilitated glucose transporter member 3 OS=Homo sapiens OX=9606 GN=SLC2A3 PE=1 SV=1	1.53304	Up	9.35244e-07	SLC2A3	0.52191	0.569104	0.652387	0.936939	0.830059	0.905014	0.882805	1.10351	0.881417	0.737523	1.0975	0.95687	0.8407	0.654982	0.567855	1.22189	1.33542	0.941068	0.498915	0.40929	1.15617	0.90223	1.06517	1.14388	1.19243	0.915837	1.07767	0.89524	0.750324	0.843012	1.04016	1.18736	1.09192	0.568865	0.860202	1.08646	0.886701	0.96416	1.27701	1.13534	1.03158	1.59926	1.18458	1.55037
P11177	Pyruvate dehydrogenase E1 component subunit beta, mitochondrial OS=Homo sapiens OX=9606 GN=PDHB PE=1 SV=3	0.663021	Down	0.00264899	PDHB	0.988757	0.907781	1.77721	1.05801	1.73352	0.941876	1.34569	1.12301	1.97006	0.839587	1.08271	1.04871	1.09816	1.75232	2.07579	0.434926	0.290868	0.628425	0.512971	0.537097	0.979043	0.531628	1.3241	0.907951	0.627267	0.766389	0.715133	0.579673	1.09589	0.552825	0.751744	0.745655	1.92183	0.502844	1.52043	0.802367	0.849033	1.05527	1.20706	0.969112	0.955709	0.989217	1.00144	1.13204
P11216	Glycogen phosphorylase, brain form OS=Homo sapiens OX=9606 GN=PYGB PE=1 SV=5	0.59448	Down	2.73708e-06	PYGB	1.40535	1.65264	1.314	1.25679	1.06578	1.34814	1.29	1.20511	1.22726	1.06582	1.03366	1.09687	0.988185	1.9431	1.71574	0.685621	0.876218	1.19653	1.20359	1.07917	0.420902	0.598264	1.06209	1.06092	0.942388	0.995199	0.803905	0.92009	0.951777	0.929478	1.01515	0.682812	0.877034	1.07581	1.06007	0.808245	0.8188	0.827094	0.949866	0.57692	0.999351	0.381395	0.888633	0.480364
P11234	Ras-related protein Ral-B OS=Homo sapiens OX=9606 GN=RALB PE=1 SV=1	0.538201	Down	2.1769e-09	RALB	1.81662	1.78798	1.25609	1.33792	1.22642	1.27245	1.40747	1.46168	1.30518	1.65532	0.902235	1.46836	1.39379	1.49252	1.66898	0.322997	0.690241	0.655015	0.751232	0.784013	0.654429	0.643045	1.09851	0.893987	1.06895	1.13606	0.937928	0.946716	0.814894	1.00903	0.464969	0.502249	1.45196	0.2009	0.760681	0.841245	0.748815	0.522734	1.11015	0.643735	0.543513	0.724684	0.828565	0.981022
P11387	DNA topoisomerase 1 OS=Homo sapiens OX=9606 GN=TOP1 PE=1 SV=2	3.22111	Up	1.15726e-06	TOP1	0.62628	0.521419	0.646814	0.385312	0.310972	0.359758	0.362089	0.445686	0.609158	0.607563	0.600023	0.583864	0.583864	0.293009	0.176667	0.943261	0.507186	1.05097	1.03947	0.842869	0.938032	0.874812	0.430622	0.836535	1.06244	0.498862	0.66711	0.837712	1.12362	0.347086	0.794179	2.08895	0.458275	2.72783	1.04129	0.557308	1.42679	4.00801	0.797938	2.64882	0.46406	1.92669	1.44306	1.83403
P11717	Cation-independent mannose-6-phosphate receptor OS=Homo sapiens OX=9606 GN=IGF2R PE=1 SV=3	1.9235	Up	3.42143e-05	IGF2R	0.801101	0.91311	0.820581	0.373766	0.681788	0.359156	0.57952	0.550301	0.71466	0.96378	0.944521	0.764493	0.601211	0.195101	0.393551	2.59979	0.788927	1.38624	1.66893	1.4028	0.688389	0.509786	0.978488	1.11095	1.39039	1.15026	1.16735	0.621276	1.05027	1.0554	1.32715	0.974813	0.809808	1.34567	0.671289	0.776871	1.30869	1.41688	1.48398	0.884487	1.19069	1.42311	0.788077	0.740608
P11908	Ribose-phosphate pyrophosphokinase 2 OS=Homo sapiens OX=9606 GN=PRPS2 PE=1 SV=2	0.384553	Down	0.000525421	PRPS2	2.15831	3.12322	2.18884	1.63284	1.21561	1.53571	1.58196	1.55328	1.19526	0.701486	1.14681	0.735525	0.677807	4.01653	3.51187	0.553856	0.373409	0.545352	0.478332	0.445879	0.650331	0.390659	0.734873	0.940495	0.438063	0.57574	0.851094	0.550708	0.464883	0.654413	0.770634	1.17741	0.199794	0.929078	1.21411	0.625993	0.48962	0.74532	0.040315	0.732494	0.818643	0.782809	0.896059	0.761208
P11940	Polyadenylate-binding protein 1 OS=Homo sapiens OX=9606 GN=PABPC1 PE=1 SV=2	0.50928	Down	1.06723e-08	PABPC1	1.35507	2.08355	1.78501	1.33451	1.22814	1.36758	1.44356	1.55887	1.47663	1.24245	1.35464	1.3797	1.68405	1.8404	1.58737	0.777119	0.792819	0.143911	0.76927	0.312679	0.404259	0.405567	0.787578	0.97294	0.463824	1.00146	0.632411	0.845451	0.742286	0.657573	0.993908	0.477447	0.757853	1.4576	1.05525	0.842533	0.761804	0.930951	0.576874	0.400607	1.07363	0.710456	0.709155	0.847684
P12081	Histidine--tRNA ligase, cytoplasmic OS=Homo sapiens OX=9606 GN=HARS PE=1 SV=2	0.377325	Down	3.66878e-07	HARS	1.95747	2.09286	2.08295	1.652	1.99131	1.96737	1.53807	1.13105	1.92609	1.81245	0.633206	1.48187	1.26148	2.62328	3.08051	0.621498	0.572226	0.370032	0.381781	0.320685	0.37785	0.82215	0.588528	0.695014	0.614199	0.996409	0.438306	1.02303	0.567611	0.617051	0.737799	0.804048	0.487986	0.68876	0.575017	0.667503	0.488966	0.909573	0.714142	0.380274	0.596837	0.815979	0.858631	0.29004
P12270	Nucleoprotein TPR OS=Homo sapiens OX=9606 GN=TPR PE=1 SV=3	2.37116	Up	6.73683e-06	TPR	0.256171	0.24768	0.534988	0.485452	0.873248	0.413271	0.287308	0.486867	0.760023	0.482397	0.863277	0.473238	0.481634	0.37859	0.217537	1.14915	0.553098	1.65326	2.15286	2.52059	1.67813	0.528231	1.04262	1.30653	1.00782	0.893258	1.5342	1.02087	1.41674	1.02377	1.4733	1.3883	0.893746	1.70098	0.8675	1.05339	1.54728	1.84253	0.66033	1.76272	0.528737	1.60591	0.741018	1.17961
P12318	Low affinity immunoglobulin gamma Fc region receptor II-a OS=Homo sapiens OX=9606 GN=FCGR2A PE=1 SV=4	1.76072	Up	0.000273286	FCGR2A	0.620963	1.22001	0.326919	0.744242	0.710454	0.473027	0.448372	0.530558	0.280346	0.785934	0.560235	0.422754	0.320789	0.462853	1.01736	1.31322	0.642999	1.50718	1.15448	1.17034	0.822735	0.907503	1.05229	1.56435	1.00625	0.790159	2.17599	0.774187	0.965854	1.98526	1.00344	0.966995	1.13649	1.22786	1.65541	1.30636	0.930791	0.549235	1.09018	1.08448	1.15913	0.983292	1.78245	0.996785
P12931	Proto-oncogene tyrosine-protein kinase Src OS=Homo sapiens OX=9606 GN=SRC PE=1 SV=3	0.594115	Down	1.72363e-07	SRC	1.42253	1.20612	1.27894	1.42663	1.36612	1.68611	1.47586	1.52714	1.22971	1.28281	1.54402	1.41728	1.25089	1.53918	1.37859	0.437598	0.480909	0.392792	0.468961	0.884156	0.234481	0.572013	0.837111	0.866234	0.856526	0.888637	0.892371	0.925975	0.694481	0.881916	0.928962	0.671735	1.35952	0.437889	0.976782	0.891568	0.794271	0.629567	1.41035	0.52888	1.11247	0.480248	0.982453	0.442253
P12956	X-ray repair cross-complementing protein 6 OS=Homo sapiens OX=9606 GN=XRCC6 PE=1 SV=2	2.47199	Up	7.80051e-07	XRCC6	0.147491	0.0677984	0.59948	0.591154	0.799307	0.624459	0.541198	0.650627	0.96464	0.591298	0.610373	0.646787	0.610373	0.437838	0.427434	1.63274	0.640844	1.84863	1.05316	1.18153	1.96532	0.57958	1.14207	1.2922	1.00229	1.11618	0.955693	1.14828	1.04681	1.05716	1.16899	0.68319	0.703409	1.46641	0.653444	1.03565	0.94555	1.16937	1.15389	1.78087	0.879365	0.821804	1.00474	1.00512
P13010	X-ray repair cross-complementing protein 5 OS=Homo sapiens OX=9606 GN=XRCC5 PE=1 SV=3	1.51556	Up	0.000801312	XRCC5	0.13776	0.146944	0.930644	0.958196	1.1031	1.02861	0.870438	1.01432	1.298	0.640001	0.79754	0.84874	0.68037	0.811324	1.21403	0.503174	0.474145	1.38252	1.69579	0.775324	1.24584	0.572119	0.927417	0.976183	0.467986	0.806784	1.04377	1.21317	0.630541	0.934261	1.22001	1.05121	0.941026	1.19053	0.982566	0.765324	1.24375	1.25205	0.795525	1.62693	0.952374	1.1246	1.29199	1.39934
P13073	Cytochrome c oxidase subunit 4 isoform 1, mitochondrial OS=Homo sapiens OX=9606 GN=COX4I1 PE=1 SV=1	1.56828	Up	0.00555839	COX4I1	0.411282	0.284734	0.768329	0.743471	0.944593	0.793187	0.838382	0.818044	1.15927	0.937001	1.28623	0.719449	0.803417	0.38994	0.371493	0.738788	1.50494	1.24652	1.14742	1.33807	0.229845	1.64358	1.08295	1.1075	1.23162	1.16888	1.1075	1.16274	1.11842	1.04204	1.48531	0.508402	0.885439	0.844494	0.592969	0.742786	0.923407	0.725284	1.84575	0.494016	1.8884	0.849424	0.977399	0.413457
P13667	Protein disulfide-isomerase A4 OS=Homo sapiens OX=9606 GN=PDIA4 PE=1 SV=2	0.547582	Down	7.92153e-08	PDIA4	1.95177	2.04346	1.72773	1.19913	1.25494	1.18398	1.17999	1.16086	1.29082	1.2131	1.66944	1.3449	1.3449	1.57307	1.51638	0.53758	0.714547	0.681157	2.04347	0.389551	0.473026	0.695626	0.864894	0.922366	1.04673	0.890333	0.850762	0.913886	0.763142	0.686828	0.923308	0.403267	0.857352	1.11964	0.871946	0.777121	0.792678	0.731931	0.927784	0.680375	1.10235	0.66663	0.760347	0.405476
P13716	Delta-aminolevulinic acid dehydratase OS=Homo sapiens OX=9606 GN=ALAD PE=1 SV=1	0.626024	Down	0.00013896	ALAD	1.70014	1.94195	1.35757	1.00545	1.02878	1.23984	1.18151	0.908932	0.942872	1.39313	1.30536	1.6275	1.12702	1.14009	0.944937	1.47113	1.61288	0.75919	1.18363	0.703131	0.703932	1.16281	0.776334	1.01681	1.20371	0.991982	1.04426	1.24161	1.17365	0.865207	1.16189	0.788448	0.666886	0.77027	0.769214	0.660713	0.585732	0.951814	1.18518	0.37073	1.01603	0.478473	0.878617	0.563046
P13747	HLA class I histocompatibility antigen, alpha chain E OS=Homo sapiens OX=9606 GN=HLA-E PE=1 SV=4	1.76124	Up	8.65056e-08	HLA-E	0.886986	1.04483	0.773843	0.706795	0.500064	0.627176	0.77524	0.572699	0.562922	0.8762	0.364763	0.830125	0.841643	0.561352	0.826285	0.780286	0.745191	1.22834	1.04701	0.627037	1.66586	0.90429	0.92237	0.934405	1.07366	1.02982	1.11836	0.914633	0.845004	0.961053	0.83297	1.26972	1.74879	0.543713	0.903584	1.34095	1.21626	1.28884	1.12626	1.25569	1.3803	1.48655	1.34407	1.66621
P13798	Acylamino-acid-releasing enzyme OS=Homo sapiens OX=9606 GN=APEH PE=1 SV=4	0.564442	Down	0.000105077	APEH	1.51853	1.63316	1.69981	1.55999	1.39822	1.50471	1.36896	1.66892	1.04704	1.0363	0.961033	0.993291	1.43147	2.2218	2.28901	0.179686	0.688798	0.580416	0.693076	0.567581	1.48455	0.330851	0.809959	0.84924	0.890091	0.637126	0.748682	0.8241	0.800532	0.787962	0.808388	1.10156	0.813597	0.480845	0.847518	0.460113	0.906594	0.980439	1.41644	0.524193	1.1562	0.221822	0.938166	0.375486
P13807	Glycogen [starch] synthase, muscle OS=Homo sapiens OX=9606 GN=GYS1 PE=1 SV=2	2.28463	Up	1.04086e-05	GYS1	0.711941	0.36229	0.843938	0.483053	0.403012	0.485861	0.491478	0.765302	0.459181	0.865385	0.713029	0.377844	0.727503	0.301666	0.351944	1.14427	0.785539	1.38847	1.01785	1.248	1.47815	0.936812	0.957823	0.866861	1.08335	1.26345	1.06152	0.734967	1.25981	0.997846	1.09063	1.75276	1.25539	0.94894	0.944878	1.56268	1.33968	1.42888	1.02864	1.3234	0.711401	2.47218	1.22239	1.92934
P13861	cAMP-dependent protein kinase type II-alpha regulatory subunit OS=Homo sapiens OX=9606 GN=PRKAR2A PE=1 SV=2	0.542924	Down	5.80757e-07	PRKAR2A	1.69533	1.58785	1.1194	1.43779	1.51383	1.05654	0.946018	1.23195	1.7146	1.60833	1.12856	1.1238	1.4333	1.47706	1.43116	0.631627	0.783305	0.972192	1.09957	0.998887	0.747537	0.743791	0.713576	0.946479	0.73538	1.39742	1.46382	0.766103	0.756192	0.97423	0.79088	0.809355	0.636902	1.13185	0.886086	0.595206	1.20528	0.750908	0.569964	1.26879	0.363455	0.773191	0.931	0.913595
P13987	CD59 glycoprotein OS=Homo sapiens OX=9606 GN=CD59 PE=1 SV=1	1.76527	Up	0.000802572	CD59	0.642556	0.77724	0.820731	0.693062	0.789866	0.714106	0.653779	0.510677	0.677629	1.4913	0.614246	0.704418	0.890156	0.344502	0.141808	2.05017	0.879341	1.04277	1.14644	0.653713	0.936663	0.846412	1.13326	0.883757	1.16938	1.1719	1.23491	0.882077	1.12234	0.692221	1.05849	1.06942	1.28246	0.902475	0.83465	1.08176	0.953886	1.46885	0.746049	0.796438	0.77538	1.83955	1.25471	1.48834
P14151	L-selectin OS=Homo sapiens OX=9606 GN=SELL PE=1 SV=2	1.74962	Up	0.00648032	SELL	0.39313	0.891976	0.264079	0.13714	0.251612	0.407724	0.396092	0.425282	0.53478	0.0725409	0.766989	0.820352	0.343502	0.118412	0.34608	1.48996	0.385426	2.16993	4.05195	4.06257	1.22726	0.584442	1.22962	0.935022	2.30553	0.97665	1.19439	1.505	2.11661	0.999065	3.23095	1.42139	0.622221	1.71481	0.956312	1.42694	1.30269	1.32528	0.509699	0.485036	0.448864	1.49704	0.434271	0.993091
P14209	CD99 antigen OS=Homo sapiens OX=9606 GN=CD99 PE=1 SV=1	1.60574	Up	0.00652748	CD99	1.16631	1.35957	0.732593	0.575288	0.548321	0.534838	0.523602	0.346072	0.698885	0.801179	0.994056	0.971183	0.849399	0.323315	0.384517	1.80728	0.952699	1.87691	1.03183	1.8595	1.03024	0.78653	1.02116	0.916322	1.25881	1.20009	1.08407	0.612279	1.20848	1.05471	1.9291	0.48983	1.27611	0.986036	0.685709	0.908631	0.965699	1.10926	1.06233	0.701652	0.897376	2.55057	0.863034	1.40946
P14317	Hematopoietic lineage cell-specific protein OS=Homo sapiens OX=9606 GN=HCLS1 PE=1 SV=3	1.82804	Up	0.000135376	HCLS1	0.688288	0.646574	0.662897	0.394474	0.454325	0.411703	0.378151	0.404449	0.612114	0.613374	0.817466	0.545343	0.484993	0.269928	0.370877	2.10054	0.939865	1.92241	2.31067	1.8904	1.3035	1.03919	1.19498	1.22011	1.31812	1.14723	1.34451	1.32818	1.34451	1.45509	1.61844	1.42462	0.854494	1.60862	1.08748	1.22385	1.54319	1.32914	0.511312	1.04323	0.602583	1.71648	0.695379	1.21302
P14324	Farnesyl pyrophosphate synthase OS=Homo sapiens OX=9606 GN=FDPS PE=1 SV=4	0.429093	Down	3.21736e-07	FDPS	1.30147	1.49827	1.38447	1.58213	1.47774	1.59924	1.80973	1.71818	1.85423	1.43359	0.833012	1.01636	1.34408	2.53657	2.32002	0.799748	0.625322	0.706469	0.51084	0.514442	0.777795	0.568831	0.872019	0.929491	0.761497	0.764813	0.666448	1.02454	0.817863	0.683026	0.799075	1.28321	0.599674	0.756347	1.31941	0.780909	0.721527	0.697124	0.586451	0.223918	0.580358	0.591021	0.785986	0.551417
P14618	Pyruvate kinase PKM OS=Homo sapiens OX=9606 GN=PKM PE=1 SV=4	0.349815	Down	2.12066e-07	PKM	2.20543	2.20112	1.73302	1.80272	1.66676	1.82079	2.04452	1.64611	1.66332	1.39538	0.917391	1.30451	1.21987	3.10071	3.25133	0.41329	0.279003	0.327242	0.365051	0.311597	0.208601	0.311597	0.630798	0.955375	0.61411	0.615779	0.590747	0.841063	0.662504	0.582403	0.574894	0.450264	0.974689	0.614478	0.894239	0.621559	0.52017	0.683274	0.709661	0.536732	0.996788	0.401325	0.744531	0.587306
P14780	Matrix metalloproteinase-9 OS=Homo sapiens OX=9606 GN=MMP9 PE=1 SV=3	1.76294	Up	0.0451849	MMP9	1.09811	1.13835	1.21022	0.15523	0.278839	0.143731	0.123609	0.11786	0.281714	0.929924	1.25045	0.32228	0.484006	0.0287122	0.016407	2.5917	1.27063	1.20896	1.75832	1.84241	1.81625	1.25381	1.17567	1.18379	2.26394	1.62073	1.52725	1.09234	2.0221	1.14518	1.50489	0.640928	1.05263	1.25393	0.402328	1.00873	0.965975	1.55295	0.293126	0.633378	0.461838	1.19795	0.632119	1.33556
P14866	Heterogeneous nuclear ribonucleoprotein L OS=Homo sapiens OX=9606 GN=HNRNPL PE=1 SV=2	2.54178	Up	1.59319e-09	HNRNPL	0.0884667	0.156419	0.617984	0.379509	0.644909	0.542339	0.475669	0.426948	0.741068	0.490809	0.648512	0.364486	0.538281	0.355635	0.317819	1.67437	0.78299	1.54777	2.70101	2.38886	0.854092	0.699748	1.2616	1.19145	1.42376	1.23285	1.38236	1.04999	1.2754	1.23285	1.36856	0.891184	0.575698	2.0766	0.787636	1.00964	1.42766	1.4997	1.04788	1.28706	0.732063	1.4165	0.808865	1.24047
P15144	Aminopeptidase N OS=Homo sapiens OX=9606 GN=ANPEP PE=1 SV=4	1.5426	Up	0.0204801	ANPEP	1.39415	1.40281	0.616371	0.111575	1.01609	0.191736	0.237233	0.339058	0.670534	0.983602	0.718215	0.5549	1.16919	0.376738	0.183729	1.427	0.563574	2.50628	2.65259	2.35906	1.46854	0.356749	1.39548	1.58125	1.78604	1.48277	1.29924	1.09222	1.10788	1.08774	1.36639	0.256678	0.689471	1.31993	0.697501	0.496072	0.874287	0.953573	0.463426	1.45097	0.673991	1.32499	0.752246	1.10615
P15153	Ras-related C3 botulinum toxin substrate 2 OS=Homo sapiens OX=9606 GN=RAC2 PE=1 SV=1	0.316967	Down	0.00173087	RAC2	2.03017	2.58453	1.11939	2.11805	1.52838	1.36577	1.81911	2.20017	1.55466	0.287495	0.118627	1.11649	0.424264	4.44082	4.49246	0.169577	0.408024	0.53342	0.322911	0.530821	0.386583	0.318363	0.523997	0.587282	0.853077	0.445524	0.769541	2.03777	0.741696	0.382239	0.116444	0.896395	0.61622	0.989239	1.81433	0.408608	0.542487	0.570378	0.326503	0.735791	0.335113	0.162258	1.05604	0.451673
P15529	Membrane cofactor protein OS=Homo sapiens OX=9606 GN=CD46 PE=1 SV=3	1.5123	Up	0.0125836	CD46	0.597326	0.662739	0.597326	0.769466	0.707495	0.822829	0.766023	0.781515	0.802172	1.08381	1.46767	0.63418	0.467079	0.365073	0.32011	2.34743	0.786589	0.644071	0.249406	1.12476	1.27317	1.00289	0.847684	1.06016	0.942368	0.872287	0.786549	1.04525	1.37627	0.968065	1.37329	1.72257	0.852727	1.41213	0.833601	1.35766	1.70157	1.42375	1.24832	0.711895	1.02205	1.46409	1.1924	1.43844
P15735	Phosphorylase b kinase gamma catalytic chain, liver/testis isoform OS=Homo sapiens OX=9606 GN=PHKG2 PE=1 SV=1	1.57464	Up	2.96641e-05	PHKG2	0.895844	0.684529	0.786544	0.943466	0.714964	0.883622	0.83718	0.750407	0.810293	1.12884	0.78889	0.82176	0.779375	0.683715	0.668653	0.777985	1.06744	1.03402	1.15683	1.19838	0.873947	1.02763	0.948368	1.11297	1.11584	1.20388	1.11775	0.661273	1.04885	0.822046	0.78281	1.06201	0.934056	0.702496	0.686801	1.22636	0.796184	0.888739	0.946788	0.990978	1.52125	1.11759	1.51096	0.882854
P15880	40S ribosomal protein S2 OS=Homo sapiens OX=9606 GN=RPS2 PE=1 SV=2	1.71594	Up	0.00786852	RPS2	2.05302	0.926439	1.06364	0.451891	0.314687	0.500982	0.258044	0.431751	0.587836	0.870408	0.790873	0.808106	0.381355	0.836957	0.704495	0.627076	0.367544	1.05092	1.5542	1.18743	1.17769	0.474057	1.06237	1.33044	0.351839	1.15147	1.04257	0.248267	0.929861	0.849136	1.06466	1.33166	1.40546	1.27971	1.89309	0.924875	1.38538	1.15242	2.8416	1.08418	1.13486	0.343379	1.41004	1.25613
P16070	CD44 antigen OS=Homo sapiens OX=9606 GN=CD44 PE=1 SV=3	2.19161	Up	0.000671015	CD44	1.18154	1.05516	1.06749	0.240417	0.499328	0.288706	0.246582	0.143839	0.499328	0.778855	1.18959	0.543455	0.563798	0.138528	0.267368	1.99255	0.683761	1.34093	1.12926	1.19132	1.49829	0.692627	0.896458	1.05327	1.07684	0.900084	0.98982	0.972598	1.03605	0.933622	1.18198	1.75485	1.12183	1.15642	0.555706	1.20438	1.75375	1.86362	0.672888	1.49611	0.610986	2.26226	0.849414	1.79919
P16109	P-selectin OS=Homo sapiens OX=9606 GN=SELP PE=1 SV=3	1.68059	Up	1.21093e-05	SELP	0.4843	0.487253	0.549267	0.78994	0.665912	0.705778	0.732356	0.766316	0.714637	0.753341	0.843358	0.660372	0.803514	0.471484	0.398437	1.53992	0.859783	1.34875	1.31609	1.46884	1.07785	0.92991	1.16882	0.939893	1.25958	1.1436	1.05284	1.11032	1.09116	1.08108	1.08007	1.79065	1.02773	0.998474	1.11647	1.5439	1.26514	1.16364	0.935592	0.898422	0.945564	1.81769	1.12747	1.46775
P16152	Carbonyl reductase [NADPH] 1 OS=Homo sapiens OX=9606 GN=CBR1 PE=1 SV=3	0.62155	Down	0.00875351	CBR1	1.3845	1.72623	1.4332	1.7398	1.36054	1.46913	1.77414	1.49868	1.36134	0.740698	0.476288	1.21699	1.05064	3.33927	2.34117	0.101595	0.61172	0.432551	0.475776	0.366057	0.1715	0.213443	0.576845	0.727384	0.579509	0.510235	0.626136	0.945866	0.370353	0.484923	0.632797	0.975426	1.22237	0.753942	1.45075	1.10268	0.762829	0.619399	0.845654	1.06931	0.902792	0.592611	1.41703	0.713418
P16157	Ankyrin-1 OS=Homo sapiens OX=9606 GN=ANK1 PE=1 SV=3	0.637173	Down	0.000568018	ANK1	1.76862	2.3517	1.56565	1.29533	0.762065	1.05545	0.965036	1.13387	0.834027	1.43643	0.993426	1.26255	1.82073	1.43753	0.870494	0.894712	0.536034	0.994785	0.767887	0.98884	0.701502	1.41291	0.924742	1.03011	0.759025	0.982027	1.04238	0.56978	0.844953	0.814264	1.33085	0.410929	1.14649	1.10951	1.08372	0.904692	0.763856	0.80364	0.768532	1.15221	0.820159	0.791999	0.822346	0.902292
P16278	Beta-galactosidase OS=Homo sapiens OX=9606 GN=GLB1 PE=1 SV=2	0.509381	Down	0.00306129	GLB1	2.97385	3.09432	2.16239	0.869805	0.88117	0.956179	0.844802	0.561433	1.02892	1.94225	1.09212	1.50445	1.2943	1.55539	1.52674	0.494944	1.04266	0.67645	0.748413	1.17859	1.07224	0.933917	0.857561	1.31359	0.566449	0.550674	0.64102	0.496181	1.23902	1.08988	1.08557	0.300842	0.530056	1.4987	0.849574	0.706376	0.658323	0.89186	0.403824	0.34849	1.78366	0.785279	0.713639	0.38381
P16885	1-phosphatidylinositol 4,5-bisphosphate phosphodiesterase gamma-2 OS=Homo sapiens OX=9606 GN=PLCG2 PE=1 SV=4	1.56352	Up	6.74656e-08	PLCG2	0.716479	0.656944	0.631282	0.64052	0.712373	0.686711	0.742141	0.577905	0.787306	0.876875	0.654514	0.599407	0.794698	0.498862	0.67675	1.7716	0.779072	1.67343	1.64371	1.0943	1.18977	1.11142	1.23571	1.10212	1.14999	1.12995	1.31364	0.870564	1.30028	1.09433	1.17003	0.990913	1.11348	1.34658	1.12073	1.18913	1.19308	1.09837	1.19294	1.13798	0.835721	1.25169	0.935808	1.2839
P16930	Fumarylacetoacetase OS=Homo sapiens OX=9606 GN=FAH PE=1 SV=2	0.641828	Down	2.25531e-05	FAH	0.880732	1.43573	1.09089	1.46152	1.27334	1.44528	1.34116	1.52265	1.21793	0.892596	1.25561	1.09478	1.22459	1.48881	1.8231	0.397593	0.274017	0.713483	0.625218	0.762949	0.671863	0.346013	0.980997	0.987077	0.814795	1.16443	0.623257	0.849251	0.569546	0.774258	1.05396	0.376166	1.70591	1.03176	1.58191	0.92374	0.85013	0.796004	1.2176	0.570573	0.914058	0.58769	1.03839	0.736039
P16949	Stathmin OS=Homo sapiens OX=9606 GN=STMN1 PE=1 SV=3	2.26785	Up	0.000658744	STMN1	0.559566	0.710997	1.03329	0.122279	0.629208	0.276949	0.307721	0.325536	0.324727	0.217609	0.94992	0.646311	0.480824	0.264518	0.301004	1.49522	0.655077	1.76107	1.89473	1.66266	1.40416	0.258506	0.728952	0.917824	0.900654	0.739878	1.02553	2.01671	0.817925	0.96153	1.48288	2.34486	1.11365	1.91177	1.52585	1.45591	1.64243	2.53618	0.579191	1.48644	0.599553	1.85597	0.572206	1.42535
P17026	Zinc finger protein 22 OS=Homo sapiens OX=9606 GN=ZNF22 PE=1 SV=3	2.46064	Up	1.98645e-11	ZNF22	0.685143	0.603488	0.701423	0.452274	0.576054	0.595455	0.42966	0.297549	0.527256	0.635979	0.529539	0.605821	0.604934	0.507364	0.361896	1.07228	0.940288	1.86675	1.07102	1.40852	0.769327	1.11754	1.13046	1.22175	0.924841	0.767857	1.11169	1.04429	0.743968	1.18847	0.904365	1.76032	0.958025	1.2145	0.826059	1.36107	1.27894	1.77772	1.16954	1.76349	0.916172	1.65425	0.992852	1.23197
P17174	Aspartate aminotransferase, cytoplasmic OS=Homo sapiens OX=9606 GN=GOT1 PE=1 SV=3	0.544878	Down	7.33631e-05	GOT1	1.28057	1.0875	1.08494	1.65816	1.44801	1.4668	1.75469	2.01781	1.00634	1.09196	1.16262	0.950647	0.900545	1.75998	2.6708	0.516726	0.583035	0.675768	0.645157	1.234	0.611955	0.401089	0.859118	0.533439	0.850695	1.58768	0.585379	0.482903	0.995285	0.70049	1.10759	1.27201	0.714375	0.756574	1.23202	0.693079	0.761234	0.97094	0.975092	0.529062	0.745158	1.08367	0.984555	0.50032
P17301	Integrin alpha-2 OS=Homo sapiens OX=9606 GN=ITGA2 PE=1 SV=1	0.487099	Down	1.75198e-07	ITGA2	1.74749	1.35213	1.57529	1.75101	1.58056	2.03215	1.89334	1.66051	1.6816	2.29848	0.633278	1.69154	2.07701	1.82801	1.65442	0.15431	0.368398	0.201576	0.0834108	0.0903617	0.437907	0.247452	0.925685	0.708815	0.525432	0.672138	0.856319	0.351617	0.712004	0.806885	0.659381	0.478709	1.12259	0.341535	0.782639	0.56548	0.637248	0.605076	0.867532	0.6043	0.877438	0.605715	1.10029	0.842058
P17480	Nucleolar transcription factor 1 OS=Homo sapiens OX=9606 GN=UBTF PE=1 SV=1	3.06871	Up	1.37554e-07	UBTF	0.378738	0.324903	0.423741	0.362637	0.612365	0.278952	0.622992	0.362637	0.912571	0.57975	0.806646	0.451204	0.337325	0.300227	0.377873	2.27529	0.794176	0.382596	1.36227	0.902868	1.10141	1.01591	1.16866	0.849485	1.10646	0.982882	1.1793	0.829026	0.99434	0.788106	1.03771	1.91639	0.486511	1.26863	0.521117	1.09266	1.62819	1.65341	1.02421	2.20573	1.00782	1.96402	0.996411	1.96156
P17612	cAMP-dependent protein kinase catalytic subunit alpha OS=Homo sapiens OX=9606 GN=PRKACA PE=1 SV=2	0.326542	Down	4.82637e-05	PRKACA	1.84666	2.38193	1.13873	2.12379	1.02736	2.32667	2.14019	1.9563	1.39169	1.33864	1.19301	0.832894	0.595935	4.21929	2.70911	0.343963	0.475234	0.432622	0.402665	0.369207	0.475039	0.412783	0.747998	0.706535	0.358243	1.00507	0.582145	0.444487	0.502535	0.932095	1.12614	0.955287	0.627918	0.8471	1.32511	0.524815	0.683567	0.706913	0.334881	0.844786	0.902889	0.285874	0.95641	0.492403
P17655	Calpain-2 catalytic subunit OS=Homo sapiens OX=9606 GN=CAPN2 PE=1 SV=6	1.57648	Up	2.03656e-05	CAPN2	0.930752	0.955033	0.825537	0.749098	0.839026	0.589926	0.906472	0.582732	0.720321	0.675759	0.482848	0.670052	0.797898	0.956565	1.14948	0.61146	1.1216	0.698643	1.43689	0.89186	0.89775	1.0806	1.25344	1.0024	1.30347	0.957634	0.352859	0.484522	1.03751	0.997133	1.12177	0.49857	1.11322	1.70465	1.12971	1.13247	1.18601	0.973725	1.32644	1.09092	1.02354	1.20586	1.24438	0.833736
P17812	CTP synthase 1 OS=Homo sapiens OX=9606 GN=CTPS1 PE=1 SV=2	0.659762	Down	0.00416173	CTPS1	1.61375	1.79509	1.33477	1.15779	1.44898	0.898854	1.21794	1.24584	0.734951	0.537937	1.72668	0.847731	0.665217	1.64503	2.20938	1.16059	0.497773	0.916114	1.0538	0.999076	1.08998	0.666345	0.960108	1.32148	0.928222	1.06994	0.805404	0.663691	0.989632	0.736909	0.842013	0.733416	0.956854	1.11099	1.00482	1.08181	0.889334	0.759043	0.613028	1.25037	0.711324	0.941738	0.960623	0.63311
P17858	ATP-dependent 6-phosphofructokinase, liver type OS=Homo sapiens OX=9606 GN=PFKL PE=1 SV=6	0.629983	Down	9.00161e-05	PFKL	1.55221	1.79214	1.09988	1.68723	1.31057	1.41204	1.34153	1.61585	1.19705	1.31736	1.00178	1.10331	1.23174	2.09286	1.92528	0.23128	0.332778	0.2995	0.251247	0.109817	0.608983	0.319466	0.805426	0.73728	0.640861	0.948242	0.8192	0.539367	0.703207	1.03596	0.642311	1.24365	1.05532	0.198509	1.01222	0.780013	0.793672	0.744068	1.42957	1.11108	0.917661	0.40284	1.08603	0.673339
P17931	Galectin-3 OS=Homo sapiens OX=9606 GN=LGALS3 PE=1 SV=5	0.579467	Down	3.19569e-06	LGALS3	1.54975	1.28057	1.57316	1.08844	1.60339	1.10502	1.145	1.13232	1.8004	1.24651	1.7944	1.35763	1.62277	0.89555	1.26851	0.728422	0.758047	0.855602	1.08835	0.977714	0.713683	0.700316	0.778356	1.11124	0.889969	0.807728	0.779335	0.989834	1.00942	0.955566	0.798916	0.58368	0.367718	1.71796	0.904749	0.879402	0.817443	0.957555	0.795792	0.714754	0.327393	1.0227	0.696138	1.02108
P18031	Tyrosine-protein phosphatase non-receptor type 1 OS=Homo sapiens OX=9606 GN=PTPN1 PE=1 SV=1	1.52428	Up	1.73315e-07	PTPN1	0.693844	0.411418	0.642247	0.859497	0.816047	0.721	0.725073	0.85135	0.773955	0.662159	0.884688	0.721087	0.739695	0.659058	0.662934	1.34437	1.20729	1.38803	1.37077	1.32101	1.01031	1.18698	1.10338	1.01311	1.0592	1.16484	1.18212	1.19845	1.14179	1.0592	1.16676	0.990436	0.929761	1.33664	0.981801	1.12648	1.18501	1.04917	1.21307	1.03007	1.02712	1.60365	1.12105	0.916933
P18084	Integrin beta-5 OS=Homo sapiens OX=9606 GN=ITGB5 PE=1 SV=1	2.32042	Up	4.41409e-06	ITGB5	0.391713	0.302687	0.662747	0.716163	0.478761	0.421388	0.654834	0.819037	0.593505	0.609113	0.676937	0.453248	0.676937	0.452596	0.491725	1.05768	1.00365	1.59572	0.731178	1.05883	0.715083	1.09677	0.932405	0.822912	1.12487	1.16936	0.951224	0.812647	0.940104	0.900755	0.888779	2.08812	1.26305	1.07056	1.0231	1.90902	1.57845	1.38507	1.19393	1.0131	1.01479	2.16985	1.33862	2.37518
P18124	60S ribosomal protein L7 OS=Homo sapiens OX=9606 GN=RPL7 PE=1 SV=1	4.92504	Up	0.00151135	RPL7	0.346468	0.216989	0.550063	0.140195	0.441122	0.123228	0.119657	0.15091	0.408976	0.224958	0.36358	0.164158	0.346556	0.244075	0.321745	0.867576	0.323933	1.11546	1.03306	1.05067	0.937292	0.362664	0.524702	0.538107	0.591726	0.541937	0.637685	0.672155	0.432784	0.589811	1.50188	2.8319	0.403472	4.75369	1.74722	2.97822	2.97822	2.94843	0.22312	1.1614	0.261873	0.786205	0.915818	3.32801
P18859	ATP synthase-coupling factor 6, mitochondrial OS=Homo sapiens OX=9606 GN=ATP5PF PE=1 SV=1	2.97498	Up	4.74134e-11	ATP5PF	0.268768	0.169862	0.666545	0.365525	0.614942	0.410678	0.348324	0.384876	0.705248	0.591438	0.688617	0.510992	0.545745	0.156387	0.130001	1.39967	1.12275	1.79604	1.27315	1.26961	1.79161	1.23245	1.26933	1.04427	1.38186	1.28283	1.20969	1.1478	1.22319	1.15455	1.11404	0.600765	1.20077	1.44612	0.769781	1.26796	1.19196	1.10049	1.07256	1.52503	0.895036	1.62907	1.19336	1.55641
P19086	Guanine nucleotide-binding protein G(z) subunit alpha OS=Homo sapiens OX=9606 GN=GNAZ PE=1 SV=3	0.349632	Down	3.35629e-08	GNAZ	1.67285	1.73767	1.54894	1.95785	1.52701	2.08177	2.0303	2.00647	1.45171	1.37734	0.950881	1.54331	1.22059	2.7662	2.81807	0.193634	0.451812	0.402623	0.455773	0.373856	0.184413	0.399946	0.942707	0.760647	0.416545	0.959864	0.520443	0.581447	0.916017	0.861685	0.800681	1.01165	0.890967	0.274144	1.09189	0.67601	0.594921	0.539524	0.82417	0.370876	0.856221	0.595234	0.716597	0.247251
P19105	Myosin regulatory light chain 12A OS=Homo sapiens OX=9606 GN=MYL12A PE=1 SV=2	0.402044	Down	4.16912e-05	MYL12A	1.09815	1.31188	1.53255	1.61248	1.93567	1.81491	1.74627	1.44915	1.64723	1.28261	0.503188	0.914298	0.857236	2.84016	3.03469	0.11445	0.473408	0.464044	1.31306	0.408175	0.566636	0.998839	0.967752	0.766917	0.606666	0.812703	0.254945	1.41625	0.811663	0.703441	0.89491	0.980686	1.19681	0.865653	1.35753	1.01179	0.941136	0.747068	0.286974	0.927824	0.371482	0.359158	0.770247	1.21128
P19338	Nucleolin OS=Homo sapiens OX=9606 GN=NCL PE=1 SV=3	2.80257	Up	6.67338e-08	NCL	0.248925	0.0522742	0.560081	0.400769	0.831409	0.384589	0.484159	0.302444	0.674586	0.501289	0.715771	0.385735	0.549506	0.222795	0.25106	1.53862	0.646302	1.40769	2.40841	2.66193	1.48858	0.839776	1.24749	1.24005	1.4011	1.25244	1.44817	1.25987	1.27474	1.22519	1.26855	0.519343	0.677076	1.81477	0.584434	0.969964	1.2499	1.21061	1.18624	1.41739	0.992711	0.683609	0.699829	0.859215
P19474	E3 ubiquitin-protein ligase TRIM21 OS=Homo sapiens OX=9606 GN=TRIM21 PE=1 SV=1	2.12664	Up	5.89431e-09	TRIM21	0.768655	0.392705	0.47753	0.656603	0.755041	0.666028	0.54141	0.659745	0.611573	0.836251	0.27429	0.790376	0.893594	0.410958	0.480725	1.37649	0.669646	0.327192	1.42991	1.91546	0.748821	0.767899	1.1092	0.588706	1.02	1.06933	1.14383	0.470126	1.04519	1.00741	0.829016	0.92419	0.963772	2.36663	1.20342	1.69418	1.19577	1.57942	0.828313	1.532	1.22841	1.65194	1.27406	1.45892
P19525	Interferon-induced, double-stranded RNA-activated protein kinase OS=Homo sapiens OX=9606 GN=EIF2AK2 PE=1 SV=2	1.51197	Up	0.000863184	EIF2AK2	0.739522	0.543341	0.686183	0.858858	0.928471	0.907678	0.859762	0.884172	1.01707	0.753089	0.765952	0.915634	1.01386	0.606915	0.894585	0.405066	0.9752	0.82208	0.552758	1.55837	0.678731	0.598125	0.898668	0.637238	0.691062	0.738158	1.3629	0.524784	1.06346	0.57188	0.717012	1.48317	1.71135	0.984552	1.34816	1.71981	1.01885	1.48526	1.9784	1.02022	1.60753	0.481732	1.37839	0.84336
P19838	Nuclear factor NF-kappa-B p105 subunit OS=Homo sapiens OX=9606 GN=NFKB1 PE=1 SV=2	2.32616	Up	4.28229e-05	NFKB1	0.567079	0.378372	0.378372	0.573785	0.5575	0.51631	0.568037	0.659038	0.601564	0.459022	0.223962	0.528632	0.648684	0.648684	0.691055	1.28384	0.426776	1.44626	0.915424	1.62962	1.83507	0.438729	0.975701	1.0116	0.734223	1.10949	1.02302	0.732591	0.990385	1.11276	1.14865	2.51628	1.04442	1.13396	1.49461	1.72623	1.48471	1.554	0.598821	2.25798	0.55396	2.05951	1.23236	1.99426
P19878	Neutrophil cytosol factor 2 OS=Homo sapiens OX=9606 GN=NCF2 PE=1 SV=2	2.06382	Up	9.71722e-06	NCF2	0.671159	0.669755	0.665543	0.255546	0.431058	0.0800337	0.282224	0.341196	0.456332	0.787997	0.675859	0.340202	0.40991	0.209122	0.145476	1.28388	0.655756	2.13083	3.68433	3.63056	1.89034	0.693846	1.40963	1.51351	1.90884	1.25092	1.92183	1.6174	1.64337	1.52938	1.74003	0.495993	0.942629	1.19265	0.58033	0.786335	1.19081	0.950888	0.756005	0.995601	0.444298	1.29917	0.624456	0.895575
P19971	Thymidine phosphorylase OS=Homo sapiens OX=9606 GN=TYMP PE=1 SV=2	0.655877	Down	0.00269505	TYMP	1.08083	1.23923	1.35563	1.28912	1.64269	1.77834	1.3075	1.28824	1.75383	1.1057	0.663903	1.57272	1.04928	2.11536	1.9833	0.257522	0.444519	0.332321	0.65823	0.540689	0.502221	0.434902	0.784803	0.732867	0.646308	0.418369	0.593411	0.563596	0.965615	0.517431	0.802115	0.942375	1.35116	1.02015	1.42613	0.969962	0.731689	1.29047	1.505	0.523181	1.30452	0.528673	1.17689	0.431178
P20042	Eukaryotic translation initiation factor 2 subunit 2 OS=Homo sapiens OX=9606 GN=EIF2S2 PE=1 SV=2	2.15408	Up	5.21748e-08	EIF2S2	0.770651	0.585601	0.563348	0.438029	0.528212	0.388839	0.425146	0.422804	0.491905	0.548398	0.790793	0.449549	0.612865	0.3507	0.324053	1.56299	0.771492	1.74706	1.62381	1.77587	1.07321	0.758687	1.10332	1.06294	1.18668	1.22837	1.26354	1.13718	1.13979	1.01995	1.09811	2.09426	1.01466	1.33408	1.08817	1.56729	1.53277	1.73579	0.834289	1.31263	0.783896	1.5326	0.98951	1.56619
P20160	Azurocidin OS=Homo sapiens OX=9606 GN=AZU1 PE=1 SV=3	0.364749	Down	0.0163094	AZU1	4.26828	3.36312	0.663372	0.224325	1.18883	0.236545	0.404133	0.271459	1.22113	1.04892	2.5525	0.950539	1.37861	0.959845	1.00372	0.399626	0.294701	0.637129	0.368606	0.228725	1.30768	0.248086	1.54946	0.500864	1.13939	0.981225	1.63733	0.559445	1.35028	1.26534	3.25122	0.331688	0.70125	0.28578	0.705265	0.286392	0.313667	0.452967	0.240498	0.44406	0.384141	0.275793	0.245746	0.240498
P20340	Ras-related protein Rab-6A OS=Homo sapiens OX=9606 GN=RAB6A PE=1 SV=3	0.319803	Down	1.68474e-11	RAB6A	1.89337	2.10395	1.48699	1.92939	1.57842	1.77515	1.89337	1.92662	1.70957	1.17172	1.21683	1.85715	1.54689	2.71421	2.35775	0.347889	0.341891	0.290907	0.178443	0.211433	0.308902	0.3134	0.759379	0.726166	0.842413	0.809954	0.621997	0.975266	0.513298	0.68012	0.744282	1.52313	0.320122	0.464891	1.14708	0.69544	0.675456	0.55955	0.699357	0.570177	0.478859	0.873083	0.660547	0.545677
P20591	Interferon-induced GTP-binding protein Mx1 OS=Homo sapiens OX=9606 GN=MX1 PE=1 SV=4	8.41231	Up	5.93815e-11	MX1	0.293989	0.2547	0.353518	0.0862919	0.121087	0.178151	0.242174	0.201812	0.070982	0.0621517	0.226022	0.590441	0.0799093	0.0568244	0.186455	0.673295	0.254074	0.909019	0.678468	0.725736	1.22096	0.460312	0.8862	0.333535	0.422419	0.264012	1.12733	0.431219	0.932842	0.279853	0.724273	0.72896	1.50845	4.87784	2.30149	2.68033	2.05748	2.44771	2.28544	1.53586	2.30117	0.800953	1.43899	0.653133
P20592	Interferon-induced GTP-binding protein Mx2 OS=Homo sapiens OX=9606 GN=MX2 PE=1 SV=1	2.68861	Up	1.33818e-09	MX2	0.609812	0.471626	0.37043	0.783023	0.697192	0.513482	0.605542	0.103901	0.179192	0.460548	0.507677	0.545546	0.511915	0.491965	0.371815	0.735521	0.443097	1.30352	1.49934	1.76247	0.608638	0.704791	0.812781	0.829691	0.852237	0.77558	1.04839	0.418227	1.50269	0.656087	1.21184	1.50924	1.16462	2.65518	0.73926	1.49064	2.29171	2.58378	1.76538	1.40458	1.3337	0.924572	1.13099	0.722691
P20618	Proteasome subunit beta type-1 OS=Homo sapiens OX=9606 GN=PSMB1 PE=1 SV=2	0.557707	Down	8.4191e-07	PSMB1	1.56185	1.16234	1.56596	1.52157	1.22071	1.51499	1.50348	1.23304	1.60377	1.20871	0.635017	1.71564	1.27685	1.90641	1.84918	0.276247	0.228364	0.718243	0.800503	0.80787	0.565831	0.779631	0.777385	1.13042	0.63036	0.944659	0.890075	0.993081	0.817003	0.797634	0.842534	0.648048	0.93769	0.85434	0.835802	0.867085	0.703869	0.846683	1.13481	0.728777	0.704485	0.513615	0.745248	0.558729
P20700	Lamin-B1 OS=Homo sapiens OX=9606 GN=LMNB1 PE=1 SV=2	2.83914	Up	5.14206e-07	LMNB1	0.0558334	0.073465	0.642084	0.480461	0.746405	0.50544	0.515725	0.468707	0.88305	0.613736	0.862547	0.433536	0.502901	0.23901	0.262383	1.34884	0.666449	1.36577	0.97427	1.36677	1.99935	0.699323	0.881293	1.05077	1.11956	0.89525	1.12554	1.06373	1.08965	0.963042	1.05576	1.3559	1.09792	1.36924	0.890604	1.14745	1.34958	1.70978	0.847174	1.78839	0.701764	1.88955	0.84017	1.73228
P20810	Calpastatin OS=Homo sapiens OX=9606 GN=CAST PE=1 SV=4	1.62921	Up	0.000188837	CAST	0.732772	0.670295	0.833369	0.491338	0.768775	0.512517	0.501927	0.501927	0.707358	0.687592	0.851082	0.66517	0.688526	0.457772	0.463377	1.4334	0.72416	1.08931	2.47004	1.81874	1.09107	0.689927	0.936596	1.1559	1.43116	1.01769	1.3672	1.01426	1.10678	1.10564	1.17417	2.01413	0.985057	1.00811	1.07821	1.22049	1.46561	1.57875	0.79041	1.0533	0.653289	1.81227	0.816292	1.54326
P21281	V-type proton ATPase subunit B, brain isoform OS=Homo sapiens OX=9606 GN=ATP6V1B2 PE=1 SV=3	1.87222	Up	9.31739e-07	ATP6V1B2	0.968217	1.12925	1.04924	0.689703	0.448661	0.349409	0.53576	0.407137	0.734265	1.04227	0.574191	0.752696	0.688236	0.589067	0.561299	0.297256	0.344606	0.716834	2.16365	2.21627	1.47444	0.414317	1.13317	1.26106	1.13075	0.955104	0.950247	1.01824	0.902492	0.817504	1.10161	0.67786	1.48273	0.650248	0.697647	0.959559	1.05551	1.03507	1.25684	1.84056	0.817207	1.30942	1.17325	1.61338
P21291	Cysteine and glycine-rich protein 1 OS=Homo sapiens OX=9606 GN=CSRP1 PE=1 SV=3	1.53101	Up	6.0658e-06	CSRP1	0.815136	0.847184	0.732926	0.802596	0.6117	0.826283	0.851364	0.830464	0.642355	0.727963	0.978959	0.726446	0.958485	0.642276	0.605878	1.69388	1.10626	1.00143	0.600031	0.62486	0.855217	1.1573	1.05913	0.915775	1.2528	1.10183	1.0454	1.01185	0.988214	1.02405	0.888325	0.850637	1.11575	1.14054	0.897961	1.21078	1.10853	0.925294	1.02102	0.988158	1.1251	1.84266	1.09736	1.5644
P21399	Cytoplasmic aconitate hydratase OS=Homo sapiens OX=9606 GN=ACO1 PE=1 SV=3	0.635952	Down	0.00628493	ACO1	0.804683	1.22721	0.861959	1.87697	0.769003	1.43754	2.02532	1.5812	0.822523	1.10402	0.604169	0.851922	1.10945	1.77556	2.15914	0.704354	0.811519	1.26624	1.46214	0.957245	1.0552	0.88957	1.12261	1.09826	1.04143	1.25366	0.963731	0.959093	0.809488	0.953294	0.904586	1.05533	0.549622	0.749243	0.915013	0.842882	0.602985	0.778045	0.783591	0.671173	1.27111	0.353952	1.09766	0.369535
P21796	Voltage-dependent anion-selective channel protein 1 OS=Homo sapiens OX=9606 GN=VDAC1 PE=1 SV=2	1.6534	Up	7.38075e-06	VDAC1	0.424783	0.432874	0.746404	0.835406	0.964863	0.712017	0.623015	0.655379	0.796973	0.890512	0.919919	0.799096	0.814438	0.401466	0.302378	1.119	0.625289	2.1332	1.19236	0.953653	1.09571	0.561247	1.26267	1.11515	1.14849	0.875119	0.966799	0.707597	1.15016	1.25851	1.08348	1.62658	1.10578	0.961828	0.860531	1.38325	1.12189	1.55991	1.4701	0.583114	1.08762	1.49592	1.19952	1.24601
P21912	Succinate dehydrogenase [ubiquinone] iron-sulfur subunit, mitochondrial OS=Homo sapiens OX=9606 GN=SDHB PE=1 SV=3	1.83702	Up	4.05446e-05	SDHB	0.995747	0.18336	0.54244	0.360353	0.8022	0.696513	0.55008	0.513153	0.830213	0.641891	0.711395	0.697494	0.565845	0.497159	0.53559	1.28685	0.609853	1.95585	1.16615	1.16695	2.22441	0.855234	1.30618	0.95223	1.46202	1.03808	1.0777	1.02091	1.21505	1.24014	0.968079	0.992662	0.99638	1.72805	1.11392	1.23149	1.32495	1.28576	0.667366	1.28594	0.871983	1.39533	0.915101	1.23557
P21926	CD9 antigen OS=Homo sapiens OX=9606 GN=CD9 PE=1 SV=4	0.661091	Down	0.0371071	CD9	1.43377	1.71737	0.715569	1.53123	1.45572	1.48909	1.5286	1.10628	1.25466	1.29165	0.260342	1.04891	1.15707	0.89799	3.49889	0.16927	0.423722	0.762263	0.159442	0.229334	0.999242	0.256636	1.10176	0.879432	0.860455	0.684428	0.821953	0.369218	0.38002	1.38457	0.808809	1.27864	1.07648	0.410179	0.090976	0.459934	2.1253	1.01084	0.692436	1.68178	0.56426	0.832431	0.375009	1.03998
P22061	Protein-L-isoaspartate(D-aspartate) O-methyltransferase OS=Homo sapiens OX=9606 GN=PCMT1 PE=1 SV=4	0.625805	Down	3.80953e-05	PCMT1	1.05872	1.51504	1.25914	1.92042	0.919444	1.71773	1.25801	1.38143	1.15044	1.5275	1.40346	1.0266	1.38629	1.3529	1.4235	0.828935	0.906186	1.07821	1.01441	0.920574	0.751687	0.8974	1.0684	0.83672	0.915324	1.11701	0.972209	0.753979	1.21319	0.78087	0.974277	0.249388	0.851938	0.860743	0.792217	0.612635	0.318944	0.892296	0.979238	0.790875	1.10026	0.741287	0.624901	0.823528
P22087	rRNA 2'-O-methyltransferase fibrillarin OS=Homo sapiens OX=9606 GN=FBL PE=1 SV=2	3.31117	Up	5.38754e-09	FBL	0.219397	0.269561	0.205278	0.438795	0.306287	0.446398	0.573474	0.413814	0.648417	0.837141	0.347618	0.213333	0.533332	0.163809	0.25238	1.06752	0.807216	1.39041	1.88925	2.62663	2.14502	0.54419	1.50204	1.68174	1.34539	1.46518	1.28088	1.09198	1.31659	1.05627	0.488394	0.324493	0.48732	2.41799	0.722836	0.954179	1.26564	1.36376	1.67215	1.71104	0.64778	0.91692	0.947135	1.25974
P22694	cAMP-dependent protein kinase catalytic subunit beta OS=Homo sapiens OX=9606 GN=PRKACB PE=1 SV=2	1.78762	Up	3.38422e-10	PRKACB	0.562127	0.272586	0.573866	0.616906	0.476048	0.721245	0.759068	0.70429	0.641686	0.596542	0.797805	0.554679	0.704419	0.425066	0.473369	1.52138	1.10597	1.85433	1.72408	2.06011	1.54142	1.10751	1.33543	1.09786	1.63906	1.37479	1.2553	1.22578	1.4774	1.16393	1.34948	0.483457	1.08025	1.20785	0.795028	1.04933	1.03193	0.81912	1.07578	1.00102	1.02511	1.16135	0.996131	1.26934
P22830	Ferrochelatase, mitochondrial OS=Homo sapiens OX=9606 GN=FECH PE=1 SV=2	2.15344	Up	1.91419e-05	FECH	0.469262	0.883175	0.648544	0.4091	0.533033	0.879565	0.595122	0.263509	0.510172	0.894441	0.77613	0.112009	0.384276	0.635004	0.659129	0.897129	0.754148	1.0958	1.13885	1.15322	1.22377	0.939789	1.36935	1.10653	1.04626	0.525642	1.08811	0.792649	1.19274	1.03873	1.41036	1.69953	1.53767	0.541247	1.18748	1.25311	1.15814	1.43919	1.29892	1.33631	1.16416	0.271156	1.5002	1.44865
P23141	Liver carboxylesterase 1 OS=Homo sapiens OX=9606 GN=CES1 PE=1 SV=2	1.75013	Up	0.03271	CES1	2.37657	1.39027	0.94677	0.204394	0.565941	0.478206	0.365403	0.195717	0.356726	0.469197	1.65157	0.774696	0.559908	0.559908	0.571378	1.8526	0.549519	1.02994	0.395135	0.670434	1.70362	0.0658559	0.852312	0.787828	1.00558	0.733624	0.716802	0.436436	0.923338	0.723343	0.69998	0.547585	1.22066	2.53661	1.1361	1.08671	1.7664	1.75059	0.297898	1.78028	0.342148	2.87388	1.0318	1.80398
P23193	Transcription elongation factor A protein 1 OS=Homo sapiens OX=9606 GN=TCEA1 PE=1 SV=2	3.22522	Up	2.32303e-07	TCEA1	0.39575	0.354389	0.544221	0.148879	0.182658	0.211433	0.382831	0.156385	0.295256	0.314431	0.444005	0.380946	0.253964	0.200407	0.187449	1.41224	0.493524	2.51255	3.70333	3.79065	1.32935	0.328384	0.810127	1.68135	0.788878	1.87524	1.77697	0.945591	1.87259	1.22449	2.88458	0.989045	0.616883	2.00389	1.44555	0.859955	1.04729	1.4603	0.686327	1.46233	0.35515	1.32648	0.822229	1.0912
P23246	Splicing factor, proline- and glutamine-rich OS=Homo sapiens OX=9606 GN=SFPQ PE=1 SV=2	3.17256	Up	5.72453e-08	SFPQ	0.130693	0.0692831	0.433019	0.393654	0.612526	0.374759	0.382632	0.448766	0.636145	0.486542	0.653047	0.354635	0.436085	0.209033	0.181642	1.83043	0.680705	1.84787	1.46352	1.74244	1.65112	0.765378	1.08831	1.10176	1.19347	1.0663	1.32186	1.00515	1.26195	1.21548	1.20203	1.77816	0.918484	1.63345	1.02347	1.3751	1.56958	1.80531	0.874699	1.27772	0.572633	1.99816	0.810937	1.72921
P23284	Peptidyl-prolyl cis-trans isomerase B OS=Homo sapiens OX=9606 GN=PPIB PE=1 SV=2	0.276204	Down	2.06881e-08	PPIB	2.67416	2.22153	1.78685	1.58567	1.70207	1.74949	1.57705	1.85941	2.0067	1.13017	0.783322	1.59782	1.75565	3.23851	2.93648	0.0678362	0.0975726	0.237891	0.118946	0.305727	0.13846	0.10036	0.632153	0.744348	0.663519	0.608025	0.501862	1.04957	0.620089	0.548911	0.909625	0.694936	1.27454	0.372604	1.11113	0.872437	0.670124	0.469087	0.481256	0.600651	0.7127	0.494114	0.668809	0.429824
P23528	Cofilin-1 OS=Homo sapiens OX=9606 GN=CFL1 PE=1 SV=3	0.46165	Down	5.82481e-05	CFL1	2.3591	2.45032	1.70485	1.48073	1.35727	1.43905	1.4768	1.46579	1.44063	0.838866	0.752557	1.35521	1.14019	3.20556	2.82398	0.378547	0.282095	0.369213	0.207423	0.224017	0.483295	0.37751	0.666411	0.625083	0.734602	0.761465	0.67261	0.845154	0.583756	0.608552	0.518664	0.77046	1.26954	0.436859	1.22037	0.74021	0.818396	0.523501	0.704393	0.86702	0.907436	0.678412	0.916124	0.752508
P23588	Eukaryotic translation initiation factor 4B OS=Homo sapiens OX=9606 GN=EIF4B PE=1 SV=2	1.78343	Up	6.84677e-05	EIF4B	0.554975	0.465463	0.691233	0.570889	0.63852	0.589786	0.548013	0.674325	0.623601	0.173767	0.830884	0.785944	0.738009	0.422433	0.620167	1.22807	0.881167	1.56106	1.18389	1.79179	1.3197	1.03416	1.02224	1.07068	1.4161	1.04264	1.15098	1.3409	1.06813	0.953413	0.820853	2.3873	1.11949	0.967136	1.28476	1.81685	1.56919	1.29444	0.595482	1.09941	0.686237	1.7554	0.928506	1.6336
P23743	Diacylglycerol kinase alpha OS=Homo sapiens OX=9606 GN=DGKA PE=1 SV=3	1.86174	Up	0.000199523	DGKA	0.539533	0.296151	0.59984	0.521226	0.745223	0.871222	1.12107	0.570764	0.716147	0.881985	0.576281	0.644637	0.741475	0.557293	0.585775	1.84366	1.18437	0.909093	0.673983	1.32935	0.91791	1.05506	1.18511	1.08627	1.92178	1.31309	1.12789	0.290296	1.03112	1.08315	0.859442	0.926636	0.183196	1.85305	0.97618	0.757888	0.883794	1.33264	1.73611	0.543961	0.895352	0.943603	1.1237	0.575725
P23919	Thymidylate kinase OS=Homo sapiens OX=9606 GN=DTYMK PE=1 SV=4	0.615339	Down	5.49191e-05	DTYMK	1.4643	0.847646	1.15394	1.33609	0.916842	1.60982	1.56606	1.58438	1.16513	1.1772	1.56047	1.27352	0.666165	1.52092	1.56452	0.649505	0.230888	0.993717	1.2659	1.15558	0.456089	0.63807	1.22505	0.746043	1.55632	0.877265	0.403762	0.850654	1.33976	0.768984	0.911218	0.620729	0.798347	1.19056	1.15263	0.675681	0.884173	0.767027	0.960209	0.644007	0.973263	0.398878	0.779973	0.382923
P24844	Myosin regulatory light polypeptide 9 OS=Homo sapiens OX=9606 GN=MYL9 PE=1 SV=4	0.549156	Down	2.0797e-06	MYL9	1.31528	0.971646	1.437	1.54472	1.76448	1.6072	1.42731	1.34652	1.56627	1.38322	1.42177	1.28593	0.920617	1.97524	1.66684	0.617448	0.469078	1.41636	0.685926	1.11049	0.310436	0.529567	0.783973	1.06953	0.897846	0.678859	1.09143	1.16326	0.895218	0.825142	0.819011	0.519331	1.08711	0.463135	0.531377	0.708502	0.757778	0.761773	1.25598	0.430865	1.17854	0.387215	0.932236	0.363278
P24928	DNA-directed RNA polymerase II subunit RPB1 OS=Homo sapiens OX=9606 GN=POLR2A PE=1 SV=2	1.65512	Up	0.00360446	POLR2A	0.604665	0.634971	0.804311	0.522387	0.792367	0.58001	0.569146	0.581196	1.33255	0.920007	1.05866	0.717982	0.697723	0.465813	0.420886	1.60052	0.874692	1.17527	1.31279	1.34664	0.836756	0.923303	0.452827	0.488322	1.2172	0.605562	0.731407	1.17778	1.04174	1.62631	1.40796	0.9949	0.91182	2.06435	0.755058	0.867315	1.81214	1.86025	0.770031	2.39729	0.55261	1.19015	1.0565	1.26262
P25098	Beta-adrenergic receptor kinase 1 OS=Homo sapiens OX=9606 GN=GRK2 PE=1 SV=2	1.90795	Up	1.1381e-07	GRK2	0.513263	0.563981	0.527464	0.769895	0.690775	0.579196	0.462546	0.59644	0.726278	0.821866	0.675519	0.459392	0.475868	0.434193	0.753054	1.48306	1.3494	1.17622	1.96308	1.91078	0.907737	0.590436	1.01792	0.896077	1.20111	1.47416	1.56317	0.824356	1.23221	0.670546	1.52515	1.82408	0.642731	0.972723	0.847537	1.05211	1.40633	1.28007	1.33246	0.842877	1.19722	1.31254	0.972953	1.24125
P25686	DnaJ homolog subfamily B member 2 OS=Homo sapiens OX=9606 GN=DNAJB2 PE=1 SV=3	1.52591	Up	0.000971493	DNAJB2	0.851107	0.594328	0.497886	0.648577	0.722115	0.638933	0.871601	0.616028	0.859546	0.820229	0.972437	0.27651	1.24895	0.405887	0.476071	1.92252	1.08099	1.78358	0.887849	0.603067	0.855331	1.38055	1.1451	1.06388	1.47499	1.11703	1.11703	1.28548	0.96361	1.16616	0.883392	1.77357	0.793212	0.909884	1.06557	1.4367	1.19453	0.938753	1.24056	0.603996	1.29361	0.839452	0.653802	1.61003
P25774	Cathepsin S OS=Homo sapiens OX=9606 GN=CTSS PE=1 SV=3	2.27203	Up	7.91573e-05	CTSS	0.950133	0.967712	0.713227	0.291318	0.581799	0.349917	0.371682	0.387587	0.437238	0.345968	1.27969	0.874565	0.207066	0.344682	0.315101	1.63658	0.657783	1.11981	1.20939	1.57022	0.966352	0.562392	0.520525	1.21586	0.571403	1.04888	0.594886	1.01365	1.11932	1.19108	1.33197	2.19882	1.15189	1.15654	1.01554	1.25335	2.04607	1.69471	0.678425	1.11936	0.801128	1.62442	0.760354	1.60621
P25787	Proteasome subunit alpha type-2 OS=Homo sapiens OX=9606 GN=PSMA2 PE=1 SV=2	0.662984	Down	0.00835842	PSMA2	1.94267	0.91392	0.637202	1.9022	0.839564	1.43065	1.73372	1.59724	0.931803	1.47715	0.815367	1.81429	1.32107	1.16749	1.35728	0.0644303	0.645496	0.771546	1.52485	0.727742	0.880301	0.0787481	1.01735	0.69937	0.600854	0.701321	1.03004	0.883723	0.956879	0.953953	0.910059	1.04937	0.818455	0.835981	1.3863	0.620873	0.958739	0.639159	0.218649	0.123341	0.338252	1.34126	1.01565	1.19287
P25815	Protein S100-P OS=Homo sapiens OX=9606 GN=S100P PE=1 SV=2	2.32987	Up	0.0225688	S100P	0.26668	0.29285	0.60813	0.255465	0.352666	0.447375	0.247988	0.257957	0.363881	0.714768	0.710569	0.218378	0.257854	0.0823118	0.0781122	2.85521	1.24296	1.53983	1.79691	1.73035	3.55075	1.28276	0.627687	1.32765	3.64884	0.814473	0.999087	2.32179	2.20451	0.579905	2.04378	0.206174	1.72158	1.71502	0.990859	1.15499	1.28265	1.42854	0.0869117	0.490034	0.520854	0.788986	0.544888	0.736592
P26583	High mobility group protein B2 OS=Homo sapiens OX=9606 GN=HMGB2 PE=1 SV=2	4.08019	Up	1.75045e-08	HMGB2	0.263374	0.240329	0.385185	0.243621	0.341289	0.20192	0.249108	0.302881	0.434568	0.530511	0.456443	0.221278	0.325899	0.117583	0.123138	1.58324	0.742677	2.17259	1.50315	2.28211	1.65648	0.726249	1.28014	1.11235	1.30088	1.1048	1.22735	1.56483	1.31408	1.07275	1.31973	1.53842	0.926813	1.8512	1.0685	1.59836	1.42564	1.66276	0.607073	1.50842	0.484071	1.83841	0.999651	1.8113
P27105	Erythrocyte band 7 integral membrane protein OS=Homo sapiens OX=9606 GN=STOM PE=1 SV=3	0.574407	Down	6.00843e-09	STOM	1.09215	1.37213	0.933653	1.39643	1.32123	1.45775	1.47742	1.53989	1.38255	1.4468	1.0288	1.59609	1.23865	1.63874	1.03306	0.468539	0.182104	0.242806	0.110021	0.127094	0.111918	0.170723	0.804283	0.958647	1.00834	0.96461	0.910284	0.999723	0.970572	0.977197	0.978522	0.884169	1.24662	0.527206	1.02786	0.77254	0.85087	0.892726	0.835816	0.487349	0.666633	0.70956	0.774731	0.641381
P27338	Amine oxidase [flavin-containing] B OS=Homo sapiens OX=9606 GN=MAOB PE=1 SV=3	1.62893	Up	0.00088684	MAOB	0.673888	0.493342	0.785437	0.493342	0.692288	0.821086	0.333494	0.434693	0.707238	0.854992	0.588683	0.625476	0.550138	0.526486	0.477429	0.982671	0.795612	1.30206	2.3803	1.60429	1.21874	1.36087	1.28225	1.13865	1.44238	1.25684	1.20982	1.4805	1.34325	0.895925	1.50719	1.73861	0.767124	0.947328	1.20555	1.32051	1.14169	0.936341	0.745782	0.437182	1.6901	1.28069	0.916286	0.682004
P27348	14-3-3 protein theta OS=Homo sapiens OX=9606 GN=YWHAQ PE=1 SV=1	0.582998	Down	5.51694e-09	YWHAQ	1.536	1.49069	1.53689	1.42406	1.43295	1.51201	1.36721	1.35566	1.33434	1.27817	0.920515	1.62878	1.28989	1.51269	2.02982	0.178396	0.605061	0.545596	0.231915	0.18137	0.938068	0.505456	0.836284	0.798759	0.649422	0.896019	0.65172	0.843943	0.874576	0.787271	0.717581	0.836495	1.12224	0.809357	1.04955	0.810644	0.92085	0.909755	0.996895	0.751486	0.830322	0.96002	0.906046	0.826507
P27482	Calmodulin-like protein 3 OS=Homo sapiens OX=9606 GN=CALML3 PE=1 SV=2	0.60801	Down	5.07651e-05	CALML3	1.10493	1.37455	0.993904	1.78691	1.34459	1.41156	1.37984	1.26881	1.25295	1.58594	0.95114	1.26108	1.68262	1.43453	1.03005	0.75005	0.422519	1.11377	0.89913	0.88833	0.823028	0.115852	0.516728	1.27771	1.42604	0.885935	0.671505	0.940752	0.752924	0.70375	0.861751	1.62558	0.522577	0.762017	0.63262	0.995133	0.992763	1.25971	1.23474	0.96756	0.621102	0.335731	0.570912	0.367439
P27695	DNA-(apurinic or apyrimidinic site) lyase OS=Homo sapiens OX=9606 GN=APEX1 PE=1 SV=2	2.35321	Up	1.60611e-06	APEX1	0.283199	0.176649	0.642105	0.375729	0.727625	0.507515	0.431808	0.385543	0.601448	0.694152	0.691091	0.445421	0.481391	0.207404	0.234956	1.6905	0.674726	2.07132	1.69344	2.12215	1.71849	0.665887	1.10822	1.32111	1.48267	0.945161	1.2879	0.928553	1.2275	1.08558	1.81332	1.45119	0.874251	1.78452	0.64112	1.23152	1.66164	1.94568	0.867673	1.20254	0.61809	1.67354	0.861444	1.27765
P27707	Deoxycytidine kinase OS=Homo sapiens OX=9606 GN=DCK PE=1 SV=1	1.8179	Up	0.00670955	DCK	0.40904	0.493335	0.573485	0.617705	0.826371	0.549992	0.961796	0.295725	1.49935	0.697528	0.754812	0.426227	0.574273	0.655342	1.04302	1.21796	0.727572	1.10282	1.51417	1.06998	0.842027	0.466044	1.38454	1.10805	0.545645	0.190609	1.20231	0.908013	0.780241	1.1106	1.69035	1.18678	0.845703	1.47019	0.667242	1.14071	0.989431	1.87285	2.77332	1.17724	0.790832	1.01781	0.476586	1.39341
P27816	Microtubule-associated protein 4 OS=Homo sapiens OX=9606 GN=MAP4 PE=1 SV=3	1.62018	Up	0.00720329	MAP4	1.49749	1.07124	1.04784	0.420153	0.586993	0.383529	0.769093	0.30723	0.670413	1.04297	0.898619	0.893839	0.799197	0.360403	0.507624	1.82032	0.894734	0.935871	1.02157	1.06785	1.22555	0.918731	0.827331	0.868836	0.948387	0.866069	1.15384	0.924867	0.960147	1.13723	1.05837	0.456693	0.824089	2.2469	0.829835	1.24827	1.1252	1.50027	1.14205	1.62864	0.38402	2.11148	1.02961	1.06575
P28062	Proteasome subunit beta type-8 OS=Homo sapiens OX=9606 GN=PSMB8 PE=1 SV=3	1.53663	Up	1.15091e-05	PSMB8	1.00779	1.02375	1.05887	0.684276	0.83752	0.726844	0.69279	0.728973	0.855612	0.921571	0.953708	0.949927	1.04539	0.593586	0.613436	0.670701	1.03638	0.748219	0.502183	0.293221	1.88234	0.942014	0.903688	0.925764	0.979174	0.887309	0.972765	0.91437	0.965643	0.889446	0.868082	0.38746	1.36447	1.02858	0.658511	1.05534	1.02565	0.967848	1.59037	1.47408	1.32616	0.664099	1.15984	0.773252
P28070	Proteasome subunit beta type-4 OS=Homo sapiens OX=9606 GN=PSMB4 PE=1 SV=4	0.41549	Down	7.22237e-06	PSMB4	2.87962	2.36933	1.47447	1.59742	1.61591	1.85349	1.23412	1.37833	1.73794	1.49739	0.574708	1.65642	1.25019	2.55863	3.22309	0.189828	0.168891	0.413966	0.46412	0.390391	0.0362906	0.495699	0.536782	0.727704	0.159935	0.746696	0.445819	0.503795	0.7367	0.679724	0.71371	1.27015	0.246582	1.12549	1.15743	0.749721	0.896095	0.719732	0.614246	0.843097	1.04548	0.692478	0.860138	0.887614
P28161	Glutathione S-transferase Mu 2 OS=Homo sapiens OX=9606 GN=GSTM2 PE=1 SV=2	1.50136	Up	0.0303359	GSTM2	0.602604	0.651574	0.837932	0.798484	0.900505	0.784881	0.741352	0.744073	0.993004	0.481519	1.03426	0.699054	1.31915	0.469907	0.699054	1.59829	1.01523	1.48948	1.36219	1.4864	0.743199	0.719589	1.02781	1.18265	1.60916	1.09526	0.917621	0.910022	1.1608	1.18265	0.81788	0.264979	1.16053	1.12865	0.509268	1.04102	1.09673	0.758526	2.24493	0.485722	0.395924	0.522457	1.01633	0.713276
P28676	Grancalcin OS=Homo sapiens OX=9606 GN=GCA PE=1 SV=2	0.614155	Down	0.0400662	GCA	2.50337	2.72281	1.42332	0.35307	0.962362	0.484246	0.52838	1.5361	0.64607	1.93638	1.67922	0.957971	1.26537	0.219695	1.38118	0.666829	0.449548	1.74718	1.42239	2.05559	0.962781	0.14423	0.488261	1.1846	1.39336	1.09876	1.1949	0.79454	1.43525	0.952487	1.30958	1.231	0.361374	0.565689	0.515512	0.622549	0.637503	1.10186	0.440248	0.928141	0.695391	1.28042	0.363206	1.10048
P28799	Progranulin OS=Homo sapiens OX=9606 GN=GRN PE=1 SV=2	1.73136	Up	0.0142036	GRN	0.655532	0.769538	0.61563	0.40472	0.666933	0.433221	0.324916	0.552927	0.456022	1.06473	1.15866	0.330071	0.539974	0.0813371	0.0781886	1.95142	0.702781	1.88899	2.98998	2.89549	1.00144	0.556825	1.36863	1.05605	1.81851	1.37756	1.55171	0.833903	1.9134	1.22016	1.28825	1.35651	0.882526	1.13373	0.591158	1.19639	1.13305	1.57642	0.725259	0.738486	0.649206	1.98289	0.592938	0.969951
P29279	CCN family member 2 OS=Homo sapiens OX=9606 GN=CCN2 PE=1 SV=2	1.68468	Up	0.000547786	CCN2	0.639922	0.508431	0.688135	0.845924	0.803555	0.650149	0.930662	1.03732	0.8693	0.955654	1.15078	0.661493	0.903178	0.645972	0.331855	1.2873	0.649511	1.12551	0.579167	0.585029	1.28847	1.76212	0.902484	0.574922	1.35584	0.854363	0.937097	0.672853	0.840855	0.957359	1.01139	1.95176	0.67163	0.757536	1.08405	1.08405	0.880419	1.45938	1.09639	0.720806	1.71051	2.24309	0.863684	1.48758
P29466	Caspase-1 OS=Homo sapiens OX=9606 GN=CASP1 PE=1 SV=1	2.03147	Up	9.36312e-05	CASP1	0.589695	0.455305	0.70439	0.585061	0.879329	0.525975	0.53061	0.787805	0.845731	0.765632	0.653546	0.636302	0.801844	0.406095	0.672514	1.55585	1.21589	1.14998	0.235893	0.764918	1.58881	1.35985	1.1186	1.11583	1.19188	0.963046	1.17391	0.889763	0.999687	1.0149	1.00107	0.541394	0.500991	1.77165	0.689152	0.804992	0.950937	1.30697	2.34709	1.18628	0.655429	0.489802	1.0626	0.789912
P29590	Protein PML OS=Homo sapiens OX=9606 GN=PML PE=1 SV=3	3.98049	Up	4.04294e-09	PML	0.245477	0.249335	0.514045	0.424329	0.421618	0.265714	0.20742	0.235889	0.714911	0.497949	0.552037	0.329677	0.519412	0.0729753	0.213775	1.46203	0.570193	1.33337	1.36164	1.43182	1.73007	0.61113	1.30413	0.885396	1.02459	0.912779	1.10789	0.637804	1.12614	1.12728	0.715391	1.42567	1.12583	1.9704	1.1908	1.39528	1.31409	2.12901	1.05621	2.14376	0.862905	1.65789	0.949646	1.82769
P29692	Elongation factor 1-delta OS=Homo sapiens OX=9606 GN=EEF1D PE=1 SV=5	0.545809	Down	6.46679e-06	EEF1D	1.44279	1.57179	1.25059	1.99655	1.60075	1.54459	1.39803	1.31817	1.45332	1.30377	1.79657	1.16143	0.97125	1.98197	1.83605	0.575793	0.686726	0.265886	0.434927	0.341602	0.646227	0.954373	0.843998	0.84684	0.711857	0.546325	0.862469	0.967614	0.808476	0.451837	0.808476	1.15848	0.492353	0.984706	1.16708	0.728944	0.802607	0.815418	1.62161	0.377677	1.0521	0.26827	0.822466	0.581502
P29966	Myristoylated alanine-rich C-kinase substrate OS=Homo sapiens OX=9606 GN=MARCKS PE=1 SV=4	2.52568	Up	0.000353885	MARCKS	1.54543	0.639638	0.486055	0.301058	0.589026	0.173654	0.357779	0.301058	0.369123	0.368749	1.18793	0.631308	0.248556	0.26606	0.472606	0.796761	0.552396	1.81823	1.8304	1.82572	0.599209	0.520563	0.811907	0.695309	1.22588	0.58085	1.29755	0.588338	1.01943	1.35853	1.16598	1.62202	1.20426	1.40032	1.00327	1.34755	1.9504	1.33425	0.817505	1.47812	0.786317	2.6765	0.995965	1.93744
P30038	Delta-1-pyrroline-5-carboxylate dehydrogenase, mitochondrial OS=Homo sapiens OX=9606 GN=ALDH4A1 PE=1 SV=3	1.90041	Up	1.24608e-06	ALDH4A1	0.508569	0.508569	0.636701	0.730489	0.680293	0.669725	0.816352	0.844092	0.955052	1.00844	0.8129	0.665458	0.588978	0.477805	0.67965	1.28985	1.22881	0.948626	0.892589	1.03869	1.53301	1.25383	1.31093	1.0312	1.28044	1.04387	1.193	1.02243	1.10918	0.960052	0.833345	0.340959	0.978767	0.855974	0.614404	0.831848	0.74841	0.70627	1.36825	1.06721	2.20726	0.787543	1.12301	0.973018
P30040	Endoplasmic reticulum resident protein 29 OS=Homo sapiens OX=9606 GN=ERP29 PE=1 SV=4	0.294294	Down	1.0433e-05	ERP29	3.62483	3.41791	2.38847	1.54157	1.77731	1.6199	1.53861	1.43589	1.61177	1.43587	0.400191	2.52528	1.46366	3.76476	3.04775	0.104727	0.149884	0.107609	0.246924	0.481358	0.310337	0.161413	0.348549	0.735825	0.428351	0.206547	0.630204	0.454169	0.42483	0.292218	0.713527	0.561057	0.892703	0.800441	1.22061	0.518138	0.542268	0.724588	0.216349	0.42583	1.06572	0.279308	0.691637	0.389199
P30041	Peroxiredoxin-6 OS=Homo sapiens OX=9606 GN=PRDX6 PE=1 SV=3	0.36083	Down	5.52345e-09	PRDX6	1.77846	2.09881	1.78169	1.77927	1.71471	1.88255	1.84947	1.25154	1.47909	1.59017	1.06572	1.47378	1.06011	2.6026	2.61802	0.273124	0.262719	0.552751	0.248413	0.232806	0.621682	0.262719	0.674256	0.68862	1.0587	0.898164	0.795927	0.851692	0.828034	0.706364	0.682706	0.509758	1.14065	0.423957	0.848895	0.672818	0.625265	0.618839	1.06015	0.720357	0.699969	0.428137	0.733973	0.380566
P30047	GTP cyclohydrolase 1 feedback regulatory protein OS=Homo sapiens OX=9606 GN=GCHFR PE=1 SV=3	2.128	Up	0.000529741	GCHFR	0.404027	0.831545	0.502109	0.31594	0.48734	0.378558	0.530873	0.12802	0.244296	0.450318	0.599216	0.43374	0.452098	0.315646	0.297453	2.25146	0.352806	2.03051	3.67793	3.38879	0.652558	0.458913	2.48521	0.952556	1.75955	1.27792	0.999648	0.466645	1.54121	1.69748	2.40601	1.11332	0.885745	1.34481	1.01982	0.73427	1.28573	1.41868	0.794872	1.21047	0.65532	1.36834	0.439817	0.642824
P30050	60S ribosomal protein L12 OS=Homo sapiens OX=9606 GN=RPL12 PE=1 SV=1	1.8467	Up	0.00152397	RPL12	1.18347	0.968084	0.671923	0.388638	0.467068	0.291479	0.358203	0.461215	0.506869	0.665759	0.918677	0.583191	0.745719	0.203378	0.414578	1.87873	1.194	1.82481	2.62081	2.34435	0.497286	1.09386	1.32339	1.46086	1.41902	1.3975	1.58758	1.1094	1.15841	1.25285	1.38077	0.222368	0.286708	1.96632	0.53266	0.765029	0.893725	1.10911	1.54861	0.687945	1.22868	0.360165	0.760761	0.24927
P30084	Enoyl-CoA hydratase, mitochondrial OS=Homo sapiens OX=9606 GN=ECHS1 PE=1 SV=4	1.60031	Up	5.88978e-05	ECHS1	1.2275	1.15078	1.08309	0.789751	1.00547	0.483779	0.573134	0.669709	0.784336	0.999482	0.640009	1.30916	0.986124	0.374047	0.869537	0.893481	0.368996	0.863176	0.805563	0.77937	0.869114	0.483872	0.917189	0.971417	0.852677	0.989181	0.80406	1.07239	0.783491	1.02377	0.431948	0.711836	1.18064	0.689885	0.769955	0.902146	0.962444	0.808607	1.08354	0.813118	1.22709	1.58456	1.77436	1.29747
P30086	Phosphatidylethanolamine-binding protein 1 OS=Homo sapiens OX=9606 GN=PEBP1 PE=1 SV=3	0.430185	Down	1.67844e-07	PEBP1	1.45362	1.91842	2.15537	1.49919	1.70334	1.49372	1.76804	1.47641	1.86556	1.09673	1.14539	1.07927	1.56088	2.64139	2.69879	0.266489	0.114866	0.607382	0.359416	0.0252705	0.577965	0.126353	0.841853	0.745505	0.699039	0.879436	0.59039	0.921118	0.60474	0.773521	0.460559	0.65336	0.974504	0.579534	0.780798	0.637662	0.70708	0.817657	0.676028	0.694881	0.735281	0.794535	0.885795	1.16891
P30519	Heme oxygenase 2 OS=Homo sapiens OX=9606 GN=HMOX2 PE=1 SV=2	2.36797	Up	1.50859e-06	HMOX2	0.359454	0.419842	0.700216	0.389648	0.621136	0.665708	0.501797	0.457225	0.710281	0.853515	0.868627	0.459142	0.621065	0.179915	0.234609	1.54744	0.603899	2.37507	1.67146	1.57222	1.06837	0.840595	1.35189	1.21565	1.17101	1.24619	1.48344	0.949027	1.10524	1.40357	0.775195	0.33026	0.733821	1.84221	0.504977	1.07041	1.09412	1.20554	1.14142	0.725764	0.495843	1.73627	0.973476	1.72645
P30566	Adenylosuccinate lyase OS=Homo sapiens OX=9606 GN=ADSL PE=1 SV=2	0.608454	Down	6.7694e-05	ADSL	1.29759	1.37837	1.12065	1.46428	1.42325	1.1386	1.4335	1.26425	1.31426	0.910417	0.875792	1.39082	0.659358	1.83126	2.22218	0.697476	0.834774	0.538144	0.94977	0.759337	0.472164	0.803159	0.477614	0.75232	0.885511	1.3496	0.731509	1.01766	0.75128	1.1675	0.910485	1.34659	0.71131	0.936559	1.35965	0.798858	1.12075	0.713356	1.1064	0.518512	0.972133	0.875746	0.968051	0.921174
P30622	CAP-Gly domain-containing linker protein 1 OS=Homo sapiens OX=9606 GN=CLIP1 PE=1 SV=2	1.86706	Up	2.22673e-06	CLIP1	0.475961	0.61126	0.678909	0.575019	0.585892	0.596764	0.532738	0.608844	0.496498	0.560224	0.863048	0.644342	0.703224	0.29273	0.377689	1.429	1.09533	1.47497	2.22078	2.07812	1.63586	0.886885	1.03062	1.13659	1.50751	1.49294	1.53135	1.08625	1.17633	1.25052	1.26111	1.00893	0.960106	1.22755	0.605083	1.48867	1.24995	0.9184	0.924997	1.20599	0.558489	1.61962	0.975124	1.5725
P30626	Sorcin OS=Homo sapiens OX=9606 GN=SRI PE=1 SV=1	0.533218	Down	0.00348795	SRI	2.85964	1.84239	0.882994	1.35342	0.583933	2.22986	1.86968	2.01703	0.713818	0.66494	1.03289	1.85548	0.725389	2.66591	2.6239	1.026	0.496944	0.201144	0.645535	0.645096	0.364257	0.479196	0.827931	0.568409	0.967564	0.287731	0.379409	0.79408	1.52046	0.644573	0.449932	0.437196	0.910206	0.921322	1.14732	0.887364	0.37505	0.61523	1.18826	0.579903	0.901052	0.473687	0.507978	0.560574
P31749	RAC-alpha serine/threonine-protein kinase OS=Homo sapiens OX=9606 GN=AKT1 PE=1 SV=2	1.50412	Up	0.00327982	AKT1	0.681639	0.69898	0.730994	1.01245	0.524235	0.979105	0.837709	0.61761	0.597601	0.901797	0.697234	0.555913	0.92444	0.651949	0.722219	1.01831	1.28076	1.04121	1.53939	2.77815	0.539215	0.840794	1.05636	1.11742	1.37693	1.19476	1.40848	0.508843	1.30467	1.03804	1.31689	1.17386	0.395573	1.25533	0.77805	1.13974	0.990328	0.858223	1.83378	0.619629	1.5234	0.636746	1.03543	0.568279
P31939	Bifunctional purine biosynthesis protein PURH OS=Homo sapiens OX=9606 GN=ATIC PE=1 SV=3	0.649778	Down	0.000793119	ATIC	1.0612	1.10979	1.28374	1.5607	1.26527	1.50433	1.54612	1.65108	1.32455	1.62002	0.756768	1.21786	1.23543	1.80714	1.5673	0.548444	0.544421	0.425078	0.301711	0.278915	0.626219	0.51358	0.828434	0.965973	0.666106	0.873214	0.870016	0.884409	0.717283	0.748469	0.730078	0.971473	0.795067	1.01123	0.936745	0.990076	0.801849	0.975018	1.32739	0.591603	1.09699	0.404312	1.24514	0.434041
P31942	Heterogeneous nuclear ribonucleoprotein H3 OS=Homo sapiens OX=9606 GN=HNRNPH3 PE=1 SV=2	1.58618	Up	0.0199695	HNRNPH3	0.395402	0.628329	1.52409	0.480233	0.767798	0.507552	0.875635	0.23149	0.986348	0.887167	1.22891	0.691779	0.737797	0.254985	0.463952	1.23812	1.51244	1.0681	1.67703	1.27816	1.72448	1.05871	1.12427	1.13912	1.33145	1.03813	1.43541	0.899265	1.04258	1.0359	1.45249	0.840135	0.487012	1.48332	0.502606	0.949207	1.05404	1.24144	2.34389	1.10812	1.54427	0.210985	0.645142	0.414879
P31948	Stress-induced-phosphoprotein 1 OS=Homo sapiens OX=9606 GN=STIP1 PE=1 SV=1	2.14146	Up	2.5118e-06	STIP1	0.433858	0.430759	0.524761	0.483442	0.456584	0.463815	0.412165	0.491705	0.492738	0.270218	0.64891	0.398063	0.605326	0.487167	0.383535	2.05026	0.791232	2.13633	2.1162	1.74279	1.73169	0.785679	1.22372	1.14333	1.55243	1.39522	1.44881	1.68284	1.2398	1.15048	1.213	1.6705	0.93898	1.23082	1.24652	1.58113	1.17819	1.11456	0.647652	0.920575	0.65054	1.61299	0.916243	1.71047
P32119	Peroxiredoxin-2 OS=Homo sapiens OX=9606 GN=PRDX2 PE=1 SV=5	0.590003	Down	0.0350063	PRDX2	2.26289	2.92208	2.28945	0.893348	1.28296	0.937622	0.885477	0.74085	1.09012	2.89044	0.91794	1.4164	2.3258	0.646827	0.672444	0.365658	0.150565	0.59688	2.87545	0.668361	0.348677	0.460752	0.800978	0.815932	0.652371	0.760788	0.822474	0.874813	0.968276	0.879486	0.714992	0.71086	1.36352	0.0831416	0.507378	0.510297	0.92776	0.931263	1.36508	0.143359	0.990828	0.15224	1.3081	0.233434
P32321	Deoxycytidylate deaminase OS=Homo sapiens OX=9606 GN=DCTD PE=1 SV=2	0.410389	Down	2.29947e-06	DCTD	1.23421	1.82123	0.771936	2.24786	0.837657	2.05961	1.44251	1.9226	1.36119	1.06195	0.821616	1.18602	2.10728	1.98614	1.96953	0.363014	0.704406	0.9721	0.81344	0.768581	0.741483	0.235361	1.01566	0.624851	0.9351	0.644446	0.738065	1.20049	0.667306	1.14302	1.40319	1.16368	0.72728	0.543036	0.937601	1.03791	0.821646	0.44817	0.948952	0.197876	0.811716	0.215961	0.772404	0.693999
P32455	Guanylate-binding protein 1 OS=Homo sapiens OX=9606 GN=GBP1 PE=1 SV=2	2.21619	Up	1.44362e-05	GBP1	0.502124	0.624407	0.79331	0.547216	1.13723	0.658799	0.414997	0.49601	0.761975	0.495421	0.740886	0.97288	0.532839	0.589715	0.625637	0.713952	0.976351	0.541864	1.0402	1.2453	1.56799	0.319999	0.66105	0.778531	0.585652	0.697872	0.618967	1.25196	0.682091	0.640009	1.10818	0.53769	1.34572	2.22828	1.53235	0.572957	1.68899	1.68796	1.52967	1.43623	0.549293	1.35908	1.16346	1.713
P32969	60S ribosomal protein L9 OS=Homo sapiens OX=9606 GN=RPL9 PE=1 SV=1	2.29954	Up	0.00243036	RPL9	1.05859	1.18982	0.79959	0.707463	0.769171	0.339826	0.436298	0.373721	0.451073	0.736241	0.904147	0.628323	0.510812	0.754228	0.54995	0.522378	0.280216	1.70426	1.72638	1.66537	0.910991	0.371315	0.962083	1.06324	0.859162	0.833208	0.939709	0.943289	0.808149	0.809044	0.923599	0.471677	1.11773	0.808997	0.595957	0.759578	0.932554	0.909782	0.757724	3.87403	0.602575	0.919925	1.34398	1.02728
P33121	Long-chain-fatty-acid--CoA ligase 1 OS=Homo sapiens OX=9606 GN=ACSL1 PE=1 SV=1	2.17757	Up	2.62899e-05	ACSL1	0.592631	0.701729	0.379823	0.410801	1.04114	0.497002	0.676138	0.373088	0.569734	0.821686	0.809081	0.612916	0.528621	0.434083	0.288339	1.02886	0.377792	1.9858	0.874483	1.89759	1.44597	0.905166	1.22511	1.18899	1.29426	0.755503	1.34484	1.00837	1.00837	1.07752	0.730732	0.964074	1.55452	1.01246	1.01932	1.28392	1.26829	1.13655	0.849969	1.59403	0.52865	2.24474	1.24772	2.05087
P33176	Kinesin-1 heavy chain OS=Homo sapiens OX=9606 GN=KIF5B PE=1 SV=1	1.62911	Up	3.15088e-07	KIF5B	0.614128	0.522663	0.671146	0.779242	0.719849	0.751921	0.770927	0.798248	0.754297	0.865877	0.865877	0.761493	0.742669	0.49112	0.527911	1.85667	0.753968	1.23518	0.955611	1.09491	1.41052	0.769554	0.94001	1.03147	1.28553	1.02029	1.19102	1.10464	1.11175	0.921718	0.867858	1.1404	1.21622	1.17479	0.921742	1.24449	1.34295	1.19936	0.829967	1.38157	0.999888	1.35595	1.00778	1.54295
P33241	Lymphocyte-specific protein 1 OS=Homo sapiens OX=9606 GN=LSP1 PE=1 SV=1	1.95959	Up	0.000562958	LSP1	0.809603	0.709197	0.601165	0.247838	0.496946	0.288508	0.336805	0.258005	0.565578	0.762348	0.776884	0.396518	0.519269	0.178473	0.242272	2.12808	0.777397	1.75094	2.90069	2.85524	1.50217	0.883442	1.38799	1.36075	1.49306	1.292	1.62148	1.06369	1.57608	1.87443	1.49047	0.801173	0.775895	1.56934	0.702253	1.06669	1.08999	1.33628	0.725028	0.818856	0.542113	1.52588	0.748489	1.03684
P33527	Multidrug resistance-associated protein 1 OS=Homo sapiens OX=9606 GN=ABCC1 PE=1 SV=3	0.645795	Down	0.00420033	ABCC1	0.944539	0.849012	1.01753	1.19463	1.16565	1.99963	1.99212	1.46511	1.31055	0.819557	1.02107	1.28558	0.723138	1.59894	2.5109	0.991274	1.04392	1.15526	1.09611	0.786951	1.00732	0.909172	1.50372	0.827339	0.393084	0.928145	0.868477	0.759701	0.889394	0.471505	1.79485	0.879636	0.638373	0.726116	0.616525	0.562966	0.935499	0.877179	0.766414	1.10646	0.843986	0.866555	1.10332	0.851897
P33993	DNA replication licensing factor MCM7 OS=Homo sapiens OX=9606 GN=MCM7 PE=1 SV=4	2.8637	Up	4.54888e-10	MCM7	0.532956	0.520416	0.556846	0.424721	0.577353	0.442301	0.150603	0.444556	0.602544	0.617195	0.878305	0.321446	0.338254	0.280478	0.399186	2.06254	0.38136	1.90848	1.99011	0.855323	0.730729	0.516898	0.770641	1.09464	1.48062	0.58593	1.76385	0.651033	0.670715	0.876624	0.99169	0.470323	0.953427	2.94719	0.941183	1.73267	1.05976	2.09432	1.37329	1.37713	0.93503	0.848719	0.855268	1.3311
P34910	Protein EVI2B OS=Homo sapiens OX=9606 GN=EVI2B PE=1 SV=2	1.82643	Up	7.54495e-07	EVI2B	0.207271	0.770268	0.704598	0.629363	0.661201	0.964917	0.196203	0.638918	0.776936	0.743142	0.517455	0.910203	0.919016	0.23687	0.373096	1.7265	1.00064	1.30289	1.28146	1.27621	1.03926	1.29144	1.201	1.00174	1.23722	1.03434	1.43014	0.783455	1.17835	1.47362	1.57778	0.856014	0.984325	1.22307	0.743819	1.09728	1.10809	1.13536	0.995952	1.0879	1.17363	0.976845	0.980582	1.37456
P34932	Heat shock 70 kDa protein 4 OS=Homo sapiens OX=9606 GN=HSPA4 PE=1 SV=4	1.62182	Up	1.89202e-08	HSPA4	0.756063	0.761791	0.750336	0.638072	0.635781	0.630053	0.649527	0.686185	0.683894	0.70055	0.925288	0.701428	0.882271	0.467911	0.450353	1.42945	0.937061	1.56018	1.47048	1.61552	1.05348	1.0363	1.11608	1.02169	1.38369	1.12956	1.0943	1.05488	1.22084	1.10363	1.15342	1.11347	0.888156	1.21425	0.783282	1.25199	1.16482	1.08775	1.04255	0.999344	0.995667	1.50223	1.00829	1.23562
P35613	Basigin OS=Homo sapiens OX=9606 GN=BSG PE=1 SV=2	2.44286	Up	4.5271e-07	BSG	0.436335	0.397133	0.456788	0.489172	0.434631	0.460197	0.46531	0.438039	0.373271	0.529699	0.631751	0.378357	0.547749	0.304768	0.241593	1.61237	0.785074	2.25968	2.00342	2.28931	1.27019	0.751005	1.31471	1.12858	1.57027	1.29994	1.36789	1.04734	1.38562	1.1404	1.30733	1.66558	1.15497	1.15561	1.09505	1.42547	1.60338	1.17765	0.737848	0.997987	0.789876	1.82885	0.909581	1.62232
P35637	RNA-binding protein FUS OS=Homo sapiens OX=9606 GN=FUS PE=1 SV=1	2.8541	Up	8.11041e-05	FUS	0.138864	0.0626249	0.416592	0.319932	0.60719	0.352606	0.435652	0.294065	0.600382	0.520568	0.525927	0.31081	0.364398	0.162295	0.26794	2.31834	0.258254	1.28107	2.87902	3.34541	0.591265	0.250608	1.49249	1.33039	1.01197	1.0386	1.31186	0.93208	0.744507	1.41144	1.85027	2.90598	0.47867	1.77621	0.941121	1.5741	1.86554	2.50038	0.555522	1.64149	0.502477	2.30889	0.81878	1.18434
P35659	Protein DEK OS=Homo sapiens OX=9606 GN=DEK PE=1 SV=1	2.64041	Up	8.82148e-09	DEK	0.163207	0.707996	0.550536	0.301128	0.481576	0.402271	0.324115	1.09992	0.621796	0.175634	0.454014	0.603303	0.744689	0.949302	0.174756	1.8879	1.03689	1.31382	1.16966	1.31382	0.743527	0.974931	0.825967	0.675717	0.850598	1.5649	0.935986	0.62317	1.03287	0.910534	1.61006	1.48252	0.66353	1.74397	0.557583	1.2095	1.19265	2.22696	1.94736	1.12574	0.941756	1.53823	1.11673	1.25595
P35754	Glutaredoxin-1 OS=Homo sapiens OX=9606 GN=GLRX PE=1 SV=2	0.462649	Down	0.000140666	GLRX	1.15564	2.0912	0.999529	1.98171	0.699236	1.58494	0.692732	1.35619	1.62613	0.881905	0.70727	1.29666	1.03908	2.15892	2.04104	0.704874	0.80448	1.04523	1.06218	0.908396	0.786916	0.766381	0.728614	1.46762	0.651699	1.05602	1.0872	1.45307	0.76811	0.884522	0.808647	1.28375	0.191535	1.5701	1.52295	0.805651	0.689957	1.04195	0.139385	0.206559	1.22301	0.714513	0.769811	0.851375
P35998	26S proteasome regulatory subunit 7 OS=Homo sapiens OX=9606 GN=PSMC2 PE=1 SV=3	1.63525	Up	9.02904e-07	PSMC2	0.569204	0.340549	0.897591	0.76502	0.692045	0.675017	0.778398	0.743127	0.779615	0.749338	0.647804	0.634378	0.740108	0.64193	0.746821	0.862878	0.908862	1.53461	1.90518	1.52829	1.20731	0.825009	0.991335	1.26542	1.21347	0.925025	1.11069	1.18805	1.19579	1.05101	1.17479	0.710562	1.17012	1.33084	0.827499	1.0934	1.14526	1.21587	1.02154	1.38442	0.902473	0.642598	1.0704	1.56681
P36405	ADP-ribosylation factor-like protein 3 OS=Homo sapiens OX=9606 GN=ARL3 PE=1 SV=2	0.631225	Down	0.00728906	ARL3	0.544731	0.577038	1.43497	1.01318	1.82983	1.09574	1.53009	1.39638	1.48881	1.76386	0.606067	0.665628	1.30409	1.98957	0.944628	1.07649	1.16808	1.36994	1.15756	1.33582	0.846321	1.42651	1.07449	1.30972	1.18558	0.906621	1.45478	0.775509	1.0196	0.761561	0.956834	0.739094	0.879845	1.04363	0.824463	1.02182	0.770744	0.933068	0.434066	0.690835	1.06617	1.03464	1.06214	1.16559
P36507	Dual specificity mitogen-activated protein kinase kinase 2 OS=Homo sapiens OX=9606 GN=MAP2K2 PE=1 SV=1	1.62906	Up	2.00081e-05	MAP2K2	0.393607	0.256114	0.405738	0.436742	0.378779	0.451569	0.474485	0.541883	0.366647	0.375516	0.616413	0.514858	0.4259	0.310962	0.226727	1.46842	1.00813	2.19077	4.37971	4.58158	1.92688	0.913884	1.57015	1.28987	1.82595	1.79057	1.91303	2.36748	1.66812	1.5756	2.94166	0.201265	0.598539	1.14977	0.643612	0.772922	0.539282	0.643612	0.754868	0.643832	0.491482	0.363232	0.530391	0.642111
P36542	ATP synthase subunit gamma, mitochondrial OS=Homo sapiens OX=9606 GN=ATP5F1C PE=1 SV=1	0.495386	Down	6.49925e-05	ATP5F1C	1.54603	1.12655	1.63231	1.3953	1.76421	1.45381	1.37051	1.37547	1.79594	0.61452	1.23258	0.98244	1.0075	2.79039	2.34599	0.560947	0.561922	0.648544	0.632773	0.571421	0.664821	0.543182	0.745079	1.07543	0.592059	0.686445	0.662134	1.074	0.554877	0.991055	0.959593	1.27161	0.344239	1.17532	1.16725	0.950477	0.837541	0.766293	0.281785	0.84163	0.140198	0.784871	0.925262	0.989102
P36551	Oxygen-dependent coproporphyrinogen-III oxidase, mitochondrial OS=Homo sapiens OX=9606 GN=CPOX PE=1 SV=3	1.6565	Up	3.58334e-05	CPOX	0.636598	0.456393	0.809321	0.656424	0.902439	0.740345	0.529967	0.708156	0.940376	0.901471	0.750486	0.765584	0.641243	0.68121	0.51335	1.17843	0.330043	1.78885	1.94198	2.94452	0.259689	0.450058	0.961855	1.05707	1.40878	1.05707	1.3019	1.09399	0.856925	1.16783	1.31453	0.87211	1.20458	0.703395	0.894334	0.741356	1.06076	1.01033	1.42502	1.65807	0.537449	0.909873	1.52688	0.864156
P36578	60S ribosomal protein L4 OS=Homo sapiens OX=9606 GN=RPL4 PE=1 SV=5	2.54134	Up	0.000163256	RPL4	0.799975	1.1921	0.842517	0.359758	0.42912	0.290396	0.284847	0.42912	0.599288	0.339494	1.28001	0.442132	0.343442	0.423381	0.656289	1.14717	0.52721	1.75949	1.93032	1.83982	0.397848	0.66064	0.756836	0.635511	0.948645	1.48132	0.86545	0.909359	0.983309	1.01797	1.24907	0.0667853	1.26358	1.63936	1.2938	0.98193	0.869739	0.814158	1.35903	2.02328	0.340606	1.15141	0.916686	0.963468
P36776	Lon protease homolog, mitochondrial OS=Homo sapiens OX=9606 GN=LONP1 PE=1 SV=2	2.35299	Up	2.40274e-09	LONP1	0.7521	0.664584	0.486434	0.439949	0.571104	0.376862	0.396784	0.415046	0.650793	0.72358	0.779407	0.6054	0.550297	0.222584	0.287837	1.5226	0.843722	0.94809	2.9818	1.69817	0.959794	0.667174	1.09371	1.11044	1.44295	1.1209	1.31538	0.911774	1.15331	1.13135	1.23696	0.947169	0.91757	1.41141	0.589018	1.20097	1.11641	1.4618	1.15305	1.38457	1.07528	1.59167	1.01389	1.11869
P37235	Hippocalcin-like protein 1 OS=Homo sapiens OX=9606 GN=HPCAL1 PE=1 SV=3	1.58921	Up	1.3155e-06	HPCAL1	0.863416	0.787958	0.828589	0.682026	0.86777	0.744425	0.682026	0.60947	0.770545	0.562005	1.11577	0.769572	1.10078	0.523788	0.485572	1.00752	0.884768	0.909087	0.404167	0.689053	1.52055	1.05848	1.07574	0.853354	1.04988	0.960239	0.86456	1.03264	0.876628	0.93438	1.03695	1.37675	1.1495	1.04703	0.984588	1.26607	1.26485	1.24887	1.08528	1.05832	0.99223	1.65922	1.04613	1.48878
P37840	Alpha-synuclein OS=Homo sapiens OX=9606 GN=SNCA PE=1 SV=1	0.345317	Down	0.000342427	SNCA	3.07285	2.94959	1.40139	2.01926	1.29226	1.9431	1.94153	2.0224	1.49324	0.710509	1.65221	0.841117	0.31346	4.02273	4.55039	0.614146	0.429316	0.549201	0.529282	0.522428	0.683798	0.447559	0.268543	1.20334	0.195458	0.333129	0.462301	0.980691	0.231151	0.460602	0.414712	0.730318	0.775845	0.607708	1.58703	0.297567	0.483738	0.450166	0.576744	0.606959	0.827691	0.653507	0.794776	0.671675
P38606	V-type proton ATPase catalytic subunit A OS=Homo sapiens OX=9606 GN=ATP6V1A PE=1 SV=2	0.563259	Down	6.15596e-05	ATP6V1A	2.7752	2.09857	1.23074	1.41451	0.97828	1.41637	1.38945	1.32356	1.04789	1.17853	1.13414	1.47038	1.4038	2.00083	1.9287	0.255032	0.262319	0.261278	0.211313	0.575644	1.06177	0.576685	0.840977	0.68575	0.38905	0.810521	0.686732	0.495155	0.699504	0.781048	0.904836	0.586205	1.25561	1.00411	1.12506	0.876732	0.924328	0.868455	1.12365	0.614735	0.646839	0.601656	1.27295	0.967881
P38919	Eukaryotic initiation factor 4A-III OS=Homo sapiens OX=9606 GN=EIF4A3 PE=1 SV=4	1.65681	Up	0.00470052	EIF4A3	0.364535	0.509414	0.824877	0.701028	0.92302	0.559654	0.5912	0.668314	1.02467	0.93435	0.700342	0.71886	0.787043	0.481485	0.489061	1.62335	0.809581	1.64737	1.79582	1.63055	0.962748	0.817989	1.2404	1.01132	1.61475	0.975929	1.35587	1.04484	0.908881	1.00387	1.26834	0.525538	0.824513	1.64162	0.998301	0.683048	0.703721	1.60383	1.33914	1.05716	1.05012	1.03294	0.537924	0.456701
P39023	60S ribosomal protein L3 OS=Homo sapiens OX=9606 GN=RPL3 PE=1 SV=2	2.23032	Up	2.65621e-05	RPL3	1.54435	0.961838	0.88946	0.299103	0.460427	0.178764	0.278174	0.18574	0.45345	0.391454	1.06809	0.737278	0.63161	0.282183	0.390253	0.796831	0.611833	1.76752	1.99041	1.90125	0.946167	0.488129	1.00901	1.09586	1.04042	1.14668	1.03858	0.778932	0.927696	1.16516	0.98406	1.62321	0.409517	1.67707	0.696816	1.04135	1.61187	1.59636	1.42073	1.87635	0.425488	1.72021	0.958905	1.52025
P40197	Platelet glycoprotein V OS=Homo sapiens OX=9606 GN=GP5 PE=1 SV=1	0.614468	Down	1.40487e-05	GP5	1.23493	1.48619	1.41491	1.41848	1.21266	1.73567	1.55569	1.65994	1.27324	1.52116	1.06805	1.3813	1.41713	1.73616	1.53734	0.38262	0.639015	0.828353	0.806	0.574588	0.521994	0.491752	0.735179	0.898189	0.916936	0.895744	0.641447	0.928346	0.999256	0.692796	0.702576	0.290455	1.09539	0.803387	0.867782	0.690943	0.63125	0.728997	1.31219	0.368623	1.22278	0.491039	0.984586	0.561188
P40222	Alpha-taxilin OS=Homo sapiens OX=9606 GN=TXLNA PE=1 SV=3	2.02179	Up	1.06537e-06	TXLNA	0.637127	0.621635	0.646222	0.579498	0.689902	0.579221	0.284142	0.607557	0.732411	0.835318	1.00164	0.431943	0.532844	0.554384	0.229009	2.88191	0.795442	1.75434	0.863117	0.677791	1.43309	0.918641	1.37524	1.14566	1.05159	1.13417	1.18038	0.919441	1.05159	0.963118	1.46148	2.03348	0.676222	0.529804	1.00272	0.802172	1.26827	1.24619	1.60371	1.48761	0.525386	1.54172	1.04778	1.17474
P40306	Proteasome subunit beta type-10 OS=Homo sapiens OX=9606 GN=PSMB10 PE=1 SV=1	0.595434	Down	1.76203e-07	PSMB10	1.63436	1.73175	1.41421	1.1403	1.38784	1.27725	1.18595	1.15247	1.4903	1.3648	1.3127	1.34246	1.49882	0.957145	1.80037	0.585681	0.61738	0.833119	0.65604	0.711916	0.682813	0.572116	0.984886	0.875454	1.10511	0.646291	0.512398	0.558746	0.963	0.61668	0.638567	1.14582	1.02878	1.25757	1.6796	1.00215	0.707919	1.18655	0.988236	1.00791	0.466788	0.727597	1.16318	0.780529
P40855	Peroxisomal biogenesis factor 19 OS=Homo sapiens OX=9606 GN=PEX19 PE=1 SV=1	1.70246	Up	9.058e-08	PEX19	0.626635	0.62615	0.782198	0.815061	0.690601	0.840864	0.900757	0.564624	0.951664	1.01358	0.859401	0.779532	0.760965	0.580114	0.538774	1.59034	1.00875	1.23387	1.12594	0.780932	0.762313	1.07994	1.28896	0.610011	0.825309	1.11426	1.02078	1.08393	0.934846	1.51842	0.852693	0.893032	0.674881	1.07475	0.646181	0.946308	0.930286	1.00078	1.51339	1.18421	1.20064	1.44821	1.58992	1.1715
P40925	Malate dehydrogenase, cytoplasmic OS=Homo sapiens OX=9606 GN=MDH1 PE=1 SV=4	0.456855	Down	6.98886e-06	MDH1	1.85005	2.19519	1.37738	1.46027	1.45629	1.35745	1.37977	1.2881	1.64918	1.18784	0.904478	1.16638	1.10054	2.2111	2.77211	0.734198	1.33972	0.793669	0.234641	0.176251	1.35702	1.05318	0.791454	1.0005	0.761312	0.743811	1.07245	1.05884	0.935354	0.761312	0.678667	0.453419	0.258842	1.46379	0.831229	0.699151	0.784571	0.586454	1.00268	0.478304	1.09752	0.180211	0.726581	0.21002
P40926	Malate dehydrogenase, mitochondrial OS=Homo sapiens OX=9606 GN=MDH2 PE=1 SV=3	0.574074	Down	5.39837e-08	MDH2	1.71788	1.55964	1.70082	1.18726	1.55396	1.20337	1.18347	1.06503	1.73873	1.23679	1.32852	1.78395	1.15692	1.48608	1.61451	0.513055	0.217947	0.272095	0.656548	0.633535	0.538775	0.468382	1.04806	0.775385	0.92821	0.83008	0.925797	1.04323	0.35391	0.736777	0.596821	0.702584	1.23237	0.841202	1.02725	0.915938	0.924871	0.833483	0.904977	0.81168	0.705555	0.598264	0.987118	0.672901
P41091	Eukaryotic translation initiation factor 2 subunit 3 OS=Homo sapiens OX=9606 GN=EIF2S3 PE=1 SV=3	2.00284	Up	2.26155e-07	EIF2S3	0.814482	0.662415	0.577165	0.488459	0.480395	0.549516	0.54606	0.488459	0.594445	0.695099	0.760923	0.632786	0.717041	0.323853	0.337896	1.89592	1.06039	1.51946	1.42066	1.50754	0.965847	1.12086	1.17839	1.17599	1.23599	1.23479	1.23119	1.00559	1.13159	1.08239	1.13039	0.837502	1.09758	1.62779	0.821797	1.29559	1.32214	1.31096	0.922657	1.3003	0.924374	1.53032	0.921256	1.40845
P41227	N-alpha-acetyltransferase 10 OS=Homo sapiens OX=9606 GN=NAA10 PE=1 SV=1	1.90708	Up	8.63875e-07	NAA10	0.771548	0.800888	0.661793	0.51509	0.54117	0.481402	0.423808	0.522697	0.988885	0.499756	0.891578	0.608595	0.743738	0.748273	0.312914	2.12498	0.961808	1.25573	0.48278	1.24822	0.91303	0.973065	0.954848	0.879637	1.28103	1.0415	1.12898	0.772544	1.01126	0.919695	1.14206	1.27593	1.03059	1.67651	0.788988	1.4028	1.50249	1.61643	0.965284	1.23464	1.08044	1.46895	0.969635	1.68424
P42167	Lamina-associated polypeptide 2, isoforms beta/gamma OS=Homo sapiens OX=9606 GN=TMPO PE=1 SV=2	1.64913	Up	9.61976e-05	TMPO	0.222842	0.213389	0.676631	0.606402	0.827894	0.86841	0.660424	0.634763	1.20605	0.763234	0.968155	0.516556	0.72921	0.492584	0.474798	1.77593	1.18024	1.12076	1.91812	1.89953	0.929322	1.16816	0.973307	1.35657	1.09967	1.27512	1.20723	1.43594	1.22499	1.17799	1.27094	0.855422	0.448176	1.66071	0.54529	0.92207	1.19661	1.28844	1.41692	1.03715	0.968651	0.776363	0.756536	0.773959
P42224	Signal transducer and activator of transcription 1-alpha/beta OS=Homo sapiens OX=9606 GN=STAT1 PE=1 SV=2	3.26502	Up	5.14188e-14	STAT1	0.270243	0.296104	0.473249	0.406011	0.483593	0.378858	0.395667	0.483593	0.475835	0.30496	0.463088	0.648645	0.425169	0.287211	0.313028	0.742775	0.762271	1.5918	0.965023	1.55866	0.924083	0.565367	1.09929	0.817628	0.819654	0.740627	1.09726	0.845996	0.956432	0.720363	0.773048	3.00471	1.23918	1.56296	1.5869	2.10787	2.01064	2.03705	1.50601	1.71433	1.30671	1.07314	1.26881	1.07946
P42677	40S ribosomal protein S27 OS=Homo sapiens OX=9606 GN=RPS27 PE=1 SV=3	3.00257	Up	1.36048e-06	RPS27	0.500663	0.637298	0.892617	0.253324	0.306182	0.230385	0.218417	0.217419	0.376993	0.418271	0.665658	0.344751	0.656716	0.145054	0.191749	2.16751	0.680956	0.289601	0.300855	4.51733	0.123793	0.802422	0.983252	1.06901	0.977338	0.851659	1.26862	1.02761	0.943331	1.0631	1.05718	2.34685	0.852977	2.15406	1.0049	1.79471	1.79135	2.54755	0.863314	1.38257	0.56942	2.01628	0.749515	1.51892
P42704	Leucine-rich PPR motif-containing protein, mitochondrial OS=Homo sapiens OX=9606 GN=LRPPRC PE=1 SV=3	1.67453	Up	0.000192681	LRPPRC	0.662381	0.49914	1.05793	0.525824	0.885268	0.83504	0.79266	0.62471	1.01398	0.990238	0.859328	0.784731	0.614328	0.691119	0.658208	1.23908	1.78729	0.520958	0.82712	0.583473	1.14891	0.918488	1.03072	1.14733	1.13285	1.03144	1.09736	0.870641	0.919895	0.951041	1.12343	0.762208	0.818796	0.960623	0.530097	0.727748	1.00113	1.12986	1.86446	0.770053	1.60929	0.708812	1.06619	0.665716
P42765	3-ketoacyl-CoA thiolase, mitochondrial OS=Homo sapiens OX=9606 GN=ACAA2 PE=1 SV=2	2.14127	Up	3.1274e-05	ACAA2	0.510468	0.238219	0.713625	0.632156	0.645562	1.06837	0.405281	0.606375	0.869343	0.567944	0.727452	0.675257	0.348258	0.574019	0.900005	2.62303	0.58916	1.96284	0.237826	0.251725	1.28411	0.665604	0.848423	0.899751	0.789547	1.28924	0.934473	0.86201	0.528377	1.24395	1.10959	0.985992	1.18804	1.49295	1.68175	0.922194	1.31287	0.972495	1.14777	2.18177	0.560678	1.75652	0.990249	2.05785
P43243	Matrin-3 OS=Homo sapiens OX=9606 GN=MATR3 PE=1 SV=2	2.5751	Up	2.7186e-05	MATR3	0.264497	0.311057	0.381032	0.353535	0.618032	0.353535	0.314254	0.34437	0.620651	0.441708	0.608774	0.379771	0.376511	0.277901	0.28931	1.41197	0.20663	2.41001	3.04071	3.22505	1.13647	0.144506	1.41802	1.26308	0.943388	1.3278	1.38664	1.37684	1.26504	1.34153	1.59062	2.0094	0.801394	1.46419	1.04393	1.34067	1.69718	1.61819	0.544892	1.29172	0.540084	1.93196	0.706769	0.917503
P43487	Ran-specific GTPase-activating protein OS=Homo sapiens OX=9606 GN=RANBP1 PE=1 SV=1	1.86117	Up	1.50187e-10	RANBP1	0.496298	0.684168	0.682159	0.531461	0.629917	0.608819	0.590736	0.595759	0.649006	0.699651	0.717565	0.640932	0.489656	0.551361	0.546385	1.19675	1.21933	1.91062	1.63185	1.48681	1.19675	1.00047	0.947332	1.24779	1.34088	1.08048	1.24426	1.40568	1.14528	0.939084	1.2584	1.40515	0.825815	1.1274	0.75315	1.14418	1.1457	1.43479	0.899367	1.18378	0.971966	1.37254	0.850081	1.46649
P45880	Voltage-dependent anion-selective channel protein 2 OS=Homo sapiens OX=9606 GN=VDAC2 PE=1 SV=2	2.01723	Up	5.384e-09	VDAC2	0.564396	0.440106	0.603109	0.802786	0.686647	0.656084	0.619409	0.533833	0.772224	0.902131	0.735881	0.730082	0.683042	0.404026	0.330567	1.56479	0.738603	0.588268	0.49676	0.477151	0.885017	0.887631	1.11449	0.947787	1.06362	0.970483	0.93683	0.799866	1.08475	0.956396	0.983788	1.54969	1.25132	1.05644	1.06885	1.25026	1.3255	1.49866	1.36733	0.84019	1.08255	1.22595	1.35307	1.93082
P46063	ATP-dependent DNA helicase Q1 OS=Homo sapiens OX=9606 GN=RECQL PE=1 SV=3	1.66756	Up	0.034412	RECQL	0.748071	0.638814	1.14929	0.49193	0.707422	0.385273	0.354799	0.860878	0.676949	0.372206	0.329079	0.783789	0.842855	0.794102	0.886919	1.02636	0.973418	1.80252	1.04828	2.71109	1.4948	1.06333	1.40288	0.971571	1.06817	1.42422	1.23328	1.32089	0.623378	1.33773	1.31752	0.363106	0.989289	1.63888	0.904194	0.785319	1.21121	1.08765	0.29363	1.11473	3.35806	0.920397	0.86949	0.459131
P46109	Crk-like protein OS=Homo sapiens OX=9606 GN=CRKL PE=1 SV=1	0.613965	Down	0.000828923	CRKL	1.49257	1.65754	1.15391	1.30578	1.34332	1.19755	1.30753	1.31713	1.53883	1.43562	0.399507	1.62885	1.64663	1.61225	1.48659	0.631855	1.02676	0.573388	0.467737	1.19601	0.15899	1.34987	0.998712	0.992797	0.586608	0.701958	0.846884	0.921812	1.05294	1.06082	0.680268	0.567383	1.34462	0.67231	0.717498	1.00368	0.946717	0.777854	1.21564	0.644002	2.04416	0.354563	1.12432	0.249641
P46777	60S ribosomal protein L5 OS=Homo sapiens OX=9606 GN=RPL5 PE=1 SV=3	2.17355	Up	2.50135e-06	RPL5	1.00276	1.26891	0.579508	0.307354	0.476484	0.37947	0.3623	0.357148	0.504815	0.619359	1.02121	0.549313	0.614444	0.26544	0.422737	1.31023	0.863948	1.91213	2.23947	1.5535	1.24405	0.857688	1.05881	1.27033	1.13319	1.04486	1.28661	1.29125	1.32961	0.899578	1.37959	0.348755	0.773042	1.52184	0.597039	0.833206	0.986604	1.108	1.20894	1.26486	1.00922	0.817496	0.870979	0.97638
P46781	40S ribosomal protein S9 OS=Homo sapiens OX=9606 GN=RPS9 PE=1 SV=3	0.456468	Down	0.000736929	RPS9	3.16824	3.37224	2.4024	0.9441	1.73117	0.966624	1.04578	0.996871	1.50786	0.644079	1.8582	1.89522	1.1438	1.81379	3.40177	0.593057	0.294316	0.657231	0.676041	0.282145	0.514499	0.297635	0.422723	0.554213	0.472711	0.42707	0.580294	1.29534	0.361869	0.323834	0.491185	0.642513	0.714402	1.12552	0.703466	0.635295	0.979775	0.991379	0.736877	0.889131	0.501345	1.02036	0.536827	0.672106
P46782	40S ribosomal protein S5 OS=Homo sapiens OX=9606 GN=RPS5 PE=1 SV=4	0.650224	Down	0.019267	RPS5	1.42483	2.59924	2.44979	0.697775	0.894687	0.873481	0.632138	0.674549	1.23802	0.719068	1.09376	1.52049	1.6471	0.909591	1.76633	0.511549	0.467424	0.643621	0.682386	0.395813	0.85484	0.233061	1.08225	0.741452	0.326316	0.987638	0.5474	0.761727	0.631393	0.896887	0.676768	1.27079	1.48555	1.5034	1.40908	1.30359	1.57326	1.39371	0.947972	0.25503	1.1944	0.734909	1.097	0.993765
P46977	Dolichyl-diphosphooligosaccharide--protein glycosyltransferase subunit STT3A OS=Homo sapiens OX=9606 GN=STT3A PE=1 SV=2	1.67596	Up	2.92978e-05	STT3A	0.694458	0.471382	0.839192	0.811308	0.856454	0.860438	0.897617	0.774128	0.764833	0.948273	0.738697	0.821571	0.597651	0.669369	0.870977	0.705723	1.1593	0.626646	0.468493	1.14048	0.552046	1.18168	0.870844	0.796841	0.857389	0.797588	0.763951	0.923917	0.774416	0.73704	1.2132	1.50817	1.42758	0.811104	1.18925	1.22014	1.35914	1.22727	0.678797	1.24637	1.05924	1.67625	1.30266	1.79983
P47712	Cytosolic phospholipase A2 OS=Homo sapiens OX=9606 GN=PLA2G4A PE=1 SV=2	0.494116	Down	0.000373811	PLA2G4A	1.09585	1.6471	0.779095	1.96385	0.939138	1.62821	2.12612	1.37592	1.58598	0.402137	2.09778	1.10449	0.747752	2.87241	1.53627	1.02463	0.727682	1.10249	0.815931	0.802715	0.828187	0.637616	0.960041	1.23377	0.929627	0.359685	1.05128	0.556718	1.17823	0.532915	1.24038	0.948137	0.699971	0.885552	1.26829	0.681938	0.650464	0.777525	0.373177	0.749951	0.744227	0.787749	0.554376	0.765578
P48047	ATP synthase subunit O, mitochondrial OS=Homo sapiens OX=9606 GN=ATP5PO PE=1 SV=1	0.508495	Down	6.5105e-05	ATP5PO	1.72066	0.915095	1.38383	1.50396	1.17891	1.46981	1.6924	1.07173	1.58876	1.06299	1.97215	1.06483	0.418196	1.50974	2.32218	0.870474	0.768314	0.930543	0.840535	0.865586	0.829072	0.712171	0.97626	0.875593	0.885031	0.624974	0.916489	1.58446	0.975212	0.392182	1.2489	0.92355	0.898036	0.860961	1.26302	0.581169	0.720729	1.01181	0.737844	0.164568	0.926907	0.781116	0.774629	0.793935
P48509	CD151 antigen OS=Homo sapiens OX=9606 GN=CD151 PE=1 SV=3	0.633174	Down	0.0118693	CD151	1.93438	1.94085	1.73628	0.393608	1.24168	0.770385	0.763911	0.682341	1.28655	1.60548	2.02269	1.15371	0.658322	0.820433	0.906015	0.93659	0.873845	0.274116	1.31728	2.1306	1.10737	0.832445	0.896943	1.1428	1.34376	1.05914	0.848689	1.51453	1.07897	0.443319	1.38774	0.979158	0.85435	0.765145	0.946659	0.579767	0.962355	0.976089	0.701507	0.844674	0.78762	1.19592	0.80973	1.02406
P48595	Serpin B10 OS=Homo sapiens OX=9606 GN=SERPINB10 PE=1 SV=1	1.84322	Up	0.000348371	SERPINB10	0.620668	0.936519	0.867556	0.379297	0.484121	0.303438	0.409641	1.18065	0.608254	1.08865	1.02915	0.693828	0.697691	0.197795	0.152982	2.11734	0.39821	0.979416	1.1811	1.39824	2.29905	0.802863	1.11073	1.05926	1.53299	1.29492	1.4228	1.20805	1.16945	0.993307	1.42602	1.23759	0.713932	0.325515	0.597089	0.646244	0.941896	0.850815	1.50177	0.762989	1.19174	0.633903	0.868316	0.590106
P48637	Glutathione synthetase OS=Homo sapiens OX=9606 GN=GSS PE=1 SV=1	0.529028	Down	1.03132e-05	GSS	0.831996	0.889337	1.08947	1.43576	0.917445	1.45375	1.50771	1.72133	0.929812	1.39574	0.44181	1.27769	1.24905	1.48774	1.33237	2.41476	0.920525	0.884623	0.79774	0.877443	0.272854	1.56963	1.14207	0.926294	1.21297	1.17752	0.97099	0.778333	1.5505	1.31161	1.02031	1.97763	0.4077	0.610134	0.944805	0.779384	0.607602	1.66216	0.511786	0.266912	0.694217	0.402817	0.690748	1.00766
P48960	CD97 antigen OS=Homo sapiens OX=9606 GN=CD97 PE=1 SV=4	1.74958	Up	0.00189774	CD97	1.7087	0.900802	0.558591	0.156406	0.535072	0.229316	1.00076	0.776148	0.368082	1.06807	0.830142	0.755464	0.597424	0.320421	0.584399	2.05888	0.54123	0.913389	0.632269	0.740315	1.21051	0.898296	0.664412	1.10137	0.214487	1.04151	0.727262	0.519758	1.2989	1.62512	1.00759	2.07191	1.04529	1.27286	1.39633	1.37449	1.02389	2.0587	1.33101	1.09056	0.800653	1.09568	1.46532	1.26024
P49189	4-trimethylaminobutyraldehyde dehydrogenase OS=Homo sapiens OX=9606 GN=ALDH9A1 PE=1 SV=3	1.76985	Up	1.89229e-05	ALDH9A1	0.959782	0.878372	0.913721	0.440257	0.559159	0.599864	0.465966	0.263512	0.671633	0.848771	1.04536	0.600941	0.66616	0.271122	0.402491	1.09316	1.08744	1.5125	1.84035	2.08434	1.06075	1.02358	1.10484	1.14034	1.54239	1.29907	1.14348	1.14139	1.01503	0.888674	1.25417	0.825894	0.598285	1.79764	0.924282	1.03606	1.11881	1.21661	1.22708	1.43684	0.885348	0.90012	0.802872	0.913907
P49257	Protein ERGIC-53 OS=Homo sapiens OX=9606 GN=LMAN1 PE=1 SV=2	1.85227	Up	4.34913e-06	LMAN1	0.354593	0.325427	0.483535	0.600198	0.572567	0.590988	0.607873	0.765981	0.647784	0.686382	0.746859	0.535553	0.672538	0.329347	0.328618	1.72215	1.06956	1.7454	2.14145	2.40032	1.26255	1.08352	1.39445	1.25133	1.49396	1.48306	1.31267	1.09321	1.44353	1.30858	1.42853	0.523821	1.20918	1.29857	0.77743	1.15145	1.08867	1.02455	0.79218	0.921973	0.798446	1.64523	1.00144	1.54587
P49591	Serine--tRNA ligase, cytoplasmic OS=Homo sapiens OX=9606 GN=SARS PE=1 SV=3	0.647066	Down	0.00123224	SARS	1.60455	1.33251	0.961204	1.20079	1.34015	1.51387	1.14256	1.87086	1.38978	1.45247	0.572743	1.27349	0.970843	1.93409	2.03389	0.459169	0.558595	0.486285	0.741178	0.542326	0.4664	0.395898	0.78088	1.04847	0.859957	0.838775	0.842306	0.840893	0.862781	0.814064	0.682741	0.44447	1.30103	0.751901	0.769423	0.779853	0.883548	0.897046	1.23629	1.04463	1.01528	0.2331	0.87027	0.31598
P49619	Diacylglycerol kinase gamma OS=Homo sapiens OX=9606 GN=DGKG PE=2 SV=3	1.79044	Up	2.73311e-05	DGKG	0.27294	0.602434	0.831113	0.640547	0.81513	0.640547	0.582763	0.564321	0.359002	0.302832	0.834595	0.627352	0.708482	0.506059	0.559878	1.83227	1.14268	2.22007	1.22152	1.36724	1.10924	1.30274	1.31096	0.980728	1.32342	1.54649	1.57764	0.810004	1.21127	1.23495	1.13276	1.38726	0.775457	1.31296	0.999291	1.42665	1.16928	1.03901	1.09909	1.1513	0.896326	1.79352	1.04604	1.26791
P49756	RNA-binding protein 25 OS=Homo sapiens OX=9606 GN=RBM25 PE=1 SV=3	3.83372	Up	4.42997e-06	RBM25	0.368855	0.340322	0.161125	0.200561	0.46422	0.265913	0.296335	0.230983	0.472107	0.236147	0.42136	0.31764	0.342644	0.201882	0.347275	1.82567	0.682707	1.86555	1.62315	1.60321	1.59094	0.638983	1.02303	1.1511	1.20534	0.839218	1.16014	1.07125	1.08179	1.20986	1.34546	2.50275	0.947071	1.88922	1.39921	1.65919	1.88995	2.17038	0.595482	1.94612	0.463581	2.2238	0.751209	1.72859
P49757	Protein numb homolog OS=Homo sapiens OX=9606 GN=NUMB PE=1 SV=2	1.59614	Up	4.0839e-05	NUMB	0.983688	0.790808	0.749339	0.624931	0.559352	0.584427	0.741624	0.498595	0.701119	1.08718	0.770193	0.712027	0.320914	0.67793	0.587673	2.41559	0.784824	1.21616	0.689997	1.76625	0.685214	0.705543	1.46682	1.04418	1.03771	1.33742	0.887438	2.1013	0.891612	1.03187	0.76722	0.81601	1.1388	1.04564	0.799054	1.22118	0.958836	1.02153	0.990131	1.31606	1.32223	1.06822	0.993856	0.450621
P49758	Regulator of G-protein signaling 6 OS=Homo sapiens OX=9606 GN=RGS6 PE=1 SV=5	0.593625	Down	1.14939e-06	RGS6	0.979683	1.71035	1.39672	1.41481	1.29504	1.29677	1.38896	1.43549	1.10462	0.854946	1.427	1.12032	1.47832	1.33061	1.80377	0.649115	0.984114	0.907211	0.909283	1.04067	1.10332	1.08766	0.975065	0.898541	1.02073	1.04542	0.949146	1.13922	0.728213	0.975065	0.791161	0.811703	1.06038	0.620367	0.733371	0.997077	0.68525	0.907571	0.459446	1.00112	0.954866	0.794523	1.10993	0.908614
P49792	E3 SUMO-protein ligase RanBP2 OS=Homo sapiens OX=9606 GN=RANBP2 PE=1 SV=2	1.82295	Up	0.000212133	RANBP2	0.625659	0.551213	0.801901	0.814815	0.738393	0.627066	0.618915	0.787906	0.766379	0.762484	0.857311	0.786504	0.555178	0.350905	0.909116	1.28496	0.739556	1.17058	1.4836	1.15703	1.04817	0.990937	0.997232	1.0469	0.702153	0.76448	1.15402	0.864787	0.938801	1.17545	1.25044	0.891121	0.96845	1.44101	1.04875	0.894659	1.12761	1.32975	1.20649	1.8267	0.600979	0.954097	0.950347	2.43108
P49841	Glycogen synthase kinase-3 beta OS=Homo sapiens OX=9606 GN=GSK3B PE=1 SV=2	0.577477	Down	0.000621016	GSK3B	1.44867	1.7136	1.19111	1.50019	0.864158	1.17954	1.3509	1.44657	1.04183	0.516963	0.858549	0.916343	1.07143	2.67402	1.78707	0.731012	0.787651	0.943355	0.911523	0.792754	0.780173	0.732249	1.1098	0.98429	0.819274	0.847164	0.87273	1.0995	1.28876	0.799518	0.46716	1.01714	1.06006	1.05983	1.34539	0.936403	0.998603	0.902321	0.819876	0.629278	0.920722	0.69987	0.801156	0.759369
P50225	Sulfotransferase 1A1 OS=Homo sapiens OX=9606 GN=SULT1A1 PE=1 SV=3	0.314143	Down	3.13002e-05	SULT1A1	1.96851	2.00865	0.881964	2.2377	1.22065	2.68798	2.80153	2.45208	0.969084	1.14791	0.600982	1.78069	1.48179	3.91009	2.56398	0.150845	0.232433	0.172665	0.353535	0.462969	0.247613	0.202075	0.774994	0.844151	0.411647	0.978074	0.61802	0.385302	0.934165	0.713522	0.445677	1.03864	0.517051	0.439947	0.977325	0.479204	0.479778	0.724539	1.56709	0.167344	0.659994	0.112606	0.812438	0.1736
P50238	Cysteine-rich protein 1 OS=Homo sapiens OX=9606 GN=CRIP1 PE=1 SV=3	1.87874	Up	8.06246e-05	CRIP1	0.750686	0.808515	0.756142	0.612115	0.527008	0.305512	0.307694	0.392801	0.771667	0.82075	0.559463	0.522346	0.651801	0.481092	0.45264	1.43777	1.06494	1.58921	1.94635	1.87054	1.08477	1.04289	1.73621	1.62095	0.827856	1.0291	0.639416	1.9585	0.762909	1.47276	1.40964	0.948865	0.704294	1.37866	0.86375	0.868836	1.25536	1.05447	1.70882	1.25591	0.932785	1.10886	0.564201	0.781043
P50402	Emerin OS=Homo sapiens OX=9606 GN=EMD PE=1 SV=1	0.657364	Down	0.000140779	EMD	1.345	1.76063	1.8387	0.988444	1.12558	1.1182	1.07284	0.840758	0.984225	1.31626	1.43951	1.3793	1.10175	1.15255	0.993547	0.607946	0.697807	1.05503	1.45774	1.43666	1.73287	0.610165	0.822954	0.890557	1.10869	1.00143	1.01675	1.56659	0.979793	0.84008	1.12311	0.529362	1.08485	0.750876	0.911095	0.778411	0.923479	0.540465	0.522144	0.795488	0.598011	1.1023	0.778819	1.10677
P50452	Serpin B8 OS=Homo sapiens OX=9606 GN=SERPINB8 PE=1 SV=2	2.53051	Up	0.000108842	SERPINB8	0.643862	0.631836	0.878834	0.279377	0.699367	0.383912	0.2581	0.268276	0.807603	0.758564	0.544355	0.463751	0.490251	0.382042	0.595147	1.32556	0.376469	1.08433	1.40475	0.684711	1.83118	0.269255	0.822575	1.05417	0.944374	0.818286	0.716215	1.08762	0.795985	0.959814	0.799416	2.07109	1.42295	1.14396	0.835867	1.29595	1.86177	2.1904	0.563409	1.19936	0.821336	2.24477	1.11532	1.47341
P50454	Serpin H1 OS=Homo sapiens OX=9606 GN=SERPINH1 PE=1 SV=2	0.577539	Down	0.000208594	SERPINH1	1.67833	1.95715	1.60147	1.15463	1.21004	1.03398	1.05365	1.30209	1.1314	1.33786	1.4167	0.792285	1.01229	1.86054	1.66215	0.767598	0.641678	0.923693	1.22521	0.932701	0.700815	0.341817	1.03751	1.43571	1.04847	1.05121	1.05852	0.56442	0.784525	0.807358	1.03934	0.793643	0.469556	0.986956	0.77446	0.783269	0.53001	0.912468	1.33205	0.152382	0.691709	0.237989	0.903693	0.662603
P50990	T-complex protein 1 subunit theta OS=Homo sapiens OX=9606 GN=CCT8 PE=1 SV=4	0.639716	Down	1.62271e-07	CCT8	1.66009	1.47178	1.40339	1.22446	1.11578	1.22914	1.29285	1.10454	1.25725	1.25428	1.40254	1.13632	1.09952	1.43826	1.5086	0.489063	0.807919	0.6831	1.2584	1.19599	0.684234	0.650193	0.934091	0.943999	0.860228	0.878243	0.943999	1.14127	0.965617	0.762946	0.966518	0.55097	0.910966	1.06901	0.899806	0.890039	0.817117	0.767635	0.962259	0.526573	1.10797	0.489064	0.860365	0.58428
P50991	T-complex protein 1 subunit delta OS=Homo sapiens OX=9606 GN=CCT4 PE=1 SV=4	0.381603	Down	8.03022e-05	CCT4	2.30582	1.89122	1.52408	1.80615	1.362	1.89122	1.78108	1.79182	1.37633	1.2884	0.353679	0.904649	1.11277	3.50311	3.32386	0.123667	0.235741	0.339982	0.0618336	0.0695628	0.121091	0.0811566	0.613625	0.939639	0.52316	0.979751	0.703236	0.698115	0.768951	0.817597	0.538522	1.23784	0.640531	0.385105	1.0363	0.576312	0.690275	0.715076	1.25706	0.418358	0.529391	0.402496	0.49458	0.400513
P50995	Annexin A11 OS=Homo sapiens OX=9606 GN=ANXA11 PE=1 SV=1	1.53326	Up	2.81839e-05	ANXA11	1.08936	1.10755	0.914935	0.491176	0.690214	0.581064	0.458003	0.547891	0.681653	0.82516	1.1387	0.597983	0.734101	0.601738	0.476884	1.04471	0.898006	1.59137	1.40261	1.46522	1.02229	1.2802	1.03809	1.24786	1.27045	1.22742	1.14244	1.22419	1.03271	0.986454	1.16072	0.829017	0.813648	1.25121	0.787814	1.01386	0.976935	1.07989	1.19021	0.922522	1.00157	1.00696	0.972377	0.976418
P51114	Fragile X mental retardation syndrome-related protein 1 OS=Homo sapiens OX=9606 GN=FXR1 PE=1 SV=3	1.56218	Up	0.00104858	FXR1	0.861924	1.20754	0.614525	0.626949	0.856655	0.445714	0.669097	0.3277	0.598499	0.753422	0.758768	0.464768	0.738594	0.713045	0.710468	1.40034	1.02632	1.4799	1.17193	1.29441	1.36433	1.10161	1.11309	1.26008	0.912237	1.14563	0.8595	1.08795	0.801153	1.33974	1.13216	1.22262	1.25468	1.49215	0.747428	1.68676	1.10195	1.75645	0.400951	1.37707	0.836919	1.75525	1.22273	1.29547
P51148	Ras-related protein Rab-5C OS=Homo sapiens OX=9606 GN=RAB5C PE=1 SV=2	0.604285	Down	5.76376e-07	RAB5C	1.4825	1.6412	1.43593	1.44163	1.30194	1.45114	1.57563	1.42833	1.23161	1.27061	1.6127	1.66046	1.3317	1.39612	1.38835	0.144209	0.173943	0.396946	0.133802	0.585253	0.807367	0.141236	0.837503	0.736721	0.820315	0.743753	0.815628	1.07188	0.72969	0.684377	0.660159	1.44648	0.911481	0.18758	0.904133	0.76613	0.930898	0.792894	1.39349	0.407214	0.955147	0.904089	0.959454	0.430874
P51149	Ras-related protein Rab-7a OS=Homo sapiens OX=9606 GN=RAB7A PE=1 SV=1	0.366457	Down	4.61333e-11	RAB7A	1.99168	2.38724	1.91361	1.66291	1.67766	1.82513	1.72017	1.37926	1.7193	1.56949	1.4867	1.61455	1.90312	2.23674	2.04071	0.0738233	0.175067	0.080151	0.0548402	0.0611679	0.0126554	0.278419	0.818681	0.689345	0.684679	0.734013	0.647345	0.77268	0.58601	0.698679	0.626678	0.406329	1.66464	0.104859	0.923103	0.729429	0.664107	0.58446	1.29696	0.333163	0.830528	0.287948	0.646775	0.252252
P51153	Ras-related protein Rab-13 OS=Homo sapiens OX=9606 GN=RAB13 PE=1 SV=1	1.76497	Up	1.61019e-05	RAB13	0.560164	0.71208	0.584291	1.05319	0.529743	0.534988	0.657721	0.618908	0.517155	0.616159	0.703265	0.911402	0.363094	0.670257	0.581317	1.35348	1.08619	1.73238	1.06555	1.30794	0.844751	1.10738	0.333768	1.12764	1.44092	1.05935	1.21471	1.33507	1.31544	1.08752	1.51689	1.43046	0.959511	0.904408	0.926468	1.23895	1.34448	0.882612	0.965403	1.15662	1.35498	1.24765	1.32453	1.68749
P51572	B-cell receptor-associated protein 31 OS=Homo sapiens OX=9606 GN=BCAP31 PE=1 SV=3	1.70939	Up	1.99304e-05	BCAP31	0.693389	0.390771	0.736808	0.597341	0.6776	0.643391	0.578921	0.556553	0.598657	0.429009	0.918175	0.766201	0.622143	0.446423	0.467003	1.54132	1.00869	1.52043	1.54393	1.16622	1.5213	1.11139	1.14593	0.994972	1.43184	0.917204	1.1791	1.48331	1.25801	1.04987	1.18367	1.73405	0.901788	1.23658	1.1072	1.38953	1.43751	1.22899	0.647433	0.935091	0.940008	1.53335	0.917571	1.53991
P51580	Thiopurine S-methyltransferase OS=Homo sapiens OX=9606 GN=TPMT PE=1 SV=1	1.5458	Up	3.45368e-05	TPMT	0.755522	0.743817	0.754458	0.772548	0.626764	0.378825	0.605482	0.923653	0.518224	0.989075	0.404067	0.814698	0.694696	0.560632	0.589695	1.27998	0.983562	1.95449	1.59408	1.7785	1.15198	0.949878	1.18943	1.06975	1.28468	1.33719	1.5912	1.30806	1.28834	1.15401	1.16745	0.901313	0.847703	1.02361	1.07681	0.850371	0.942668	0.826988	0.875786	1.07041	1.1803	1.0894	0.588214	1.15765
P51608	Methyl-CpG-binding protein 2 OS=Homo sapiens OX=9606 GN=MECP2 PE=1 SV=1	2.26913	Up	1.79035e-05	MECP2	0.275449	0.853893	0.987537	0.200976	0.321358	0.342781	0.190774	0.924285	0.50397	0.492072	1.01852	0.5677	0.609934	0.16206	0.217062	1.6173	0.791395	2.17038	2.0734	1.651	1.62141	0.834128	1.27572	1.21814	1.37041	0.989098	1.26676	1.13881	1.29107	1.21174	1.43694	1.46777	0.605198	1.22436	0.549808	0.994505	1.27749	1.57463	0.952773	1.72271	0.479933	1.3208	0.692319	1.59426
P51858	Hepatoma-derived growth factor OS=Homo sapiens OX=9606 GN=HDGF PE=1 SV=1	3.49416	Up	4.43652e-07	HDGF	0.34002	0.319941	0.468532	0.318602	0.476564	0.307893	0.302538	0.287813	0.437743	0.298791	0.650125	0.368587	0.433678	0.214879	0.207036	1.91675	0.778989	1.24777	1.48959	2.17344	1.13677	0.750247	0.972213	0.918914	1.30188	1.0186	1.22193	0.95346	1.26634	1.2091	1.2545	1.91206	1.12501	1.51265	0.89969	1.32821	1.89077	1.94764	0.817973	1.49503	0.646207	2.2488	0.786294	1.74518
P51970	NADH dehydrogenase [ubiquinone] 1 alpha subcomplex subunit 8 OS=Homo sapiens OX=9606 GN=NDUFA8 PE=1 SV=3	1.51523	Up	0.00104854	NDUFA8	0.827757	0.730451	0.99253	0.674661	0.993828	0.278946	0.691528	0.246511	0.708394	0.861271	0.8732	0.628259	0.528851	0.892286	0.312539	0.920382	1.25014	0.63606	1.93456	1.71472	1.0329	1.47144	0.937382	1.19207	0.916284	0.856002	1.72105	0.708312	1.67734	1.47992	0.831889	1.86649	0.459717	1.37473	1.51162	1.38699	0.588447	1.44753	1.08886	1.25764	1.22831	0.49936	1.01041	0.596191
P51991	Heterogeneous nuclear ribonucleoprotein A3 OS=Homo sapiens OX=9606 GN=HNRNPA3 PE=1 SV=2	1.83988	Up	1.07915e-05	HNRNPA3	0.358511	0.337478	0.785855	0.627155	0.871898	0.568837	0.528684	0.702681	0.963677	0.444723	0.798409	0.569245	0.714696	0.671793	0.630983	1.74895	0.705719	0.960774	1.06625	1.56965	1.29446	0.725854	1.02114	1.04304	1.01592	0.992974	1.05138	1.1609	0.833389	0.980457	0.822958	1.93428	0.956791	1.45435	1.45278	1.46568	1.41406	1.46138	0.899078	1.60915	0.537857	1.74958	0.885695	1.54557
P52272	Heterogeneous nuclear ribonucleoprotein M OS=Homo sapiens OX=9606 GN=HNRNPM PE=1 SV=3	2.16312	Up	3.1587e-07	HNRNPM	0.409721	0.268235	0.571841	0.470148	0.570367	0.551208	0.411195	0.29329	0.720696	0.684779	0.842805	0.409532	0.422144	0.219604	0.265602	1.70194	1.05183	1.7028	3.14949	3.2026	0.803433	1.0287	1.33659	1.49843	1.42042	1.19804	1.42973	1.50425	1.47281	1.28886	1.83257	0.392552	0.741597	1.68095	0.757591	0.884677	0.96743	1.14377	1.30919	1.43621	0.537048	1.03399	0.665254	0.967133
P52294	Importin subunit alpha-5 OS=Homo sapiens OX=9606 GN=KPNA1 PE=1 SV=3	0.603538	Down	7.61403e-05	KPNA1	0.902566	1.19076	0.862646	1.43125	1.20829	1.51791	1.39815	1.38354	1.07587	0.822185	0.820095	1.29753	0.719803	1.58273	2.07165	0.932626	0.727924	1.06452	0.966442	0.836665	0.94456	0.485307	0.739345	1.19782	0.754834	0.930376	1.02744	0.695975	0.968583	0.79717	0.99543	1.80118	1.12796	1.01418	2.04201	1.16389	1.10586	0.946003	0.906142	0.641851	0.621862	0.839514	0.699419	0.547461
P52333	Tyrosine-protein kinase JAK3 OS=Homo sapiens OX=9606 GN=JAK3 PE=1 SV=2	1.63347	Up	2.49497e-07	JAK3	0.678222	0.571402	0.632442	0.795215	0.729088	0.646006	0.829126	0.620573	0.613791	0.678961	0.649774	0.849223	0.69703	0.75471	0.447545	0.91863	1.18909	1.41044	1.46712	0.865157	0.700494	1.05007	1.33092	1.17329	1.25482	1.57318	1.02731	1.14456	1.06768	1.28588	0.923255	0.756116	0.969728	1.14774	0.988961	0.992436	0.913208	0.936837	1.61817	0.918201	1.19682	0.805656	1.28448	0.905848
P52566	Rho GDP-dissociation inhibitor 2 OS=Homo sapiens OX=9606 GN=ARHGDIB PE=1 SV=3	1.51554	Up	3.85013e-05	ARHGDIB	0.639664	0.725164	0.847608	0.60272	0.69772	0.566831	0.582664	0.581609	0.75683	0.726602	0.890158	0.655164	0.692763	0.479388	0.556466	1.3242	1.08225	1.81275	1.90767	1.93186	1.00036	1.08132	1.19045	1.20327	1.42641	1.13921	1.33352	1.38263	1.26305	1.13814	1.14134	1.08108	0.940181	1.15689	0.930254	1.08571	1.20482	1.01676	0.818182	1.35352	0.748695	1.40931	0.768103	1.35352
P52597	Heterogeneous nuclear ribonucleoprotein F OS=Homo sapiens OX=9606 GN=HNRNPF PE=1 SV=3	2.45199	Up	4.25221e-09	HNRNPF	0.381411	0.284213	0.733294	0.586881	0.734524	0.471227	0.556122	0.567195	0.829262	0.708113	0.661803	0.587708	0.74516	0.346899	0.379737	0.853981	0.844359	1.18956	0.407746	0.749339	2.21073	1.08371	0.965753	0.933248	0.980295	0.940091	1.01195	1.05814	0.887056	0.964898	0.809214	1.47978	1.06997	1.18069	1.02516	1.21753	1.32385	1.40738	1.17714	1.60964	0.710601	1.73251	1.12211	1.73168
P52630	Signal transducer and activator of transcription 2 OS=Homo sapiens OX=9606 GN=STAT2 PE=1 SV=1	2.8811	Up	2.95446e-09	STAT2	0.234438	0.197939	0.527837	0.596625	0.720161	0.379032	0.475896	0.487127	0.374821	0.440815	0.479973	0.670806	0.427016	0.302821	0.341153	0.71864	0.661718	0.96886	0.511112	0.686622	1.39696	0.50874	0.917781	1.05328	0.560724	0.562429	0.730305	0.48403	0.694514	0.789957	0.59055	3.79686	1.51951	1.83093	1.8793	2.48516	2.43748	2.72779	0.973945	1.44208	0.908477	2.20707	0.957093	1.51383
P52907	F-actin-capping protein subunit alpha-1 OS=Homo sapiens OX=9606 GN=CAPZA1 PE=1 SV=3	0.545418	Down	0.000145599	CAPZA1	1.60836	1.67639	1.04142	1.49846	1.02659	1.39816	1.38158	1.51416	1.24814	0.853251	0.951007	0.960662	0.971524	2.06615	2.45958	0.518436	0.658708	1.30604	1.11933	1.1942	1.21032	0.71747	0.970643	0.958686	0.995643	1.02716	0.934774	1.02282	0.984773	0.9076	1.10325	0.774977	0.388333	0.987716	1.00663	0.635653	0.596603	0.629145	1.36027	0.452183	0.924187	0.30352	0.804001	0.40139
P53004	Biliverdin reductase A OS=Homo sapiens OX=9606 GN=BLVRA PE=1 SV=2	0.282993	Down	3.90042e-06	BLVRA	1.73866	2.2283	1.60172	1.61915	1.9063	1.97435	2.01169	1.63741	1.7511	1.07255	0.381311	2.31604	0.542851	3.11623	3.55013	0.359202	0.131089	0.443545	0.323592	0.293727	0.552495	0.414254	0.539332	0.85332	0.845844	0.782833	0.979342	0.962254	0.591664	0.784969	0.414378	1.00298	0.894308	0.58613	1.17942	0.857142	1.04847	0.22619	0.733078	0.71188	0.257902	0.326794	0.595105	0.378021
P53007	Tricarboxylate transport protein, mitochondrial OS=Homo sapiens OX=9606 GN=SLC25A1 PE=1 SV=2	2.20451	Up	6.42255e-08	SLC25A1	0.347646	0.918854	0.673733	0.582105	0.714157	0.498562	0.371901	0.188645	0.627919	0.708779	0.665087	0.590446	0.543114	0.259724	0.515199	1.23872	1.06659	1.32479	1.73052	1.0379	1.09221	1.06864	1.08632	1.20234	1.23494	0.99428	0.991403	0.979898	1.15632	1.01154	1.16974	1.72816	1.29632	0.942633	1.01573	1.59302	1.26901	1.41173	0.941513	1.07588	0.908381	1.08417	0.978096	2.06249
P53367	Arfaptin-1 OS=Homo sapiens OX=9606 GN=ARFIP1 PE=1 SV=2	1.9895	Up	2.0353e-09	ARFIP1	0.501726	0.625322	0.63144	0.533543	0.55557	0.580044	0.81867	0.681613	0.53599	0.599586	0.959505	0.567018	0.517749	0.556162	0.442591	1.43723	0.686166	1.34847	1.07649	1.25341	2.31808	1.11657	1.02087	1.34461	1.1512	0.983637	1.44391	1.26187	0.96295	0.921578	0.935024	1.03902	1.2194	1.14126	0.857545	0.995541	1.24812	1.43171	0.967007	1.30645	0.820465	1.49356	1.01138	1.47866
P53396	ATP-citrate synthase OS=Homo sapiens OX=9606 GN=ACLY PE=1 SV=3	0.494385	Down	0.000223666	ACLY	1.25843	0.981706	1.54645	1.72716	1.55586	1.64433	2.01612	1.7074	1.59821	1.30477	0.692721	1.57691	1.25529	2.46755	2.05988	0.305032	0.474801	1.01171	0.340918	0.356101	0.208416	0.801917	0.784955	0.865422	0.792055	0.748665	0.695809	0.718687	0.958512	0.717898	0.965612	0.503104	0.951655	0.824364	0.928315	0.687663	0.578166	0.844688	1.60243	0.271486	1.04621	0.152297	0.904886	0.183749
P53621	Coatomer subunit alpha OS=Homo sapiens OX=9606 GN=COPA PE=1 SV=2	0.596172	Down	0.00264976	COPA	0.97481	0.845989	0.894057	1.84579	1.27475	1.66506	1.6343	1.67371	1.27091	0.695594	0.571606	0.902591	1.01607	2.41146	2.45559	0.585792	0.76759	0.799725	1.12384	0.971423	0.658327	0.635373	0.862887	0.879502	0.769841	1.08885	0.879502	1.0235	0.581535	0.943748	0.993594	0.984677	0.721614	1.13069	1.27406	0.949958	0.80467	0.753949	0.946326	0.822892	0.853209	0.44068	0.879873	0.655065
P53634	Dipeptidyl peptidase 1 OS=Homo sapiens OX=9606 GN=CTSC PE=1 SV=2	0.550055	Down	0.00144347	CTSC	2.97603	2.15014	1.21035	1.16846	1.1157	1.17433	0.996755	1.04115	1.02607	1.31022	0.489223	1.39035	1.53093	1.57029	2.28164	0.818565	0.654515	0.959237	0.960139	0.785141	0.998564	0.687085	0.949549	0.765104	0.791063	0.998734	0.909928	0.347029	1.2269	1.22143	0.446766	0.941926	0.849925	0.887875	1.17984	0.958975	0.705606	0.728553	1.19596	0.809441	0.284531	1.01073	0.632311	0.945024
P53992	Protein transport protein Sec24C OS=Homo sapiens OX=9606 GN=SEC24C PE=1 SV=3	1.56209	Up	5.98086e-05	SEC24C	0.575548	0.380027	0.521849	1.05058	0.640263	0.783462	0.710485	0.645771	0.721501	0.652401	0.621445	0.670975	0.743722	0.500716	0.830399	0.791994	0.833048	2.39908	2.63342	2.22973	0.425077	0.878378	1.35537	1.1493	1.24586	1.49079	1.40247	1.37068	1.16578	1.2282	1.09513	0.837922	0.774443	1.08443	0.782693	0.942027	1.04639	0.824623	1.09949	1.18997	1.50861	0.644158	0.905567	0.826096
P53999	Activated RNA polymerase II transcriptional coactivator p15 OS=Homo sapiens OX=9606 GN=SUB1 PE=1 SV=3	1.94778	Up	0.000368732	SUB1	0.256938	0.267456	0.679158	0.50486	0.710711	0.456779	0.509368	0.408697	0.87449	0.533347	1.07785	0.490203	0.544505	0.223901	0.242498	1.26268	0.967855	1.42867	3.88582	3.69028	0.687427	1.05501	1.53811	1.415	1.51204	1.40341	1.40631	1.77129	1.75246	1.19051	1.60328	0.244498	0.258337	1.5927	0.618662	0.627413	0.690416	0.857551	1.42313	0.642613	1.33395	0.366814	0.722244	0.447715
P54577	Tyrosine--tRNA ligase, cytoplasmic OS=Homo sapiens OX=9606 GN=YARS PE=1 SV=4	0.636403	Down	1.10641e-06	YARS	1.59577	1.75794	1.47344	1.29645	1.18895	1.36131	1.35297	1.11667	1.06663	1.04243	1.19057	1.64479	0.985786	1.76352	1.51299	0.208351	0.442067	0.547148	0.465619	0.596065	0.530842	0.447502	0.906449	0.758373	0.840022	0.822032	0.816496	1.10711	0.732771	0.882923	0.918904	1.19942	1.18304	0.185575	0.851858	0.843948	0.856604	0.871632	0.906358	1.01861	0.834293	0.622255	0.867838	1.08375
P54578	Ubiquitin carboxyl-terminal hydrolase 14 OS=Homo sapiens OX=9606 GN=USP14 PE=1 SV=3	0.644601	Down	0.000718866	USP14	1.54317	0.885688	1.22247	1.0958	1.42253	1.49592	1.19633	1.7955	1.50095	0.79848	1.40932	0.694678	1.2067	2.07705	1.91935	0.594903	0.493169	0.493169	0.38659	0.463133	1.08613	0.689855	0.938302	0.939339	0.696728	0.722648	0.903051	0.805592	0.926897	0.779672	0.699838	1.10854	1.29221	0.479501	1.21689	1.06053	0.829601	0.733321	0.932715	0.727542	0.377331	0.903236	0.915939	1.50343
P54619	5'-AMP-activated protein kinase subunit gamma-1 OS=Homo sapiens OX=9606 GN=PRKAG1 PE=1 SV=1	0.387212	Down	1.17281e-05	PRKAG1	1.39621	1.03321	1.72621	1.36086	1.23593	2.3045	1.45043	2.14343	1.96743	0.517005	1.61622	1.19548	1.27466	2.9002	2.24191	0.551763	0.549018	0.585619	0.857383	0.286303	0.727449	0.748495	0.854409	1.41269	1.32288	0.599543	0.524297	0.830136	0.401718	0.731831	0.756104	0.822945	0.497987	1.23512	1.02574	0.953597	0.536502	0.892235	0.537981	0.252371	0.439495	0.631543	0.861003	0.457961
P54802	Alpha-N-acetylglucosaminidase OS=Homo sapiens OX=9606 GN=NAGLU PE=1 SV=2	0.64972	Down	0.00432445	NAGLU	2.27664	2.03884	1.46908	0.75888	1.16425	0.705416	0.797184	0.769254	0.926457	1.63131	1.34005	0.82125	1.18221	1.22278	1.07308	0.867016	0.859988	1.03128	1.20695	1.04227	1.07271	0.830983	1.10684	0.996358	0.964218	0.84369	1.02749	0.673948	1.0516	1.07671	1.05763	1.62999	0.353392	1.10401	0.901669	0.72294	1.2534	1.23851	0.824717	0.492348	0.635777	0.548892	0.687947	1.10061
P54886	Delta-1-pyrroline-5-carboxylate synthase OS=Homo sapiens OX=9606 GN=ALDH18A1 PE=1 SV=2	1.85397	Up	1.40425e-08	ALDH18A1	0.749238	0.749884	0.832464	0.717205	0.555796	0.415639	0.414431	0.628292	0.623459	0.833692	0.630075	0.471901	0.602985	0.839809	0.412477	1.286	1.02572	1.0576	1.56593	1.44231	1.23953	1.12783	1.10314	1.45838	1.48331	0.860072	1.38716	0.653512	1.03369	0.822678	1.41921	0.900628	0.769083	1.62215	0.736942	1.23585	1.02592	1.39044	1.42561	1.33635	1.20186	0.748259	1.12473	1.25024
P54922	[Protein ADP-ribosylarginine] hydrolase OS=Homo sapiens OX=9606 GN=ADPRH PE=1 SV=1	1.50392	Up	0.00251089	ADPRH	0.587521	0.224834	1.19638	1.15207	0.960056	0.777891	0.733581	0.448026	1.11596	0.889369	0.81923	0.775743	0.836764	0.807306	0.669131	1.34366	1.32093	1.1618	0.783704	0.961981	0.874637	1.50399	1.25657	1.00476	1.09981	0.777124	1.00226	0.905532	1.14818	1.03394	1.15234	0.462851	1.33476	0.949469	0.727537	1.06905	0.961418	0.904768	1.8987	0.898162	1.52403	0.543541	1.18152	0.772567
P55008	Allograft inflammatory factor 1 OS=Homo sapiens OX=9606 GN=AIF1 PE=1 SV=1	2.55516	Up	7.24487e-06	AIF1	0.490588	0.563499	0.607246	0.339558	0.456215	0.321851	0.359348	0.4333	0.579123	0.373887	0.643591	0.495595	0.751668	0.199601	0.302809	1.97847	0.977006	2.11948	1.48134	1.1619	1.75329	1.03096	1.06336	1.10858	1.35977	0.979635	1.3112	1.10355	1.20738	1.08681	2.10161	0.498865	0.809454	2.09472	0.939903	1.21952	1.26887	1.10909	0.733767	1.73886	0.634025	0.846761	0.917922	1.18086
P55010	Eukaryotic translation initiation factor 5 OS=Homo sapiens OX=9606 GN=EIF5 PE=1 SV=2	2.55974	Up	2.82784e-14	EIF5	0.448159	0.390634	0.309029	0.365216	0.39331	0.401336	0.354514	0.476252	0.537791	0.518093	0.546656	0.401463	0.529994	0.210252	0.244369	1.6155	1.05185	2.03121	3.12522	2.43434	0.957907	1.18647	1.48783	1.44362	1.64485	1.53509	1.66924	1.22411	1.53356	1.47259	1.18752	0.503738	0.784804	1.64202	0.829306	1.04769	1.09607	0.934351	1.00146	1.11208	1.00653	0.860446	0.797694	1.09266
P55084	Trifunctional enzyme subunit beta, mitochondrial OS=Homo sapiens OX=9606 GN=HADHB PE=1 SV=3	2.18823	Up	7.11176e-10	HADHB	0.541207	0.443558	0.653751	0.498175	0.62396	0.494865	0.453488	0.638856	0.73154	0.704478	0.729037	0.672903	0.660975	0.324172	0.294702	2.23614	1.32005	1.26487	1.04964	0.929335	1.19092	1.32557	1.17328	1.18841	1.36378	1.09049	1.28633	1.09316	1.21957	0.906219	1.21601	0.348507	0.937239	1.78712	0.702923	0.967325	1.19948	1.22743	1.46248	1.03869	1.29217	0.807977	1.09864	0.868377
P55209	Nucleosome assembly protein 1-like 1 OS=Homo sapiens OX=9606 GN=NAP1L1 PE=1 SV=1	0.307938	Down	1.85484e-06	NAP1L1	2.23016	2.1251	1.44698	1.76296	2.03596	2.32249	2.07655	1.44698	1.75659	1.80392	0.262802	1.69037	1.02363	3.1374	3.55107	0.0488486	0.0186774	0.119248	0.321743	0.28036	0.0287345	0.0100571	0.61012	1.04264	0.634763	0.457165	0.675551	0.478409	0.627115	0.838703	0.689997	0.19863	1.7704	0.164086	0.947443	0.533127	0.480119	0.883468	1.04455	0.345636	0.658809	0.286439	0.722665	0.439206
P55884	Eukaryotic translation initiation factor 3 subunit B OS=Homo sapiens OX=9606 GN=EIF3B PE=1 SV=3	0.662451	Down	0.00984758	EIF3B	1.37404	1.47001	1.30512	1.41243	1.34351	1.24493	1.25365	0.887238	1.43773	0.971463	0.710827	0.988049	0.911043	1.90739	2.33033	1.37472	0.303965	0.785117	0.708743	0.986742	0.276471	1.0677	0.893939	0.863992	0.718745	1.04892	0.688049	0.535315	1.11106	0.947845	1.25256	0.134669	0.342284	2.1996	1.19454	0.754609	0.724863	0.894728	1.70912	0.981413	0.334227	0.370689	0.879809	0.451207
P56202	Cathepsin W OS=Homo sapiens OX=9606 GN=CTSW PE=1 SV=2	1.75833	Up	9.81899e-05	CTSW	0.382054	0.326288	0.575454	1.45465	0.866147	0.704782	0.643084	0.74275	0.895809	1.01144	0.65461	0.703384	1.01144	0.673435	0.339712	0.949896	0.72704	1.02933	1.08008	0.987407	1.89869	0.748002	1.0977	0.961961	1.25154	0.666948	0.590932	1.22983	1.31761	0.873276	1.15833	0.77012	1.37192	0.725543	0.891105	1.03329	0.992463	0.90659	1.27393	1.02813	1.25631	1.6554	1.003	2.0633
P57737	Coronin-7 OS=Homo sapiens OX=9606 GN=CORO7 PE=1 SV=2	1.60571	Up	0.000568598	CORO7	0.672082	0.611297	0.813151	0.619325	0.698461	0.704195	0.56198	0.482844	0.76154	0.954578	1.00108	0.696631	0.467638	0.449213	0.380778	1.87784	0.274301	1.52709	1.77262	1.82028	1.21322	0.932625	1.06027	1.1514	1.36923	0.969133	1.307	1.32367	1.19919	1.14807	1.11584	0.580049	0.989929	1.87514	0.965317	1.03626	1.0958	1.49611	0.921527	1.70751	0.82055	1.42732	0.842808	0.415733
P57740	Nuclear pore complex protein Nup107 OS=Homo sapiens OX=9606 GN=NUP107 PE=1 SV=1	1.65013	Up	5.28776e-06	NUP107	0.801013	0.691179	0.876772	0.634598	0.664552	0.780508	0.57136	0.819247	0.742213	0.747156	0.684218	1.24346	1.17063	0.34166	0.2005	1.34673	0.966172	1.31099	1.09921	1.07133	1.17758	0.978332	0.665741	0.99623	1.10576	1.12957	1.05242	1.30291	1.00575	1.2191	1.26195	0.813043	0.975463	1.06507	1.11147	0.563591	0.831769	1.29794	1.11157	1.2576	1.28239	0.996358	0.886234	1.09647
P57764	Gasdermin-D OS=Homo sapiens OX=9606 GN=GSDMD PE=1 SV=1	1.6704	Up	2.33984e-07	GSDMD	0.433444	0.596983	0.477321	0.533163	0.663462	1.11685	0.514549	0.631552	0.807057	0.47519	0.751793	0.563451	0.728151	0.807744	0.52326	1.60533	1.18516	1.68244	1.38095	1.44333	0.952112	1.14964	1.22173	0.906778	1.41324	1.15597	1.26787	1.47323	1.23442	1.0083	1.24826	1.02893	0.874039	1.31659	0.880795	1.02659	1.39785	0.987513	1.01098	1.09443	0.844948	1.31523	0.870548	1.32132
P59665	Neutrophil defensin 1 OS=Homo sapiens OX=9606 GN=DEFA1 PE=1 SV=1	8.86528	Up	0.00289938	DEFA1	0.0365347	0.430153	0.0374481	0.263294	0.0301411	0.301464	0.274805	0.305463	0.0356213	0.294025	0.176131	0.0568164	0.0809634	0.208534	0.326813	1.80125	0.14992	0.477822	0.784308	0.813849	2.03905	0.166906	0.456373	0.296755	0.422651	0.245047	2.94956	1.13306	0.490095	0.238303	0.188844	2.04751	3.05151	1.17992	4.52303	0.987698	1.45803	1.40316	0.069214	0.1737	1.71238	1.68376	0.367889	2.32532
P59666	Neutrophil defensin 3 OS=Homo sapiens OX=9606 GN=DEFA3 PE=1 SV=1	2.57132	Up	0.000609068	DEFA3	0.536398	0.826205	0.686386	0.149988	0.32794	0.167783	0.160157	0.165241	0.294892	0.715663	0.726674	0.311344	0.395144	0.0397591	0.0214087	1.81589	0.786999	1.77909	2.22949	2.56746	2.58313	0.811529	1.38777	1.18621	1.75701	1.39312	1.86404	1.74631	1.96036	0.91329	1.31464	1.09385	1.1788	1.22884	0.911113	1.10174	1.23097	1.42483	0.262836	0.556929	0.899327	1.31915	0.52539	1.90095
P59998	Actin-related protein 2/3 complex subunit 4 OS=Homo sapiens OX=9606 GN=ARPC4 PE=1 SV=3	0.606718	Down	1.3615e-05	ARPC4	1.70771	2.0126	1.40607	1.17172	1.06631	1.18388	1.16929	1.30633	1.08901	1.12429	1.0264	1.22761	1.12836	1.81218	1.75644	0.682308	0.391777	0.456339	0.25825	0.239175	0.711655	0.402048	0.863049	0.859165	0.846735	1.11008	0.81877	1.06891	0.670397	0.776045	0.672727	1.553	0.953804	0.496662	1.16894	0.966533	1.00043	0.868718	0.634784	1.06499	0.692067	0.935226	0.740975	1.28477
P60174	Triosephosphate isomerase OS=Homo sapiens OX=9606 GN=TPI1 PE=1 SV=3	0.559477	Down	1.85705e-12	TPI1	1.21021	1.60924	1.14546	1.4176	1.31434	1.3931	1.28459	1.49286	1.30647	1.06216	1.5172	1.34849	1.19642	1.53502	1.45661	1.33209	0.529908	0.867565	0.54845	0.759242	0.957347	0.448909	0.888773	0.809586	0.965876	0.793957	0.953373	0.984631	1.01797	0.759573	1.04715	1.14837	0.689217	1.02252	1.33869	0.737057	0.662628	1.07509	0.711995	0.586548	0.847613	0.741379	0.686601	0.693913
P60228	Eukaryotic translation initiation factor 3 subunit E OS=Homo sapiens OX=9606 GN=EIF3E PE=1 SV=1	1.85675	Up	1.70361e-08	EIF3E	0.926715	0.62944	0.769006	0.683871	0.662936	0.741092	0.443818	0.674101	0.482896	0.697128	0.72006	0.647442	0.869117	0.625275	0.450228	1.20686	1.13143	1.33816	0.47073	0.412064	1.80051	1.38565	1.13155	1.06966	1.17281	0.930605	1.04827	1.00013	0.973392	1.2324	1.23851	0.93598	0.800028	1.26932	1.10815	0.916047	1.00098	0.981932	1.23815	0.772141	1.24608	1.63499	1.07371	0.873052
P60709	Actin, cytoplasmic 1 OS=Homo sapiens OX=9606 GN=ACTB PE=1 SV=1	0.421267	Down	3.64102e-07	ACTB	2.3357	2.82301	2.11244	1.28024	1.36955	1.45346	1.41035	1.36339	1.48271	1.77809	0.873449	1.83736	1.33513	2.4519	2.14463	0.321885	0.129963	0.131474	0.164721	0.11334	0.207034	0.293173	0.693847	0.745475	0.596067	0.660993	0.597631	0.862811	0.621099	0.599978	0.678984	0.769115	1.34651	0.280894	1.02042	0.786436	0.695255	0.693244	0.798519	0.685369	0.814684	0.522109	0.896734	0.568986
P60842	Eukaryotic initiation factor 4A-I OS=Homo sapiens OX=9606 GN=EIF4A1 PE=1 SV=1	0.586657	Down	0.000161932	EIF4A1	1.51632	1.42984	1.2124	1.60774	1.25523	1.38866	1.34995	1.47349	1.61269	0.941537	1.19918	1.56203	0.930745	1.72795	2.20276	0.311307	0.662946	0.274757	0.559597	0.487757	0.230645	0.661685	0.883794	1.05504	0.976734	0.64628	0.834742	0.990503	0.561945	0.403602	0.958662	0.663826	1.01969	0.992317	0.863987	1.00107	0.854968	0.847754	1.33649	0.438601	1.28408	0.266195	0.990709	0.539286
P60900	Proteasome subunit alpha type-6 OS=Homo sapiens OX=9606 GN=PSMA6 PE=1 SV=1	0.371279	Down	1.15514e-05	PSMA6	2.49268	1.78497	1.72975	1.34574	1.64649	1.78922	1.94809	1.16138	2.16644	1.1561	0.57964	1.42131	1.57059	3.20469	2.77751	0.0824056	0.438866	0.405063	0.291491	0.259429	0.237522	0.147037	0.772818	0.854478	0.601923	0.639806	0.761033	0.694526	0.628862	0.693685	0.653276	0.429809	0.826555	1.03498	0.99434	0.68212	0.720364	0.658296	0.30461	0.40177	0.921707	0.265221	0.638879	0.449037
P60903	Protein S100-A10 OS=Homo sapiens OX=9606 GN=S100A10 PE=1 SV=2	1.91765	Up	0.000463448	S100A10	1.37372	0.950663	0.912558	0.453348	0.893995	0.454325	0.454325	0.68393	0.860775	1.07878	0.743879	0.713624	0.85447	0.682324	0.618682	0.922096	1.09033	0.413133	0.436558	0.308785	0.653772	0.945521	0.905844	1.19082	0.780877	0.842368	0.862204	0.597063	0.783522	1.02155	0.511769	0.605175	0.633323	1.45514	0.807621	0.799538	0.79617	1.18819	1.63826	1.69459	1.03884	0.53294	1.09918	0.754905
P60953	Cell division control protein 42 homolog OS=Homo sapiens OX=9606 GN=CDC42 PE=1 SV=2	0.315841	Down	0.00019273	CDC42	2.36024	2.38483	0.731202	2.86198	1.60081	1.63542	2.27009	1.72738	1.80843	0.813712	1.04257	0.925113	0.707155	3.64717	4.4512	0.0902606	0.0708658	0.260339	0.35205	0.512323	0.0969742	0.746702	0.483311	0.719825	0.939201	1.01118	0.462745	0.856935	0.644415	0.97862	0.445606	0.257603	1.11465	0.0891235	0.620843	0.603648	0.371963	0.352053	0.177378	0.721498	1.12819	0.170986	0.783674	0.615231
P60981	Destrin OS=Homo sapiens OX=9606 GN=DSTN PE=1 SV=3	0.534585	Down	0.000111548	DSTN	1.96355	1.8151	1.75813	1.64248	1.04349	1.31105	1.62435	1.44828	1.48108	1.13593	0.675419	1.29083	1.32432	2.84681	2.11836	0.411705	0.13514	0.479766	0.424295	0.0724842	0.599916	0.0466847	0.810376	0.773626	0.802837	0.747242	0.682223	0.750069	0.562551	0.775511	0.666204	0.711081	1.66398	0.0526727	0.907012	0.955724	0.78969	0.584549	1.34142	0.302744	1.14334	0.590996	0.918498	0.880857
P61018	Ras-related protein Rab-4B OS=Homo sapiens OX=9606 GN=RAB4B PE=1 SV=1	0.628972	Down	7.76328e-05	RAB4B	0.986786	1.75517	1.55034	1.3806	0.889466	1.52771	1.15087	1.05355	0.761591	0.986126	1.30903	1.59248	1.22188	1.01456	1.24665	1.04431	1.07439	1.03577	1.07333	1.69554	0.62897	1.00274	1.12341	1.04405	1.12263	1.18643	0.994264	1.08918	0.827775	0.897015	1.26033	0.822665	0.766632	0.838876	0.83968	0.948216	1.00543	0.44424	0.601744	0.788446	0.535928	0.89993	0.778493	0.527869
P61020	Ras-related protein Rab-5B OS=Homo sapiens OX=9606 GN=RAB5B PE=1 SV=1	0.535606	Down	0.00130008	RAB5B	1.32598	1.869	0.94713	1.82638	1.23837	1.83112	1.75219	1.72851	1.13261	1.21025	0.450781	0.837864	1.271	3.0787	2.25227	0.845421	0.507754	1.03952	0.821891	0.771162	0.86824	0.566281	0.929948	0.496501	1.07679	1.19936	0.558564	1.01472	0.929388	0.687344	0.404959	0.723867	0.770763	0.767749	0.53584	1.40898	0.268988	0.802693	0.551301	0.794058	0.641554	1.75361	1.13964	0.8492
P61081	NEDD8-conjugating enzyme Ubc12 OS=Homo sapiens OX=9606 GN=UBE2M PE=1 SV=1	0.648314	Down	3.16158e-06	UBE2M	1.00946	0.810694	1.27854	1.40873	1.53546	1.35231	1.30544	1.13879	1.41741	0.767412	1.50845	1.39164	1.13165	1.31251	1.3929	0.468872	0.417253	0.993294	1.23348	1.22165	0.992534	0.692405	0.942664	1.14298	0.997653	0.873928	0.966231	1.47782	0.833669	0.638262	0.991761	0.757079	0.800512	1.08081	0.713006	0.799935	0.989515	1.01541	0.814463	0.725027	0.694022	0.748876	0.86961	0.888396
P61160	Actin-related protein 2 OS=Homo sapiens OX=9606 GN=ACTR2 PE=1 SV=1	0.6645	Down	6.85953e-06	ACTR2	2.08951	1.67316	1.23352	1.19276	1.086	1.20538	1.29758	1.18208	1.12968	1.36184	0.966268	1.42571	1.29591	1.57714	1.43292	0.325722	0.593655	0.424227	0.5687	0.698726	0.625176	0.635683	0.882441	0.946971	0.870342	0.90664	0.666267	0.911479	0.888088	0.830818	0.873568	1.0664	1.06468	0.354893	0.841856	0.852414	0.822147	0.798214	1.09617	0.841822	0.87085	0.669034	0.936059	0.984199
P61163	Alpha-centractin OS=Homo sapiens OX=9606 GN=ACTR1A PE=1 SV=1	0.285695	Down	8.45292e-05	ACTR1A	1.77324	1.37109	1.83577	2.07168	1.59116	2.5142	1.91256	2.38833	2.249	0.661945	0.482868	1.04408	1.23115	4.7999	3.58474	0.16838	0.221372	0.104276	0.114532	0.0658134	0.16838	0.149576	0.791726	0.496742	0.294984	0.489785	0.294984	0.673454	0.815381	0.962873	0.617797	0.192016	1.16276	1.10676	1.43425	0.55956	0.543044	0.7452	0.675568	0.3611	0.737744	0.262756	0.742167	0.138701
P61221	ATP-binding cassette sub-family E member 1 OS=Homo sapiens OX=9606 GN=ABCE1 PE=1 SV=1	0.630381	Down	0.00330805	ABCE1	1.13781	0.883717	0.752078	0.901065	1.12965	1.42456	1.46844	1.16638	0.788815	0.781562	0.536703	0.818608	0.777948	1.39145	2.12874	1.09754	0.69563	1.51303	1.2224	3.27162	0.690385	0.636623	1.36249	0.452382	1.34824	1.6617	1.09711	1.33577	0.644733	1.3055	1.42661	1.10149	0.642987	1.3319	1.66692	0.487482	0.841562	1.10587	0.681565	0.672796	0.891216	0.812298	0.753386	0.567572
P61224	Ras-related protein Rap-1b OS=Homo sapiens OX=9606 GN=RAP1B PE=1 SV=1	0.39481	Down	1.00162e-08	RAP1B	2.07222	2.27065	0.865313	1.92815	1.18063	1.66448	1.66086	1.41621	1.01029	1.39416	1.60786	1.65988	1.57055	1.77069	1.37607	0.644604	0.418853	1.03361	0.461764	0.899274	1.22111	0.430047	1.01848	0.970446	1.00538	0.928965	0.831811	1.23243	0.791421	0.987912	0.918049	0.800138	0.627852	0.518516	0.660212	0.68116	0.806123	0.447846	0.346008	0.862651	0.581421	1.1976	0.730564	0.399727
P61247	40S ribosomal protein S3a OS=Homo sapiens OX=9606 GN=RPS3A PE=1 SV=2	1.6567	Up	0.00340908	RPS3A	1.66876	1.68641	1.02336	0.281377	0.439246	0.938853	0.266519	0.294378	0.470819	0.82265	1.02556	0.784054	0.809417	0.639594	0.631875	0.966503	0.60197	1.27517	1.095	1.63272	0.776555	0.743034	0.781738	1.25425	0.882709	0.987624	1.11542	0.960015	0.687077	0.779371	1.06178	1.40687	0.603835	0.979832	0.847966	0.878462	1.24357	1.01739	1.88042	2.06125	0.845844	0.982207	0.973587	0.907109
P61421	V-type proton ATPase subunit d 1 OS=Homo sapiens OX=9606 GN=ATP6V0D1 PE=1 SV=1	0.545907	Down	6.23499e-07	ATP6V0D1	1.30375	1.01826	1.00663	1.3894	1.23608	1.12928	1.27203	1.2678	1.13034	1.08907	0.848834	1.09708	1.3253	1.6276	1.18116	0.67905	1.07985	0.852155	0.908028	0.852014	0.521204	0.714852	0.857155	1.56692	1.07772	0.964822	0.656455	0.881197	1.15611	0.892696	1.65995	1.44126	0.970745	0.810645	1.33348	0.800451	0.707987	1.45495	0.629652	0.99854	0.835296	0.49079	0.858822	0.766395
P61586	Transforming protein RhoA OS=Homo sapiens OX=9606 GN=RHOA PE=1 SV=1	0.55901	Down	0.000278921	RHOA	1.44595	2.15992	1.22176	1.13803	1.36222	1.13623	1.46395	1.29019	0.981372	0.626149	1.33914	1.06948	0.97693	1.94129	2.1801	0.637421	0.706608	0.66124	0.368616	0.381092	0.833638	0.343663	0.606772	0.804199	1.05234	1.01702	0.93461	1.37293	0.721787	0.827746	0.612206	1.73158	0.82479	0.512038	1.25916	0.917696	1.19087	0.723486	0.586608	0.372071	0.434256	1.3266	0.538681	1.04885
P61769	Beta-2-microglobulin OS=Homo sapiens OX=9606 GN=B2M PE=1 SV=1	0.256197	Down	6.81952e-06	B2M	2.70857	2.64194	1.5857	2.10893	1.87175	1.4942	1.86642	1.0367	1.16373	0.860167	0.882761	2.41105	1.04898	1.76552	4.0168	0.594786	0.465273	0.587544	0.456851	0.530074	0.659945	0.394225	0.227736	0.0787237	2.73143	0.589022	0.156042	2.91418	0.0843468	0.223519	0.529979	1.02828	0.287394	0.784281	0.843889	0.514968	1.06591	0.375176	0.195186	0.598398	0.204857	0.525574	0.919472	0.604781
P61978	Heterogeneous nuclear ribonucleoprotein K OS=Homo sapiens OX=9606 GN=HNRNPK PE=1 SV=1	1.63645	Up	1.35426e-05	HNRNPK	0.612991	0.53995	0.593575	0.502967	0.680485	0.550121	0.630558	0.452116	0.908855	0.396734	0.783549	0.675549	0.693182	0.566448	0.532284	1.76548	0.671288	1.82341	2.39187	2.95815	0.97181	0.771944	1.28441	1.32388	1.39459	1.37321	1.36335	1.53767	1.22191	1.31237	1.34855	0.691131	0.661928	1.48934	0.94416	0.856884	0.908456	1.08036	0.913261	1.18027	0.739792	1.35884	0.741711	1.01955
P62072	Mitochondrial import inner membrane translocase subunit Tim10 OS=Homo sapiens OX=9606 GN=TIMM10 PE=1 SV=1	2.88412	Up	4.65728e-05	TIMM10	0.292016	0.413689	0.646221	0.465221	0.43532	0.408282	0.463711	0.298776	0.608367	0.533913	0.673385	0.536768	0.464822	0.223397	0.25545	2.18209	0.777789	1.83161	1.52241	0.996696	1.07484	0.793106	0.798713	1.16451	1.35566	1.08304	1.16188	1.16834	0.938294	0.678518	1.33166	0.727654	1.80445	1.68161	0.872639	1.53523	1.58119	1.62923	0.517225	1.59361	0.554012	2.50593	1.09148	1.75768
P62140	Serine/threonine-protein phosphatase PP1-beta catalytic subunit OS=Homo sapiens OX=9606 GN=PPP1CB PE=1 SV=3	0.472401	Down	7.97947e-05	PPP1CB	1.76494	2.35292	2.30677	1.64052	0.467574	1.17696	1.8412	1.37363	0.630122	1.02711	1.09242	0.98612	1.54242	2.3962	1.99215	0.590108	0.583975	0.95537	0.100871	0.209654	0.739895	0.663764	0.353868	0.978201	0.818543	1.13309	0.722034	0.611227	0.884433	0.85667	0.753012	1.2189	1.02059	0.857459	1.65189	0.738582	1.20988	0.528908	0.834429	0.770574	0.872137	0.276585	0.924022	0.765034
P62258	14-3-3 protein epsilon OS=Homo sapiens OX=9606 GN=YWHAE PE=1 SV=1	0.606324	Down	2.06816e-06	YWHAE	1.39495	2.07863	1.44556	1.32686	1.31122	1.40231	1.5615	1.43636	1.38759	1.2773	0.928241	1.45072	1.65638	1.79979	1.78422	0.551459	0.522603	0.315806	0.33344	0.216415	0.748637	0.415197	0.818333	0.782371	0.684024	0.817599	0.704574	0.783105	0.866773	0.779435	0.820535	0.42685	1.13667	0.604304	0.676727	0.752557	0.734714	0.726431	1.34831	0.815795	1.18488	0.401769	1.0271	0.498466
P62269	40S ribosomal protein S18 OS=Homo sapiens OX=9606 GN=RPS18 PE=1 SV=3	1.71555	Up	0.00131908	RPS18	1.03398	1.21039	0.840577	0.226418	0.444345	0.243399	0.216984	0.492459	0.300004	0.66895	0.950052	0.481654	0.719167	0.237513	0.281701	1.82425	0.45705	1.8503	2.83229	2.97596	0.770434	0.74991	0.977975	1.62089	0.475385	1.68246	1.69964	1.26969	1.17558	1.64094	1.36602	1.13902	0.509757	1.98093	0.860037	1.06538	1.20449	1.70969	1.0159	0.952002	0.586204	0.844578	0.767084	1.06351
P62306	Small nuclear ribonucleoprotein F OS=Homo sapiens OX=9606 GN=SNRPF PE=1 SV=1	1.88896	Up	2.59487e-09	SNRPF	0.368409	0.2945	0.634482	0.617426	0.650503	0.579903	0.584451	0.676554	0.755011	0.280018	0.873147	0.599069	0.736532	0.458211	0.49385	1.44344	1.03788	1.78967	2.00179	1.68484	1.20938	1.10452	1.26275	1.16608	1.28813	1.17333	1.30505	1.15279	1.25067	1.19388	1.63131	0.725013	0.902533	1.53713	0.995944	1.05577	1.08979	1.07806	1.00647	1.18775	0.846562	0.90642	0.903753	1.10522
P62328	Thymosin beta-4 OS=Homo sapiens OX=9606 GN=TMSB4X PE=1 SV=2	6.60496	Up	0.000181349	TMSB4X	0.137223	0.237083	0.185454	0.0645354	0.0801598	0.0550249	0.0706493	0.12024	0.135185	0.151839	0.100569	0.0749338	0.201138	0.114373	0.0808496	1.02725	0.46377	3.22302	3.62187	3.46036	3.98749	0.522975	1.6775	1.78933	2.46033	1.32336	1.90117	2.4417	1.95708	1.73342	1.4352	1.61832	0.567366	1.0711	1.08292	1.58685	0.654038	1.01858	0.169602	1.08589	0.111623	0.692498	0.718126	1.38391
P62333	26S proteasome regulatory subunit 10B OS=Homo sapiens OX=9606 GN=PSMC6 PE=1 SV=1	0.661416	Down	0.00168788	PSMC6	1.5141	1.25522	1.20345	1.04939	1.56587	1.31962	1.0658	1.06328	0.976144	1.68738	0.422077	1.00984	1.43376	1.21069	1.57816	0.57827	0.693713	0.735589	0.769502	0.919896	0.337166	0.727522	1.24794	0.60503	0.141539	0.925985	0.125591	0.916434	1.48018	2.40218	0.576124	0.82593	1.22173	1.1548	1.2258	0.492352	1.42259	1.12921	0.539726	0.906237	0.827698	1.10375	0.47581	1.2176
P62424	60S ribosomal protein L7a OS=Homo sapiens OX=9606 GN=RPL7A PE=1 SV=2	2.85428	Up	4.72491e-09	RPL7A	0.555158	0.705759	0.645223	0.236237	0.416368	0.248049	0.295297	0.314491	0.447374	0.507241	0.771366	0.418699	0.496736	0.160576	0.221355	1.09359	0.796685	2.21356	2.4915	2.57397	1.03256	0.719986	1.14864	1.24771	1.23015	1.3242	1.33674	1.31793	1.338	1.11228	1.45587	0.69663	0.540973	1.92573	0.743114	0.984027	1.16022	1.33041	1.20106	1.31081	0.878845	1.03512	0.901271	0.866554
P62633	Cellular nucleic acid-binding protein OS=Homo sapiens OX=9606 GN=CNBP PE=1 SV=1	4.17919	Up	7.33468e-10	CNBP	0.3099	0.117647	0.251076	0.375897	0.370158	0.384506	0.324247	0.318508	0.447633	0.373018	0.554241	0.310345	0.279386	0.202366	0.213693	2.08036	1.04643	1.40903	1.1051	0.724229	1.17242	1.22244	1.10329	1.04624	1.08699	1.05847	1.23573	1.21332	0.853703	1.10839	0.92909	1.90751	1.19111	1.63577	0.909153	1.74191	1.75146	1.90999	0.995033	1.90561	0.776795	1.94157	0.93289	1.70494
P62753	40S ribosomal protein S6 OS=Homo sapiens OX=9606 GN=RPS6 PE=1 SV=1	1.65213	Up	0.000692394	RPS6	0.903215	1.04617	0.897645	0.349033	0.508696	0.317471	0.435362	0.33975	0.723129	0.775144	0.902535	0.380015	0.844237	0.255862	0.52252	1.08393	0.820816	2.46769	2.792	2.30248	0.913475	0.616267	1.61711	1.26693	0.326912	1.28554	1.43562	1.87538	1.3344	1.27391	1.35535	0.857667	0.41886	1.75323	0.751382	1.01117	0.92324	1.35389	1.60049	0.814878	0.86215	1.04111	0.89322	0.900418
P62805	Histone H4 OS=Homo sapiens OX=9606 GN=H4C1 PE=1 SV=2	0.026921	Down	0.000914183	H4C1	0.25868	0.144049	2.20335	4.4848	3.03518	5.16346	4.6248	4.66436	4.84797	0.378436	0.538271	0.0645744	0.0886021	8.05979	10.4881	0.259277	0.189634	0.00948985	0.168789	0.190313	0.00632656	0.201626	0.325613	0.0924228	0.0582975	0.156408	0.0753602	0.0682507	0.0867353	0.0682507	0.274425	0.0562644	0.0202552	0.485666	0.441466	0.214521	0.0538373	0.0397568	0.00254603	0.232861	0.0110328	0.162845	0.0908383	0.254999
P62820	Ras-related protein Rab-1A OS=Homo sapiens OX=9606 GN=RAB1A PE=1 SV=3	0.558593	Down	2.08725e-07	RAB1A	1.33594	1.46674	1.28623	1.45802	1.30367	1.42227	1.88182	1.49552	1.56353	1.51156	1.46076	1.27615	1.35421	1.25881	1.94768	0.461581	0.191774	0.386193	0.556806	0.48671	0.666731	0.160032	0.958442	0.748052	0.637848	0.80065	0.699629	1.15547	0.850743	0.972635	0.654546	0.559974	1.43165	0.382377	0.84019	0.853742	0.799536	0.671867	1.17483	0.797852	0.580961	0.265951	1.07437	0.578378
P62873	Guanine nucleotide-binding protein G(I)/G(S)/G(T) subunit beta-1 OS=Homo sapiens OX=9606 GN=GNB1 PE=1 SV=3	0.483038	Down	1.30332e-07	GNB1	1.9936	1.74393	1.31996	1.61956	1.59036	1.55456	1.64312	1.34446	1.57811	1.14448	1.00493	1.55338	1.30782	2.14509	2.43607	0.421316	0.281225	0.497633	1.26917	0.58336	0.491361	0.333498	0.656753	0.585831	0.469248	0.898663	0.576116	1.39511	0.615948	0.952097	0.775279	0.870169	0.598479	0.828371	0.94827	0.813292	0.674203	0.626927	1.28297	0.886278	0.666592	0.453182	1.04352	0.792127
P62877	E3 ubiquitin-protein ligase RBX1 OS=Homo sapiens OX=9606 GN=RBX1 PE=1 SV=1	1.63044	Up	7.80959e-05	RBX1	0.632127	0.735473	0.755532	0.642183	0.597801	0.37563	0.466102	0.445488	0.687128	0.604081	0.378141	0.57572	0.554922	0.533179	0.912266	1.90799	1.32436	2.49236	0.809007	1.53139	1.62903	1.45651	1.72456	1.37121	1.68412	1.15146	1.11982	1.86871	1.3255	1.44152	0.629348	0.692058	0.860603	1.41934	1.52809	1.25175	0.569743	0.613093	1.00589	0.881966	1.127	0.516474	1.12805	0.647655
P62942	Peptidyl-prolyl cis-trans isomerase FKBP1A OS=Homo sapiens OX=9606 GN=FKBP1A PE=1 SV=2	0.480151	Down	1.37487e-06	FKBP1A	1.34217	1.63095	1.33575	1.91699	1.39901	1.94907	1.82073	1.61537	1.59336	1.41582	0.730864	1.61757	1.42186	2.24937	2.30011	0.0952857	0.152003	0.915168	0.0748674	0.0317619	0.694643	0.124779	0.787667	0.860749	0.725411	0.849246	0.645562	0.604961	0.853983	0.686163	0.807291	0.263016	1.03822	0.889479	0.668874	0.789148	0.781784	0.681147	1.27345	0.535088	1.121	0.206263	0.820056	0.280996
P63000	Ras-related C3 botulinum toxin substrate 1 OS=Homo sapiens OX=9606 GN=RAC1 PE=1 SV=1	0.421686	Down	0.0332006	RAC1	1.40042	3.58547	0.166638	1.83743	0.75925	1.84295	2.31417	1.79329	0.893885	0.202465	0.143857	0.249086	0.0679325	4.33436	4.7313	0.422352	0.200424	0.387085	0.480064	0.626235	0.515878	0.430658	0.955121	0.922248	1.10164	0.960401	0.125413	1.70077	0.987406	0.852436	0.13755	0.743441	0.653405	0.582662	1.5635	0.638062	0.244475	0.193306	0.636067	0.367697	0.588566	0.593815	0.91068	0.524553
P63208	S-phase kinase-associated protein 1 OS=Homo sapiens OX=9606 GN=SKP1 PE=1 SV=2	2.29302	Up	2.88979e-08	SKP1	0.458172	0.557329	0.639389	0.428539	0.540233	0.469569	0.485526	0.471849	0.55277	0.468409	0.58485	0.650127	0.563679	0.407542	0.39431	1.2498	0.73604	2.0879	1.8094	2.21071	0.992054	0.999838	0.973284	1.12419	1.21778	1.2014	1.3137	1.29615	1.43068	1.12068	1.33593	0.877399	1.36926	1.1306	0.873888	1.16092	1.46359	1.00462	0.776699	1.40782	0.920465	1.36623	0.987777	1.6194
P63244	Receptor of activated protein C kinase 1 OS=Homo sapiens OX=9606 GN=RACK1 PE=1 SV=3	0.646643	Down	0.0342322	RACK1	3.52639	2.47889	1.63524	0.67598	1.20017	0.792467	0.730694	0.695394	1.24077	0.848987	1.12169	1.36095	1.31979	1.69797	2.30127	0.261792	0.652474	0.862239	1.09201	1.00524	0.287971	0.254903	0.963875	0.595037	0.481938	0.800978	0.697164	0.699696	0.568872	0.849932	0.794226	1.32418	0.66503	0.761156	1.1015	0.880915	0.726005	0.958727	1.4416	1.12846	0.921212	0.411073	0.914395	0.357553
P67809	Y-box-binding protein 1 OS=Homo sapiens OX=9606 GN=YBX1 PE=1 SV=3	2.14636	Up	4.61104e-06	YBX1	0.848039	0.51331	0.650612	0.462159	0.625485	0.4137	0.367932	0.489978	0.656894	0.289128	0.927241	0.595196	0.605361	0.359151	0.575996	1.68994	0.614048	1.68907	1.64645	1.47511	0.961081	0.647969	1.09646	1.2094	1.2094	0.981164	1.4588	0.837636	0.996458	0.584698	0.854107	2.13215	0.629767	1.68487	0.758195	1.51455	1.85952	1.79679	0.954068	1.34682	0.564636	1.97207	0.795784	1.43899
P68032	Actin, alpha cardiac muscle 1 OS=Homo sapiens OX=9606 GN=ACTC1 PE=1 SV=1	0.487946	Down	5.53757e-05	ACTC1	1.51512	3.75223	1.27332	1.42681	1.16957	1.35564	1.84096	1.28275	1.31962	1.79368	1.51802	1.62062	1.44261	1.69726	1.88516	0.0590283	0.20887	0.00454064	0.0113516	0.00908128	0.0249735	0.224762	0.677646	0.719999	0.884849	0.804704	0.652234	0.840541	0.82751	0.629429	0.83989	0.332166	1.30945	0.0796101	0.664218	0.680979	0.245202	0.704568	1.31714	0.526541	1.15586	0.540772	0.803568	0.618251
P68036	Ubiquitin-conjugating enzyme E2 L3 OS=Homo sapiens OX=9606 GN=UBE2L3 PE=1 SV=1	0.601971	Down	0.000586378	UBE2L3	1.28786	1.10484	1.12247	1.84364	1.1401	1.27527	1.60689	1.31809	1.16697	0.385452	1.32338	1.07027	0.790176	2.09943	2.24204	0.547206	0.70907	0.976407	0.9503	1.57061	1.40665	0.441733	0.554437	0.781747	0.939875	0.857846	0.833138	1.93312	0.77384	1.22549	0.82029	0.891979	0.73509	0.803839	0.824077	0.49229	1.12712	0.797726	0.704863	0.597071	0.852021	0.48553	0.712422	0.933568
P68104	Elongation factor 1-alpha 1 OS=Homo sapiens OX=9606 GN=EEF1A1 PE=1 SV=1	0.588108	Down	7.14034e-05	EEF1A1	1.7995	2.13283	2.03299	1.06843	1.58936	1.16907	1.18034	0.9074	1.3768	1.19551	1.41607	1.75604	1.15337	1.33038	1.98644	0.221324	0.604105	0.324729	0.116104	0.132431	0.656714	0.567822	0.571792	0.915437	0.658059	0.775697	0.606014	1.06444	0.690855	0.710818	0.833447	0.479136	1.2023	0.943393	0.838167	0.660149	1.03905	0.962408	1.24722	0.668154	0.938289	0.314679	0.880045	0.446873
P68363	Tubulin alpha-1B chain OS=Homo sapiens OX=9606 GN=TUBA1B PE=1 SV=1	0.187946	Down	2.74969e-06	TUBA1B	1.98736	2.17016	1.92531	2.35297	2.01922	2.63975	2.15423	2.54248	2.02426	1.14763	0.456643	1.65918	0.942746	4.92933	4.07497	0.267307	0.069386	0.0170621	0.0363992	0.0204745	0.171759	0.13081	0.494269	0.619723	0.411262	0.606517	0.472574	0.803659	0.432014	0.619723	0.595198	1.07486	0.724362	0.373864	1.33367	0.459627	0.579606	0.524543	0.617775	0.21377	0.647192	0.207886	0.479223	0.158856
P68366	Tubulin alpha-4A chain OS=Homo sapiens OX=9606 GN=TUBA4A PE=1 SV=1	0.611955	Down	3.34554e-06	TUBA4A	1.24611	1.58571	1.89375	1.1626	1.4456	1.33055	1.33333	0.954764	1.47993	1.48424	1.44807	1.92849	0.925813	1.24346	1.25816	0.376937	0.528178	0.0535158	0.0837639	0.855277	0.483969	0.660804	0.571577	0.996345	0.99243	0.627691	1.0766	1.87198	0.547435	0.56962	1.01005	0.648995	1.12468	0.333716	0.823237	0.502111	0.773942	0.710562	1.25174	0.740127	1.16034	0.623332	0.972181	0.604289
P68371	Tubulin beta-4B chain OS=Homo sapiens OX=9606 GN=TUBB4B PE=1 SV=1	0.432902	Down	1.26709e-06	TUBB4B	1.57034	1.76171	1.58816	1.7861	1.77109	1.79548	1.833	1.91368	1.61537	1.46977	1.07921	1.45345	1.12817	3.00481	2.28788	0.0797268	0.20227	0.0339577	0.0206699	0.0147642	0.066439	0.152072	0.714892	0.765355	0.483221	0.574208	0.547447	0.683544	0.605556	0.656783	0.574972	1.18008	1.10571	0.371875	1.36247	0.763097	0.593209	0.824773	1.57078	0.363779	0.985002	0.332065	1.03922	0.335796
P68871	Hemoglobin subunit beta OS=Homo sapiens OX=9606 GN=HBB PE=1 SV=2	0.187663	Down	0.00132291	HBB	3.79841	7.57425	3.23487	1.00767	0.731724	0.990922	1.03679	1.1744	0.807445	2.67933	1.6138	1.98382	4.78327	1.49174	1.01904	0.303025	0.277773	0.11153	0.0820693	0.132574	0.27146	0.266199	0.588782	0.693123	0.514252	0.479117	0.627111	0.615399	0.751681	0.413105	0.590911	0.401394	0.517393	0.616821	0.909742	0.364639	0.31711	0.455985	0.435608	0.256015	0.243278	0.272573	0.573998	0.379565
P69905	Hemoglobin subunit alpha OS=Homo sapiens OX=9606 GN=HBA1 PE=1 SV=2	0.36854	Down	0.00927271	HBA1	3.08669	5.71621	2.97803	0.790386	0.709094	0.763825	0.837069	0.612509	0.70024	3.02498	2.04954	1.72816	2.99819	0.559607	0.435563	0.387382	0.581073	0.302835	0.356638	0.350489	0.565701	0.67177	0.642416	0.959013	0.6501	0.666237	0.710039	0.756145	0.97054	0.552508	0.815315	0.259192	0.960658	0.615068	0.535568	0.486446	0.73001	0.694533	0.903774	0.557121	0.632951	0.420936	0.817965	0.512242
P78318	Immunoglobulin-binding protein 1 OS=Homo sapiens OX=9606 GN=IGBP1 PE=1 SV=1	1.57886	Up	0.00202612	IGBP1	0.690425	0.587433	0.846819	0.549288	0.642108	0.461555	0.532759	0.521315	0.55946	0.919052	0.679126	0.491011	0.495794	0.4392	0.569924	1.88259	1.07132	1.86155	2.02229	1.91036	1.03176	1.26404	1.21369	1.03193	1.48458	1.21956	1.44002	0.955711	1.37083	1.49865	1.4963	1.32339	0.791178	1.46464	1.04956	1.15279	1.34831	1.22161	0.83486	0.89728	0.361141	1.99854	0.791174	1.16591
P78324	Tyrosine-protein phosphatase non-receptor type substrate 1 OS=Homo sapiens OX=9606 GN=SIRPA PE=1 SV=2	1.71222	Up	0.00290332	SIRPA	0.817223	0.854768	0.796351	0.597628	0.76679	0.564514	0.555264	0.572795	0.550656	0.952173	0.906748	0.70059	0.618476	0.409976	0.462695	1.78816	0.80754	1.64945	1.89665	1.79966	0.807137	0.447512	0.991862	1.17648	1.08236	0.911017	1.02927	1.12781	1.29352	1.42384	1.18493	1.05281	1.11817	0.935342	0.665879	0.963539	0.970932	1.54142	0.834369	0.945719	0.48455	1.47058	0.706497	1.22871
P78527	DNA-dependent protein kinase catalytic subunit OS=Homo sapiens OX=9606 GN=PRKDC PE=1 SV=3	2.25286	Up	8.56021e-08	PRKDC	0.524651	0.0667387	0.342592	0.704464	0.836458	0.539842	0.536875	0.627343	0.790482	0.59828	0.71307	0.44852	0.52378	0.459163	0.570152	1.28233	0.520858	1.4669	2.63038	1.80996	0.894831	0.654213	1.14674	1.27765	1.07344	1.00851	1.31011	0.883882	0.854559	1.27032	1.46825	0.959376	0.828917	1.51834	0.798406	0.902108	1.16589	1.54244	1.27577	1.31631	0.652498	1.20976	0.873898	0.917457
P78559	Microtubule-associated protein 1A OS=Homo sapiens OX=9606 GN=MAP1A PE=1 SV=6	2.08489	Up	0.000329506	MAP1A	0.469339	0.7106	0.299269	0.733012	0.361233	0.725102	0.593265	0.619633	0.456155	0.39245	0.67593	0.669612	0.878077	0.351389	0.344282	2.34986	1.59637	1.28889	0.644443	1.19556	0.973542	1.20735	1.19962	1.02087	1.24629	1.29495	1.18175	0.499511	1.46775	1.27708	1.13408	1.13406	1.13486	1.5737	1.09899	1.43458	1.30905	1.28087	1.20703	1.24187	0.845985	2.76155	1.25932	0.745318
P80723	Brain acid soluble protein 1 OS=Homo sapiens OX=9606 GN=BASP1 PE=1 SV=2	2.55757	Up	0.000297988	BASP1	0.57	0.711754	0.529712	0.228298	0.392435	0.241728	0.202932	0.241728	0.425262	0.265779	1.17429	0.407136	0.40051	0.0456463	0.0692057	1.95971	0.754352	1.71118	2.17022	2.22651	1.83398	0.833296	0.999421	1.17205	2.03518	1.28562	1.69902	1.03576	1.7187	1.22202	1.20082	1.39039	1.09929	1.47777	0.590479	1.32181	1.56558	1.81207	0.56327	0.927925	0.547381	1.56031	0.570335	1.26795
P84077	ADP-ribosylation factor 1 OS=Homo sapiens OX=9606 GN=ARF1 PE=1 SV=2	0.534884	Down	6.33214e-08	ARF1	1.59725	1.09979	1.20952	1.34364	1.24244	1.88866	1.29121	1.78136	1.4924	1.32267	1.23251	1.63038	1.17378	1.42193	1.84959	0.432362	0.697848	0.182047	0.730086	0.631477	0.352717	0.652336	0.739142	0.890966	0.88231	1.10405	0.868992	1.18396	0.731152	0.627938	0.994846	0.97477	0.920183	0.50688	1.00829	0.732196	0.824632	0.637326	0.966303	0.585303	0.98977	0.646042	0.738121	0.844825
P84095	Rho-related GTP-binding protein RhoG OS=Homo sapiens OX=9606 GN=RHOG PE=1 SV=1	1.99023	Up	4.61422e-06	RHOG	0.590906	0.61264	0.487667	0.508043	0.744406	0.433331	0.501251	0.421105	0.457782	0.558549	0.668207	0.257185	0.518314	0.548293	0.620873	1.73389	0.832745	1.87135	1.72658	1.75248	2.19874	0.867277	1.18104	1.51246	1.29955	1.58075	1.50241	1.21318	1.33369	1.19109	1.0063	0.728307	0.774683	1.79823	1.52502	1.07238	0.769915	1.03431	0.772631	1.32241	0.536511	1.46213	0.961108	1.19737
Q00013	55 kDa erythrocyte membrane protein OS=Homo sapiens OX=9606 GN=MPP1 PE=1 SV=2	0.455553	Down	3.03888e-05	MPP1	2.06164	1.93493	1.54308	1.61524	1.31569	1.80488	1.69076	1.49861	1.36771	1.72835	0.963468	1.65148	0.629073	2.25877	2.65722	0.213599	0.389301	0.182593	0.258386	0.211876	0.344514	0.40825	0.729293	0.884493	0.563316	0.670375	0.796115	0.745101	0.777434	0.763063	1.1058	0.482407	0.917623	0.613496	0.896959	0.643251	0.535481	0.609012	1.4494	0.228619	0.814592	0.102101	0.823392	0.288548
Q00325	Phosphate carrier protein, mitochondrial OS=Homo sapiens OX=9606 GN=SLC25A3 PE=1 SV=2	2.20893	Up	1.04726e-08	SLC25A3	0.115869	0.254911	0.428714	0.504029	0.669142	0.231737	0.414231	0.683625	0.715489	0.671962	0.414279	0.499005	0.497252	0.327801	0.2682	1.66668	0.3426	3.43079	2.88694	1.53012	1.11724	0.642075	1.32888	1.24062	1.54767	1.37985	1.3438	0.994487	1.51659	1.27294	1.56259	1.68123	0.632454	1.59637	1.08576	1.45603	1.49881	1.17279	1.06161	1.16387	0.856036	0.923507	1.07214	1.38948
Q00577	Transcriptional activator protein Pur-alpha OS=Homo sapiens OX=9606 GN=PURA PE=1 SV=2	0.659017	Down	3.03215e-05	PURA	1.66922	1.44933	1.72121	1.19911	1.16553	1.17311	1.47749	0.987882	1.51215	1.33282	1.18482	1.64575	1.11449	1.40143	1.55738	0.683804	0.658111	1.02855	0.681802	0.648241	0.858559	0.249172	0.802405	1.06912	1.0181	0.824994	0.942113	0.62071	0.914369	0.663924	0.62071	1.03795	1.25059	0.192804	0.627874	1.1579	0.728171	0.794513	1.42024	0.171227	0.782247	0.936844	0.711941	1.00904
Q00653	Nuclear factor NF-kappa-B p100 subunit OS=Homo sapiens OX=9606 GN=NFKB2 PE=1 SV=4	3.01257	Up	1.49573e-06	NFKB2	0.366619	0.5535	0.579168	0.227351	0.201164	0.412363	0.410632	0.444202	0.625774	0.409865	0.601201	0.590517	0.338965	0.255437	0.351196	2.39399	0.856936	1.77	1.43041	1.39392	0.466824	0.81016	0.927834	1.14637	1.63838	1.25126	1.04896	0.786723	1.00276	0.93158	0.944068	0.70634	1.22899	2.50947	0.840598	1.3031	1.86585	1.91685	0.864215	2.05376	0.422566	2.02105	0.821824	0.894204
Q00765	Receptor expression-enhancing protein 5 OS=Homo sapiens OX=9606 GN=REEP5 PE=1 SV=3	1.50455	Up	0.0204239	REEP5	0.695766	0.581362	1.0088	0.82854	1.04049	0.817869	0.839806	0.479799	0.885927	0.811474	0.979793	0.924868	0.62278	0.636068	0.810588	1.29047	0.73018	1.2909	1.26283	1.2363	0.468208	0.440135	0.93826	0.762146	1.00607	0.822875	0.998989	1.19636	0.932187	0.710527	1.09109	1.67632	0.849666	1.0392	1.20889	1.05794	1.26485	1.22191	0.502229	1.6879	0.681876	2.90012	1.02535	1.49575
Q00839	Heterogeneous nuclear ribonucleoprotein U OS=Homo sapiens OX=9606 GN=HNRNPU PE=1 SV=6	1.67486	Up	0.00173162	HNRNPU	0.203746	0.21648	0.478591	0.575158	0.875472	0.776782	1.11742	0.956121	0.917919	0.645001	0.721653	0.600131	0.599196	0.570218	0.942262	1.83785	0.84007	0.868931	1.22351	0.991591	1.33071	0.584441	0.92806	1.19103	0.996201	0.939577	1.09985	0.835926	0.78794	0.923262	1.08642	2.2858	0.857475	1.26614	1.41926	1.09445	1.6084	1.75711	0.842767	1.62049	0.619763	2.10552	0.820602	1.522
Q01518	Adenylyl cyclase-associated protein 1 OS=Homo sapiens OX=9606 GN=CAP1 PE=1 SV=5	0.428306	Down	9.82596e-10	CAP1	2.12937	1.73299	1.49159	1.63436	1.73205	1.72829	1.72735	1.45308	1.65784	1.60819	0.94206	1.65777	1.45297	2.44354	2.08676	0.148418	0.0872145	0.345798	0.149948	0.182079	0.243283	0.125466	0.599778	0.85896	0.736465	0.718539	0.7402	0.805929	0.727502	0.659532	0.68194	0.846762	0.846762	0.56896	0.931384	0.749681	0.752771	0.58281	1.02184	0.486591	0.867176	0.55958	0.796072	0.392749
Q01844	RNA-binding protein EWS OS=Homo sapiens OX=9606 GN=EWSR1 PE=1 SV=1	2.48202	Up	0.000108514	EWSR1	0.525137	0.621584	0.199554	0.293938	0.482705	0.39776	0.314163	0.423378	0.728103	0.41687	0.625305	0.591356	0.532141	0.299231	0.192645	2.32043	0.813054	0.854151	1.74662	2.22765	0.740197	0.952978	1.06629	1.14892	1.44402	0.904971	1.17548	0.83218	1.04957	1.47058	1.10662	2.69753	0.451076	1.80911	1.27783	1.43552	1.87596	2.02097	1.01894	1.42169	0.368945	2.56909	0.796629	1.35505
Q02108	Guanylate cyclase soluble subunit alpha-1 OS=Homo sapiens OX=9606 GN=GUCY1A1 PE=1 SV=2	0.274075	Down	1.71318e-07	GUCY1A1	1.66094	1.59297	1.40382	1.84812	1.27181	2.12889	2.33084	2.11903	1.93087	1.44129	0.398434	1.61106	1.52791	3.5016	2.3779	0.14957	1.5382	0.554255	0.505271	0.501558	0.476537	0.329381	1.01754	0.891298	0.47759	1.13161	0.742242	0.441086	0.696612	0.993205	0.783308	0.841058	0.695834	0.846647	1.19968	0.601867	0.743817	0.63269	0.654748	0.351401	0.387442	0.355906	0.887192	0.847388
Q02218	2-oxoglutarate dehydrogenase, mitochondrial OS=Homo sapiens OX=9606 GN=OGDH PE=1 SV=3	1.85912	Up	6.37773e-07	OGDH	0.202736	0.12295	0.619981	0.850185	1.10524	0.621289	0.780862	0.648756	0.961363	0.801528	0.824657	0.634842	0.582204	0.564658	0.534352	1.51352	1.23644	1.37185	1.14477	1.01665	0.848945	1.23436	1.24435	1.07901	1.29727	1.03366	1.05066	0.992083	1.06767	1.05539	1.04121	0.966107	0.832297	1.33899	0.948294	1.03855	1.08424	1.1121	1.51453	1.05789	1.03125	0.91138	1.16517	0.903769
Q02252	Methylmalonate-semialdehyde dehydrogenase [acylating], mitochondrial OS=Homo sapiens OX=9606 GN=ALDH6A1 PE=1 SV=2	1.5881	Up	0.000211039	ALDH6A1	1.01422	0.949232	0.888544	0.596166	0.466379	1.07681	0.860019	0.60615	0.422165	0.860346	0.764667	0.471454	1.17053	0.587968	0.731487	1.06722	0.922905	0.883642	1.09436	1.08248	0.87164	0.849862	0.96578	0.996359	0.767231	1.09354	1.02904	1.29261	1.08843	1.00418	0.871816	1.09304	0.97112	1.07319	1.01454	0.876301	1.42005	0.872231	1.16473	0.934411	1.77844	1.30679	1.69775	1.18826
Q02818	Nucleobindin-1 OS=Homo sapiens OX=9606 GN=NUCB1 PE=1 SV=4	1.83013	Up	5.46226e-06	NUCB1	0.614933	0.722439	0.569781	0.435398	0.438624	0.399921	0.337568	0.679436	0.545054	0.703204	0.6541	0.460464	0.49845	0.492891	0.352992	1.54806	0.79218	2.46978	2.85839	2.37512	0.75161	0.817803	1.47715	1.5367	1.50692	1.17775	1.11985	1.26376	1.3961	1.31504	1.61113	0.721085	0.958216	1.65618	1.04563	1.0591	0.997766	1.34481	0.57682	0.812872	0.6487	1.37549	0.751139	1.37017
Q02878	60S ribosomal protein L6 OS=Homo sapiens OX=9606 GN=RPL6 PE=1 SV=3	3.2889	Up	5.95967e-07	RPL6	0.738253	0.581249	0.443175	0.229382	0.403089	0.226041	0.254992	0.240517	0.335165	0.507053	0.685747	0.491633	0.124269	0.233118	0.259423	1.50065	0.324721	2.02635	1.52351	2.50556	1.33593	0.59506	1.10559	1.20126	1.18896	1.16299	1.27642	1.13976	1.0277	1.00173	1.12746	2.064	0.696996	1.57752	1.08595	1.20169	1.62218	1.87486	0.402898	1.71782	0.526574	1.98793	0.861462	1.76789
Q02978	Mitochondrial 2-oxoglutarate/malate carrier protein OS=Homo sapiens OX=9606 GN=SLC25A11 PE=1 SV=3	1.81885	Up	6.63295e-08	SLC25A11	0.404524	0.261414	0.780425	0.690743	1.10099	0.686927	0.828129	0.864383	0.751803	0.902281	0.843203	0.842532	0.607563	0.542443	0.508204	0.779056	0.809642	0.881611	0.43001	0.766016	0.487585	0.744871	1.08586	0.80462	0.985711	0.958273	1.01384	0.819711	1.18944	1.09752	0.959645	1.45861	1.1385	0.63188	0.909554	1.20064	1.08328	1.11185	1.47732	1.16768	1.22111	1.32905	1.25133	1.12843
Q03001	Dystonin OS=Homo sapiens OX=9606 GN=DST PE=1 SV=4	2.16487	Up	6.61843e-05	DST	0.36086	0.8563	0.788376	0.687529	0.594358	0.302233	0.314363	0.614147	0.450822	0.60163	1.15299	0.385763	0.66659	0.286824	0.218865	1.36471	1.14056	1.06749	0.917648	0.834676	1.1418	3.34366	1.19501	1.04362	1.41236	0.87617	0.951439	1.50877	1.1375	0.987805	2.31644	0.95794	0.792218	0.875564	0.518223	1.40961	1.19154	0.381589	0.662997	1.70573	0.797741	1.4119	1.69057	1.57404
Q03252	Lamin-B2 OS=Homo sapiens OX=9606 GN=LMNB2 PE=1 SV=4	1.98412	Up	0.000149044	LMNB2	0.454595	0.417663	0.816962	0.606705	0.868893	0.505376	0.601639	0.652303	0.998087	0.736212	1.1651	0.68228	0.622356	0.362113	0.380091	1.06823	0.758207	1.27601	1.17593	1.28906	1.90041	0.763646	0.952446	1.15372	0.971707	0.801249	1.11135	1.22691	0.978448	0.795471	1.12676	1.58054	0.669497	1.01357	0.798366	0.923717	1.34454	1.28485	0.587764	1.87292	0.587764	1.65619	0.74501	1.74474
Q03518	Antigen peptide transporter 1 OS=Homo sapiens OX=9606 GN=TAP1 PE=1 SV=2	1.51397	Up	1.03494e-07	TAP1	0.528654	0.669136	0.713498	0.926685	0.714731	0.713498	0.858909	0.931614	0.571784	0.550204	0.988712	0.975474	0.662727	0.512972	0.728917	0.850417	0.910236	1.66893	1.3489	1.07075	0.850417	0.890296	1.03333	0.91928	1.11395	0.891751	1.05201	0.937961	1.12575	0.884868	1.07167	1.89205	0.937234	1.14817	0.811884	1.43901	1.51187	1.5405	1.06502	1.07135	1.04154	1.09122	0.95716	1.06773
Q04206	Transcription factor p65 OS=Homo sapiens OX=9606 GN=RELA PE=1 SV=2	1.64434	Up	2.708e-05	RELA	0.515522	0.29378	0.728259	0.789042	0.848698	0.911731	0.592063	1.06481	0.862205	0.622817	0.780331	0.8265	0.793005	0.581175	0.800247	1.24989	0.934552	1.20239	1.47595	1.07543	0.49881	0.543858	1.35592	0.95704	0.981646	0.896173	1.01402	0.698031	0.343188	0.94668	1.06592	1.34355	1.62272	1.1373	1.33285	1.5563	1.24158	1.34071	1.23898	1.35015	0.687725	1.28268	1.56945	1.7266
Q04759	Protein kinase C theta type OS=Homo sapiens OX=9606 GN=PRKCQ PE=1 SV=3	1.68364	Up	3.35482e-05	PRKCQ	0.440365	0.404708	0.3744	0.971657	0.957394	0.964525	0.909257	0.996617	0.839725	0.839848	0.721321	0.753832	0.98479	0.703034	0.569607	0.703009	1.14763	0.918334	1.02076	0.746074	0.590108	1.35015	1.17129	0.921753	1.06689	1.08132	0.969283	0.755396	1.04313	1.01172	0.956552	0.881084	1.35526	0.614293	0.722972	1.19186	0.951739	0.934276	1.76931	0.814269	1.13329	1.7997	1.4229	1.54245
Q04760	Lactoylglutathione lyase OS=Homo sapiens OX=9606 GN=GLO1 PE=1 SV=4	0.582844	Down	3.9956e-05	GLO1	1.47516	1.6557	1.84559	1.47048	1.49387	1.16367	1.45832	1.24598	1.85775	1.34205	1.12634	1.21146	1.73615	2.03348	1.66153	0.160806	0.242766	0.546222	0.638211	0.691985	0.692264	0.131757	0.750946	0.412345	0.473626	0.885971	0.894281	0.528675	0.757178	1.13629	0.419616	0.546623	1.67382	0.48551	1.2956	0.682562	0.929272	0.700505	1.54272	1.03871	0.837536	0.33565	1.39172	0.504004
Q04941	Proteolipid protein 2 OS=Homo sapiens OX=9606 GN=PLP2 PE=1 SV=1	1.89196	Up	0.000149371	PLP2	0.790378	0.615352	0.554554	0.701944	0.60614	0.609825	0.654042	0.659569	0.620879	0.638075	0.90744	0.673412	0.615406	0.539397	0.501392	1.35056	0.877985	1.00872	0.44499	0.488169	1.46451	0.712463	1.02906	0.939717	1.08944	1.0274	0.909937	0.926481	0.832179	0.719677	0.976114	2.13909	1.25983	1.01758	1.33878	1.5898	1.37311	1.58697	0.267882	1.25914	0.919097	2.33968	1.18106	1.97349
Q05397	Focal adhesion kinase 1 OS=Homo sapiens OX=9606 GN=PTK2 PE=1 SV=2	0.501605	Down	7.10788e-05	PTK2	1.33774	2.04944	0.910385	1.30777	1.14419	1.66233	1.55185	2.18561	1.24439	0.821471	1.0007	1.2795	0.988255	2.55527	2.28394	0.35067	0.668909	0.872196	0.0638504	0.800663	0.334454	0.81992	0.828938	1.20988	0.466278	0.369771	0.482531	0.643036	1.15706	1.01281	0.633894	1.78535	0.999032	0.480467	1.83987	0.90142	0.930655	0.681181	0.553282	0.906668	0.48189	1.06492	1.01094	1.03398
Q06323	Proteasome activator complex subunit 1 OS=Homo sapiens OX=9606 GN=PSME1 PE=1 SV=1	1.88708	Up	5.04984e-06	PSME1	0.934739	0.830031	0.870387	0.449373	0.648973	0.457008	0.49191	0.540992	0.630431	0.607955	0.833663	0.795438	0.797259	0.416832	0.451416	1.02688	0.85283	1.45702	1.16238	0.983365	0.964717	0.914989	0.904875	0.944504	1.01551	0.902398	0.993215	0.917259	0.913131	0.881757	1.02954	2.0136	1.04219	1.25372	1.00832	1.45717	1.54236	1.73817	1.0983	1.04728	0.770062	1.97713	0.952165	1.51125
Q07021	Complement component 1 Q subcomponent-binding protein, mitochondrial OS=Homo sapiens OX=9606 GN=C1QBP PE=1 SV=1	0.521027	Down	0.000318217	C1QBP	1.69195	1.14009	1.41509	1.26127	1.73856	1.37687	1.29576	1.09068	1.66678	1.05984	0.383781	1.27426	0.91643	2.44882	2.36824	0.521059	0.578571	0.648405	0.620829	0.550265	0.641145	0.516865	1.11998	1.11896	0.678252	0.723739	0.874349	0.929943	0.703522	0.773268	0.658036	1.04443	0.946809	1.19601	1.22304	0.9356	1.04198	1.04903	1.02753	1.02182	0.782064	0.165546	1.0223	0.399595
Q07065	Cytoskeleton-associated protein 4 OS=Homo sapiens OX=9606 GN=CKAP4 PE=1 SV=2	1.64965	Up	0.00365854	CKAP4	1.81959	1.10261	0.778755	0.319177	0.532586	0.238681	0.336962	0.453026	0.694515	0.774843	0.733616	0.787528	0.752644	0.663849	0.471459	1.58169	0.606422	1.30409	2.59926	0.350401	1.23129	0.502278	0.759677	1.01321	1.23379	0.932663	1.13677	0.597673	1.19626	0.902459	1.36193	0.625759	1.22844	2.07432	0.894408	1.17039	1.34386	1.82937	0.719444	1.70602	0.451249	1.51339	0.857869	1.89014
Q07666	KH domain-containing, RNA-binding, signal transduction-associated protein 1 OS=Homo sapiens OX=9606 GN=KHDRBS1 PE=1 SV=1	2.65812	Up	5.37058e-08	KHDRBS1	0.173545	0.321223	0.45983	0.567504	0.767651	0.572571	0.383825	0.40916	0.666311	0.572704	0.520868	0.499131	0.608655	0.230754	0.448967	2.04378	0.569899	1.64896	1.09156	1.12551	1.65521	0.650293	0.979209	0.931865	1.33256	0.951495	1.24018	0.988447	0.936484	1.22286	0.987292	1.26088	1.05877	1.87488	1.06202	1.13222	1.59303	1.80544	1.00105	1.47505	0.836141	1.88525	1.17879	1.59521
Q07812	Apoptosis regulator BAX OS=Homo sapiens OX=9606 GN=BAX PE=1 SV=1	1.86686	Up	6.23398e-07	BAX	0.692118	0.429272	0.865148	0.832127	0.738347	0.538901	0.574564	0.660418	0.840052	0.971189	0.870368	0.685267	0.780574	0.44503	0.361537	1.02837	0.817298	1.55683	0.426899	0.95854	1.91549	0.67923	1.1822	0.875014	1.22301	1.18292	1.00319	0.860693	0.985286	1.20511	1.07909	1.58066	0.910267	0.338339	0.542906	1.14551	0.741598	1.34234	1.11333	1.5953	1.23001	1.27472	1.09498	1.52552
Q07955	Serine/arginine-rich splicing factor 1 OS=Homo sapiens OX=9606 GN=SRSF1 PE=1 SV=2	2.54104	Up	1.21557e-05	SRSF1	0.261523	0.172273	0.555217	0.709848	1.17166	0.536537	0.845798	0.396435	0.817778	1.0459	0.34477	0.546611	0.466454	0.554337	0.686644	1.18403	0.432578	0.929424	0.294153	0.781112	3.05771	0.511678	0.676071	1.18971	0.810282	0.652866	1.0718	0.901219	0.900592	0.895575	1.29883	0.849206	1.15186	0.777994	0.489788	0.785469	1.05263	1.37753	1.07063	2.47772	0.899064	1.11297	1.09128	1.19318
Q07960	Rho GTPase-activating protein 1 OS=Homo sapiens OX=9606 GN=ARHGAP1 PE=1 SV=1	0.448964	Down	6.62405e-05	ARHGAP1	1.84779	1.18422	1.11776	1.95081	0.519552	1.83117	1.7215	2.30087	1.05129	0.993043	1.16368	1.0723	0.928705	2.44205	2.41687	0.911693	0.392785	0.80667	0.821564	0.840433	0.75584	0.608464	1.11543	0.923552	1.01949	1.07382	0.487783	0.84264	1.22755	0.928175	0.910837	0.229093	0.864151	1.02997	0.965606	0.768721	0.568217	0.528405	0.964995	0.353076	0.792036	0.276735	0.931549	0.341148
Q08211	ATP-dependent RNA helicase A OS=Homo sapiens OX=9606 GN=DHX9 PE=1 SV=4	1.70759	Up	0.00025332	DHX9	0.173766	0.158806	0.722682	0.995414	1.29576	0.875734	0.842362	0.963192	1.16573	0.923432	0.887027	0.737858	0.852399	0.718323	0.676591	0.935355	0.823252	0.602551	0.246976	0.253982	1.19459	0.937106	0.860064	0.927465	0.783536	0.829874	0.950634	0.732283	0.869191	0.874106	0.960463	1.02305	0.776399	1.34118	1.0143	0.946423	0.947983	1.2788	1.80055	1.04127	1.16417	0.770714	1.17499	0.823111
Q08257	Quinone oxidoreductase OS=Homo sapiens OX=9606 GN=CRYZ PE=1 SV=1	0.555043	Down	0.000179005	CRYZ	2.42308	2.25048	1.58741	0.961121	1.15259	1.30445	1.01111	1.06204	0.987531	1.38009	1.48885	1.25078	1.3958	1.44534	1.53235	0.630621	0.434543	0.86155	1.03219	0.932741	0.689711	0.786988	0.696054	1.05579	0.651354	0.791842	0.686476	0.988738	1.16541	0.630068	0.927008	0.897085	0.848365	1.07539	1.16182	1.03723	0.702388	0.859685	1.46901	0.484969	0.312974	0.770336	0.697567	0.563918
Q08378	Golgin subfamily A member 3 OS=Homo sapiens OX=9606 GN=GOLGA3 PE=1 SV=2	1.80749	Up	1.37513e-05	GOLGA3	0.30485	0.373763	0.192722	0.935576	0.830455	0.395955	0.474212	0.638901	1.12246	0.341587	0.797327	0.54985	0.564664	0.69973	0.559436	1.04773	0.724914	2.76697	1.63186	1.76374	2.11649	0.728959	1.26607	1.13711	1.60733	1.44842	1.49661	1.15665	1.26737	1.11758	1.31426	0.458713	0.706689	1.74091	1.01925	1.04236	0.839236	0.974244	1.04211	1.32139	0.892992	0.611993	0.842818	1.04642
Q08380	Galectin-3-binding protein OS=Homo sapiens OX=9606 GN=LGALS3BP PE=1 SV=1	2.49834	Up	5.6667e-08	LGALS3BP	0.567915	0.433779	0.68907	0.42837	0.625247	0.435942	0.368874	0.434861	0.454332	0.566603	0.691589	0.494389	0.851756	0.277747	0.0768432	1.19554	0.727052	0.886628	1.542	1.03852	1.22967	0.424967	1.09163	0.534406	0.876666	1.11805	1.15047	0.695328	0.897081	0.733757	0.804611	2.5887	1.75799	1.46033	1.10857	2.39414	2.1892	2.05079	1.31003	0.694724	1.09434	0.937166	1.60688	0.93633
Q08752	Peptidyl-prolyl cis-trans isomerase D OS=Homo sapiens OX=9606 GN=PPID PE=1 SV=3	1.62104	Up	0.000366921	PPID	0.722858	0.867189	0.792553	0.695884	0.855212	1.03847	1.08146	0.574666	0.383488	0.726404	0.850553	0.861119	0.933319	0.729926	0.573199	1.03847	0.957057	1.37011	0.666132	1.31073	1.17082	0.849751	0.597439	0.827371	1.25769	1.01401	1.41134	0.613794	0.967832	0.888943	1.19873	1.06742	0.817772	1.1484	0.821805	1.07029	0.886046	1.26665	0.998668	1.36454	1.19931	2.08722	0.85597	0.90334
Q08AM6	Protein VAC14 homolog OS=Homo sapiens OX=9606 GN=VAC14 PE=1 SV=1	2.06889	Up	8.66131e-07	VAC14	0.351257	0.219133	0.262637	0.583281	0.576835	0.343201	0.69607	0.391539	0.54461	0.541119	0.604571	0.29373	0.620255	0.337932	0.248102	1.13067	0.453468	2.62825	3.18893	3.14631	1.70267	0.675208	1.63178	1.44962	1.62602	1.18309	1.63753	1.10447	1.9961	1.42277	1.67588	0.292997	0.799421	1.97587	0.763388	1.03603	1.0375	1.25414	0.822051	1.01899	0.686654	1.24407	0.992237	1.04009
Q08J23	RNA cytosine C(5)-methyltransferase NSUN2 OS=Homo sapiens OX=9606 GN=NSUN2 PE=1 SV=2	2.36518	Up	7.13606e-10	NSUN2	0.512305	0.218934	0.542956	0.484573	0.951632	0.545875	0.325481	0.480195	0.728319	0.561454	0.926323	0.49873	0.401585	0.450496	0.354925	1.38935	1.09107	1.50709	1.73024	1.78406	1.05855	1.39608	1.25559	1.36098	1.26831	1.21925	1.31556	0.858565	1.38733	1.17837	1.32464	0.590043	0.754359	1.25051	0.413176	1.07369	1.16182	0.811191	1.37923	1.32605	0.958311	0.979403	1.04213	1.13989
Q09028	Histone-binding protein RBBP4 OS=Homo sapiens OX=9606 GN=RBBP4 PE=1 SV=3	3.23894	Up	2.05075e-10	RBBP4	0.264992	0.210716	0.648112	0.413451	0.525194	0.292129	0.138881	0.469322	0.625763	0.645102	0.656673	0.384024	0.265418	0.218409	0.222748	1.89058	0.854035	2.27628	2.23065	0.941849	1.45238	0.928074	1.31073	1.19158	1.30248	1.14085	1.30837	1.05354	1.37798	1.45349	1.15972	0.490122	0.842976	1.81311	0.817814	1.24376	0.989409	1.14397	1.17896	1.48903	0.966489	1.00104	1.01015	1.052
Q09161	Nuclear cap-binding protein subunit 1 OS=Homo sapiens OX=9606 GN=NCBP1 PE=1 SV=1	2.11128	Up	1.28131e-06	NCBP1	0.548813	0.419476	0.593468	0.68344	0.376881	0.515039	0.247225	0.464783	0.464783	0.28896	0.715059	0.500414	0.439758	0.392581	0.539167	1.40786	0.696968	1.64536	1.67824	1.59447	2.87704	0.747682	0.917885	0.989614	1.50995	0.937337	1.38473	0.483865	1.70204	1.78593	2.04488	1.57161	0.925124	1.41609	1.14549	1.53489	1.24662	1.2901	1.3979	0.884876	0.513022	0.695506	1.40152	1.33363
Q09666	Neuroblast differentiation-associated protein AHNAK OS=Homo sapiens OX=9606 GN=AHNAK PE=1 SV=2	3.02489	Up	7.27143e-08	AHNAK	0.342	0.302539	0.399399	0.25949	0.463972	0.231986	0.239161	0.30493	0.501042	0.409189	0.583822	0.318448	0.386932	0.172065	0.159224	1.85391	0.775904	2.52976	2.84154	2.75568	1.36525	0.682305	1.42556	1.65839	1.71111	1.08729	1.64082	1.24325	1.45851	1.44094	1.47608	1.31874	0.701794	1.54358	0.677268	0.965106	1.26988	1.83991	0.613795	1.28391	0.461237	1.66174	0.609966	1.20763
Q0VD83	Apolipoprotein B receptor OS=Homo sapiens OX=9606 GN=APOBR PE=1 SV=3	2.06211	Up	7.34064e-05	APOBR	0.811724	0.748994	0.743976	0.345014	0.538222	0.362578	0.32745	0.262211	0.644863	0.902867	0.893951	0.549501	0.494388	0.133728	0.215586	2.28984	0.873163	1.93273	2.10442	1.11745	1.24597	0.833919	1.1348	1.10317	1.33052	1.09526	1.38588	1.06066	1.34041	1.36512	1.42641	1.03579	1.03295	1.44187	0.745587	1.22765	1.41404	1.29353	0.677295	1.24387	0.65934	1.89722	0.772074	1.24088
Q10567	AP-1 complex subunit beta-1 OS=Homo sapiens OX=9606 GN=AP1B1 PE=1 SV=2	0.622555	Down	9.67561e-05	AP1B1	0.894735	1.04077	0.989173	1.45163	1.23452	1.14982	1.54412	1.60157	1.28125	1.08639	0.60298	1.15648	1.11422	2.02952	1.4688	0.831205	1.18402	1.06869	1.32839	1.1601	0.961909	1.11311	1.00881	1.15276	1.21808	1.11889	1.16969	1.0064	0.95922	1.04873	0.96043	0.69927	0.437881	1.10587	0.658753	0.712288	0.681437	0.938223	0.931679	0.831161	0.553387	0.618237	0.749004	0.614995
Q10588	ADP-ribosyl cyclase/cyclic ADP-ribose hydrolase 2 OS=Homo sapiens OX=9606 GN=BST1 PE=1 SV=2	1.9603	Up	0.0068846	BST1	1.60647	1.10729	0.640637	0.266661	0.427633	0.383732	0.287799	0.36422	0.476413	1.20085	1.04064	0.406841	0.791196	0.15318	0.114534	1.44676	0.5526	1.45601	0.746056	1.30421	0.603509	0.585923	0.512619	0.250567	0.938583	1.03672	1.23718	0.854017	1.41048	0.895778	1.36872	2.0567	1.84232	0.714789	1.35864	1.37336	1.30396	2.11578	0.808811	0.716719	0.609411	2.52814	1.24394	1.03304
Q12768	WASH complex subunit 5 OS=Homo sapiens OX=9606 GN=WASHC5 PE=1 SV=1	1.50436	Up	1.5975e-05	WASHC5	0.620604	0.54891	0.765113	0.787517	0.921944	0.981316	0.816643	0.828966	0.853611	0.889613	0.757852	0.726047	0.91233	0.68243	0.781478	0.203045	1.06247	0.999568	0.928206	1.00818	1.18185	1.1108	1.07666	1.07489	1.15798	0.93434	0.833569	0.685065	1.0466	1.06163	0.989145	1.7983	0.735226	0.780814	0.878211	1.25652	0.932255	1.35213	1.34474	1.24627	0.583075	1.75212	1.29744	0.97694
Q12797	Aspartyl/asparaginyl beta-hydroxylase OS=Homo sapiens OX=9606 GN=ASPH PE=1 SV=3	1.65117	Up	0.00974546	ASPH	1.01091	0.370307	0.778455	0.752777	0.629792	0.667633	0.627089	0.679797	0.689257	1.07897	0.727334	0.697837	0.907421	0.228214	0.497568	1.4239	0.626354	0.810636	1.59207	1.78038	1.92941	0.620312	1.04816	0.943829	1.5592	1.31189	1.16892	0.727434	1.06748	1.11096	1.13414	1.15608	0.955342	1.13396	0.865434	1.02267	1.12791	1.31115	0.709812	0.514809	1.68775	0.972091	1.00741	2.83047
Q12802	A-kinase anchor protein 13 OS=Homo sapiens OX=9606 GN=AKAP13 PE=1 SV=2	2.43293	Up	2.58882e-05	AKAP13	0.53521	0.372641	0.397976	0.677721	0.49404	0.395865	0.589047	0.393754	0.669276	0.169973	0.579797	0.647786	0.80926	0.212466	0.597738	3.1574	0.476164	1.52199	1.34538	1.18002	0.792164	0.629402	0.941003	1.14424	1.21825	0.654355	1.53309	0.735415	1.22295	1.20768	1.45673	0.816001	1.57732	1.50792	0.82785	1.08138	1.67295	1.61948	0.88439	1.48655	0.773841	1.63394	0.94307	1.46561
Q12805	EGF-containing fibulin-like extracellular matrix protein 1 OS=Homo sapiens OX=9606 GN=EFEMP1 PE=1 SV=2	2.49503	Up	1.23479e-06	EFEMP1	0.296572	0.237831	0.329525	0.594578	0.42695	0.538702	0.581683	0.696301	0.488557	0.327229	0.774266	0.428318	0.580325	0.39537	0.288291	1.33615	1.47921	1.75691	1.05658	1.43246	0.840587	1.55962	1.22829	0.822664	1.53018	1.50839	1.03844	0.877647	1.20028	1.30298	0.780131	2.20251	1.29784	0.859404	1.22995	1.18683	1.7556	1.64062	1.2292	1.20401	1.05199	2.28292	1.00989	1.07023
Q12841	Follistatin-related protein 1 OS=Homo sapiens OX=9606 GN=FSTL1 PE=1 SV=1	1.57731	Up	0.00386631	FSTL1	0.635481	0.448078	0.704524	0.646753	0.777795	0.673525	0.586164	0.827112	1.02438	0.767484	0.99788	0.651908	0.895902	0.467591	0.435109	1.92583	2.52892	1.17011	0.782541	0.888914	1.09519	1.36806	1.21691	0.911372	1.43111	1.30721	1.21691	1.40486	0.95757	0.995369	0.940771	1.8448	0.689646	0.542751	0.824357	0.786653	1.32308	1.16884	1.32245	0.620777	1.50059	1.66419	0.984708	1.65056
Q12874	Splicing factor 3A subunit 3 OS=Homo sapiens OX=9606 GN=SF3A3 PE=1 SV=1	2.18239	Up	3.30474e-05	SF3A3	0.671592	0.626069	0.456794	0.516418	0.769338	0.561617	0.619317	0.411596	0.84531	0.689252	1.00132	0.349557	0.27066	0.696923	0.644325	1.14547	0.618161	1.16685	1.57739	0.935259	2.17871	1.00295	1.46144	0.958237	1.01575	0.841782	1.04666	0.637627	1.09841	1.41687	1.56783	1.43013	0.445542	0.774472	0.963167	0.348849	0.824203	1.39731	1.31775	2.31656	0.832804	0.787107	0.983915	1.66281
Q12906	Interleukin enhancer-binding factor 3 OS=Homo sapiens OX=9606 GN=ILF3 PE=1 SV=3	1.51834	Up	0.00453927	ILF3	0.296764	0.205785	0.807977	0.903288	1.16106	0.706167	0.755989	0.813392	1.11557	0.86408	0.978238	0.611631	0.732287	0.792614	0.531813	2.29173	0.797495	0.889678	1.26377	0.519872	0.977574	0.810358	0.781968	0.995487	0.856887	0.785713	1.07228	1.21369	1.05168	0.90652	1.22399	1.09018	1.00111	1.75154	0.908524	1.25366	1.25366	1.70792	1.04853	1.24491	0.687779	0.913668	0.982423	0.877424
Q12931	Heat shock protein 75 kDa, mitochondrial OS=Homo sapiens OX=9606 GN=TRAP1 PE=1 SV=3	1.59342	Up	8.11643e-05	TRAP1	0.605995	0.851989	0.621426	0.653689	1.02963	0.598981	0.638259	0.995964	1.09276	0.925491	0.812878	1.00955	0.638406	0.676473	0.662991	0.609288	0.164712	0.817118	0.856516	0.894967	2.39342	0.362949	0.852628	0.720618	0.760221	1.1679	0.919409	1.04521	0.994732	0.906208	1.21294	1.195	1.22908	0.771105	0.759785	1.30819	1.18654	1.00573	1.29017	1.67767	1.26889	0.82668	1.43413	1.13517
Q12974	Protein tyrosine phosphatase type IVA 2 OS=Homo sapiens OX=9606 GN=PTP4A2 PE=1 SV=1	0.292087	Down	0.00185384	PTP4A2	1.83886	1.67092	0.391157	2.90072	1.1554	3.17071	2.58291	2.55527	1.38712	0.804905	0.498654	0.485497	1.10783	2.75773	6.1141	0.340648	0.551805	0.37881	0.483526	0.559097	0.496596	0.437051	0.453843	0.35367	1.21967	0.564237	0.488596	0.601035	0.427266	0.64601	0.995495	0.775558	0.584858	0.807207	1.91615	0.130038	0.335295	0.508679	0.605414	0.644687	0.27791	0.37497	0.134657	0.567359
Q13107	Ubiquitin carboxyl-terminal hydrolase 4 OS=Homo sapiens OX=9606 GN=USP4 PE=1 SV=3	1.66983	Up	5.48643e-05	USP4	0.50987	0.423036	0.539928	0.633441	0.755899	0.549947	0.41747	0.872791	0.699123	0.719698	0.589834	0.644293	0.550456	0.66105	0.435673	1.36205	0.315215	1.45584	3.81117	3.33953	0.505773	0.454164	1.27107	1.68916	1.68796	1.05843	1.58824	1.1221	1.43206	1.09447	1.48012	0.344199	0.751656	1.52691	0.72281	1.01488	0.828036	0.931294	0.806049	1.28087	0.574381	1.83132	0.967322	0.966875
Q13131	5'-AMP-activated protein kinase catalytic subunit alpha-1 OS=Homo sapiens OX=9606 GN=PRKAA1 PE=1 SV=4	0.659776	Down	0.00138868	PRKAA1	1.24522	1.65076	1.35216	0.910619	1.38287	1.35534	1.20922	1.32146	1.17957	1.26046	0.723396	1.58599	0.846154	1.79972	1.52242	0.458694	0.658003	0.533884	0.840213	0.776742	0.759747	0.65576	0.875424	1.08736	0.627281	0.634736	0.71248	0.568706	1.16723	1.11398	0.954234	1.19419	0.951377	0.965461	1.20288	1.08029	0.835106	1.02977	1.01321	0.276475	0.183784	0.886027	1.13563	1.57575
Q13136	Liprin-alpha-1 OS=Homo sapiens OX=9606 GN=PPFIA1 PE=1 SV=1	1.57105	Up	0.000894918	PPFIA1	0.2129	0.581218	0.676005	0.575998	0.357672	0.722796	0.647217	1.29124	0.779215	0.792078	0.8199	0.430771	0.765404	0.900367	0.187654	0.587012	0.802152	0.649694	4.20734	1.22993	1.2991	0.372706	1.2217	1.15276	1.39607	1.17367	1.28831	0.499623	1.29545	1.25263	1.2391	1.14699	1.30575	1.37798	0.856872	1.55917	1.45164	1.23994	0.748111	1.25675	0.47337	1.12959	0.896369	1.11938
Q13148	TAR DNA-binding protein 43 OS=Homo sapiens OX=9606 GN=TARDBP PE=1 SV=1	1.668	Up	0.00117958	TARDBP	0.389639	0.674859	0.785079	0.642953	0.773477	0.601378	0.572373	0.588809	0.808283	0.376311	1.0795	0.989707	0.504438	0.398506	0.542775	1.93581	0.639748	0.693578	1.74119	1.4473	1.62732	0.685297	0.826814	1.12885	1.26854	1.02597	1.28081	1.5347	0.92875	1.05617	1.02502	1.27009	1.03199	1.54476	0.955471	1.01251	1.63207	1.52907	0.731589	1.70094	0.73929	1.76063	0.57264	1.26007
Q13151	Heterogeneous nuclear ribonucleoprotein A0 OS=Homo sapiens OX=9606 GN=HNRNPA0 PE=1 SV=1	1.72488	Up	0.000428866	HNRNPA0	0.237263	0.113886	0.825675	0.938375	0.964474	0.739074	0.656032	0.709416	0.88855	0.741027	0.913125	0.643281	0.518802	0.63075	0.60151	1.21037	1.49122	1.48694	1.62105	1.54657	0.430543	1.53826	1.14382	1.19986	0.967505	0.751591	1.36198	1.0848	1.02429	1.12739	1.4464	1.03624	0.825773	1.2963	0.942065	0.96834	1.23187	1.06881	1.71274	0.49668	0.707659	1.55304	1.08811	1.08859
Q13155	Aminoacyl tRNA synthase complex-interacting multifunctional protein 2 OS=Homo sapiens OX=9606 GN=AIMP2 PE=1 SV=2	1.66145	Up	2.64291e-09	AIMP2	0.752476	0.525857	0.961567	0.585955	0.966575	0.617256	0.69989	0.767501	0.851387	0.872048	0.990026	0.572565	0.947125	0.598141	0.505738	1.19663	0.600483	0.733602	0.406592	0.355949	1.26174	1.0959	0.982059	0.913103	0.951749	0.95478	1.00782	0.838842	0.959327	0.959327	1.04723	1.26497	0.902623	1.33291	1.22844	1.11584	1.08538	1.23767	1.33915	1.35933	1.06941	1.32004	1.18038	1.37207
Q13177	Serine/threonine-protein kinase PAK 2 OS=Homo sapiens OX=9606 GN=PAK2 PE=1 SV=3	1.83133	Up	9.49293e-07	PAK2	0.59063	0.444995	0.592942	0.657668	0.629928	0.599877	0.724706	0.72933	0.680785	0.711096	0.794754	0.588223	0.789526	0.418292	0.46535	1.74868	1.07632	1.9437	1.45243	1.45057	0.846943	0.984385	1.28007	1.1027	1.19245	1.19993	1.24267	0.921051	1.13048	1.24588	1.08026	0.844075	1.00686	1.44612	0.825439	1.21291	1.14364	1.21409	0.798353	1.24964	0.764889	1.70379	1.05606	1.56611
Q13243	Serine/arginine-rich splicing factor 5 OS=Homo sapiens OX=9606 GN=SRSF5 PE=1 SV=1	3.31447	Up	9.98605e-05	SRSF5	0.497961	0.455388	0.663471	0.218712	0.57338	0.312108	0.280188	0.316185	0.479984	0.390349	0.826223	0.599568	0.303174	0.276664	0.135605	2.30803	0.740994	1.37993	1.01315	1.20026	1.66271	0.645313	0.751885	0.830807	1.27234	0.844671	1.00251	0.908793	0.626038	0.571646	2.61187	1.53057	0.658139	1.7761	0.592031	0.785388	1.37144	2.53756	0.454454	1.92302	0.789043	2.51286	0.498164	0.87269
Q13263	Transcription intermediary factor 1-beta OS=Homo sapiens OX=9606 GN=TRIM28 PE=1 SV=5	3.31352	Up	4.77385e-10	TRIM28	0.448191	0.0483838	0.249479	0.459646	0.665278	0.436966	0.396143	0.261575	0.616894	0.579936	0.473602	0.385367	0.478127	0.22021	0.25113	1.52974	0.719878	2.05396	1.57787	1.30164	1.86561	0.965767	1.26106	1.23295	1.16995	1.03328	1.27657	1.05848	1.0924	1.21938	1.26785	0.655447	1.03529	1.88331	0.840607	1.13757	1.20421	1.58301	1.01964	1.79045	0.821326	1.48643	0.804675	1.57623
Q13283	Ras GTPase-activating protein-binding protein 1 OS=Homo sapiens OX=9606 GN=G3BP1 PE=1 SV=1	1.58027	Up	2.68128e-09	G3BP1	0.815386	0.779317	0.819758	0.753084	0.883153	0.840525	0.698434	0.920315	0.885339	0.677325	1.24507	0.6197	0.849254	0.769902	0.768957	0.820083	0.511772	0.996083	1.11986	0.727531	1.10468	0.370723	0.898202	1.02018	0.681541	0.931468	0.948528	0.931468	0.781342	0.842757	0.968147	0.81514	1.57196	0.822083	1.05157	1.1178	1.02126	1.08828	1.41103	1.29826	1.17373	1.26983	1.43448	1.39632
Q13287	N-myc-interactor OS=Homo sapiens OX=9606 GN=NMI PE=1 SV=2	1.83832	Up	1.1383e-08	NMI	0.733882	0.584618	0.425785	0.637243	0.68317	0.591316	0.57505	0.693695	0.886016	0.749676	1.05498	0.607478	0.462144	0.502921	0.496647	0.527944	1.23674	1.37715	0.727889	0.678465	1.43556	0.995231	0.894452	0.914249	0.960141	0.797268	1.01233	0.971839	1.00513	0.575905	1.30118	0.992891	1.26089	2.38927	1.15414	1.8034	1.72262	1.51058	0.858914	1.5429	1.19934	1.39416	1.15681	1.07259
Q13303	Voltage-gated potassium channel subunit beta-2 OS=Homo sapiens OX=9606 GN=KCNAB2 PE=1 SV=2	0.634352	Down	0.000362956	KCNAB2	1.51659	1.36477	1.18736	1.17251	1.22615	0.97118	1.1197	1.09165	1.03059	1.26531	1.14973	0.741779	0.619664	1.85639	1.48745	1.1317	0.714096	1.18856	1.12814	1.16083	0.860573	0.591442	1.2525	1.64919	1.18877	0.866218	0.505944	0.846708	1.01579	0.937752	0.95466	0.839576	0.802033	1.45477	1.32077	0.67661	0.560563	1.57056	0.499536	0.627678	0.809122	0.823663	0.811617	0.78535
Q13325	Interferon-induced protein with tetratricopeptide repeats 5 OS=Homo sapiens OX=9606 GN=IFIT5 PE=1 SV=1	2.12573	Up	0.00876799	IFIT5	0.783757	0.643222	0.810784	0.866187	0.752677	0.608088	0.647276	0.645924	0.354042	0.14373	1.70271	1.34985	0.165784	0.523208	0.189359	1.31059	0.323225	1.14494	0.910002	1.03459	0.956514	1.19509	0.478173	0.267073	2.28611	1.00952	0.376621	0.331043	1.07116	1.48489	1.40653	0.328893	1.1615	1.15853	0.636234	1.00435	0.933336	0.957974	1.80653	1.75135	2.2124	1.66103	0.47878	1.00423
Q13404	Ubiquitin-conjugating enzyme E2 variant 1 OS=Homo sapiens OX=9606 GN=UBE2V1 PE=1 SV=2	1.61416	Up	0.000145322	UBE2V1	1.0549	0.415176	0.823335	0.673905	0.714571	0.694689	0.410498	0.844386	0.673638	0.662746	0.973775	0.757682	0.921334	0.384266	0.503594	1.0423	1.0288	1.55535	0.82358	2.29702	1.35103	1.018	1.56224	1.46931	0.962284	1.21638	0.649365	0.428204	1.29167	1.60577	1.15051	0.737209	0.964404	1.29345	0.83403	0.952342	1.23279	0.974252	1.00098	1.08894	0.987784	1.69674	1.10292	1.27277
Q13409	Cytoplasmic dynein 1 intermediate chain 2 OS=Homo sapiens OX=9606 GN=DYNC1I2 PE=1 SV=3	1.86996	Up	0.000287345	DYNC1I2	0.483888	0.439596	0.488317	0.599047	0.61012	0.576901	0.582437	0.59351	0.518214	0.509895	0.959644	0.561962	0.737912	0.229812	0.262129	2.33634	0.796045	2.03035	1.60723	1.92836	1.12195	1.008	1.43944	1.01955	1.38302	1.09172	1.40926	1.04711	1.29904	1.46569	1.3922	0.590596	1.40458	1.6573	0.867255	1.2949	1.31371	1.39411	0.646489	1.14228	0.763302	1.65055	0.697846	0.995147
Q13418	Integrin-linked protein kinase OS=Homo sapiens OX=9606 GN=ILK PE=1 SV=2	0.613454	Down	8.42833e-09	ILK	1.3606	1.38051	1.28513	1.48743	1.31972	1.40882	1.44655	1.34173	1.35221	1.16848	0.975314	1.52831	1.29348	1.80386	1.4857	0.352247	0.818455	0.82752	0.586646	0.587941	0.338001	0.51801	0.908007	0.860345	0.971826	0.881349	0.790063	0.99283	0.818338	0.723013	0.96294	0.924736	0.991854	0.538435	1.01448	0.854733	0.703942	0.700209	0.956283	0.569806	1.11608	0.608206	0.926196	0.737031
Q13435	Splicing factor 3B subunit 2 OS=Homo sapiens OX=9606 GN=SF3B2 PE=1 SV=2	1.89071	Up	1.38983e-05	SF3B2	0.257436	0.683222	0.784235	0.599358	0.804114	0.377705	0.393608	0.586437	0.876673	0.689436	0.61888	0.430394	0.673309	0.453577	0.709595	1.80099	0.809432	1.05353	2.26894	2.31194	0.708253	0.302272	1.71675	0.999575	1.25796	0.938292	1.37721	0.539125	1.171	1.44678	1.4857	1.45537	0.900061	0.826587	0.692987	1.04097	1.1986	1.31013	1.34041	1.38313	0.593612	1.54224	1.27568	1.35482
Q13439	Golgin subfamily A member 4 OS=Homo sapiens OX=9606 GN=GOLGA4 PE=1 SV=1	2.27633	Up	0.000509756	GOLGA4	0.966156	0.630787	0.759055	0.734297	0.792924	0.407025	0.243652	0.471811	0.738331	0.091334	1.19076	0.705116	0.82542	0.522085	0.494646	0.970788	0.568715	1.85632	1.21378	1.07833	1.48331	0.38754	2.4217	0.188368	2.94324	0.29197	0.774661	0.432068	0.50977	0.173063	0.37909	1.07088	1.63992	0.657475	0.79916	1.8382	0.234074	1.6196	0.415843	1.69318	1.92219	2.20862	0.1739	1.51652
Q13443	Disintegrin and metalloproteinase domain-containing protein 9 OS=Homo sapiens OX=9606 GN=ADAM9 PE=1 SV=1	2.37808	Up	0.000507693	ADAM9	0.433117	0.396885	0.420832	0.162066	0.425697	0.760538	0.417805	0.409406	0.445529	0.401871	0.746672	0.384037	0.454186	0.425651	0.168834	1.54543	0.927417	2.02053	2.44851	2.20036	0.68398	0.849674	0.756871	1.31439	1.07787	1.55598	0.768697	0.981567	1.0728	1.86177	1.55767	1.89096	1.4445	1.51969	1.53698	1.92054	1.44592	1.57009	0.866764	0.897874	0.611833	2.15352	1.06473	2.22178
Q13451	Peptidyl-prolyl cis-trans isomerase FKBP5 OS=Homo sapiens OX=9606 GN=FKBP5 PE=1 SV=2	3.36709	Up	7.67446e-11	FKBP5	0.253647	0.3787	0.404655	0.33505	0.348027	0.297297	0.294938	0.300837	0.359824	0.275275	0.496356	0.330331	0.424096	0.22022	0.235705	1.24495	0.751841	2.3369	2.81332	2.19641	1.46404	0.560577	1.2074	1.42756	1.51842	1.37514	1.36815	1.09906	1.09906	1.29302	1.47124	1.11686	0.940893	2.12311	0.865956	1.47779	1.46646	1.76428	0.926145	1.37331	0.71345	1.53743	0.83465	1.3038
Q13464	Rho-associated protein kinase 1 OS=Homo sapiens OX=9606 GN=ROCK1 PE=1 SV=1	1.55149	Up	2.1925e-07	ROCK1	0.509181	0.430294	0.677713	0.755404	0.739866	0.669346	0.719547	0.803215	0.768552	0.810768	0.893118	0.667292	0.747944	0.444012	0.485612	1.16893	0.869787	1.64237	1.71611	1.72784	1.51919	0.940175	1.18738	1.12527	1.47478	1.19346	1.27871	1.24583	1.35422	0.957208	1.04124	1.18021	1.0104	1.02577	0.953624	1.20886	1.15136	0.97466	0.911909	0.976228	0.930412	1.23262	1.02666	1.41941
Q13510	Acid ceramidase OS=Homo sapiens OX=9606 GN=ASAH1 PE=1 SV=5	0.612032	Down	0.000915082	ASAH1	2.13453	2.06859	1.69556	1.01734	1.24906	0.931618	0.788437	1.03524	1.14921	1.98351	1.04734	0.991171	1.64415	1.14564	1.23458	0.323691	0.769834	0.830921	0.360781	0.692757	0.719519	0.736172	0.99766	0.943101	0.832033	0.826187	0.913872	0.604052	1.40101	1.21882	1.10386	1.1493	0.372911	0.497215	0.782234	0.678403	0.466534	0.765396	0.934459	0.722622	1.01612	0.53431	0.975487	0.23449
Q13546	Receptor-interacting serine/threonine-protein kinase 1 OS=Homo sapiens OX=9606 GN=RIPK1 PE=1 SV=3	1.55041	Up	0.000100382	RIPK1	0.67144	1.11831	0.554619	0.539874	0.624938	0.90962	0.832495	0.628341	0.722479	0.831534	0.985522	0.788418	0.725063	0.442605	0.62827	1.55631	0.866167	2.35169	0.620287	1.20611	0.787933	0.548573	0.87247	0.825882	1.39765	1.04506	0.928588	0.893647	1.098	0.972	1.28965	1.07307	1.06037	1.47855	0.979397	1.14729	1.35937	1.32992	0.534675	1.28212	1.18215	1.61686	1.0617	1.1418
Q13616	Cullin-1 OS=Homo sapiens OX=9606 GN=CUL1 PE=1 SV=2	1.79984	Up	2.46543e-06	CUL1	0.674797	0.651407	0.681814	0.780051	0.87478	0.664271	0.664271	0.587085	0.887644	0.991489	0.776214	0.784965	0.639699	0.531186	0.587193	0.758466	0.883289	0.673663	0.549793	0.387809	2.31065	0.958564	0.636921	1.20319	0.879458	0.66012	0.609504	1.28333	0.679102	0.774007	1.48791	1.34935	1.27121	1.10479	0.876144	1.37202	1.23273	1.48624	1.23565	1.48701	1.0211	1.03676	1.22374	1.88246
Q13620	Cullin-4B OS=Homo sapiens OX=9606 GN=CUL4B PE=1 SV=4	2.9511	Up	4.64808e-08	CUL4B	0.276991	0.240579	0.327707	0.3069	0.339411	0.42914	0.710032	0.33681	0.585191	0.495828	0.672679	0.42315	0.392463	0.167968	0.21642	1.66456	0.881236	2.64546	2.53618	2.162	0.502689	1.51069	1.49398	1.00525	1.99198	0.956612	1.22877	1.08285	1.90049	1.19634	1.69434	0.36631	1.18906	1.30244	0.837782	0.966062	0.959727	1.04683	1.25925	0.982867	1.34829	0.786294	0.623075	1.09375
Q13643	Four and a half LIM domains protein 3 OS=Homo sapiens OX=9606 GN=FHL3 PE=1 SV=4	2.68182	Up	2.39752e-07	FHL3	0.59563	0.585336	0.42503	0.351496	0.747112	0.311787	0.185307	0.407382	0.772114	0.564517	0.56065	0.159302	0.681287	0.405988	0.549051	1.33466	1.1365	1.36111	0.868577	1.34778	1.37779	1.09419	0.926145	1.11137	1.05497	1.32786	1.60227	0.938341	1.35301	1.68002	1.19751	0.706086	1.00675	0.874848	0.49946	1.08811	1.24453	0.61815	1.8981	0.513523	1.10711	1.11816	1.21408	1.11816
Q13838	Spliceosome RNA helicase DDX39B OS=Homo sapiens OX=9606 GN=DDX39B PE=1 SV=1	1.89145	Up	4.38312e-09	DDX39B	0.618482	0.72005	0.895486	0.663157	0.803135	0.40196	0.444836	0.40196	0.882538	0.748705	0.573876	0.629189	0.883038	0.505722	0.547207	1.2076	0.939448	1.56109	1.28124	1.4181	1.04778	0.989371	0.985975	1.149	1.01213	1.08013	0.877003	1.08972	1.07532	1.20653	1.48637	1.05916	0.728527	1.29726	0.911417	1.02792	0.9875	1.18643	1.34726	1.29312	1.13509	1.11169	1.07633	1.00226
Q13951	Core-binding factor subunit beta OS=Homo sapiens OX=9606 GN=CBFB PE=1 SV=2	2.11631	Up	3.46806e-05	CBFB	0.28141	0.661416	0.820607	0.619307	0.509413	0.689146	0.651145	0.432385	0.460115	0.474549	0.740811	0.801549	0.845415	0.322015	0.23229	1.2024	0.594903	2.05766	2.38661	2.50979	0.49272	0.824465	1.31405	0.961814	1.2082	1.59147	0.275586	1.1279	1.09869	1.63892	1.19907	0.919951	0.979845	1.42401	0.676476	1.37537	0.920986	1.45891	1.08995	1.42165	0.745949	1.77652	1.03367	1.3485
Q13976	cGMP-dependent protein kinase 1 OS=Homo sapiens OX=9606 GN=PRKG1 PE=1 SV=3	0.648924	Down	0.000344397	PRKG1	0.784892	0.981693	1.02105	1.74227	1.3151	1.45518	1.72722	1.7608	1.36835	1.34998	1.0816	1.05029	1.38398	1.74093	1.4976	0.14478	0.127085	0.629988	0.678858	0.599106	0.468122	0.328168	0.930901	0.662513	0.950019	0.888989	0.658837	0.913989	0.842664	0.792663	0.984579	1.46545	1.08479	0.114396	1.06809	0.986713	0.846335	0.651705	1.15845	0.713512	1.67942	0.773376	1.18002	0.791174
Q14005	Pro-interleukin-16 OS=Homo sapiens OX=9606 GN=IL16 PE=1 SV=4	1.85172	Up	0.000240222	IL16	0.928959	0.759555	0.771524	0.407858	0.712601	0.337887	0.473226	0.470464	0.845177	1.02359	0.768774	0.595285	0.647331	0.283004	0.486854	0.581429	1.57771	1.80836	1.50883	1.91087	1.2958	0.828097	1.05774	1.07797	1.16972	0.995602	1.43416	1.05412	1.02089	1.30194	1.06207	0.762305	1.45052	1.08718	0.895459	0.967402	1.34931	1.18782	1.16083	2.26727	0.543916	1.52869	0.817699	0.896029
Q14061	Cytochrome c oxidase copper chaperone OS=Homo sapiens OX=9606 GN=COX17 PE=1 SV=2	2.46115	Up	9.00903e-08	COX17	0.233671	0.232014	0.31819	0.677811	0.647981	0.679469	0.618151	0.434197	0.754044	0.776433	0.756812	0.442174	0.566207	0.208824	0.313236	1.64313	1.04712	1.70398	1.6779	1.65472	1.1698	0.855856	0.971633	0.878187	1.39766	0.911346	1.53834	0.942494	1.40168	1.30522	1.13139	0.13558	1.10272	2.10074	0.953298	1.11123	1.18237	1.20514	1.35551	1.12078	0.847077	1.68952	1.21348	1.60323
Q14112	Nidogen-2 OS=Homo sapiens OX=9606 GN=NID2 PE=1 SV=3	1.82332	Up	5.58317e-05	NID2	0.303774	0.320366	0.63818	0.673918	0.604994	0.763263	0.74667	0.69434	0.559045	0.603057	0.811652	0.491861	0.759706	0.512152	0.357938	1.58074	1.24311	1.42727	1.86503	2.54834	1.22703	1.25188	1.32418	0.914722	1.72128	1.41226	1.23611	1.2083	1.29174	1.44779	1.26083	1.08123	0.859359	0.83634	0.96329	0.83928	0.994292	0.905714	1.16236	0.749307	0.97321	1.91166	1.092	1.33938
Q14152	Eukaryotic translation initiation factor 3 subunit A OS=Homo sapiens OX=9606 GN=EIF3A PE=1 SV=1	1.94073	Up	3.226e-07	EIF3A	0.655777	0.437937	0.66255	0.568867	0.665936	0.567738	0.62756	0.595956	0.720114	0.666075	0.658093	0.656319	0.677605	0.498448	0.511751	1.06022	0.77097	1.39509	1.87569	1.05466	1.33056	0.726469	1.1448	0.95101	1.16274	1.01381	1.082	1.11968	1.08828	0.880133	1.07841	2.1201	0.749113	1.06342	1.18176	1.339	1.28336	1.4394	0.704722	1.34729	0.778349	2.02524	0.947638	1.38554
Q14162	Scavenger receptor class F member 1 OS=Homo sapiens OX=9606 GN=SCARF1 PE=1 SV=3	1.69521	Up	4.09309e-05	SCARF1	0.652885	0.497728	0.450106	0.559176	0.543814	0.663638	0.606799	0.680536	0.577611	0.799754	0.775956	0.553121	0.669226	0.362017	0.328123	1.523	1.06795	2.08275	2.0304	1.84516	0.956002	1.07359	1.2814	1.11306	1.57034	1.37059	1.37687	0.907029	1.27135	1.46984	1.08416	1.75176	0.866009	1.06481	0.806924	1.69823	1.29038	1.11457	1.04415	0.582487	0.98644	1.57253	1.0812	1.33359
Q14165	Malectin OS=Homo sapiens OX=9606 GN=MLEC PE=1 SV=1	1.60858	Up	0.000242635	MLEC	0.443968	0.414731	0.506773	0.700603	0.7071	0.629135	0.715763	0.674615	0.848954	0.201065	0.951646	0.679618	0.902517	0.527682	0.498568	2.08823	1.1978	1.27485	1.39386	1.06766	0.952073	1.22776	1.10219	0.943065	1.26366	1.37014	1.08932	1.03433	1.1841	1.08113	1.23792	1.65723	1.09192	1.48036	1.18432	1.54858	1.54858	1.35787	0.660421	1.02958	0.84456	1.68558	1.13543	1.25976
Q14192	Four and a half LIM domains protein 2 OS=Homo sapiens OX=9606 GN=FHL2 PE=1 SV=3	2.19933	Up	1.41336e-08	FHL2	0.362507	0.383831	0.338137	0.598594	0.490451	0.542238	0.571177	0.566608	0.488928	0.460449	0.58689	0.54523	0.616855	0.36105	0.324507	1.61241	1.08583	1.98923	1.69287	1.29933	1.43317	1.16629	1.28004	1.24755	1.34242	1.25665	1.28524	1.12929	1.29044	1.26834	1.43468	1.67799	1.02797	1.08126	1.15592	1.6086	1.30124	0.983868	0.88851	1.05642	1.1678	1.46566	1.07427	1.54329
Q14204	Cytoplasmic dynein 1 heavy chain 1 OS=Homo sapiens OX=9606 GN=DYNC1H1 PE=1 SV=5	1.51947	Up	1.49599e-05	DYNC1H1	0.553421	0.460573	0.464238	0.888161	0.583963	0.864949	0.944358	0.961462	0.591293	0.899741	0.783403	0.724815	0.981764	0.380821	0.437735	1.30572	0.760833	1.92167	1.21095	1.85242	1.16175	0.943068	1.27313	1.07004	1.31244	1.1563	1.17814	0.948844	1.224	1.11263	1.24038	0.922077	1.03446	1.26945	0.872663	1.04553	1.20528	1.17786	1.03464	1.10583	0.861595	0.928288	0.821011	1.37621
Q14240	Eukaryotic initiation factor 4A-II OS=Homo sapiens OX=9606 GN=EIF4A2 PE=1 SV=2	0.441308	Down	0.00231637	EIF4A2	1.38597	0.872378	0.998155	1.74879	1.49885	1.89875	2.14547	1.77942	2.16321	0.346752	1.57789	0.488697	0.304168	3.00518	3.93796	0.627794	0.578974	0.685532	0.632454	0.65312	0.644916	0.525895	0.232889	0.34757	1.31627	0.820406	0.959786	0.416378	0.781591	0.515179	1.00037	0.909606	1.27753	0.864169	1.86988	0.746114	0.782858	0.669563	0.72532	0.657985	0.815114	0.707027	0.464734	0.740694
Q14254	Flotillin-2 OS=Homo sapiens OX=9606 GN=FLOT2 PE=1 SV=2	0.6158	Down	5.7076e-05	FLOT2	1.75561	2.17216	1.65245	1.1632	1.36853	1.19857	1.14748	1.17303	0.887138	1.52291	0.996696	1.4511	1.31821	1.75118	1.30535	0.205603	0.345258	0.201724	0.585119	0.647687	0.395689	0.230819	0.77121	1.14393	0.726623	0.698757	0.76285	0.899397	0.7942	0.671587	0.7733	1.60963	1.02963	0.21562	1.04533	0.926304	0.865684	0.969182	0.736573	1.11978	0.767984	0.866926	0.875798	0.650195
Q14258	E3 ubiquitin/ISG15 ligase TRIM25 OS=Homo sapiens OX=9606 GN=TRIM25 PE=1 SV=2	2.12091	Up	2.5227e-13	TRIM25	0.578862	0.431441	0.434146	0.632961	0.589681	0.684355	0.540992	0.68165	0.689765	0.555903	0.559818	0.56843	0.720325	0.540244	0.564516	1.0208	0.631707	1.36641	1.03339	1.70057	0.885763	0.963582	1.11047	0.843572	1.00546	0.947706	1.03609	0.917078	1.05096	1.00809	1.1236	1.68965	1.32675	1.17261	1.20421	1.50879	1.40189	1.47047	1.19614	1.48447	1.07049	1.35005	1.20511	1.14549
Q14376	UDP-glucose 4-epimerase OS=Homo sapiens OX=9606 GN=GALE PE=1 SV=2	1.60882	Up	0.000102846	GALE	0.329338	0.881871	0.65583	0.996941	0.626932	0.709266	1.0267	0.746961	0.855087	0.275261	0.673406	0.442383	1.12955	1.01257	1.01945	1.30837	1.15824	0.748912	1.20062	1.82026	1.00825	0.671162	0.995916	1.18015	1.24359	0.961155	0.98375	0.736943	1.16016	0.859477	1.24446	0.877036	0.987609	1.04839	0.860397	1.03951	0.787898	1.19624	1.15318	0.983831	1.75173	1.21776	1.0179	1.14137
Q14392	Transforming growth factor beta activator LRRC32 OS=Homo sapiens OX=9606 GN=LRRC32 PE=1 SV=1	0.608594	Down	0.000382662	LRRC32	1.43871	1.10454	1.01	1.66243	1.66898	1.5501	1.37225	1.2852	0.778794	1.03086	1.08806	1.36779	0.597003	2.41757	1.41271	1.01413	0.735138	1.00494	0.887545	0.782699	0.988121	0.638057	0.603677	0.648253	1.17552	1.11981	0.472499	0.969195	1.78683	0.627875	1.06853	0.540577	1.04465	1.00006	0.827338	1.12274	0.527497	0.969484	0.808025	0.882341	0.741763	0.844412	0.317782	0.839133
Q14554	Protein disulfide-isomerase A5 OS=Homo sapiens OX=9606 GN=PDIA5 PE=1 SV=1	0.394894	Down	5.04035e-09	PDIA5	1.64024	2.00442	1.66399	1.68343	1.32788	1.7007	1.71581	1.76116	1.4927	1.30277	1.19938	1.38925	1.22006	2.58862	2.29348	0.466709	0.773538	0.598375	0.611307	0.504328	0.403227	0.849952	0.635078	0.626672	0.929268	0.890977	0.876967	0.941409	0.871364	0.689246	0.831205	0.535148	1.16562	0.537871	0.89975	0.706826	0.737155	0.641114	0.878602	0.527649	1.12719	0.460626	0.835794	0.40579
Q14566	DNA replication licensing factor MCM6 OS=Homo sapiens OX=9606 GN=MCM6 PE=1 SV=1	3.05752	Up	8.8283e-08	MCM6	0.879564	0.849554	0.274188	0.390588	0.327215	0.496642	0.61893	0.138387	0.398348	0.428095	0.447401	0.423058	0.787359	0.284557	0.54514	1.05213	0.744374	1.21682	1.6689	1.52002	1.07465	0.690579	1.12257	0.86338	0.721772	0.756101	1.46157	0.871962	0.807595	0.762108	1.32854	1.43074	0.972634	1.24772	1.00158	1.16771	1.1773	1.52154	2.56088	1.60907	1.20905	0.857914	0.887072	0.67527
Q14642	Inositol polyphosphate-5-phosphatase A OS=Homo sapiens OX=9606 GN=INPP5A PE=1 SV=1	0.647631	Down	0.00647265	INPP5A	1.22299	1.58066	1.94385	0.928589	1.15145	1.65082	1.61781	1.60543	0.958854	1.37622	1.60611	0.88516	2.07762	1.32539	1.16979	0.785783	0.773517	0.976052	0.527557	0.121021	1.0232	0.109271	0.577649	0.369799	1.24017	1.02626	1.2826	0.674645	0.392316	0.965634	0.64953	1.169	0.365855	0.945529	0.792118	1.10083	0.882764	0.531468	0.361068	0.874632	0.643236	2.26136	0.430845	0.259434
Q14669	E3 ubiquitin-protein ligase TRIP12 OS=Homo sapiens OX=9606 GN=TRIP12 PE=1 SV=1	1.59686	Up	0.00422472	TRIP12	0.649588	0.580973	0.756654	0.92672	0.655859	0.493907	0.286743	1.06178	0.727253	0.53818	1.00489	0.495467	0.873475	0.563808	0.617169	0.341876	0.218236	1.09367	1.2978	4.40206	1.11441	0.281301	0.977076	1.04048	0.850258	0.896373	1.28547	0.847375	0.958341	1.41085	1.50308	0.571924	0.500294	2.77568	0.428622	0.497241	1.74034	2.46433	1.06498	0.721095	0.859725	0.433087	1.22045	0.842531
Q14677	Clathrin interactor 1 OS=Homo sapiens OX=9606 GN=CLINT1 PE=1 SV=1	0.664357	Down	8.47627e-05	CLINT1	0.872309	0.879232	1.42319	1.34407	1.08495	1.58539	1.39352	1.08692	1.3767	1.16702	1.62884	1.30766	1.0563	1.02837	1.176	0.533916	1.35722	0.238743	0.232955	0.22572	1.27764	1.7638	1.03059	0.820388	1.12662	0.998832	1.19769	1.13871	0.922464	0.890707	0.752337	0.711332	0.890544	1.14833	1.03628	0.94701	1.00057	0.683089	1.17906	0.752244	1.30989	0.472605	0.823728	0.434993
Q14683	Structural maintenance of chromosomes protein 1A OS=Homo sapiens OX=9606 GN=SMC1A PE=1 SV=2	3.06771	Up	5.96361e-11	SMC1A	0.560253	0.452813	0.232561	0.456234	0.638431	0.410314	0.38217	0.368838	0.740639	0.54576	0.487535	0.485982	0.639695	0.310532	0.358664	1.40731	0.839596	1.23685	0.529678	0.709994	1.29743	0.87904	0.839357	0.868878	0.789091	0.858506	1.34361	0.813027	0.740421	1.14334	0.909569	2.41911	0.645097	1.25322	0.823606	1.49838	1.6371	1.79748	1.46049	1.46993	0.761583	1.98939	1.17216	1.27675
Q14696	LRP chaperone MESD OS=Homo sapiens OX=9606 GN=MESD PE=1 SV=2	1.65872	Up	3.30122e-06	MESD	0.703187	0.742452	0.598483	0.55089	0.506866	0.460463	0.521144	0.61395	0.716275	0.621799	0.863422	0.597299	0.725714	0.389469	0.411435	1.82051	0.941812	1.58506	2.06891	2.17248	1.15056	0.837436	1.17482	1.1431	1.50595	1.39177	1.45647	1.01116	1.26617	1.12915	1.22557	1.24489	0.965007	1.39018	0.850019	1.41132	1.371	1.16777	0.929724	1.01517	0.87864	1.52601	0.903471	1.29567
Q14789	Golgin subfamily B member 1 OS=Homo sapiens OX=9606 GN=GOLGB1 PE=1 SV=2	2.35791	Up	3.72679e-09	GOLGB1	0.203716	0.41159	0.509984	0.515527	0.451779	0.393575	0.590362	0.590362	0.622236	0.550841	0.792221	0.374448	0.560125	0.316424	0.265363	1.35077	0.93039	2.13742	2.20156	2.25566	1.27813	0.986028	1.28597	1.17487	1.60121	1.5651	1.32208	0.934619	1.36929	1.19987	1.47206	0.764261	1.13435	1.21683	0.866177	1.22941	1.01054	1.04779	0.886342	1.31226	0.80722	1.50838	0.930844	1.43515
Q14839	Chromodomain-helicase-DNA-binding protein 4 OS=Homo sapiens OX=9606 GN=CHD4 PE=1 SV=2	2.87327	Up	6.97628e-07	CHD4	0.250938	0.247429	0.381171	0.398496	0.714362	0.446476	0.575754	0.35185	0.761008	0.614164	0.786663	0.353332	0.279166	0.362499	0.355832	1.49298	0.925481	1.23792	1.08125	0.930946	2.01128	0.838945	0.898515	1.25511	0.689722	0.707317	0.783562	1.09206	0.798811	0.795292	2.06682	1.61884	1.04322	1.83732	0.843743	1.46352	1.86074	1.83116	0.924212	1.55063	0.303959	1.89071	0.908863	1.93477
Q14980	Nuclear mitotic apparatus protein 1 OS=Homo sapiens OX=9606 GN=NUMA1 PE=1 SV=2	3.08748	Up	3.04303e-08	NUMA1	0.0297959	0.300938	0.421611	0.378407	0.64508	0.408203	0.420122	0.475244	0.743407	0.547127	0.648502	0.366739	0.538182	0.207968	0.24002	1.73644	0.669338	1.74558	1.36428	1.39994	1.54076	0.769922	0.956298	1.10643	1.14995	0.995464	1.41432	1.05639	1.0466	1.07597	1.14995	1.19066	1.06428	1.75902	0.801807	1.23378	1.39899	1.91736	0.957358	1.51547	0.637141	1.76078	0.793248	1.68258
Q14BN4	Sarcolemmal membrane-associated protein OS=Homo sapiens OX=9606 GN=SLMAP PE=1 SV=1	1.83586	Up	2.66859e-06	SLMAP	0.391602	0.30916	0.553911	0.60415	0.615743	0.601574	0.654388	0.709779	0.735543	0.602403	0.722884	0.569472	0.742161	0.419273	0.394373	1.21531	0.944464	1.8218	1.49319	1.72033	1.46899	1.03969	1.18218	1.03491	1.56453	1.21325	1.2065	1.00924	1.20109	1.17542	1.04707	1.80915	1.0125	1.1744	1.03926	1.62384	1.39372	1.27124	0.860592	1.10566	0.793829	1.63569	0.929282	1.53474
Q15020	Squamous cell carcinoma antigen recognized by T-cells 3 OS=Homo sapiens OX=9606 GN=SART3 PE=1 SV=1	1.53371	Up	0.00661098	SART3	0.40983	0.639209	0.505213	0.657196	1.28085	0.440227	0.610029	0.767253	1.3385	0.89279	0.90204	0.796136	0.75619	0.444052	0.640996	0.897457	0.88236	1.27523	1.61474	1.58898	1.35629	0.429422	1.07665	1.71533	1.0792	0.753487	1.10557	0.66164	1.2578	0.891258	0.881903	1.46588	0.832133	1.22163	0.866468	0.996011	1.69505	1.13533	0.651993	1.92135	0.652983	1.26342	0.569744	1.19318
Q15029	116 kDa U5 small nuclear ribonucleoprotein component OS=Homo sapiens OX=9606 GN=EFTUD2 PE=1 SV=1	1.73802	Up	2.83259e-05	EFTUD2	0.802323	0.722977	0.508893	0.509992	0.856215	0.895783	1.03317	0.656175	0.852918	0.933534	0.453894	0.810525	0.982166	0.576903	0.801943	0.575681	0.707122	1.20576	1.06679	1.10644	1.27282	0.707122	1.01142	0.922288	0.920078	0.973117	0.986377	0.388216	1.07772	1.11382	1.06225	1.14147	0.425444	1.52036	0.720253	1.0085	1.01	1.37761	1.86168	1.75845	0.899754	0.723791	1.11567	0.878638
Q15046	Lysine--tRNA ligase OS=Homo sapiens OX=9606 GN=KARS1 PE=1 SV=3	1.86626	Up	9.84781e-05	KARS1	0.627808	0.537666	0.797486	0.687195	0.532364	0.576904	0.467674	0.497368	0.662804	0.521827	0.905777	0.498848	0.620448	0.483528	0.561084	0.924633	1.09756	1.25002	2.84166	3.10634	0.830052	0.704415	1.31267	1.44061	1.1234	1.41783	1.41607	1.09711	1.56855	1.25834	0.860511	0.265501	0.644216	1.82945	0.828904	0.953239	0.864284	1.0058	1.52854	1.03723	1.09182	0.363659	0.965239	0.613097
Q15075	Early endosome antigen 1 OS=Homo sapiens OX=9606 GN=EEA1 PE=1 SV=2	2.03602	Up	2.96543e-07	EEA1	0.328276	0.273351	0.51349	0.698705	0.664216	0.655275	0.675712	0.688486	0.733193	0.666192	0.824809	0.545806	0.636909	0.426233	0.387188	1.31104	1.06208	1.49462	1.24029	1.56984	1.54477	0.928651	1.03955	1.0362	1.33656	1.15121	1.28967	1.22267	1.0965	1.0228	0.981488	1.19488	1.14488	1.24415	0.780329	1.34603	1.27398	1.37822	0.926744	1.21418	0.795414	1.81797	0.949395	1.56522
Q15084	Protein disulfide-isomerase A6 OS=Homo sapiens OX=9606 GN=PDIA6 PE=1 SV=1	0.633133	Down	1.9632e-07	PDIA6	1.73787	1.72411	1.50214	1.26039	1.14338	1.26555	1.26727	1.02466	1.22683	1.2125	1.24714	1.54284	1.37086	1.39808	1.33004	0.500182	0.406541	0.673761	0.873606	0.924994	0.785674	0.246665	0.884091	0.94437	0.983643	0.916057	0.769013	0.94985	0.890484	0.7544	1.01835	0.547661	1.25153	0.582579	0.91976	0.817409	0.731181	0.707346	1.23387	0.827433	0.954824	0.579931	1.05901	0.817727
Q15118	[Pyruvate dehydrogenase (acetyl-transferring)] kinase isozyme 1, mitochondrial OS=Homo sapiens OX=9606 GN=PDK1 PE=1 SV=1	1.51745	Up	0.0021512	PDK1	0.894176	0.921081	0.533	0.64701	1.33677	0.416139	0.872181	0.578604	0.96339	1.17565	0.731701	0.960982	0.859421	0.347769	0.699386	0.850938	0.979308	1.19786	1.15824	1.27684	0.947293	1.00186	1.04211	0.999124	1.12105	0.968422	1.01754	1.14123	1.5114	0.741229	0.984211	0.788141	0.961576	0.866077	0.385181	1.05833	0.95745	1.08676	0.852558	1.40528	1.69765	1.07877	0.990396	1.75313
Q15172	Serine/threonine-protein phosphatase 2A 56 kDa regulatory subunit alpha isoform OS=Homo sapiens OX=9606 GN=PPP2R5A PE=1 SV=1	2.19976	Up	6.7428e-08	PPP2R5A	0.399003	0.329826	0.397768	0.483004	0.452121	0.449651	0.463239	0.471886	0.494122	0.461066	0.517455	0.452773	0.551455	0.320093	0.324239	1.59809	0.698872	2.08188	2.03497	2.8243	1.53645	0.922002	1.4034	1.28677	1.68447	1.59078	1.38237	1.1797	1.45312	1.1797	1.26192	1.55318	0.805281	1.54309	0.91007	1.40584	1.53152	1.35463	0.734413	1.01665	0.810282	1.66077	0.752841	1.22832
Q15185	Prostaglandin E synthase 3 OS=Homo sapiens OX=9606 GN=PTGES3 PE=1 SV=1	1.67936	Up	2.42383e-09	PTGES3	0.623532	0.644471	0.704963	0.674717	0.771272	0.69682	0.70729	0.711943	0.711943	0.964777	0.438065	0.917442	0.636873	0.624824	0.582653	0.857788	0.349293	1.02055	2.06606	1.83676	0.869669	0.592848	0.980636	1.26966	1.04081	0.911983	1.00945	1.21033	0.979788	0.973855	1.02471	1.44688	1.12802	1.05376	0.753314	1.41077	1.07345	1.60068	1.03574	1.42105	1.18067	1.0652	0.867097	1.19128
Q15233	Non-POU domain-containing octamer-binding protein OS=Homo sapiens OX=9606 GN=NONO PE=1 SV=4	3.0555	Up	1.57185e-07	NONO	0.0961964	0.0999936	0.498702	0.38352	0.527814	0.367065	0.329093	0.44301	0.663249	0.306864	0.639095	0.40015	0.450885	0.198848	0.276587	2.10617	0.59995	2.03872	1.46496	2.17442	1.25862	0.647565	1.1064	1.0838	1.57317	1.13699	1.46279	1.12236	1.07183	1.21279	1.01864	1.63415	0.725314	2.15773	1.05477	1.48497	1.80197	1.68121	0.855172	1.54415	0.569595	1.58706	0.750194	1.44896
Q15286	Ras-related protein Rab-35 OS=Homo sapiens OX=9606 GN=RAB35 PE=1 SV=1	1.69332	Up	0.00041462	RAB35	1.0009	0.997047	0.802642	0.490824	0.52932	0.511035	0.53317	0.395547	1.07308	0.609304	0.810268	0.498133	1.01978	0.524857	0.760027	1.11013	0.997742	0.902515	0.865625	1.13329	1.50219	1.11356	1.43276	0.882648	1.99152	0.993906	0.614392	0.954347	0.857924	1.02481	1.28689	0.743832	0.96638	1.15384	0.856683	1.61408	0.806531	0.54144	1.88653	1.12835	0.416349	1.2207	1.60401	1.39971
Q15370	Elongin-B OS=Homo sapiens OX=9606 GN=ELOB PE=1 SV=1	1.60691	Up	6.07678e-06	ELOB	0.634675	0.664838	0.784232	0.72265	0.672379	0.702541	0.695001	0.614567	0.764124	0.851718	0.905356	0.703805	0.911858	0.388474	0.408792	2.00642	1.11212	1.00949	0.550823	2.25146	0.804244	1.27758	1.14264	0.989541	1.37976	1.16598	1.29761	0.96527	1.20612	0.944732	0.99701	0.748018	1.10298	1.47577	0.831851	1.24967	1.22064	1.13354	1.10924	1.08843	1.16277	1.15881	0.965262	1.07851
Q15386	Ubiquitin-protein ligase E3C OS=Homo sapiens OX=9606 GN=UBE3C PE=1 SV=3	0.650198	Down	0.00436101	UBE3C	0.791311	0.651734	0.581945	1.50495	1.12449	1.49933	1.60964	2.04863	1.2258	1.0327	0.674852	1.06556	1.42784	1.4163	1.7413	1.39599	0.703054	0.810114	0.898628	0.864908	0.817701	0.6314	1.0636	0.85595	0.825769	0.888546	1.07809	0.887339	1.28211	1.00807	0.80766	0.920541	1.21027	0.888692	1.74409	0.949836	0.546468	0.785608	1.41117	1.15477	0.320496	0.763274	0.82757	0.924015
Q15389	Angiopoietin-1 OS=Homo sapiens OX=9606 GN=ANGPT1 PE=1 SV=2	1.69617	Up	0.000630789	ANGPT1	0.304538	0.245284	0.650416	0.788216	0.631124	0.960465	0.786838	0.934283	0.724828	0.486578	1.02594	0.678608	0.792602	0.607457	0.426138	1.17844	1.43038	1.03757	2.93211	0.48131	1.06918	1.33015	1.15736	1.04065	1.27191	1.20815	1.09792	1.37024	0.997425	1.23408	1.00067	1.22646	1.00606	0.896206	1.08328	1.02272	1.1943	0.871333	1.05153	0.879983	0.584183	2.19486	1.00278	1.52537
Q15424	Scaffold attachment factor B1 OS=Homo sapiens OX=9606 GN=SAFB PE=1 SV=4	2.42983	Up	7.81218e-05	SAFB	0.274694	0.339268	0.513514	0.523764	0.851757	0.555538	0.417166	0.389492	0.94708	0.718763	0.501129	0.635718	0.595628	0.412358	0.344586	2.83658	0.251581	1.02205	0.761034	0.819212	1.36797	0.484294	0.960147	0.937081	0.78859	0.810214	1.1108	0.653073	0.753269	1.07332	1.1245	2.62595	0.924169	1.32209	0.890423	1.56001	1.83606	2.20978	1.13803	2.08791	0.42409	2.23334	0.917323	2.35131
Q15437	Protein transport protein Sec23B OS=Homo sapiens OX=9606 GN=SEC23B PE=1 SV=2	1.80063	Up	2.6076e-06	SEC23B	0.826151	0.806027	0.91724	0.416253	0.568773	0.580424	0.66198	0.706465	0.577247	0.869859	0.866926	0.703524	0.690896	0.459996	0.449173	0.739906	1.77654	0.934869	1.21897	1.17231	0.801724	0.982867	1.1065	1.08952	0.757971	0.803909	1.04458	1.04558	1.19837	1.12048	1.22634	1.8869	1.05895	0.541481	1.24621	1.11487	1.11383	1.17485	1.26875	1.89818	0.776663	1.41696	0.962703	1.34176
Q15459	Splicing factor 3A subunit 1 OS=Homo sapiens OX=9606 GN=SF3A1 PE=1 SV=1	2.01781	Up	5.93019e-08	SF3A1	0.612564	0.560691	0.463155	0.42013	0.817481	0.426457	0.466951	0.242966	0.697263	0.529833	0.785032	0.483357	0.731795	0.302521	0.305901	1.67788	0.598727	3.2781	1.41961	2.58455	1.3293	0.596921	1.47759	0.978905	1.64613	1.01469	1.44527	1.29058	1.46374	1.36793	1.59765	0.316612	0.911588	1.69143	0.832035	0.943425	1.05966	1.05772	0.890039	1.05891	1.12476	0.873046	0.943714	0.922965
Q15643	Thyroid receptor-interacting protein 11 OS=Homo sapiens OX=9606 GN=TRIP11 PE=1 SV=3	1.86915	Up	2.30777e-06	TRIP11	0.549004	0.519411	0.567592	0.606372	0.645151	0.498259	0.612247	0.75679	0.714485	0.78171	0.732964	0.579635	0.495438	0.479484	0.576976	1.13492	0.698288	1.93421	1.91512	1.99943	1.41566	0.504231	1.06386	1.6512	0.946116	1.38801	0.961354	1.22178	1.17607	1.07494	1.04031	0.745032	1.37283	1.28278	0.579708	1.22424	1.17064	1.5596	0.970979	1.25456	0.815092	1.44859	0.920777	1.64926
Q15691	Microtubule-associated protein RP/EB family member 1 OS=Homo sapiens OX=9606 GN=MAPRE1 PE=1 SV=3	0.360887	Down	0.00013234	MAPRE1	1.8717	1.0639	1.26891	1.14359	1.08297	1.19603	1.16879	1.08774	1.08161	0.992163	0.235941	0.836886	0.673542	2.96641	1.60521	0.0510832	0.233706	2.55863	2.37154	2.39389	2.75594	0.247115	1.68844	1.47487	1.39698	1.39698	1.67336	1.95226	1.47738	1.38944	0.160804	0.102301	0.346532	1.41457	0.691665	0.645023	0.524437	0.623408	0.486237	0.510348	0.403189	0.136629	0.451736	0.428639
Q15746	Myosin light chain kinase, smooth muscle OS=Homo sapiens OX=9606 GN=MYLK PE=1 SV=4	0.621767	Down	7.73003e-11	MYLK	1.37682	1.35875	1.38083	1.20722	1.22529	1.24435	1.41897	1.34169	1.40391	1.03916	1.37856	1.37058	1.51831	1.34961	1.31567	1.01981	0.828961	1.43869	1.08636	0.607774	0.464884	0.73207	0.937011	0.912434	0.976949	0.757801	1.01894	0.952372	0.812076	0.830509	1.0005	0.841535	0.959008	0.816972	1.06132	0.91912	0.859791	0.649788	1.12566	0.716421	1.00159	0.637374	0.926058	0.8505
Q15762	CD226 antigen OS=Homo sapiens OX=9606 GN=CD226 PE=1 SV=2	0.467341	Down	4.46351e-06	CD226	1.90939	2.1646	1.14205	1.42543	1.19668	1.28544	1.28459	1.45274	0.962803	1.60719	0.69038	1.06203	1.04972	2.00715	2.13267	0.969574	0.501653	1.20656	0.95053	0.86288	0.885677	0.603551	0.838167	1.07971	0.84179	0.858698	0.642514	0.775365	0.845413	1.03261	0.957732	1.86328	0.442391	0.934594	1.43928	0.636486	0.906586	1.338	0.986509	0.328386	0.516228	0.906778	1.02155	0.772991
Q15843	NEDD8 OS=Homo sapiens OX=9606 GN=NEDD8 PE=1 SV=1	2.89002	Up	0.000792734	NEDD8	0.43543	0.358523	0.659366	0.780382	0.848241	0.0735142	0.0735142	0.100658	0.185482	0.493349	0.802149	0.0411124	0.492435	0.0456805	0.468681	1.65129	0.925272	1.88932	0.997456	0.621024	2.93689	1.01356	0.515739	2.71094	0.403334	0.492597	0.882707	1.88443	0.429783	2.00719	1.34224	2.06087	1.28049	1.37338	0.668757	0.676625	0.849715	4.09122	0.196672	1.25707	0.204815	1.74312	0.185778	2.24294
Q15907	Ras-related protein Rab-11B OS=Homo sapiens OX=9606 GN=RAB11B PE=1 SV=4	0.576397	Down	1.18393e-07	RAB11B	1.10509	1.23858	1.51137	1.31171	1.52762	1.617	1.44868	1.30126	1.386	1.40598	1.81991	1.47611	1.48894	1.12119	0.98607	0.253819	0.792448	0.374826	0.568142	0.736371	0.711284	1.03003	0.878715	0.841763	0.868369	0.853588	0.920101	1.04278	0.93636	0.954836	0.949663	1.06275	0.811773	0.526181	0.86097	0.845829	0.741907	0.752231	0.805506	0.516768	0.926924	0.623379	0.768772	0.684088
Q16181	Septin-7 OS=Homo sapiens OX=9606 GN=SEPTIN7 PE=1 SV=2	1.56441	Up	1.84039e-06	SEPTIN7	0.563862	0.595862	0.734896	0.537379	0.625655	0.61131	0.647724	0.685241	0.77462	0.671797	0.825221	0.701756	0.627313	0.558318	0.466627	1.3116	0.934613	2.38366	1.25034	2.00117	1.36972	0.951891	1.18036	1.2321	1.62011	1.11502	1.28247	1.27839	1.21032	1.05103	1.28247	1.06248	0.891608	1.39328	1.10286	1.25169	1.03394	1.07467	0.75579	1.18385	0.748266	1.18636	0.92032	1.34855
Q16512	Serine/threonine-protein kinase N1 OS=Homo sapiens OX=9606 GN=PKN1 PE=1 SV=2	2.10532	Up	9.13727e-08	PKN1	0.40537	0.600684	1.01465	0.608054	0.601912	0.654733	0.342722	0.642449	0.728437	0.755643	0.74468	0.562516	0.708416	0.535529	0.425893	0.564635	0.995376	1.64097	1.51538	0.829307	1.50811	1.47801	1.26018	0.811493	1.20132	0.983248	1.2486	0.78737	0.962984	1.09132	1.22737	0.745184	1.27158	1.06214	1.16954	0.949175	1.0298	0.9567	1.51775	1.44203	0.947301	2.00732	1.13901	1.59346
Q16543	Hsp90 co-chaperone Cdc37 OS=Homo sapiens OX=9606 GN=CDC37 PE=1 SV=1	1.7071	Up	8.4502e-07	CDC37	0.591118	0.58349	0.76019	0.546625	0.882227	0.667391	0.681374	0.577134	0.722053	0.856837	0.855221	0.73882	0.77762	0.316868	0.462369	1.52356	1.17143	1.21012	0.697304	0.860968	1.57513	1.0524	0.975792	0.976777	1.18848	1.02502	1.00041	1.15697	1.02502	0.949207	1.00533	1.52089	1.18012	1.33221	0.939935	1.50199	1.68458	1.25113	0.978642	1.30168	0.974312	1.50347	1.04362	1.61173
Q16576	Histone-binding protein RBBP7 OS=Homo sapiens OX=9606 GN=RBBP7 PE=1 SV=1	3.25639	Up	8.99902e-07	RBBP7	0.327854	0.329356	0.561541	0.744301	0.451444	0.135328	0.128984	0.209335	0.500078	0.499516	0.305704	0.194811	0.491524	0.435578	0.331679	2.64036	0.301945	0.383238	1.65489	3.68307	1.9137	0.445452	0.841759	1.02927	1.63765	1.9749	0.763518	0.60434	1.46768	1.58774	1.67407	0.308435	0.439142	2.69303	1.05765	1.60092	0.826468	1.10244	0.823252	1.41806	0.701133	0.641126	0.828543	1.89601
Q16629	Serine/arginine-rich splicing factor 7 OS=Homo sapiens OX=9606 GN=SRSF7 PE=1 SV=1	2.26917	Up	2.38926e-09	SRSF7	0.258289	0.306567	0.754347	0.51537	0.993325	0.465885	0.549165	0.563648	1.03557	0.80889	0.632158	0.559086	0.798694	0.413791	0.415491	0.716957	0.683662	1.42966	2.63587	0.443936	0.987759	0.857907	0.291555	1.11189	1.07205	1.20063	1.00414	1.01139	1.23956	0.921749	1.07477	1.27554	1.17856	0.916331	1.07649	1.04634	1.22525	1.14584	1.14974	1.56937	1.26147	1.2845	0.980782	1.7229
Q16666	Gamma-interferon-inducible protein 16 OS=Homo sapiens OX=9606 GN=IFI16 PE=1 SV=3	1.63333	Up	0.00127252	IFI16	0.798399	0.798372	0.503052	0.605636	1.18168	0.638186	0.660873	0.653968	1.11362	0.616536	0.911938	0.957226	1.0231	0.45494	0.672117	1.12219	1.6303	0.538593	1.16284	0.92185	0.95524	0.892816	0.934027	0.914745	1.17158	0.774371	1.08211	0.820648	0.878495	0.876181	1.16387	1.51827	0.444779	1.25575	0.746043	1.07473	1.08338	1.38757	1.45514	1.1688	1.54153	0.372732	0.885856	0.587485
Q16706	Alpha-mannosidase 2 OS=Homo sapiens OX=9606 GN=MAN2A1 PE=1 SV=2	0.404428	Down	0.000125187	MAN2A1	1.33605	1.88641	0.657587	2.29634	1.85794	2.15969	2.18342	2.10276	1.13488	0.889534	1.62622	0.575065	1.11254	3.57693	2.62976	0.548331	0.621537	0.773142	0.690647	0.750659	0.662782	0.511594	0.748396	0.630229	0.192402	0.471156	0.299965	1.39648	0.97255	0.915043	0.463582	1.15428	0.746356	0.65865	0.989961	0.863995	0.739644	0.818777	1.38651	0.511185	0.615313	0.498695	0.852355	0.645107
Q16795	NADH dehydrogenase [ubiquinone] 1 alpha subcomplex subunit 9, mitochondrial OS=Homo sapiens OX=9606 GN=NDUFA9 PE=1 SV=2	1.52778	Up	0.00265263	NDUFA9	0.300301	0.970204	0.818015	0.737844	1.14957	0.713385	0.737844	0.669903	0.850627	0.909315	0.284613	1.02429	1.13122	0.465511	0.816856	0.774939	0.54945	0.862003	0.70977	0.796429	0.662195	0.840588	1.31898	0.924926	0.913198	1.16261	0.665353	0.684117	0.728682	1.16183	1.0594	1.79568	0.889525	1.03085	1.12163	1.39667	1.18046	1.25597	1.62517	1.16514	0.827002	1.22281	1.78019	1.15204
Q16799	Reticulon-1 OS=Homo sapiens OX=9606 GN=RTN1 PE=1 SV=1	1.66679	Up	0.00123431	RTN1	1.06868	0.853078	0.715217	0.638513	0.517237	0.671682	0.731802	0.694486	0.585649	0.887223	0.737122	0.728517	0.877662	0.585108	0.501931	1.47441	1.28564	1.23426	1.03767	0.740554	0.617687	1.21527	1.00948	0.893828	1.01755	1.07672	1.20223	0.922517	0.918034	0.957481	1.06865	1.17217	1.65952	0.717436	1.30353	1.31345	1.15575	0.959449	0.899304	0.873521	0.931274	2.5164	1.07871	1.87905
Q16822	Phosphoenolpyruvate carboxykinase [GTP], mitochondrial OS=Homo sapiens OX=9606 GN=PCK2 PE=1 SV=4	1.65981	Up	0.000287808	PCK2	0.857502	0.71886	0.294084	0.628141	1.0193	0.809445	0.742348	0.713796	0.936501	1.24816	0.773949	0.693249	0.928431	0.361996	0.474207	0.980749	0.638082	1.09265	1.46092	1.24054	0.847843	0.687928	0.753776	1.00263	0.873554	0.819861	1.19262	0.976811	0.707311	0.891108	1.0842	1.31874	0.717488	1.75483	0.994758	1.22339	1.23014	1.60646	1.2973	1.24957	0.914231	0.490772	1.37777	1.04886
Q16891	MICOS complex subunit MIC60 OS=Homo sapiens OX=9606 GN=IMMT PE=1 SV=1	1.50434	Up	2.92912e-06	IMMT	0.389921	0.425234	0.916681	0.659186	0.931395	0.656244	0.719514	0.682729	1.09472	0.983348	0.860893	0.737696	0.703558	0.532121	0.499467	1.25367	0.44515	1.31594	2.14397	2.18114	1.22579	0.694212	1.17453	1.32174	1.30491	1.20081	1.34802	1.22815	1.10933	1.06938	1.07358	0.526699	0.970044	1.24306	0.826339	0.9806	0.863028	0.983101	1.22337	1.0934	0.914034	1.13314	0.895964	1.02896
Q1KMD3	Heterogeneous nuclear ribonucleoprotein U-like protein 2 OS=Homo sapiens OX=9606 GN=HNRNPUL2 PE=1 SV=1	2.01916	Up	8.28199e-05	HNRNPUL2	0.427863	0.350707	0.73064	0.459426	0.62309	0.548272	0.432539	0.709598	0.925867	1.08737	0.392278	0.554006	0.531639	0.363029	0.543683	0.956635	0.938221	2.29721	2.43164	1.10303	1.29638	0.863642	1.24496	0.797417	1.13119	1.39628	1.32116	0.779172	1.25354	1.61952	1.29647	0.452929	0.526986	2.14122	0.970406	1.22912	1.23096	0.731027	1.45008	1.77749	0.683126	0.994667	1.06506	0.674063
Q29RF7	Sister chromatid cohesion protein PDS5 homolog A OS=Homo sapiens OX=9606 GN=PDS5A PE=1 SV=1	2.85683	Up	2.32303e-07	PDS5A	0.407859	0.383001	0.639319	0.32333	0.702574	0.309959	0.318468	0.244321	0.605332	0.776392	0.39355	0.414968	0.547936	0.290924	0.199006	1.3389	0.768714	0.833075	2.45571	3.20992	1.18117	0.757836	0.958201	1.13556	1.12723	1.16294	1.66406	0.641578	1.24388	1.65215	1.38671	0.893069	0.344295	2.19772	0.808623	0.961335	1.49708	1.31307	1.30134	1.16914	0.575195	1.474	0.749713	0.603807
Q2M2I8	AP2-associated protein kinase 1 OS=Homo sapiens OX=9606 GN=AAK1 PE=1 SV=3	2.08846	Up	0.000465463	AAK1	0.516308	0.59342	0.709833	0.653598	0.659465	0.213564	0.396618	0.558551	0.252287	0.606428	0.599187	0.42269	0.606428	0.460705	0.340324	2.6287	0.90432	0.400437	1.96047	1.8053	1.57172	0.978568	1.43339	0.764824	1.09976	1.62591	1.78679	0.195162	1.70371	1.89887	1.01537	0.846632	0.419705	2.40631	1.40381	1.40735	1.0352	1.05051	1.04044	2.33031	0.350922	1.16373	0.742242	0.860234
Q2TAA2	Isoamyl acetate-hydrolyzing esterase 1 homolog OS=Homo sapiens OX=9606 GN=IAH1 PE=1 SV=1	0.444809	Down	5.78066e-05	IAH1	0.766963	1.1186	1.44994	1.81911	1.89018	1.27643	1.75082	1.49793	1.56807	0.659553	0.788849	0.631951	2.33749	2.11522	2.22563	0.539215	0.5126	0.659989	0.488095	0.563214	0.615274	0.478091	0.326557	0.626637	1.47215	1.23386	1.18016	1.4139	1.09441	0.490718	0.601924	0.743806	1.07103	0.813197	1.1669	0.680409	0.663595	0.993151	0.360041	0.781702	0.873663	0.772127	1.11886	0.844917
Q32MZ4	Leucine-rich repeat flightless-interacting protein 1 OS=Homo sapiens OX=9606 GN=LRRFIP1 PE=1 SV=2	1.76405	Up	3.18683e-05	LRRFIP1	1.16315	0.929267	0.839473	0.446884	0.555472	0.41556	0.420781	0.421825	0.651531	0.822826	1.04757	0.759821	0.653559	0.234153	0.37803	1.77982	0.897461	1.36345	1.59105	1.45945	1.7	0.690355	1.02094	1.08674	1.17449	1.01637	1.28508	1.05384	1.17906	1.21836	1.23847	0.964747	1.00369	1.32176	0.854565	1.07645	1.26917	1.18675	0.979506	1.22356	0.678541	1.6668	0.86868	1.44682
Q3V6T2	Girdin OS=Homo sapiens OX=9606 GN=CCDC88A PE=1 SV=2	2.02302	Up	0.00426108	CCDC88A	0.274975	0.560449	0.604989	0.510501	0.45597	0.55575	0.631165	1.14631	0.447849	0.428786	0.4279	0.594453	0.736201	0.40398	0.867317	2.55594	0.711602	1.33914	1.7403	1.16187	1.33451	0.599244	0.928845	1.64987	1.73984	0.956723	0.947852	0.718492	0.975731	1.25198	0.835073	1.95822	0.84561	1.06124	1.21805	1.26159	1.46696	1.20682	0.371377	0.964	0.846354	1.19403	0.830141	2.92888
Q3ZCQ8	Mitochondrial import inner membrane translocase subunit TIM50 OS=Homo sapiens OX=9606 GN=TIMM50 PE=1 SV=2	2.21099	Up	5.56772e-08	TIMM50	1.25294	0.996687	0.252003	0.427556	0.70929	0.345443	0.494096	0.409151	0.603109	0.348735	0.702847	0.913317	0.914853	0.473174	0.307256	1.03384	1.1263	1.17253	1.25059	1.02729	0.557548	0.935784	1.16738	1.15811	1.06154	0.94874	1.19983	0.890023	1.05227	0.995868	0.886933	0.975908	0.841226	1.28803	0.561227	1.24738	1.04694	1.28467	1.60009	1.60529	1.26257	1.06568	1.24113	1.09485
Q3ZCW2	Galectin-related protein OS=Homo sapiens OX=9606 GN=LGALSL PE=1 SV=2	0.412524	Down	2.62052e-07	LGALSL	1.30015	1.85482	1.69301	1.94275	1.56393	1.85295	1.92591	2.06809	1.50313	1.72641	0.556905	1.52815	1.81217	2.7745	2.07169	0.123456	0.22685	0.391353	0.0401231	0.0740735	0.524687	0.256171	0.686168	0.70209	0.539836	0.82416	0.716496	0.664181	0.746066	0.861312	0.667972	0.368175	1.61997	0.12518	0.970912	0.706064	0.520848	0.619944	1.19317	0.45185	1.24259	0.29888	0.941632	0.43067
Q460N5	Protein mono-ADP-ribosyltransferase PARP14 OS=Homo sapiens OX=9606 GN=PARP14 PE=1 SV=3	2.83841	Up	4.73846e-06	PARP14	0.222995	0.30752	1.14014	0.436931	0.166961	0.582075	0.78563	0.651833	0.137228	0.836619	0.523724	0.44546	0.248501	0.37529	0.524612	0.445998	0.86537	0.780164	0.605759	0.91463	1.16419	0.477951	0.876142	0.716627	0.369467	0.648841	1.10592	0.336405	1.29685	0.743894	0.673637	2.85318	1.73511	1.20314	1.25481	2.08825	2.07341	2.30543	2.44803	0.936693	1.43556	1.20612	1.24156	0.812503
Q4G0F5	Vacuolar protein sorting-associated protein 26B OS=Homo sapiens OX=9606 GN=VPS26B PE=1 SV=2	0.437146	Down	3.07126e-05	VPS26B	1.41822	1.27591	0.992266	1.90013	1.14145	2.01299	2.04244	1.50459	1.34658	1.20852	0.901398	1.48101	0.368258	2.3076	2.82293	0.481379	0.536696	1.04777	0.57558	1.4478	0.139513	0.547639	0.886441	0.704628	0.625033	1.20566	1.14031	0.304976	1.14785	0.898171	1.04647	0.956885	0.463568	1.18743	1.22539	0.804641	0.824071	0.623078	0.953395	0.757108	0.530231	0.65769	0.851233	0.849712
Q4KMP7	TBC1 domain family member 10B OS=Homo sapiens OX=9606 GN=TBC1D10B PE=1 SV=3	1.60017	Up	6.86269e-06	TBC1D10B	0.846082	0.724416	0.502291	0.397368	0.39402	0.481083	0.332628	0.551404	0.607214	0.684221	0.425738	0.576893	0.698532	0.502657	0.336297	1.12706	0.933194	2.0458	4.09094	3.40024	0.753784	0.768242	1.71847	1.06033	2.06176	1.95207	1.43815	1.15174	1.363	1.27971	1.7591	0.989902	0.766157	0.957508	0.755954	0.961328	0.889957	1.01085	0.675481	0.805671	0.754727	0.891521	1.03882	1.13398
Q4V328	GRIP1-associated protein 1 OS=Homo sapiens OX=9606 GN=GRIPAP1 PE=1 SV=2	1.89525	Up	7.28643e-07	GRIPAP1	0.368077	0.353461	0.570055	0.544808	0.661742	0.624536	0.578028	0.667057	0.64181	0.615561	0.873548	0.608504	0.538714	0.350517	0.35287	1.81791	1.24142	2.00953	1.52885	1.34378	1.16117	0.990846	1.08227	1.28062	1.3612	1.12442	1.35005	1.19756	1.20872	1.0426	1.22484	1.48783	1.07389	1.35419	0.909184	1.20462	1.47545	1.63196	0.745714	1.01911	0.869269	1.56241	0.83011	1.51509
Q52LJ0	Protein FAM98B OS=Homo sapiens OX=9606 GN=FAM98B PE=1 SV=2	3.22567	Up	5.32382e-06	FAM98B	0.418659	0.342105	0.557247	0.242837	0.361699	0.121419	0.350338	0.258174	0.239003	0.534552	0.606743	0.192508	0.272433	0.115161	0.206258	1.16124	0.603524	2.65518	2.83922	2.36829	1.06159	0.560932	1.24849	1.33542	1.19148	1.22996	1.04326	0.989097	1.85135	1.43091	1.56488	1.81587	0.845117	2.01153	0.709025	2.44992	1.98609	1.08499	0.987826	2.38823	0.557072	1.24137	0.668156	1.09415
Q53GL0	Pleckstrin homology domain-containing family O member 1 OS=Homo sapiens OX=9606 GN=PLEKHO1 PE=1 SV=2	1.58509	Up	5.95228e-05	PLEKHO1	1.20111	0.958231	0.613309	0.460237	0.777606	0.599022	0.441868	0.622493	1.00721	1.10767	0.985032	0.761161	0.656039	0.624892	0.319259	0.848474	1.05497	1.08633	1.23647	1.09225	1.46856	1.02651	1.15292	0.926641	0.875017	1.07291	1.13313	0.838021	1.04365	1.41104	1.1968	0.939115	1.04067	1.05923	0.897803	1.09843	1.06729	0.9885	1.1258	1.41077	0.943761	1.26015	0.991326	1.59822
Q53GQ0	Very-long-chain 3-oxoacyl-CoA reductase OS=Homo sapiens OX=9606 GN=HSD17B12 PE=1 SV=2	0.345755	Down	0.000254522	HSD17B12	1.43552	1.26479	1.20672	1.85248	1.80602	2.28685	1.63297	2.31356	1.26944	0.349381	0.818907	0.746678	0.995238	3.93603	3.19933	0.369051	0.568868	0.547185	0.442842	0.480449	0.514951	0.452447	1.22617	0.915427	0.895271	0.609725	0.377929	0.95406	0.552616	1.32023	0.650037	0.80292	0.902625	0.771074	1.82814	1.02566	0.287662	0.160694	0.238882	0.517577	0.572998	0.650866	0.763363	0.668176
Q562R1	Beta-actin-like protein 2 OS=Homo sapiens OX=9606 GN=ACTBL2 PE=1 SV=2	0.17947	Down	0.00138339	ACTBL2	3.08539	3.03047	2.36977	1.88976	1.68837	1.92479	1.99882	1.46071	1.81653	0.579883	0.0244676	0.310739	0.119891	5.91627	5.89181	0.00267948	0.132826	0.161643	0.0116111	0.22301	0.212837	0.00357264	0.656488	0.977397	0.333745	0.794021	0.383257	0.284234	0.500618	0.163205	0.418099	1.8103	0.106455	1.29411	2.64062	0.64244	0.492025	0.506064	0.0687917	0.0121397	0.0242794	0.230655	0.849895	1.16253
Q5EBM0	UMP-CMP kinase 2, mitochondrial OS=Homo sapiens OX=9606 GN=CMPK2 PE=1 SV=3	1.84064	Up	1.94915e-05	CMPK2	0.759393	0.80628	0.512406	0.435545	0.783256	0.732014	0.640866	0.747268	0.280659	0.714312	0.587926	0.93892	0.65905	0.620637	0.277613	0.651564	0.536357	0.840963	0.667924	0.623357	0.87514	0.479702	0.722959	0.794501	0.338887	0.330101	0.563556	0.969274	0.935077	0.310019	0.701621	3.94161	1.39466	1.88865	2.18089	2.62553	2.2052	2.62161	1.15606	1.00352	0.861022	0.864585	1.20001	0.8669
Q5JRX3	Presequence protease, mitochondrial OS=Homo sapiens OX=9606 GN=PITRM1 PE=1 SV=3	2.21926	Up	3.97864e-05	PITRM1	0.556537	0.34212	0.543924	0.63852	0.677934	0.583339	0.709466	0.775683	1.00114	0.963672	0.641966	0.576902	0.837881	0.47786	0.387493	0.552141	1.1187	0.657379	1.52668	0.902454	1.27007	1.09707	1.07035	1.09981	1.15268	0.963843	1.20556	0.969131	1.36645	0.672273	1.03334	0.580919	1.31774	0.285819	0.534243	0.795954	0.735767	0.846673	2.09883	1.2779	1.84222	0.362924	1.27578	0.546942
Q5JSL3	Dedicator of cytokinesis protein 11 OS=Homo sapiens OX=9606 GN=DOCK11 PE=1 SV=2	1.69087	Up	1.69572e-06	DOCK11	0.976398	0.695013	0.538908	0.499136	0.69899	0.609503	0.537914	0.614475	0.512062	0.512009	0.732304	0.793665	0.655855	0.537157	0.557275	1.88546	0.536165	2.40628	1.4688	1.55843	1.48172	0.61449	1.11237	1.34352	1.25946	1.24108	1.28836	0.981043	1.13076	1.12157	1.26209	0.595262	1.016	1.86136	1.21442	1.04552	1.14882	1.2214	1.00764	1.48453	0.63238	1.42807	0.848404	1.08321
Q5K4L6	Solute carrier family 27 member 3 OS=Homo sapiens OX=9606 GN=SLC27A3 PE=2 SV=4	2.14478	Up	9.17598e-09	SLC27A3	0.507751	0.543081	0.675638	0.607165	0.660209	0.641364	0.337114	0.600331	0.720684	0.715289	0.428971	0.643456	0.991489	0.389514	0.360174	1.39478	1.19694	0.713623	2.15842	1.93329	1.04701	1.26097	1.43496	1.05787	1.31368	1.02017	1.39317	1.07798	0.856083	1.33304	1.30349	0.776005	0.93044	0.837804	0.628078	0.867008	0.889482	1.00776	1.60077	1.2036	1.3062	1.46372	0.796597	1.27558
Q5QGZ9	C-type lectin domain family 12 member A OS=Homo sapiens OX=9606 GN=CLEC12A PE=1 SV=3	1.8243	Up	3.28582e-06	CLEC12A	0.497865	0.498036	0.495334	0.573728	0.560364	0.542232	0.497923	0.632542	0.65317	0.488426	0.838465	0.55355	0.341898	0.492545	0.585911	1.53801	0.695522	1.98513	2.0612	2.17581	1.80118	0.969944	1.35627	1.02686	1.35499	1.59047	1.42962	1.12461	1.62907	1.31896	1.25239	1.07802	0.862353	1.28722	1.11171	0.938189	1.02635	1.2272	0.784654	0.776135	0.900521	1.64258	0.692767	0.970381
Q5T1M5	FK506-binding protein 15 OS=Homo sapiens OX=9606 GN=FKBP15 PE=1 SV=2	1.79368	Up	8.036e-06	FKBP15	0.411154	0.451239	0.625321	0.673422	0.676858	0.637919	0.718088	0.732977	0.828035	0.476524	0.989771	0.659265	0.751072	0.415319	0.544724	1.47251	0.608799	1.47251	1.40995	1.17931	1.74516	0.61907	0.9536	0.93457	1.32785	0.981087	1.20099	1.05615	1.18619	1.04241	1.11958	1.4623	1.04227	1.24373	1.00639	1.48726	1.36965	1.13443	0.878697	1.48529	0.682527	1.72666	0.875183	1.55942
Q5TDH0	Protein DDI1 homolog 2 OS=Homo sapiens OX=9606 GN=DDI2 PE=1 SV=1	1.5985	Up	0.000401184	DDI2	0.889074	0.656783	1.13316	0.603722	0.588393	0.587214	0.524719	0.561272	0.622588	0.875174	1.04139	0.677581	0.712351	0.418082	0.386705	1.6761	1.33736	0.399862	2.13501	2.07079	1.39123	0.357389	1.09046	1.41628	1.23077	0.96522	1.29387	1.09705	1.35507	0.906836	1.03773	0.880404	1.05729	1.31978	0.810698	1.00307	1.00557	1.52396	1.2613	1.28692	0.445709	0.467226	0.806625	1.59943
Q5VVQ6	Ubiquitin thioesterase OTU1 OS=Homo sapiens OX=9606 GN=YOD1 PE=1 SV=1	0.6015	Down	0.0119704	YOD1	1.29485	1.5296	1.12314	1.54287	1.52379	1.8191	1.61089	1.50637	1.28739	1.11372	1.26536	0.70818	0.234547	2.85542	2.64811	0.834829	0.593453	1.11562	0.572645	0.840298	0.67086	0.583012	0.879817	0.694789	1.07532	1.07672	1.06459	0.751936	0.359426	0.54741	0.412061	0.885636	0.786643	0.824649	1.51156	0.798636	0.60544	0.413604	0.6142	0.675132	0.629636	2.52423	0.844974	0.88799
Q5VY43	Platelet endothelial aggregation receptor 1 OS=Homo sapiens OX=9606 GN=PEAR1 PE=1 SV=1	1.65304	Up	0.000442284	PEAR1	0.665008	0.621401	0.679025	0.649434	0.610499	0.710173	0.622959	0.546646	0.761567	0.950023	0.9142	0.635498	0.792402	0.273687	0.345333	1.47722	1.04794	1.76341	1.50978	1.71714	1.17475	1.15676	1.14263	0.958892	1.47911	1.25173	1.19775	0.968079	1.33441	1.17249	1.17134	1.35526	1.02348	0.957125	0.774887	1.35376	1.20172	1.11745	0.922691	0.709286	1.09802	2.05879	1.06103	1.32736
Q63HN8	E3 ubiquitin-protein ligase RNF213 OS=Homo sapiens OX=9606 GN=RNF213 PE=1 SV=3	2.80849	Up	1.25793e-15	RNF213	0.450709	0.314058	0.473484	0.475882	0.673666	0.460298	0.436325	0.468689	0.707229	0.563728	0.435491	0.647212	0.399344	0.44754	0.480245	1.63203	0.725789	1.21163	1.18982	1.13231	1.35044	0.413462	1.05914	0.902196	0.945737	0.947762	1.01459	0.789801	1.00143	0.924473	1.04699	1.2383	1.02302	1.9454	1.18343	1.32872	1.54548	1.55134	1.39699	1.59763	1.04837	1.38278	1.36624	1.51905
Q641Q2	WASH complex subunit 2A OS=Homo sapiens OX=9606 GN=WASHC2A PE=1 SV=3	1.74906	Up	1.10853e-05	WASHC2A	0.54475	0.61037	0.557249	0.449966	0.531209	0.496837	0.484338	0.596829	0.711404	0.720609	0.61497	0.595162	0.547059	0.406521	0.437647	1.89933	1.06631	1.94318	1.84308	2.71581	1.07789	0.63118	1.18678	1.26195	1.21142	1.22005	1.48871	1.12885	1.41107	1.37286	1.56018	1.17646	0.950769	1.49589	0.971409	1.39085	1.26123	1.20734	0.8759	1.27881	0.727512	1.51994	0.819158	1.20668
Q658Y4	Protein FAM91A1 OS=Homo sapiens OX=9606 GN=FAM91A1 PE=1 SV=3	2.31836	Up	0.00144601	FAM91A1	0.51658	0.593292	0.233399	0.567993	0.532902	0.588395	0.609613	0.635728	0.505971	0.411079	0.557893	0.291369	0.312826	1.08642	0.529659	0.674897	0.680815	0.587452	0.740667	1.4165	1.60389	0.557556	0.958777	0.706467	0.388169	0.8268	0.825506	0.561551	1.22661	0.809979	0.882437	1.92417	1.83573	2.4124	2.06619	3.26688	1.49086	1.40581	0.544736	2.24349	0.320129	3.0309	1.67775	1.4309
Q66K14	TBC1 domain family member 9B OS=Homo sapiens OX=9606 GN=TBC1D9B PE=1 SV=3	1.56848	Up	6.07011e-05	TBC1D9B	0.793474	0.580073	0.640203	0.585968	0.784042	0.458635	0.654351	0.589505	0.714481	0.587178	0.582042	0.573483	0.597449	0.461354	1.06565	1.5677	0.327589	1.78658	2.27612	1.89011	1.05524	0.919913	1.20301	1.25872	1.47102	1.17591	1.20301	1.0931	1.32949	1.43187	1.34906	1.20063	0.249556	1.61358	0.820312	0.86101	1.18532	1.21839	0.654992	1.09197	0.628452	1.60288	1.28134	1.20382
Q6JBY9	CapZ-interacting protein OS=Homo sapiens OX=9606 GN=RCSD1 PE=1 SV=1	2.6557	Up	2.70201e-06	RCSD1	0.616049	0.488878	0.671295	0.259554	0.429462	0.276232	0.242875	0.290825	0.440928	0.352291	0.783184	0.480138	0.439416	0.172357	0.250013	1.47212	0.438397	1.84077	2.38628	2.66027	1.33678	0.606948	1.20977	1.39845	1.5748	1.07782	1.30596	1.10001	1.29856	1.10618	1.17401	1.92183	0.869875	1.47853	0.893632	1.46842	1.65712	1.67448	0.788474	1.10403	0.4929	1.81923	0.653378	1.56196
Q6NUK1	Calcium-binding mitochondrial carrier protein SCaMC-1 OS=Homo sapiens OX=9606 GN=SLC25A24 PE=1 SV=2	2.62344	Up	2.56553e-09	SLC25A24	0.355666	0.968546	0.655039	0.358224	0.478485	0.319843	0.355666	0.504073	0.391488	0.698091	0.881734	0.645533	0.427882	0.0896574	0.181788	1.1271	0.964738	1.24793	1.68688	2.67049	1.2923	1.09689	1.28593	1.11307	1.31966	1.20161	1.30174	1.14574	1.1995	1.18474	1.1858	0.625075	1.16763	1.16858	0.678332	1.01593	1.21617	1.03794	1.58575	1.08428	0.879482	0.982838	0.885635	1.46325
Q6NXE6	Armadillo repeat-containing protein 6 OS=Homo sapiens OX=9606 GN=ARMC6 PE=1 SV=2	1.61582	Up	9.65203e-06	ARMC6	0.793608	1.07953	1.09417	0.578602	0.758711	0.579728	0.587607	0.588733	0.836384	0.917271	1.01979	0.71763	0.899286	0.526082	0.517988	1.03745	0.920816	1.03914	1.07588	1.3477	0.988342	1.16759	0.968085	0.896406	1.28853	1.11229	1.10385	1.03133	1.00013	1.01868	0.956279	0.927594	0.908082	0.914888	0.677094	1.0959	1.03828	0.856143	1.10928	1.5189	1.33173	0.692812	0.971564	1.22884
Q6NXT6	Transmembrane anterior posterior transformation protein 1 homolog OS=Homo sapiens OX=9606 GN=TAPT1 PE=1 SV=1	2.01957	Up	7.05894e-10	TAPT1	0.604846	0.590165	0.561606	0.553949	0.493865	0.626417	0.698885	0.557429	0.358654	0.364801	0.899614	0.363092	0.811617	0.459995	0.464758	1.35295	0.821463	1.97115	2.03225	2.04518	1.01451	1.27945	1.20007	1.1465	1.47823	1.21213	1.26838	1.09812	1.34227	1.54295	1.21615	0.615196	0.928849	1.33983	0.749713	1.25268	1.29234	0.550422	1.3206	0.838614	1.1926	1.24623	0.913863	1.26495
Q6NYC8	Phostensin OS=Homo sapiens OX=9606 GN=PPP1R18 PE=1 SV=1	2.54981	Up	3.10569e-05	PPP1R18	0.530728	0.315884	0.478613	0.275468	0.440324	0.269087	0.349919	0.403098	0.554127	0.249019	0.81093	0.397134	0.512849	0.200881	0.240687	1.97519	0.864386	2.20319	2.64613	2.31527	1.36797	0.750005	1.49067	1.32628	1.38757	1.30538	1.63555	1.21204	1.24826	1.43912	1.36668	1.0836	0.872865	1.81533	1.18428	0.846803	1.50727	1.4907	0.871099	1.50224	0.322361	1.82098	0.627657	1.22062
Q6P2Q9	Pre-mRNA-processing-splicing factor 8 OS=Homo sapiens OX=9606 GN=PRPF8 PE=1 SV=2	2.17166	Up	5.67768e-09	PRPF8	0.497532	0.851069	0.33527	0.506248	0.699195	0.356284	0.3133	0.506248	0.694419	0.76274	0.406219	0.58556	0.655784	0.41054	0.3522	1.28438	0.912827	1.66606	2.8947	1.7885	0.981226	0.730431	1.20006	1.34087	1.162	1.12775	1.4081	0.851204	1.10365	1.57555	1.40683	0.735736	0.696911	1.84031	0.859629	1.09523	1.09205	1.31704	1.29041	1.35901	0.682287	0.969663	0.944279	1.32379
Q6P4A8	Phospholipase B-like 1 OS=Homo sapiens OX=9606 GN=PLBD1 PE=1 SV=2	1.82628	Up	0.00144489	PLBD1	1.21389	0.925443	0.911922	0.285445	0.530327	0.297464	0.246384	0.243379	0.518308	1.01101	1.15919	0.495649	0.556967	0.0766468	0.148914	1.54597	0.752594	1.65943	2.17623	2.28969	1.35006	0.693202	0.880489	1.29043	1.51303	0.99179	1.33561	0.992892	1.60119	1.13505	1.64417	0.827101	1.18709	1.37802	0.565368	1.04932	1.06138	1.84687	0.809782	1.11754	0.951157	1.21371	0.853618	0.917497
Q6P996	Pyridoxal-dependent decarboxylase domain-containing protein 1 OS=Homo sapiens OX=9606 GN=PDXDC1 PE=1 SV=2	1.50713	Up	0.00018519	PDXDC1	0.375467	0.516021	0.789267	1.05956	0.461962	0.69196	0.714567	0.664439	0.487517	0.757928	0.674505	0.438479	0.837282	0.495451	0.636863	1.81723	1.33352	1.91814	2.29092	2.39767	1.12169	0.626314	1.3591	1.51136	1.41277	1.33539	1.53133	1.02089	1.47891	1.2343	1.54631	0.615312	0.486308	1.48367	0.711142	0.973142	0.942958	0.819806	1.17777	0.566383	1.06471	0.727736	0.810614	0.66078
Q6PJW8	Consortin OS=Homo sapiens OX=9606 GN=CNST PE=1 SV=3	0.55214	Down	9.34617e-05	CNST	1.46096	1.23359	1.10685	1.5761	1.21134	1.22682	1.85378	1.1649	1.26165	2.00013	0.639395	1.00526	1.29149	1.15876	1.96897	1.12615	1.24425	0.807524	0.998312	1.09089	0.596115	1.00524	1.14239	0.831134	0.457629	1.01873	1.04985	0.373506	1.13061	1.66732	1.07846	0.754243	0.807169	0.98931	1.1738	0.783498	0.664523	0.779146	1.47935	0.91922	0.270841	0.461364	1.12997	0.824023
Q6UW68	Transmembrane protein 205 OS=Homo sapiens OX=9606 GN=TMEM205 PE=1 SV=1	2.98202	Up	4.92841e-05	TMEM205	0.508137	0.435141	0.0791621	0.17845	0.177108	0.479213	0.416659	0.332749	0.398494	0.421822	0.626113	0.262929	0.172134	0.247707	0.272705	1.87801	0.397157	2.71091	3.20719	1.58796	1.62256	0.518899	1.89019	1.17887	1.86681	1.88685	1.47609	1.01523	1.00187	0.677931	1.88017	2.14582	0.673589	1.16786	1.50498	1.60417	1.12592	1.0813	0.207413	1.28064	0.42506	1.85375	0.522335	0.87127
Q6UXH1	Protein disulfide isomerase CRELD2 OS=Homo sapiens OX=9606 GN=CRELD2 PE=1 SV=1	1.84995	Up	0.00136656	CRELD2	0.981701	0.936622	0.695204	0.367637	0.422732	0.398691	0.488847	0.387672	0.549953	0.210678	0.784629	0.711778	1.03961	0.316018	0.423326	2.08144	0.992883	1.57688	1.15626	1.06238	0.817774	0.834021	1.04508	1.10247	1.20289	0.817747	1.04067	0.877339	1.00646	1.43023	0.781329	2.06706	1.3108	1.60591	1.29174	1.52891	1.98843	1.83596	0.439295	1.07303	0.942604	1.92682	0.544285	1.57394
Q6XQN6	Nicotinate phosphoribosyltransferase OS=Homo sapiens OX=9606 GN=NAPRT PE=1 SV=2	0.547326	Down	8.94811e-07	NAPRT	0.737235	1.68724	1.21109	1.44342	1.12253	1.47102	1.50092	1.83676	1.30655	1.42562	0.768352	1.26084	1.78758	1.54596	1.42284	0.995977	0.844871	1.02523	0.959992	0.891959	0.657127	0.876532	1.01404	1.11073	0.620028	0.964488	0.904057	0.85692	0.82187	1.12765	0.749352	1.12083	0.74623	0.981785	1.14206	0.931566	0.890685	0.834147	0.80606	0.729219	0.363051	0.662534	1.05252	0.789106
Q6XZF7	Dynamin-binding protein OS=Homo sapiens OX=9606 GN=DNMBP PE=1 SV=1	1.82671	Up	5.93812e-09	DNMBP	0.426885	0.761462	0.821952	0.503777	0.685402	0.4998	0.506428	0.487868	0.844489	0.766545	0.837182	0.725938	0.880076	0.293359	0.188943	0.321219	1.35241	1.74117	1.61845	1.64645	1.44384	1.34006	1.21437	1.24207	1.45805	1.2465	1.33085	1.19429	1.39378	1.20634	0.37221	0.975209	0.988688	1.34309	1.00162	1.09468	1.20221	1.1108	1.18246	1.05944	1.15768	1.05147	0.939638	1.10015
Q6ZMZ3	Nesprin-3 OS=Homo sapiens OX=9606 GN=SYNE3 PE=1 SV=2	2.30134	Up	0.00063785	SYNE3	0.441939	0.608908	0.66218	0.417266	0.178532	0.423017	0.407401	0.516758	0.701671	0.508609	0.542055	0.540902	0.30678	0.47748	0.529288	1.51835	0.574934	1.56935	2.94047	2.35813	0.808527	0.64567	1.15505	1.40395	0.930546	1.24731	1.41371	0.899636	0.688148	1.73257	1.69353	1.65	0.436831	1.6882	1.03256	1.23077	1.09039	1.67966	0.528528	1.65547	0.396614	0.378269	0.675128	1.64412
Q6ZU35	Cancer-related regulator of actin dynamics OS=Homo sapiens OX=9606 GN=CRAD PE=1 SV=3	1.74363	Up	0.00307384	CRAD	0.363805	0.52141	0.40452	0.491203	0.500396	0.639614	0.483322	0.767012	0.522724	0.405452	0.796032	0.648097	0.644966	0.360837	0.273954	1.98071	1.20241	2.11676	1.72153	2.22925	1.35518	1.01012	1.19868	1.13647	1.55262	1.40468	1.51114	1.26504	1.35353	1.38394	1.348	1.67376	0.863418	1.37862	1.24301	1.54871	1.33614	1.09321	0.787809	0.481546	0.665496	2.16503	0.905402	1.3021
Q7KZI7	Serine/threonine-protein kinase MARK2 OS=Homo sapiens OX=9606 GN=MARK2 PE=1 SV=2	1.83127	Up	1.16221e-06	MARK2	1.03295	1.10664	0.598718	0.492133	0.317123	0.401338	0.559242	0.410549	0.409233	0.506966	0.679414	0.717736	0.577222	0.648277	0.422338	1.66119	0.963309	2.31582	1.47702	1.78943	1.26304	1.28764	1.36005	1.00998	1.19321	1.45986	1.48965	0.931033	1.39432	1.45539	1.26472	0.917911	0.754447	1.25322	0.81017	1.10178	1.04444	0.944385	1.42814	1.21419	0.997588	0.76514	0.840587	0.913942
Q7L2H7	Eukaryotic translation initiation factor 3 subunit M OS=Homo sapiens OX=9606 GN=EIF3M PE=1 SV=1	1.66036	Up	4.34968e-06	EIF3M	1.32022	0.657422	0.685655	0.641289	0.764976	0.705821	0.51088	0.755565	0.656078	0.576241	0.729589	0.648962	0.71457	0.965144	0.830767	0.609418	0.629291	1.12345	1.11153	0.651813	0.825364	0.662411	0.957665	0.997534	1.4353	0.924972	0.725624	0.4888	0.941717	0.883508	1.10917	1.65778	1.1382	0.893582	1.18964	1.09255	0.991533	1.64569	0.977957	1.20967	0.785008	1.32773	1.18093	1.69248
Q7L7X3	Serine/threonine-protein kinase TAO1 OS=Homo sapiens OX=9606 GN=TAOK1 PE=1 SV=1	1.51287	Up	9.98626e-05	TAOK1	0.806001	0.87074	0.577257	0.657101	0.576178	0.672207	0.698103	0.627969	0.720761	0.545358	1.03646	0.86172	0.796425	0.344872	0.552715	1.42213	1.07989	1.80812	1.36724	1.19226	1.3904	1.00956	1.13049	1.13167	1.43345	1.16468	1.25663	1.28963	1.11635	0.950132	0.97253	1.43813	0.89034	1.1684	0.985995	1.32165	1.29718	1.05767	0.867546	0.958407	0.82561	1.72199	0.822265	1.3035
Q7L8L6	FAST kinase domain-containing protein 5, mitochondrial OS=Homo sapiens OX=9606 GN=FASTKD5 PE=1 SV=1	1.73774	Up	1.01207e-05	FASTKD5	0.471031	0.490525	0.602814	0.424124	1.02215	0.632804	0.564101	0.313987	1.01828	0.641249	0.869026	0.863959	0.407021	0.377262	0.534695	1.63237	1.01917	1.39383	1.4717	1.35347	1.15905	1.55137	1.22015	0.946595	1.24382	1.06427	1.62893	0.623493	1.25937	1.98919	1.43176	0.684133	0.913171	1.39277	0.748723	1.01728	1.0929	1.12785	1.04808	0.928446	1.46423	0.936505	0.781124	0.837231
Q7RTV0	PHD finger-like domain-containing protein 5A OS=Homo sapiens OX=9606 GN=PHF5A PE=1 SV=1	2.39147	Up	2.51819e-09	PHF5A	0.653212	0.688252	0.608554	0.421308	0.635663	0.424037	0.453673	0.460959	0.644657	0.701737	1.03567	0.623093	0.432588	0.401018	0.132774	1.49432	0.593991	1.73275	1.70485	1.68914	1.14518	0.49441	1.20163	1.06303	0.942737	1.02773	1.03165	0.923124	1.32117	1.1794	1.06826	0.832527	0.797142	1.62791	0.67513	1.08658	1.15902	1.4227	1.37295	1.70789	0.964381	1.06632	0.997672	0.998361
Q7Z2W4	Zinc finger CCCH-type antiviral protein 1 OS=Homo sapiens OX=9606 GN=ZC3HAV1 PE=1 SV=3	1.50569	Up	0.000135101	ZC3HAV1	0.579902	1.0259	0.641315	0.729911	0.646349	0.585942	0.635274	0.78327	0.788304	0.605122	1.02603	0.704159	0.671477	0.518959	0.751698	2.20037	0.909022	1.46691	1.10598	0.953582	1.30026	0.823467	1.06141	1.24191	1.25326	0.937676	1.00919	1.11363	0.950163	1.18515	1.13634	0.977551	1.0881	1.57766	1.25585	1.09157	1.36446	1.14587	0.770054	1.30392	0.726382	1.57576	0.834292	1.34938
Q7Z3J2	VPS35 endosomal protein sorting factor-like OS=Homo sapiens OX=9606 GN=VPS35L PE=1 SV=2	1.58399	Up	0.000352803	VPS35L	0.806896	0.631529	0.537008	0.8152	0.964676	0.607594	0.694788	0.804127	0.913467	1.11997	0.857282	0.442012	0.867507	0.626052	0.60403	1.16969	1.00262	0.884662	1.10387	1.24075	1.04552	1.1163	1.05447	1.06178	0.580645	0.833536	1.27998	1.05995	1.11108	1.04808	1.15855	0.763718	1.76146	0.748046	1.04068	1.20947	0.820778	1.29338	1.21121	0.777634	1.00048	1.2168	1.19262	1.07507
Q7Z434	Mitochondrial antiviral-signaling protein OS=Homo sapiens OX=9606 GN=MAVS PE=1 SV=2	0.664828	Down	0.00130633	MAVS	0.943771	1.68149	1.93665	1.43808	1.11352	1.38576	1.45516	1.18825	1.20854	1.52711	1.4986	1.5831	1.33265	1.26139	1.0313	0.238222	0.80559	0.600941	0.0763765	0.690327	0.350968	1.06745	0.860475	0.745063	0.791082	0.918911	0.745794	0.520814	0.854631	0.928407	0.878006	1.01416	1.058	0.565662	1.33957	0.739721	0.636928	0.800877	1.67932	0.332384	1.03544	0.549913	1.08831	0.743602
Q7Z478	ATP-dependent RNA helicase DHX29 OS=Homo sapiens OX=9606 GN=DHX29 PE=1 SV=2	1.63004	Up	1.33932e-07	DHX29	0.544612	0.717054	0.479128	0.494407	0.718146	0.490042	0.82183	0.687586	0.516236	0.654693	0.775866	0.587777	0.758685	0.496446	0.37256	1.78728	1.24606	1.54848	2.61028	1.8129	0.907276	1.04279	1.38811	1.25879	1.42383	1.63322	1.34008	0.702063	1.57533	1.41767	1.00013	1.04457	0.823835	1.36263	0.79413	1.39891	1.21185	0.903151	1.21683	0.747936	0.908045	1.22597	0.885246	0.897752
Q7Z4W1	L-xylulose reductase OS=Homo sapiens OX=9606 GN=DCXR PE=1 SV=2	0.63409	Down	7.24102e-05	DCXR	1.27776	0.748445	1.29579	1.44472	1.15729	1.41152	1.49784	1.45515	1.48171	1.27378	1.2605	1.19865	0.851462	1.3011	1.96132	0.747772	0.803359	1.03901	0.985224	0.919436	0.639829	0.767739	1.03492	0.769098	0.580072	0.639143	1.18968	0.750195	1.18141	1.09162	1.07272	0.811378	0.830122	0.996599	1.20678	0.871144	0.678868	0.76067	1.17247	0.710115	0.870375	0.381307	0.897353	0.588753
Q7Z5L9	Interferon regulatory factor 2-binding protein 2 OS=Homo sapiens OX=9606 GN=IRF2BP2 PE=1 SV=2	2.27814	Up	4.14988e-07	IRF2BP2	0.641616	0.610427	0.646822	0.469327	0.546857	0.443722	0.460979	0.428559	0.607932	0.589628	0.787262	0.584168	0.623477	0.342858	0.310101	1.07478	1.19348	1.90018	2.0273	1.96776	1.04934	0.691058	0.996436	1.10446	1.01628	0.810156	1.69637	1.32821	0.823383	1.3194	1.85178	1.12298	0.754366	1.0386	0.657813	0.7832	0.95818	1.48874	0.630936	1.04286	1.25847	1.34584	0.824091	1.48883
Q7Z6I6	Rho GTPase-activating protein 30 OS=Homo sapiens OX=9606 GN=ARHGAP30 PE=1 SV=3	3.24452	Up	2.47906e-06	ARHGAP30	0.418813	0.250377	0.375566	0.327766	0.470026	0.259482	0.350528	0.217373	0.583834	0.16848	0.809931	0.522989	0.359774	0.128115	0.179887	2.04838	0.845787	1.40043	1.87732	2.21339	1.42635	0.816414	1.16407	1.02698	1.43707	1.08042	1.46379	0.638958	1.27211	1.39061	1.4789	1.94483	0.978984	1.46879	0.421747	1.26524	2.16116	2.00866	1.05045	1.14016	1.03822	1.91984	0.664027	1.13282
Q7Z6P3	Ras-related protein Rab-44 OS=Homo sapiens OX=9606 GN=RAB44 PE=1 SV=4	2.18667	Up	0.000254251	RAB44	0.387077	0.65606	0.219344	0.421539	0.190671	0.380818	0.433232	0.164866	0.655427	0.920485	0.268724	0.451465	0.143319	0.253608	0.301755	2.04751	1.08272	1.05056	3.48131	4.06644	1.09254	1.03448	1.42736	1.51265	1.92713	1.23544	1.99244	0.99955	1.93913	1.7139	1.51532	0.899934	0.708926	1.68678	0.518163	0.907806	1.34845	1.61977	0.690306	0.921995	0.15393	1.01721	0.527594	1.02038
Q7Z7A1	Centriolin OS=Homo sapiens OX=9606 GN=CNTRL PE=1 SV=2	1.57421	Up	0.000404924	CNTRL	0.751495	0.793588	0.716632	0.624313	0.681566	0.692061	0.712683	0.636141	0.707274	0.242507	0.822621	0.665705	0.841641	0.875646	0.762384	1.88168	0.560127	1.70653	1.8948	1.1929	0.609138	1.61562	1.15991	1.43678	1.1048	1.49995	1.38815	1.11286	1.00131	1.06986	0.856153	1.04366	0.680365	1.16814	0.812556	0.866572	0.915344	1.26174	1.90151	0.677352	1.03578	1.33295	0.589464	0.724654
Q86TI2	Dipeptidyl peptidase 9 OS=Homo sapiens OX=9606 GN=DPP9 PE=1 SV=3	1.6018	Up	0.000122305	DPP9	0.923441	0.899984	0.676531	0.527151	0.644433	0.650606	0.539497	0.658013	0.948132	0.885069	0.93471	0.916858	0.606498	0.388159	0.580565	1.37473	1.51255	1.41325	0.895374	1.29256	1.34135	1.22493	1.1288	1.59704	1.42025	1.1288	1.32708	1.13093	1.19927	1.09057	0.797922	0.604401	0.803863	0.933163	0.493193	0.825627	0.845474	0.957608	1.5742	0.876006	1.28917	0.611897	0.932238	0.738286
Q86UE4	Protein LYRIC OS=Homo sapiens OX=9606 GN=MTDH PE=1 SV=2	1.55367	Up	0.0184809	MTDH	0.54381	0.384436	0.359668	0.387667	0.379052	0.491044	0.484583	0.247676	0.21537	0.102248	0.547755	0.607095	0.346911	0.417207	0.307656	2.30278	1.30834	2.96651	3.01689	4.45671	1.27533	0.811417	3.14723	1.09615	1.06925	0.911218	3.45658	1.48283	2.63614	1.27436	1.25419	0.622935	0.744028	1.66698	0.963942	1.49672	1.06006	0.524538	0.490278	0.369987	0.746352	1.30042	0.397118	0.400971
Q86UP2	Kinectin OS=Homo sapiens OX=9606 GN=KTN1 PE=1 SV=1	1.79764	Up	3.37141e-08	KTN1	0.554057	0.433084	0.567364	0.782696	0.702854	0.62785	0.708902	0.67382	0.803261	0.786237	0.886303	0.723169	0.646648	0.429697	0.430538	1.66759	0.657767	1.6173	1.54629	0.947697	1.40429	0.704116	1.08604	1.1669	1.30465	1.00219	1.27171	0.90437	1.10102	0.956276	1.09702	1.00132	1.19063	1.27683	0.699824	1.32089	1.19693	1.4074	1.11247	1.2489	0.853353	1.33405	0.966788	1.56753
Q86UX7	Fermitin family homolog 3 OS=Homo sapiens OX=9606 GN=FERMT3 PE=1 SV=1	0.472553	Down	4.73112e-12	FERMT3	1.57412	1.63931	1.42649	1.51085	1.48209	1.59042	1.58275	1.60959	1.39581	1.22406	1.09038	1.83818	1.2909	1.84863	1.91547	0.362256	0.372606	0.811748	0.306069	0.356341	0.656496	0.285369	0.82687	0.830645	0.844993	0.905403	0.793644	1.12439	0.749846	0.817808	0.792134	0.94284	0.896803	0.499042	0.952969	0.764983	0.815067	0.585229	0.907454	0.695386	0.782514	0.641136	0.833876	0.57209
Q86VB7	Scavenger receptor cysteine-rich type 1 protein M130 OS=Homo sapiens OX=9606 GN=CD163 PE=1 SV=2	4.54448	Up	1.46748e-06	CD163	0.249783	0.401944	0.458906	0.302586	0.38411	0.26967	0.286744	0.283231	0.138768	0.159389	0.129295	0.304288	0.599151	0.339833	0.318539	0.951886	0.390867	1.70874	1.40295	1.40776	1.03937	0.451865	1.19925	0.858677	0.795273	0.865923	0.646725	0.449266	0.702883	1.29526	0.711941	0.491763	1.44645	4.36227	1.13085	2.69027	2.1742	2.40531	0.811007	2.32207	0.514489	2.45266	0.914721	1.26364
Q86VS8	Protein Hook homolog 3 OS=Homo sapiens OX=9606 GN=HOOK3 PE=1 SV=2	1.76823	Up	2.39378e-05	HOOK3	0.480954	0.487759	0.585311	0.685132	0.719162	0.799699	0.725968	0.640893	0.62161	0.687659	0.796839	0.715835	0.702627	0.500996	0.427035	1.14205	0.701567	1.6179	0.898646	1.82761	1.51178	0.575235	1.0916	1.06147	1.32172	0.951832	1.07352	0.908458	1.17714	0.80966	1.07955	1.87425	1.19906	1.06945	1.1956	1.41265	1.43104	1.48438	0.722938	0.928175	0.869536	1.9686	1.06244	1.5464
Q86WV6	Stimulator of interferon genes protein OS=Homo sapiens OX=9606 GN=TMEM173 PE=1 SV=1	1.81277	Up	0.00188948	TMEM173	0.430156	0.371764	0.642315	0.591708	0.868098	0.811653	0.527477	0.747421	0.583923	0.436105	1.08733	0.513026	0.974554	0.471958	0.233372	0.670028	0.455943	1.50438	1.37246	1.26852	1.26368	1.66408	0.817803	0.980012	1.21572	0.795837	1.2681	1.11603	1.08393	0.914959	1.03662	1.94503	0.719801	1.84879	1.43568	1.23819	1.37072	1.97357	0.775797	1.68519	0.539925	2.44717	0.847822	1.21161
Q86YB8	ERO1-like protein beta OS=Homo sapiens OX=9606 GN=ERO1B PE=1 SV=2	0.542298	Down	5.70165e-07	ERO1B	1.68057	1.92903	1.35251	1.46536	0.909837	1.13555	1.50736	1.11193	1.05944	1.31212	1.29596	1.04424	1.81539	1.49028	1.14307	0.862161	0.699854	1.08596	1.07884	0.939244	0.967147	0.664394	0.990531	1.06861	0.703502	1.03559	0.853207	1.22275	1.03443	0.917915	0.628087	0.71525	1.29406	0.813848	1.00728	0.914869	0.886119	0.95594	0.452435	0.475457	0.637613	0.973936	0.889371	1.02599
Q86YL5	Testis development-related protein OS=Homo sapiens OX=9606 GN=TDRP PE=1 SV=2	1.60836	Up	0.00410736	TDRP	0.605211	0.382409	0.751045	1.06621	0.435882	0.835305	0.704054	1.50209	0.392942	0.268928	0.800986	0.23385	0.883835	1.10494	1.15756	1.42577	1.94782	0.495457	1.22674	1.35144	1.18248	0.871805	0.345337	1.88321	1.20578	0.758582	0.79999	1.18508	0.307242	1.75816	1.06765	1.19372	0.875142	1.1678	0.532826	0.431973	1.1302	2.22055	0.886702	1.60752	0.913575	1.21923	0.725559	1.03818
Q86YW5	Trem-like transcript 1 protein OS=Homo sapiens OX=9606 GN=TREML1 PE=1 SV=2	0.373555	Down	5.56248e-06	TREML1	0.972021	1.29012	1.56064	2.5905	1.11101	2.43378	1.40393	1.66885	1.60635	1.26947	1.07685	1.59501	0.753573	2.50402	2.55922	0.0956769	0.0720853	0.486248	0.825704	0.589789	0.294064	0.10223	0.94253	0.964255	0.836412	0.509702	0.756197	0.796304	0.509702	0.843097	1.05868	0.445459	1.13486	1.27628	1.71446	0.629134	0.788951	0.676244	0.53691	0.383953	0.714839	0.555639	0.73441	0.508815
Q8IUD2	ELKS/Rab6-interacting/CAST family member 1 OS=Homo sapiens OX=9606 GN=ERC1 PE=1 SV=1	1.52754	Up	0.0195757	ERC1	1.00573	0.873463	0.518358	0.588664	0.604155	0.692335	0.667311	0.986667	0.71736	0.883631	1.04197	0.642718	1.34247	0.224738	0.300503	1.67138	0.573044	1.87831	0.624148	1.0665	0.858728	1.34297	1.14963	1.08136	0.655889	1.5812	1.06064	0.45961	1.2496	1.48246	0.554702	1.67925	1.31042	0.674014	0.594175	1.24856	1.30719	1.73499	0.572846	1.3912	1.12503	2.28229	0.861792	1.90783
Q8IVB4	Sodium/hydrogen exchanger 9 OS=Homo sapiens OX=9606 GN=SLC9A9 PE=1 SV=1	1.51715	Up	4.02011e-05	SLC9A9	0.370719	0.394501	0.71206	0.80439	0.829571	0.942885	0.782007	1.06459	0.752629	1.05247	1.05779	0.88149	0.412629	0.56461	0.466582	1.17052	1.0891	1.26726	1.59102	1.53068	1.21937	1.114	1.24139	0.965751	1.26064	1.25456	1.15931	0.998179	1.20795	1.20592	1.23328	0.50156	1.16716	0.969179	0.686535	0.981353	0.994754	0.854561	1.30937	0.816922	1.29789	1.37406	1.31026	0.965073
Q8IWA5	Choline transporter-like protein 2 OS=Homo sapiens OX=9606 GN=SLC44A2 PE=1 SV=3	1.95889	Up	4.99383e-05	SLC44A2	0.706071	1.0184	0.372141	0.352205	0.766399	0.765933	0.77202	0.149521	0.239233	1.04316	0.552305	0.495978	0.742503	0.230432	0.363571	1.54858	0.858823	1.48116	1.90124	0.931429	0.893052	0.792441	0.918582	0.673759	1.39827	1.51372	1.05592	1.13653	1.20819	0.883749	1.06388	2.1205	1.37177	0.8177	1.38696	1.53605	1.49388	1.32974	1.01688	0.988757	1.02743	1.90017	0.726724	1.53543
Q8IXI1	Mitochondrial Rho GTPase 2 OS=Homo sapiens OX=9606 GN=RHOT2 PE=1 SV=2	1.55463	Up	1.17266e-05	RHOT2	0.611901	1.31158	0.387279	0.813286	0.866492	0.648047	0.72824	0.5977	0.873614	1.12101	0.75815	0.482052	0.892121	0.787784	0.51764	1.15607	0.657113	1.12571	1.50817	1.19142	0.869104	0.528814	1.08462	1.31519	1.31698	1.09449	0.862138	0.397427	0.686301	1.11244	0.993118	1.26971	1.14412	1.16084	1.05681	1.05946	1.34704	1.30293	1.2565	1.172	0.781531	1.0822	1.35937	1.12294
Q8IY21	Probable ATP-dependent RNA helicase DDX60 OS=Homo sapiens OX=9606 GN=DDX60 PE=1 SV=3	3.15171	Up	8.31648e-08	DDX60	0.548695	0.323746	0.593721	0.268065	0.180106	0.172776	0.478537	1.1487	0.285866	0.344811	0.451444	0.615877	0.453437	0.499279	0.301959	1.13162	0.831782	0.888563	0.668414	0.888563	1.05392	0.588723	0.815025	0.652649	0.540556	0.584555	1.09473	0.63903	0.903023	0.823665	1.01092	1.49441	1.76817	2.56297	0.622798	2.15371	1.69593	3.29497	2.44083	1.7603	0.766521	1.17066	1.6201	1.37949
Q8IYB7	DIS3-like exonuclease 2 OS=Homo sapiens OX=9606 GN=DIS3L2 PE=1 SV=4	1.86097	Up	1.35138e-11	DIS3L2	0.720209	0.588952	0.771728	0.465105	0.840865	0.783589	0.836797	0.343066	0.621044	0.831185	0.814295	0.644045	0.778532	0.527058	0.385789	0.920492	0.728257	1.29674	1.3796	1.47944	1.50534	1.28462	1.04473	1.08636	1.27673	1.23009	1.17656	0.698802	1.14286	1.06865	1.09429	0.538765	1.12377	1.39036	0.731846	1.03169	1.04253	1.26446	1.17149	1.22357	1.11886	1.25434	1.07764	1.34303
Q8IYI6	Exocyst complex component 8 OS=Homo sapiens OX=9606 GN=EXOC8 PE=1 SV=2	1.53005	Up	4.51474e-05	EXOC8	0.480204	0.569435	0.392147	0.769031	0.682148	0.850043	0.716196	0.697411	0.467289	0.665774	0.842513	0.494183	0.797041	0.439274	0.510484	1.83534	1.06507	1.79731	1.91488	1.7852	0.400266	1.21031	1.22944	0.928475	1.51182	1.38051	1.34333	1.27476	1.28987	1.24339	0.909882	1.30631	1.26359	1.2952	1.52573	1.21279	1.3049	1.11005	1.04429	1.17373	0.775677	1.18541	0.919384	1.18541
Q8N163	Cell cycle and apoptosis regulator protein 2 OS=Homo sapiens OX=9606 GN=CCAR2 PE=1 SV=2	2.46401	Up	0.000310908	CCAR2	0.259608	0.267186	0.261919	0.51306	1.20612	0.500126	0.334136	0.825638	0.987317	0.307265	0.478716	0.648242	0.370837	0.261031	1.37065	1.58876	0.353977	0.820124	1.37669	1.57962	2.33257	0.23813	0.926769	0.824301	0.881228	1.0133	1.2023	0.761682	1.09869	1.29679	1.31273	0.654412	1.39638	0.954991	0.864706	0.58152	1.24462	1.31687	0.475864	2.36064	0.697647	1.81332	0.706589	1.8994
Q8N1F7	Nuclear pore complex protein Nup93 OS=Homo sapiens OX=9606 GN=NUP93 PE=1 SV=2	2.47539	Up	4.28227e-07	NUP93	0.16276	0.621639	0.967111	0.255166	1.02066	0.438928	0.614289	0.297169	0.868405	0.76702	0.616511	0.357943	1.06032	0.274005	0.42162	0.465525	1.0508	1.05214	1.04003	1.25127	1.2109	0.769596	0.951385	1.00758	0.938539	0.720965	0.587691	1.05415	0.879128	1.09911	0.937736	1.85845	0.849747	1.0217	0.719271	1.16338	1.53363	1.5569	1.53213	2.37808	0.903652	1.04834	1.35226	0.895663
Q8N1Q1	Carbonic anhydrase 13 OS=Homo sapiens OX=9606 GN=CA13 PE=1 SV=1	0.541394	Down	0.00172393	CA13	0.837341	0.970483	1.51137	1.50721	1.66116	0.864385	1.85255	1.6778	1.95033	0.816704	1.0083	1.19967	0.937003	2.26028	2.33313	0.745168	0.808129	0.853601	0.859604	0.91873	0.605716	0.889581	0.973565	0.894656	0.561959	1.09193	0.66646	0.928778	0.893589	0.818946	0.801884	0.979973	0.788226	1.0353	0.191672	1.50952	1.06536	0.971447	0.534896	0.439094	2.00226	1.034	0.957307	0.239506
Q8N3D4	EH domain-binding protein 1-like protein 1 OS=Homo sapiens OX=9606 GN=EHBP1L1 PE=1 SV=2	1.92246	Up	0.0140609	EHBP1L1	0.530715	0.459647	0.548391	0.498255	0.460964	0.478251	0.160731	1.39502	0.434681	0.746192	0.641619	0.270576	0.671303	0.508374	0.47304	3.69284	0.962186	1.87363	0.518455	0.78783	0.970488	1.17252	0.77962	0.532548	1.19183	0.788581	1.18031	0.871792	1.39538	1.75894	2.15964	1.52564	1.45142	1.11674	0.497548	1.76337	1.53167	1.66581	0.64438	1.5942	0.523189	3.08396	0.946823	1.02864
Q8N423	Leukocyte immunoglobulin-like receptor subfamily B member 2 OS=Homo sapiens OX=9606 GN=LILRB2 PE=1 SV=4	1.68546	Up	1.33918e-05	LILRB2	0.82321	0.792097	0.834247	0.546834	0.669843	0.530056	0.546717	0.578001	0.491319	0.805611	1.03633	0.743919	0.383272	0.34315	0.562597	1.8126	1.04751	1.51034	1.6688	1.55347	1.15131	1.06197	1.52191	1.1505	0.567844	0.401169	1.69319	1.09818	1.51962	1.5472	1.40467	1.24201	0.803755	1.06792	0.858948	1.05404	1.1214	1.11719	0.911735	1.58111	0.800487	1.14046	0.89392	1.32409
Q8N4Q1	Mitochondrial intermembrane space import and assembly protein 40 OS=Homo sapiens OX=9606 GN=CHCHD4 PE=1 SV=1	1.67792	Up	0.0160628	CHCHD4	0.675225	0.61693	0.675471	0.370358	0.640149	0.616287	0.637899	0.628082	0.677271	0.535336	0.91443	0.838975	0.664409	0.538674	0.199958	1.46163	0.753865	1.79459	1.22599	1.02963	1.51708	0.998039	1.18364	0.936506	1.1186	1.41488	0.828114	0.988535	1.17063	1.16485	1.14173	0.967836	1.59315	1.90545	1.04111	1.2903	1.86682	1.75701	0.611025	0.565888	0.68709	2.98408	1.32558	1.07076
Q8N573	Oxidation resistance protein 1 OS=Homo sapiens OX=9606 GN=OXR1 PE=1 SV=2	1.57603	Up	4.1079e-06	OXR1	0.620121	0.589051	0.537266	0.687441	0.686147	0.789716	0.578694	0.735342	0.818198	0.94654	0.620918	0.689554	0.927386	0.38548	0.458106	1.63526	1.03812	1.72562	1.45651	0.833836	1.55865	1.36714	1.15565	1.04743	1.522	1.15068	1.22316	0.872692	1.44952	1.17848	1.16855	0.999539	0.888828	1.36072	1.11063	1.12925	1.04013	1.05211	1.07359	0.981435	0.837022	1.48593	0.908649	0.955782
Q8N5K1	CDGSH iron-sulfur domain-containing protein 2 OS=Homo sapiens OX=9606 GN=CISD2 PE=1 SV=1	1.78203	Up	4.98304e-06	CISD2	0.611851	0.619988	0.67206	0.688333	0.76156	0.647651	0.602088	0.694842	0.673687	0.79445	0.855507	0.745323	0.792345	0.423894	0.369854	0.909356	0.883826	0.384166	0.427932	2.4363	0.81453	0.663781	0.783989	1.09463	1.1579	0.887535	1.10449	1.04614	0.829188	0.754405	0.848089	2.03598	1.2388	1.21622	0.976024	1.74301	1.56453	1.70442	0.86468	1.27897	0.887028	1.88665	1.24775	1.81273
Q8N5M9	Protein jagunal homolog 1 OS=Homo sapiens OX=9606 GN=JAGN1 PE=1 SV=1	1.73604	Up	6.91905e-05	JAGN1	0.441049	0.453937	0.748924	0.717421	0.829127	0.807635	0.804771	0.701669	0.867778	0.573633	1.13971	0.950008	0.608398	0.358993	0.617468	0.543251	0.55481	1.50932	1.07473	1.28016	1.40209	1.01362	0.726443	0.846652	1.09572	0.979833	0.974644	1.2116	1.01529	0.731632	1.24792	1.30076	1.48041	0.866656	0.705273	1.09862	1.77629	1.28357	0.87831	1.30446	1.31788	1.54019	0.974175	1.58129
Q8N6T3	ADP-ribosylation factor GTPase-activating protein 1 OS=Homo sapiens OX=9606 GN=ARFGAP1 PE=1 SV=2	1.57935	Up	0.00344466	ARFGAP1	0.45839	0.869352	0.900973	0.739791	0.432924	0.674852	0.704138	1.28986	0.579354	1.11804	0.391522	0.721531	1.07481	0.555279	0.571904	2.33613	1.08986	1.00706	1.12942	1.85175	0.991467	1.13022	1.19523	1.10071	1.03129	1.2429	0.970232	1.00118	1.498	1.06056	1.36167	0.815035	0.746851	0.862605	0.78662	0.912568	0.908148	0.625319	2.17701	0.64692	0.596205	1.50907	0.83481	1.46206
Q8N8A2	Serine/threonine-protein phosphatase 6 regulatory ankyrin repeat subunit B OS=Homo sapiens OX=9606 GN=ANKRD44 PE=1 SV=3	2.49881	Up	2.24811e-09	ANKRD44	0.431787	0.381669	0.498611	0.438213	0.706794	0.544874	0.524313	0.616839	0.899557	0.786313	0.728519	0.367109	0.725264	0.386644	0.367923	1.29471	0.517228	1.40078	1.44761	1.39203	1.18536	0.909796	0.964118	1.04194	1.02546	0.966865	1.28183	0.986092	1.03737	1.05568	1.10146	0.199645	1.20578	1.62583	0.789035	0.886533	1.24135	1.12475	1.19922	1.97327	1.00215	1.20593	0.89531	1.27302
Q8N9U0	Tandem C2 domains nuclear protein OS=Homo sapiens OX=9606 GN=TC2N PE=1 SV=2	0.532018	Down	0.000117756	TC2N	1.12349	1.59327	0.727272	1.26642	1.29585	2.07251	1.72569	1.59222	1.45244	2.21935	1.10287	1.02125	1.12877	1.70338	1.39049	1.59256	0.666968	0.961255	0.815792	0.995853	0.849878	0.70409	0.997018	0.529639	1.10789	0.815355	1.69297	0.606399	1.33988	1.43881	0.678041	0.3992	0.750876	0.366612	0.556199	0.634164	0.552181	0.279707	1.44957	0.222029	0.842178	0.381532	0.429425	0.911083
Q8NB16	Mixed lineage kinase domain-like protein OS=Homo sapiens OX=9606 GN=MLKL PE=1 SV=1	2.38525	Up	2.62091e-06	MLKL	0.695054	0.541944	0.597528	0.230794	0.706639	0.404229	0.49634	0.474954	0.752084	0.595327	0.985024	0.555785	0.474504	0.378944	0.276794	1.33871	0.760365	1.49904	1.69213	1.45434	1.19185	0.53534	1.0889	1.21173	0.845191	1.03626	0.997267	0.72821	1.06843	1.04601	1.43205	1.15387	1.65236	0.942345	0.881549	1.24213	1.53788	1.33654	1.25804	1.57304	0.584859	1.10495	1.08032	2.48565
Q8NBF2	NHL repeat-containing protein 2 OS=Homo sapiens OX=9606 GN=NHLRC2 PE=1 SV=1	0.524975	Down	5.01537e-05	NHLRC2	1.4154	0.900077	1.24994	1.84601	1.15924	1.85697	2.23275	2.24072	1.06355	0.884727	1.47627	1.38852	1.22437	2.25569	2.08019	0.431616	0.302287	0.353707	0.497528	0.539131	0.655994	0.492385	0.757067	0.742031	1.00591	0.754811	0.727746	0.923967	0.724739	0.685645	0.705944	0.974974	1.1396	0.14225	0.94039	0.690065	0.576416	0.802228	1.28078	0.802016	1.06895	0.999153	1.04656	0.364887
Q8NBM8	Prenylcysteine oxidase-like OS=Homo sapiens OX=9606 GN=PCYOX1L PE=1 SV=2	0.348534	Down	8.89796e-05	PCYOX1L	1.57683	2.25064	1.56294	1.76339	1.61057	1.82194	1.64928	1.65126	1.29799	1.06623	0.809911	0.841621	0.469035	3.50389	3.43254	0.406082	0.451469	0.613866	0.469801	0.538959	0.555454	0.394926	1.34714	0.885014	0.717167	0.647412	0.588556	0.560218	1.051	0.94605	0.39673	0.909725	0.846255	0.892887	1.18804	1.10462	0.972765	0.2664	0.457107	0.622689	0.499118	0.425809	0.548966	0.565535
Q8NBQ5	Estradiol 17-beta-dehydrogenase 11 OS=Homo sapiens OX=9606 GN=HSD17B11 PE=1 SV=3	0.523669	Down	3.75744e-05	HSD17B11	1.73435	1.30742	0.832171	1.66336	1.34094	1.618	1.55293	1.76984	1.03331	1.29236	0.625336	1.18265	0.998344	2.35543	2.11408	0.762306	0.742493	1.03545	0.919163	0.859256	0.840671	0.692501	0.330163	0.735248	1.02478	1.22668	0.966362	1.2216	1.18732	0.311115	1.1416	0.993188	0.483683	1.01755	1.13458	0.86589	0.850699	0.47472	0.727773	0.270377	0.877538	0.671427	0.411114	0.703719
Q8NBS9	Thioredoxin domain-containing protein 5 OS=Homo sapiens OX=9606 GN=TXNDC5 PE=1 SV=2	0.488952	Down	9.66924e-10	TXNDC5	1.93786	1.70644	1.81927	1.63232	1.63397	1.70068	1.29301	1.25512	1.51125	1.03676	1.44954	1.20681	1.83078	2.31488	1.82118	0.320334	0.500187	0.489449	0.373127	0.297965	0.436657	0.541347	0.85489	0.835516	0.617555	0.661147	0.615133	0.701107	0.581228	0.687787	0.680522	0.71882	1.04281	0.963846	1.21225	0.903642	0.815865	0.702217	0.860977	0.749827	0.845099	0.721598	0.93724	0.782466
Q8NC51	Plasminogen activator inhibitor 1 RNA-binding protein OS=Homo sapiens OX=9606 GN=SERBP1 PE=1 SV=2	1.91551	Up	3.18976e-06	SERBP1	1.01971	0.880308	0.86276	0.347054	0.549827	0.3724	0.405546	0.395797	0.603445	0.617882	1.03253	0.584179	0.610733	0.361538	0.417709	1.36474	0.748975	1.73922	2.41181	1.82865	1.36194	0.840268	1.18094	1.07143	1.19168	1.08861	1.25287	1.26038	1.01024	1.459	1.39995	0.854337	1.07782	1.02855	0.697855	1.10897	1.12624	1.01454	1.11651	1.41418	0.63699	1.47209	1.14049	1.51171
Q8ND24	RING finger protein 214 OS=Homo sapiens OX=9606 GN=RNF214 PE=1 SV=2	1.73765	Up	0.000179806	RNF214	0.35437	0.339116	1.34238	0.44003	0.761545	0.468191	0.393093	0.40248	0.475232	0.669769	0.728179	0.556747	0.743689	0.195923	0.423321	1.68834	0.986366	2.46161	1.89857	1.87558	1.12968	0.904887	1.38614	1.43109	0.967798	1.23819	1.76327	0.877887	1.31594	1.50102	1.21737	0.624465	0.830783	2.34067	0.924202	1.83691	1.32883	0.971289	0.971796	1.10217	0.869645	0.274618	1.00333	1.08369
Q8NDX1	PH and SEC7 domain-containing protein 4 OS=Homo sapiens OX=9606 GN=PSD4 PE=1 SV=2	2.49687	Up	4.54269e-08	PSD4	0.175176	0.919373	0.466073	0.224709	0.235582	0.578686	0.195714	0.457874	0.368474	0.678579	0.440391	0.560342	0.316156	0.197919	0.221052	1.6165	0.782343	2.19234	3.00281	2.94359	1.13392	0.6728	1.51597	1.2193	0.666343	1.48801	1.68527	1.22396	1.71944	1.4849	1.92137	0.902925	0.962272	1.584	0.629873	1.0078	1.46338	1.49789	1.10976	1.06617	0.824604	1.30593	0.699303	1.05164
Q8NE71	ATP-binding cassette sub-family F member 1 OS=Homo sapiens OX=9606 GN=ABCF1 PE=1 SV=2	2.12842	Up	0.000146275	ABCF1	0.495627	0.480418	0.285388	0.483996	0.441949	0.384692	0.556462	0.553778	0.405269	0.590017	0.384015	0.439994	0.639279	0.334754	0.336993	1.43854	0.993189	2.08811	2.63745	2.45509	0.82816	0.777671	1.87299	1.28522	1.34078	1.58495	0.811484	0.992789	1.2355	1.1931	1.36709	1.81731	0.782216	1.80879	1.10414	1.43848	1.91729	1.41784	0.560739	1.09843	0.429302	1.66515	0.922195	1.35533
Q8NE86	Calcium uniporter protein, mitochondrial OS=Homo sapiens OX=9606 GN=MCU PE=1 SV=1	1.79292	Up	1.71419e-05	MCU	0.355289	0.150049	0.651938	0.589849	1.07794	0.601922	0.603647	0.710578	0.610545	0.937569	1.03908	0.499991	0.58641	0.242108	0.262684	1.25278	1.55465	1.68036	1.57175	1.13221	1.02275	1.2143	1.40021	1.14458	1.48082	1.41979	0.973009	1.21828	1.02943	1.0847	1.28737	1.62745	0.921438	0.913123	0.892429	1.25891	1.07847	1.3862	1.0082	1.06416	0.957839	1.25069	1.10912	1.32251
Q8NEB9	Phosphatidylinositol 3-kinase catalytic subunit type 3 OS=Homo sapiens OX=9606 GN=PIK3C3 PE=1 SV=1	1.66847	Up	2.2615e-06	PIK3C3	0.763352	0.690498	0.797689	0.83427	0.310735	0.694856	0.54288	0.930997	0.803125	0.876492	0.857774	0.486457	0.541184	0.976389	0.507306	1.32241	0.90861	1.20042	1.43665	1.3145	1.0023	1.06476	1.00146	1.19311	1.36115	1.12468	0.924908	1.092	1.07172	1.28145	0.865135	0.634885	1.21894	1.15742	0.548561	1.13214	1.27336	1.06094	1.13187	1.26737	1.2434	1.11989	0.805979	1.22036
Q8NEN9	PDZ domain-containing protein 8 OS=Homo sapiens OX=9606 GN=PDZD8 PE=1 SV=1	2.3453	Up	0.0118616	PDZD8	0.479652	0.472856	0.491683	0.431778	0.485836	0.102516	0.435743	0.181465	0.51726	0.649152	0.279501	0.450774	0.400337	0.396669	0.22276	1.85264	1.58615	2.58037	2.16526	0.562027	1.69812	1.0318	1.34693	0.806881	1.98385	0.892652	1.53593	1.29708	1.34851	1.35303	1.45226	1.00209	1.67656	1.96643	1.03714	1.84494	1.77147	1.53989	0.361377	0.820788	0.1903	2.75358	1.64762	2.12886
Q8NEU8	DCC-interacting protein 13-beta OS=Homo sapiens OX=9606 GN=APPL2 PE=1 SV=3	0.45944	Down	9.99315e-05	APPL2	1.79786	1.65629	1.01691	1.93944	1.01228	1.79231	1.56284	1.77103	1.73217	1.52345	0.776554	0.991837	1.07092	2.76572	2.39227	0.479888	0.730067	0.569725	0.95068	0.972286	0.159205	0.313861	1.08204	0.670092	0.649404	0.946224	0.864373	0.642209	0.970509	0.995693	0.992995	0.273815	0.686187	0.910517	0.863726	0.68482	0.455559	0.489919	1.70429	0.248364	1.06368	0.0565243	0.65869	0.39567
Q8NF50	Dedicator of cytokinesis protein 8 OS=Homo sapiens OX=9606 GN=DOCK8 PE=1 SV=3	1.81237	Up	1.31048e-11	DOCK8	0.610132	0.494417	0.678508	0.694288	0.779759	0.637745	0.679823	0.838931	0.716642	0.797333	0.726583	0.718633	0.732942	0.515921	0.595416	1.46725	1.12727	0.569281	1.31138	1.18713	1.1171	1.17922	1.12611	0.981372	1.12346	0.968134	1.0961	0.951366	1.04138	1.0202	1.03079	1.39671	0.844155	1.11161	0.906949	1.10873	1.18095	1.27334	1.23986	1.60943	0.936358	1.3605	1.21463	1.3423
Q8NFV4	Protein ABHD11 OS=Homo sapiens OX=9606 GN=ABHD11 PE=1 SV=1	0.558298	Down	1.6532e-05	ABHD11	0.915286	1.65607	1.56271	1.46191	1.85236	1.46191	1.49006	1.47009	1.39926	0.734449	1.18064	0.977834	1.49529	2.04157	2.41667	0.335328	0.675333	0.636438	0.676928	0.617169	0.675342	0.529795	0.483496	0.755292	1.03506	0.64193	0.626906	0.520373	1.00784	0.865922	1.0214	1.11672	0.517175	1.12749	1.15236	0.786223	0.85324	0.890018	0.972836	0.784748	0.988419	0.614479	1.20239	0.754918
Q8NHV1	GTPase IMAP family member 7 OS=Homo sapiens OX=9606 GN=GIMAP7 PE=1 SV=1	3.65761	Up	1.10815e-09	GIMAP7	1.15243	0.233628	0.653765	0.095218	0.669471	0.370074	0.274856	0.178656	0.504557	0.968873	0.378273	0.340136	0.513297	0.21645	0.338075	0.820315	0.619515	1.55614	1.30107	1.27501	1.56419	0.341132	1.3574	0.871972	0.630157	0.727242	0.809945	0.811743	0.917818	1.21267	1.21087	0.975855	1.1247	0.684889	0.492998	0.627203	0.898352	1.69537	1.65818	1.93617	0.916876	1.53707	1.12964	1.79149
Q8TAQ2	SWI/SNF complex subunit SMARCC2 OS=Homo sapiens OX=9606 GN=SMARCC2 PE=1 SV=1	2.24451	Up	8.4701e-05	SMARCC2	0.741332	0.350177	1.13694	0.35245	0.521854	0.47524	0.380874	0.580975	0.735598	0.666659	0.920961	0.463571	0.653414	0.369974	0.442379	1.32777	0.469666	0.7237	0.923086	1.2362	1.01761	1.14758	1.09813	0.938582	1.13484	0.737832	0.993264	0.949069	0.952814	1.20076	0.814986	1.98457	0.811692	1.12433	0.744306	1.35319	1.53443	1.59552	1.37942	1.0263	1.17747	2.90056	0.90017	1.73018
Q8TAT6	Nuclear protein localization protein 4 homolog OS=Homo sapiens OX=9606 GN=NPLOC4 PE=1 SV=3	1.89181	Up	1.49326e-09	NPLOC4	0.429317	0.331972	0.696393	0.740073	0.520422	0.66644	0.590311	0.555367	0.499206	0.698542	0.544863	0.464325	0.654164	0.455285	0.535823	2.10851	0.851206	2.07267	1.47946	1.82424	1.8115	0.899778	1.2306	1.19518	1.55334	1.54941	1.41559	0.756992	1.42084	1.69503	1.28702	0.226197	0.887535	1.71852	0.679146	1.0536	1.10695	0.936647	1.30471	0.98323	1.1899	0.689931	1.11224	0.850671
Q8TBA6	Golgin subfamily A member 5 OS=Homo sapiens OX=9606 GN=GOLGA5 PE=1 SV=3	2.71779	Up	2.14629e-06	GOLGA5	0.27584	0.358457	0.54925	0.75117	0.539365	0.634185	0.337411	0.495033	0.692062	0.734538	0.813371	0.435317	0.507455	0.27114	0.326695	1.48879	0.9104	1.40823	1.13716	1.16397	0.486958	0.993314	1.23828	0.856976	0.639362	1.21132	0.604698	0.767427	1.33746	0.882974	1.36827	1.41558	1.22176	1.16809	0.82621	1.42321	1.11442	1.71006	0.961504	1.39977	0.621624	2.79239	1.05319	2.00619
Q8TBC4	NEDD8-activating enzyme E1 catalytic subunit OS=Homo sapiens OX=9606 GN=UBA3 PE=1 SV=2	0.644887	Down	6.63881e-05	UBA3	1.43419	1.32572	0.847256	1.30282	1.48842	1.45709	1.43178	1.39321	1.30282	1.51267	0.977333	0.653386	1.53189	1.83296	1.48064	0.755289	0.148032	1.1044	0.936942	0.94952	0.722426	0.401972	0.821727	1.02876	0.776839	0.491021	1.03609	1.01319	0.887685	0.801573	1.17167	1.09837	0.636493	0.814947	1.02851	0.414237	0.815972	1.14103	0.859165	0.4501	0.480876	0.914278	1.18231	0.944367
Q8TC12	Retinol dehydrogenase 11 OS=Homo sapiens OX=9606 GN=RDH11 PE=1 SV=2	0.64195	Down	0.00393103	RDH11	1.30801	1.20842	0.979823	1.43891	1.35069	1.68837	1.52997	1.71398	1.10598	0.703986	0.560113	1.39809	0.843465	2.57982	2.13063	0.337007	0.454227	0.305448	0.691801	0.149906	0.455354	0.392236	0.837061	0.835205	0.666308	0.943781	0.68858	1.04586	0.541027	0.876037	0.648676	0.995955	1.55731	0.441563	1.4107	0.886199	0.892615	0.803594	0.89428	0.965335	0.590773	1.0435	1.2923	1.05669
Q8TCJ2	Dolichyl-diphosphooligosaccharide--protein glycosyltransferase subunit STT3B OS=Homo sapiens OX=9606 GN=STT3B PE=1 SV=1	1.98587	Up	1.84892e-07	STT3B	0.402285	0.358094	0.469332	0.636951	0.489142	0.533332	0.655237	0.638475	0.550094	0.594571	0.810448	0.545144	0.63164	0.3031	0.270392	1.81384	1.17895	2.0506	1.37193	1.83168	1.03625	1.21139	1.24822	1.05792	1.47608	1.34587	1.17185	1.08922	1.37717	1.15808	1.31457	1.49201	0.829992	1.54075	0.640144	1.51572	1.5702	1.42427	0.825749	0.96605	0.991406	1.53909	0.949503	1.2737
Q8TCT9	Minor histocompatibility antigen H13 OS=Homo sapiens OX=9606 GN=HM13 PE=1 SV=1	2.78362	Up	1.47173e-07	HM13	0.740834	0.584849	0.742681	0.344144	0.755029	0.242645	0.655164	0.463087	0.115772	0.633195	0.456273	0.281679	0.574997	0.5975	0.552493	1.55766	0.327016	0.668714	1.35542	1.41145	0.862254	0.44314	0.93329	1.05209	1.05892	1.00166	0.764921	0.776032	0.717915	0.886283	0.98286	1.65647	1.22286	1.32152	1.01756	1.54446	1.56862	1.47049	1.25232	1.57459	0.650952	2.49547	1.49142	1.87298
Q8TCU6	Phosphatidylinositol 3,4,5-trisphosphate-dependent Rac exchanger 1 protein OS=Homo sapiens OX=9606 GN=PREX1 PE=1 SV=3	1.93406	Up	1.97574e-05	PREX1	0.927603	1.13555	0.532392	0.853569	0.516061	0.402832	0.37888	0.49102	0.51715	1.19346	1.00918	0.46572	0.198312	0.559043	0.410982	1.34043	1.21043	1.40329	1.60252	1.53485	1.18468	0.981512	0.945389	1.19262	0.963459	1.44806	1.46778	0.934641	1.09159	1.14991	1.61316	0.220958	1.07861	1.04929	0.666995	0.682765	0.953645	0.82841	1.16445	0.763926	1.14687	1.17129	1.03741	1.06676
Q8TD55	Pleckstrin homology domain-containing family O member 2 OS=Homo sapiens OX=9606 GN=PLEKHO2 PE=1 SV=1	1.63113	Up	7.96984e-05	PLEKHO2	1.01195	0.512421	0.470525	0.685377	0.567209	0.672486	0.576877	0.610179	0.635961	1.16893	0.771385	0.448607	0.439489	0.465019	0.535228	1.63106	1.05043	1.90437	1.48244	3.00014	0.374073	0.977377	1.51746	1.17862	1.12107	1.17862	1.43883	0.849518	1.50854	1.39668	1.54421	0.687692	1.00231	1.04833	0.941589	1.20151	0.993082	0.514931	1.45897	0.955502	0.896271	0.411505	1.23155	0.97109
Q8TDB6	E3 ubiquitin-protein ligase DTX3L OS=Homo sapiens OX=9606 GN=DTX3L PE=1 SV=1	2.87539	Up	1.07476e-09	DTX3L	0.254607	0.159716	0.441569	0.385198	0.639805	0.258365	0.228301	0.696176	0.925416	0.355083	0.32242	0.890342	0.507864	0.261307	0.32242	1.26973	0.649032	1.56408	1.13809	0.864767	1.1125	0.587785	0.790627	0.92113	0.861316	0.827603	1.10057	0.769964	1.14951	0.634024	0.995081	1.7612	1.47391	2.51159	1.31633	2.24274	1.95348	2.14972	1.57921	1.63418	1.41929	1.14343	1.12443	1.07046
Q8TDX7	Serine/threonine-protein kinase Nek7 OS=Homo sapiens OX=9606 GN=NEK7 PE=1 SV=1	1.93356	Up	0.000152305	NEK7	1.0324	0.80985	0.661481	0.615733	0.635516	0.751739	0.667663	0.609551	0.715883	0.90881	0.356213	0.658866	0.728578	0.784688	0.896058	0.696764	1.33736	0.748921	0.266135	1.24776	0.917429	1.10065	1.07168	1.10805	1.01591	1.01187	0.838106	0.665151	0.978734	0.913423	1.04177	0.613133	1.19324	0.905506	0.901227	1.06679	0.86296	0.784864	3.02112	0.910644	1.60871	0.826951	1.55091	0.790226
Q8TF42	Ubiquitin-associated and SH3 domain-containing protein B OS=Homo sapiens OX=9606 GN=UBASH3B PE=1 SV=2	0.531105	Down	5.09935e-07	UBASH3B	1.69965	1.1331	1.62583	1.536	1.43461	1.74768	1.62494	1.32343	1.27274	1.00501	1.29998	1.64392	1.20671	1.90042	1.87594	0.27612	0.415603	0.599208	0.536583	0.324512	0.620558	0.340168	0.833164	0.784706	0.894909	0.962124	1.08483	1.09656	0.690135	0.673722	0.822222	0.665849	1.08815	0.353034	0.959267	0.663406	0.639946	0.546756	1.32912	0.840993	0.763069	0.227891	1.13756	0.618982
Q8WUH6	Transmembrane protein 263 OS=Homo sapiens OX=9606 GN=TMEM263 PE=1 SV=1	1.94639	Up	1.32489e-10	TMEM263	0.377973	0.634865	0.509599	0.864629	0.553072	0.766814	0.755946	0.562733	0.574809	0.675324	0.404504	0.579588	0.829649	0.505415	0.739147	1.19023	1.23127	1.49494	0.879506	0.884772	1.31946	1.30753	1.5008	1.25537	1.42887	1.02193	1.4472	0.201	0.835739	1.36116	1.07711	1.15865	0.942168	1.09245	1.09484	1.09484	0.916708	1.15132	1.36065	1.2677	0.926456	1.27469	1.10058	1.28508
Q8WUM0	Nuclear pore complex protein Nup133 OS=Homo sapiens OX=9606 GN=NUP133 PE=1 SV=2	2.03393	Up	1.1166e-06	NUP133	0.532715	0.425269	0.639622	0.525951	0.713682	0.500029	0.531236	0.550604	0.709597	0.65467	0.875644	0.483209	0.496045	0.549226	0.360343	2.29458	0.799478	1.20772	1.9334	1.95134	1.20125	0.793211	1.2134	1.7354	1.40238	0.985238	1.0901	1.06475	1.13504	1.38394	1.07973	0.968648	0.692209	1.35866	0.615778	1.03412	1.157	1.21913	1.35404	1.31368	0.897138	1.14157	0.727426	1.11399
Q8WVM8	Sec1 family domain-containing protein 1 OS=Homo sapiens OX=9606 GN=SCFD1 PE=1 SV=4	0.48824	Down	4.15142e-07	SCFD1	1.47941	1.37952	1.13786	1.63354	1.24252	1.34812	1.46038	2.02266	1.14547	0.999865	1.30071	1.21997	1.52966	1.97872	1.5374	1.0232	0.647085	0.345763	1.66211	0.836568	0.129661	0.539316	0.872149	0.807046	1.15725	0.811536	1.05623	0.927149	1.15501	0.976537	0.437758	0.964693	0.583534	1.20486	0.989388	1.00639	1.03267	0.64233	1.10282	1.13353	1.12433	0.20623	0.859606	0.415385
Q8WWP7	GTPase IMAP family member 1 OS=Homo sapiens OX=9606 GN=GIMAP1 PE=1 SV=1	2.07465	Up	2.03037e-06	GIMAP1	0.327775	0.762679	0.489874	0.592378	0.678195	0.520864	0.483914	0.59953	0.985708	0.962375	0.449758	0.641878	0.501993	0.331121	0.740152	1.24904	0.668883	1.46335	1.02748	0.985579	2.16636	0.992717	1.42484	1.20881	1.01058	0.874649	1.08745	1.03	1.10039	1.20962	1.3407	1.03466	0.417742	1.46131	0.579406	0.796027	1.11834	1.39117	1.78331	1.38564	0.722023	0.801557	1.15655	0.900975
Q8WX93	Palladin OS=Homo sapiens OX=9606 GN=PALLD PE=1 SV=3	3.47489	Up	4.06589e-05	PALLD	0.282121	0.29806	0.109979	0.199238	0.270964	0.227928	0.180111	0.970687	0.510049	0.51791	0.637741	0.0213553	0.50587	0.0734621	0.276419	0.149846	1.8493	3.20224	0.972559	3.11939	0.350121	0.827545	0.936651	1.75581	2.02325	1.72827	0.185379	0.317096	0.782982	1.53432	1.77421	2.69469	1.21396	0.531528	1.41338	1.87611	1.90067	0.730085	0.194064	1.87139	0.553203	1.89313	0.676012	1.45105
Q8WXE9	Stonin-2 OS=Homo sapiens OX=9606 GN=STON2 PE=1 SV=1	0.602503	Down	9.75978e-05	STON2	1.15232	1.23158	1.17793	1.71446	1.22183	1.78518	1.88639	1.49985	1.99248	1.2128	1.15159	1.40621	1.53131	1.48961	2.31648	0.57681	0.820559	0.354836	0.610757	0.471883	0.354836	0.400423	0.946651	0.454393	0.737067	0.866516	0.585603	1.00565	0.992443	0.79959	0.351362	0.293147	0.935279	0.891724	0.793349	0.742857	0.670231	0.620431	1.49761	0.479807	1.31591	0.509498	1.13009	0.595008
Q8WXF1	Paraspeckle component 1 OS=Homo sapiens OX=9606 GN=PSPC1 PE=1 SV=1	2.1228	Up	0.000290652	PSPC1	0.831716	0.767183	0.484775	0.575735	0.721477	0.650156	0.468237	0.234635	0.777294	0.858686	0.518748	0.830848	0.702472	0.403798	0.359587	0.630581	0.888718	1.51697	1.51623	1.23119	1.16156	0.867762	0.727237	1.42664	1.00648	1.34574	1.04114	0.655035	0.92851	0.905655	1.40837	0.514635	1.0874	1.70925	1.0938	1.4196	1.04692	0.854727	1.79246	3.04678	0.705115	0.84996	1.69604	1.18952
Q8WXI9	Transcriptional repressor p66-beta OS=Homo sapiens OX=9606 GN=GATAD2B PE=1 SV=1	1.54766	Up	0.000132938	GATAD2B	0.804155	0.745939	0.7318	0.312901	0.700787	0.489349	0.624581	0.645035	0.747404	0.74118	0.9361	0.393572	0.798913	0.519923	0.478279	1.47858	0.915233	1.83447	1.54634	1.66391	1.06301	1.02627	0.876412	1.13056	1.29845	1.03044	1.71894	0.998094	1.17676	1.32925	0.967288	1.63468	1.10647	1.24871	0.856812	2.01256	0.968387	1.48205	1.11391	1.19023	0.715045	1.28744	0.824894	0.844062
Q8WYJ6	Septin-1 OS=Homo sapiens OX=9606 GN=SEPTIN1 PE=1 SV=2	1.69706	Up	0.000156603	SEPTIN1	0.571404	0.795817	0.686439	0.523316	0.564804	0.497857	0.660038	0.461083	0.747728	0.600385	0.880437	0.546677	0.551472	0.547636	0.545718	1.79316	1.15664	1.42091	1.89857	1.70668	1.4358	1.16755	1.48285	1.441	1.2108	1.34234	1.25963	1.2666	0.762353	1.59646	1.30846	0.771988	0.314031	1.8868	0.794848	0.96682	1.12516	1.07692	1.36042	1.01044	0.461884	0.325842	0.756047	1.06749
Q8WZA0	Protein LZIC OS=Homo sapiens OX=9606 GN=LZIC PE=1 SV=1	2.02227	Up	3.00781e-06	LZIC	0.487062	0.611494	0.478767	0.744222	0.677858	0.643491	0.62216	0.720521	0.574757	0.853916	0.583309	0.59104	0.761995	0.542073	0.374555	1.60423	0.994288	0.687527	0.992568	0.231563	0.960866	0.933413	1.03496	1.31784	1.12811	0.848647	0.851211	0.80848	0.93411	0.964022	0.813607	2.11151	1.21388	0.891495	0.876667	1.83101	1.20033	1.71449	0.938286	1.03423	0.913894	1.99609	1.19026	2.06195
Q92544	Transmembrane 9 superfamily member 4 OS=Homo sapiens OX=9606 GN=TM9SF4 PE=1 SV=2	1.71529	Up	7.43132e-05	TM9SF4	0.345003	0.305365	0.421344	0.767816	0.82654	0.788369	0.848561	0.992435	0.804518	0.586555	0.849468	0.660615	0.996848	0.468059	0.505089	1.42176	1.35968	1.27082	1.67374	1.09996	0.557506	1.37429	1.2092	1.11911	1.34723	1.16952	1.08274	0.85462	1.1439	1.07695	1.09348	0.709549	1.0917	1.35469	0.79103	1.17018	1.05925	1.18745	1.6886	0.871498	1.73142	0.877284	1.0545	0.841406
Q92552	28S ribosomal protein S27, mitochondrial OS=Homo sapiens OX=9606 GN=MRPS27 PE=1 SV=3	1.78122	Up	2.31604e-06	MRPS27	0.596693	0.517017	0.788798	0.718606	0.987352	0.692952	0.723402	0.759246	0.863855	0.87796	0.981986	0.726506	0.728418	0.572935	0.544142	0.768019	0.818321	1.33792	1.14868	1.12898	1.39838	0.826119	1.00784	0.998321	0.740281	0.739223	1.2056	1.06666	0.815366	0.911603	1.01736	1.50355	0.840779	0.868071	0.724811	0.993673	1.26997	1.29475	1.34313	1.57989	0.559037	2.0498	1.40244	1.25041
Q92598	Heat shock protein 105 kDa OS=Homo sapiens OX=9606 GN=HSPH1 PE=1 SV=1	2.06872	Up	3.00692e-08	HSPH1	0.517843	0.641139	0.558942	0.546025	0.533108	0.609434	0.511972	0.511972	0.574207	0.592757	0.69675	0.563293	0.708016	0.42377	0.351841	1.59445	0.874453	1.83472	1.87231	1.44244	1.15559	0.927574	1.09219	1.33646	1.3825	1.26484	1.24438	0.947672	1.03847	1.18043	1.2917	0.384137	1.27438	1.76861	0.738929	1.4644	1.1131	1.25308	1.04095	1.42079	0.775826	1.27123	1.08841	1.44033
Q92609	TBC1 domain family member 5 OS=Homo sapiens OX=9606 GN=TBC1D5 PE=1 SV=1	1.69067	Up	1.20822e-06	TBC1D5	0.578257	0.666316	0.862982	0.645769	0.874723	0.569451	0.697137	0.541565	0.754376	0.808011	1.10143	0.613381	0.769675	0.404006	0.430546	1.3845	1.2002	1.42091	0.88963	0.804308	1.53581	1.16153	1.13484	1.09341	1.23063	0.902691	1.13742	0.895787	1.08651	1.11499	1.45587	0.980358	1.31156	0.835513	1.26776	1.13966	0.918793	0.8437	1.09608	1.5824	0.894258	1.31401	0.893086	1.35803
Q92614	Unconventional myosin-XVIIIa OS=Homo sapiens OX=9606 GN=MYO18A PE=1 SV=3	1.75133	Up	4.37523e-07	MYO18A	0.448676	0.458787	0.590231	0.618036	0.715354	0.640786	0.652161	0.643313	0.724202	0.778285	0.757932	0.587784	0.753047	0.441245	0.342738	1.25999	0.795785	1.40186	1.78128	2.12125	1.5219	0.782354	1.14333	1.15661	1.36789	1.18076	1.0721	1.04916	1.2375	1.14574	1.23388	1.56722	1.00526	1.16163	0.923201	1.30645	1.42568	1.32348	0.89579	1.1626	0.755274	1.55906	0.844695	1.31985
Q92616	eIF-2-alpha kinase activator GCN1 OS=Homo sapiens OX=9606 GN=GCN1 PE=1 SV=6	1.75548	Up	7.6678e-06	GCN1	0.608328	0.508239	0.682263	0.591482	0.700045	0.743096	0.788019	0.795506	0.496021	0.604701	0.417298	0.548045	0.615597	0.987134	0.769224	0.675499	0.666851	1.84803	1.61824	1.08455	0.499102	0.585225	1.14221	1.3153	0.663029	0.830253	0.905553	0.623912	0.762777	1.30552	0.99161	2.09851	0.895147	1.68537	1.17886	1.62688	1.59701	1.83596	0.763081	1.46478	0.520715	1.31661	1.07254	1.17161
Q92620	Pre-mRNA-splicing factor ATP-dependent RNA helicase PRP16 OS=Homo sapiens OX=9606 GN=DHX38 PE=1 SV=2	2.00149	Up	0.000151817	DHX38	0.713484	0.660308	0.492272	0.454777	0.636148	0.549399	0.296331	0.612034	0.732964	0.813969	0.838866	0.36366	0.523271	0.388724	0.50332	2.27635	0.988186	1.67298	1.81053	1.09136	0.970308	0.738607	1.29463	1.52053	0.944887	1.04236	0.993049	0.717839	1.22357	1.45288	1.05153	1.33048	0.660292	1.82817	0.936045	1.16909	1.37105	1.61575	0.48507	1.26758	1.02025	2.38164	0.670735	0.666306
Q92686	Neurogranin OS=Homo sapiens OX=9606 GN=NRGN PE=1 SV=1	0.631071	Down	0.0223472	NRGN	1.42578	0.231984	1.55512	1.49558	0.289467	1.72243	1.63621	1.70088	1.50277	1.20131	1.0112	0.974308	0.986362	1.52976	2.00386	0.641205	0.637645	1.02734	0.739277	0.665653	0.926696	0.690041	0.947564	1.00705	1.20428	0.647015	0.909995	0.447693	0.840076	0.817117	0.942964	0.958403	1.39521	1.01375	0.783764	1.57947	1.3971	0.729487	1.27886	0.332752	0.186242	2.04369	1.0847	1.2618
Q92688	Acidic leucine-rich nuclear phosphoprotein 32 family member B OS=Homo sapiens OX=9606 GN=ANP32B PE=1 SV=1	2.68577	Up	8.59883e-07	ANP32B	0.260322	0.335962	0.598249	0.380168	0.752477	0.36445	0.33498	0.457773	0.801595	0.53594	0.713559	0.623209	0.544153	0.168379	0.272077	1.68415	0.129484	2.44657	1.74378	0.770943	2.45765	0.717275	1.24316	1.22116	1.12948	1.04147	1.32995	1.39596	1.09281	1.01824	1.3874	0.661755	0.705327	1.732	0.865957	0.722192	1.27142	1.27254	1.08198	1.37135	1.03705	0.539195	0.837133	1.16286
Q92769	Histone deacetylase 2 OS=Homo sapiens OX=9606 GN=HDAC2 PE=1 SV=2	1.62136	Up	0.000234598	HDAC2	0.935333	0.783311	0.777434	0.450535	1.00571	0.541574	0.427282	0.939826	0.816777	0.857347	1.03094	0.282607	0.883808	0.613903	0.783255	1.69056	0.920297	1.24265	1.64198	1.11454	0.569432	0.867174	1.26841	0.971062	1.19587	0.774562	1.22746	1.06871	1.07295	0.819268	0.653959	1.28256	0.743119	1.3702	1.22988	1.01133	0.99933	1.2873	1.35335	0.962321	1.06073	1.10515	1.25269	0.814272
Q92841	Probable ATP-dependent RNA helicase DDX17 OS=Homo sapiens OX=9606 GN=DDX17 PE=1 SV=2	1.59062	Up	2.34997e-05	DDX17	0.264131	0.447875	0.763683	0.614392	0.853258	0.543191	0.60865	0.747606	0.849813	0.622587	0.742551	0.571799	0.576178	0.52539	0.756561	1.55721	0.781601	1.38652	2.33432	2.39272	1.27497	0.858713	1.32926	1.27904	1.52126	1.26723	1.15941	1.03239	1.48877	1.16236	0.999899	1.13435	0.470262	1.80161	1.17122	1.00144	1.02266	1.34631	0.915634	1.15745	0.680159	1.21451	0.803403	1.14658
Q92878	DNA repair protein RAD50 OS=Homo sapiens OX=9606 GN=RAD50 PE=1 SV=1	1.84567	Up	0.000586441	RAD50	0.352817	0.480143	0.817409	0.551095	0.681336	0.618159	0.64829	0.564702	0.895165	0.759726	0.990289	0.548108	0.570033	0.366041	0.505213	0.896705	0.703077	2.23518	1.56406	1.75354	1.58662	0.662659	0.915161	0.840213	2.01769	1.05717	1.12916	0.732721	0.960525	1.25144	1.23468	1.74646	0.895248	0.90255	0.663401	0.961225	1.70367	1.39738	0.588264	1.28265	0.369876	1.64022	1.08812	1.86783
Q92896	Golgi apparatus protein 1 OS=Homo sapiens OX=9606 GN=GLG1 PE=1 SV=2	2.22607	Up	1.22031e-08	GLG1	0.440725	0.381674	0.460889	0.530023	0.82528	0.542985	0.658207	0.596275	0.712938	0.64353	0.860059	0.472427	0.774507	0.379304	0.302838	1.15685	0.986696	2.02148	0.918265	0.74349	1.78475	0.842437	1.02703	0.969197	1.0463	1.17375	1.04845	1.00454	0.907083	1.36544	0.975623	1.5884	0.991938	1.08552	0.629577	1.68269	1.13833	1.43722	1.21361	1.4302	0.697053	1.63648	1.21525	1.45513
Q92930	Ras-related protein Rab-8B OS=Homo sapiens OX=9606 GN=RAB8B PE=1 SV=2	1.59855	Up	9.20763e-06	RAB8B	0.58215	0.480574	0.577781	0.691371	0.752535	0.488219	0.443439	0.468559	0.567951	0.38598	0.912233	0.672027	0.603266	0.425403	0.369477	0.808888	0.452833	2.59061	2.38983	2.45339	1.85467	1.1115	1.14527	1.27878	1.49272	1.20157	1.31739	1.85303	1.19514	1.06645	1.84659	1.25527	0.912248	1.35588	0.814702	1.60847	1.21444	1.06026	0.882459	0.964566	0.735894	0.938476	0.705422	1.26614
Q92945	Far upstream element-binding protein 2 OS=Homo sapiens OX=9606 GN=KHSRP PE=1 SV=4	2.42455	Up	2.54023e-06	KHSRP	0.123058	0.46398	0.484402	0.369174	0.586204	0.318832	0.3468	0.384836	0.618647	0.528641	0.60871	0.386699	0.352124	0.3039	0.283883	2.03745	0.757742	1.77647	3.47063	2.17684	1.33902	0.791847	1.34278	1.51509	1.54303	1.23877	1.62375	1.06336	1.34433	1.35364	1.69671	0.360195	0.862262	2.40235	0.829909	1.05085	1.21932	1.733	0.654603	1.4222	0.655578	1.04133	0.652968	0.960475
Q92973	Transportin-1 OS=Homo sapiens OX=9606 GN=TNPO1 PE=1 SV=2	1.66276	Up	2.90346e-08	TNPO1	0.37788	0.403561	0.40723	0.615125	0.481828	0.6298	0.689723	0.743531	0.453701	0.425438	0.573344	0.672225	0.648128	0.506039	0.376413	1.74508	0.906793	1.85596	2.52617	2.34255	0.735886	1.51697	1.44414	1.29873	1.56311	1.51849	1.63085	1.10871	1.46397	1.23264	1.3483	0.596264	0.773677	2.2115	0.967192	1.40319	1.20864	1.19623	1.09528	0.812688	0.888551	0.775704	0.928972	0.97295
Q92974	Rho guanine nucleotide exchange factor 2 OS=Homo sapiens OX=9606 GN=ARHGEF2 PE=1 SV=4	1.54255	Up	5.43563e-05	ARHGEF2	0.705576	0.734816	0.728459	0.803466	0.800924	0.750071	0.663623	0.737358	0.63184	0.963252	0.968068	0.627719	0.964857	0.445504	0.401355	1.46142	1.38751	1.37167	1.07178	0.996809	0.603999	1.31148	1.17105	0.853181	1.14157	1.15723	1.38112	1.2208	1.20514	1.17013	0.994149	0.747824	0.85518	1.29103	0.667344	1.01322	0.98457	1.19358	1.35376	0.789787	1.32539	0.972481	0.933872	0.762553
Q93050	V-type proton ATPase 116 kDa subunit a isoform 1 OS=Homo sapiens OX=9606 GN=ATP6V0A1 PE=1 SV=3	1.50112	Up	0.000715844	ATP6V0A1	0.479077	0.735217	0.437573	0.854986	0.787393	0.767234	0.883446	0.93918	0.843128	0.886758	0.783024	0.670925	0.813141	0.823179	0.507795	1.03478	0.458376	1.41995	1.39068	1.36232	0.991777	0.828005	1.0712	1.13677	1.01939	1.20444	0.731759	0.842792	0.978147	1.10504	0.917872	1.71067	0.832511	1.34161	1.03863	1.42995	1.38573	1.32542	1.08973	0.998843	0.885017	2.00916	1.17635	1.60856
Q969Q0	60S ribosomal protein L36a-like OS=Homo sapiens OX=9606 GN=RPL36AL PE=1 SV=3	1.84924	Up	0.000380796	RPL36AL	1.55352	0.686681	0.677621	0.405004	0.818068	0.429183	0.409034	0.415079	0.547058	0.785451	1.10286	0.709867	0.360919	0.471883	0.529851	1.40959	0.879937	1.12846	1.55729	1.39816	1.37055	0.788549	0.717091	1.30897	1.34312	0.750203	1.02305	0.989233	0.747099	0.630171	1.96915	0.672399	1.05867	1.71941	0.649778	0.733929	1.66066	1.55627	0.896455	1.94375	1.22784	0.967392	0.755882	0.99006
Q969V3	Nicalin OS=Homo sapiens OX=9606 GN=NCLN PE=1 SV=2	1.59109	Up	2.08895e-07	NCLN	0.880677	0.751756	0.388435	0.793614	0.67139	1.02801	0.870631	0.766825	0.735014	1.02722	0.501401	1.00424	0.798075	0.748509	0.511457	1.06052	0.948918	1.18152	1.07382	1.03937	1.04575	0.94557	1.09592	1.50836	1.08498	0.83162	0.988179	0.618664	1.15652	0.659067	1.13296	1.36162	0.470561	1.30767	0.435919	1.04374	1.23126	1.47554	1.19763	1.02031	1.12986	1.09527	1.32285	1.21782
Q96A33	Coiled-coil domain-containing protein 47 OS=Homo sapiens OX=9606 GN=CCDC47 PE=1 SV=1	1.592	Up	2.79902e-05	CCDC47	0.638512	0.2014	0.474409	0.92644	0.811567	1.01595	0.930915	0.607183	1.24868	0.772683	0.855073	0.815734	0.722952	0.6465	0.757096	0.987257	0.579281	1.12137	0.908693	0.651409	1.48652	0.670568	1.26874	0.752043	0.928109	1.06967	0.976771	1.00597	0.966154	1.1201	0.76089	1.20232	1.36257	0.821622	0.994418	1.22953	1.16979	1.12161	1.50788	1.5916	0.797723	1.18456	1.432	1.20573
Q96A65	Exocyst complex component 4 OS=Homo sapiens OX=9606 GN=EXOC4 PE=1 SV=1	1.69002	Up	2.24895e-07	EXOC4	0.515778	0.446253	0.47374	0.780943	0.609556	0.798729	0.8343	0.724353	0.679081	0.869178	0.77987	0.664542	0.687045	0.560465	0.34739	1.60813	1.08941	1.98172	1.19691	1.45852	0.864538	1.08851	1.05159	1.19873	1.27663	1.20955	1.15978	0.863345	1.02563	1.24633	1.23984	0.923573	0.984993	1.63711	0.845197	1.30521	1.19575	1.38141	1.10788	1.03954	0.901901	1.40916	0.857629	1.52659
Q96AE4	Far upstream element-binding protein 1 OS=Homo sapiens OX=9606 GN=FUBP1 PE=1 SV=3	2.05292	Up	3.89361e-05	FUBP1	0.152707	0.0792676	0.762368	0.35787	1.01882	0.47444	0.430143	0.424315	0.749545	0.501688	0.902867	0.502547	0.477635	0.267166	0.314414	2.6271	0.834632	1.72888	2.51582	1.99199	1.27659	0.830658	1.22794	1.38634	1.49499	1.22924	1.42168	1.39812	1.6115	1.26852	1.41121	0.271909	0.648708	2.28339	0.830632	0.972479	1.14883	1.32007	1.38918	1.26088	0.886509	0.714045	0.625582	0.587851
Q96AP7	Endothelial cell-selective adhesion molecule OS=Homo sapiens OX=9606 GN=ESAM PE=1 SV=1	1.52649	Up	7.78979e-07	ESAM	0.757167	0.842215	0.777247	0.700468	0.682749	0.621325	0.675662	0.747717	0.761891	0.904949	1.01614	0.701378	0.86988	0.4405	0.444777	1.41423	0.934441	1.44843	0.790604	0.751375	1.77433	0.940476	1.23345	0.977948	1.25205	1.17373	1.23345	0.936833	0.964243	1.04452	0.873203	1.24604	1.1428	1.07609	1.16059	1.36416	1.14341	0.951737	1.06438	1.06709	0.974023	1.41495	1.02535	1.38694
Q96AZ6	Interferon-stimulated gene 20 kDa protein OS=Homo sapiens OX=9606 GN=ISG20 PE=1 SV=2	3.01198	Up	2.25856e-05	ISG20	0.600104	0.590414	0.528184	0.308898	0.548215	0.604258	0.530488	0.358448	0.669455	0.416008	1.05176	0.697179	0.530985	0.222637	0.240406	0.929222	0.820956	1.16996	1.50221	1.29411	0.813194	0.798185	1.00387	0.873136	0.6817	1.13368	1.00761	0.882474	0.974924	0.71345	0.73773	1.58125	0.542512	1.25522	1.03673	1.2476	0.507539	1.71344	3.15015	1.1791	1.14796	0.813365	1.1924	0.4432
Q96BN8	Ubiquitin thioesterase otulin OS=Homo sapiens OX=9606 GN=OTULIN PE=1 SV=3	2.65818	Up	1.78172e-06	OTULIN	0.670665	0.643133	0.331106	0.410905	0.597056	0.309668	0.376365	0.391849	0.406141	0.622173	0.380552	0.545372	0.576438	0.288219	0.345172	1.65365	1.2597	1.25616	1.9361	2.7889	1.68699	0.698555	0.979998	0.742179	1.73941	0.839835	1.52112	0.795028	2.08752	1.36947	1.81983	0.862224	1.12698	0.672482	0.796223	1.09091	0.959166	0.702618	1.17796	1.07126	0.678608	2.29404	1.13264	1.93766
Q96BY6	Dedicator of cytokinesis protein 10 OS=Homo sapiens OX=9606 GN=DOCK10 PE=1 SV=3	1.5387	Up	7.75507e-08	DOCK10	0.651561	0.707138	0.773359	0.637371	0.833666	0.723693	0.611355	0.721328	0.775724	0.813764	0.770708	0.737124	0.897293	0.481369	0.589871	1.0683	0.940398	1.40232	2.96658	0.829059	1.40968	0.619264	1.21936	1.18784	1.23892	1.265	1.10416	1.08134	1.32586	1.14545	1.03134	0.845627	0.90837	1.10596	0.861476	1.14792	0.974352	0.82953	0.809327	1.12669	0.997564	1.27765	0.847613	1.25036
Q96C19	EF-hand domain-containing protein D2 OS=Homo sapiens OX=9606 GN=EFHD2 PE=1 SV=1	1.7134	Up	0.00113872	EFHD2	0.941304	0.787496	0.942534	0.388826	0.723512	0.449119	0.280545	0.361756	0.687828	0.851333	1.07385	0.708757	0.679912	0.17142	0.223341	1.95299	0.718767	1.91431	1.46722	1.12898	2.00067	0.686382	1.02573	1.07822	1.42815	1.10775	1.34067	1.18211	1.25428	0.995114	1.17336	2.00468	0.749905	0.987224	0.83611	1.24355	1.44515	1.46425	0.546885	1.26414	0.592033	1.63214	0.699389	1.61595
Q96C86	m7GpppX diphosphatase OS=Homo sapiens OX=9606 GN=DCPS PE=1 SV=2	1.60923	Up	0.00700666	DCPS	0.623919	0.701346	1.02276	0.449257	0.924624	0.565398	0.603211	0.637423	0.915621	0.266686	1.11355	0.514161	0.656545	0.714176	1.03058	1.64331	0.733516	1.34224	1.46435	0.9429	1.19079	0.842346	0.687115	1.02334	1.17453	0.795429	1.4769	0.89923	1.10796	0.979337	1.08652	1.09174	0.913566	1.71051	0.940946	1.52575	1.31811	1.16961	0.345463	1.88452	0.770839	1.60515	0.62588	1.36783
Q96C90	Protein phosphatase 1 regulatory subunit 14B OS=Homo sapiens OX=9606 GN=PPP1R14B PE=1 SV=3	1.83155	Up	0.00065279	PPP1R14B	0.686334	0.161731	0.67445	0.279354	0.678671	0.473431	0.391095	0.420501	0.738083	0.6239	0.471749	0.573183	0.629405	0.357146	0.347051	3.30289	1.44219	1.42789	1.78768	1.22616	0.607437	1.28111	1.53926	0.700581	1.86597	1.2176	1.48537	0.550697	0.842044	1.95523	1.30854	0.925063	0.892144	2.78228	1.02898	2.13856	1.61376	1.35136	1.20489	1.54462	1.02493	0.631987	1.04051	0.667859
Q96CN7	Isochorismatase domain-containing protein 1 OS=Homo sapiens OX=9606 GN=ISOC1 PE=1 SV=3	0.506058	Down	9.94773e-09	ISOC1	1.16313	1.81581	1.42442	1.32299	1.27779	1.42552	1.58869	1.65925	1.30315	0.971791	1.22844	1.80709	1.48027	1.67829	1.48796	0.743776	0.756958	1.06207	0.918226	0.77998	0.637402	0.70182	0.963587	1.07689	0.72347	0.889785	0.91785	0.830535	0.671496	0.796233	0.942798	0.598227	1.04486	1.15191	1.12677	0.898866	0.84264	0.858384	1.1266	0.56974	0.725775	0.679966	1.0562	0.685692
Q96CV9	Optineurin OS=Homo sapiens OX=9606 GN=OPTN PE=1 SV=3	1.85954	Up	6.51501e-07	OPTN	0.480947	0.425798	0.61946	0.687433	0.77208	0.718214	0.670761	0.724627	0.788753	0.800534	0.817618	0.585756	0.703721	0.44908	0.568672	1.44422	0.720198	1.20447	1.4232	1.38691	1.76706	0.575012	1.02811	1.0198	1.10504	1.08217	1.17573	1.02707	1.15078	1.20068	0.989649	1.22267	1.05016	0.982824	0.996813	1.12342	1.37517	0.845472	0.913573	1.36303	0.740955	1.75549	1.10023	1.74816
Q96CW1	AP-2 complex subunit mu OS=Homo sapiens OX=9606 GN=AP2M1 PE=1 SV=2	0.511308	Down	0.0185415	AP2M1	1.46007	0.753886	0.739368	2.17974	1.38956	1.40511	2.32491	1.55547	1.458	0.367169	0.577437	0.836804	0.992637	1.54766	4.52237	0.574663	0.703333	0.895512	0.757103	0.757838	0.758174	0.584508	0.973373	0.943713	0.795416	0.915402	0.775193	0.560835	0.618806	0.749578	1.46815	0.788778	0.825109	0.845017	1.2843	0.509323	1.02689	0.458024	0.205662	1.45056	0.700577	1.28961	0.575594	0.256332
Q96CX2	BTB/POZ domain-containing protein KCTD12 OS=Homo sapiens OX=9606 GN=KCTD12 PE=1 SV=1	3.22505	Up	8.82621e-08	KCTD12	0.582251	0.472064	0.556734	0.25169	0.418711	0.207616	0.218054	0.205296	0.485983	0.44106	0.573722	0.391957	0.476379	0.223976	0.158506	1.47539	0.690868	1.55918	2.02332	1.64872	1.41952	0.559431	1.08725	1.07236	1.25853	0.959412	1.14434	1.02271	1.01899	1.16172	1.09718	1.7984	1.11658	2.07448	1.19092	1.62244	1.908	1.93127	1.03454	1.48354	0.705328	1.83452	0.93459	0.500096
Q96D96	Voltage-gated hydrogen channel 1 OS=Homo sapiens OX=9606 GN=HVCN1 PE=1 SV=1	1.82894	Up	0.000350523	HVCN1	0.797833	0.654889	0.777867	0.566408	0.793688	0.594026	0.635431	0.594081	0.562916	0.944856	1.53925	0.41762	0.536499	0.263232	0.283302	0.949824	0.877257	1.87631	1.88453	1.88615	1.23298	0.796141	1.16026	0.976107	1.24233	0.907982	1.42424	0.771731	0.923949	1.14398	1.61478	1.04046	0.717653	1.11432	0.802842	0.977142	0.957015	1.09292	0.571732	1.43516	0.806578	1.11048	0.962153	1.46965
Q96DI7	U5 small nuclear ribonucleoprotein 40 kDa protein OS=Homo sapiens OX=9606 GN=SNRNP40 PE=1 SV=1	1.81274	Up	0.000397445	SNRNP40	0.745888	0.618454	0.594944	0.715262	0.951443	0.880143	0.683777	0.659131	0.238445	0.882759	1.22465	0.840224	0.529656	0.253151	0.327882	1.18526	0.681772	1.32587	0.925698	1.42631	1.19468	0.655497	1.52377	1.06074	0.76064	1.17629	1.0649	0.412325	0.616825	1.5695	1.48221	1.55763	0.760507	0.833665	0.760676	0.874254	1.23218	1.33529	1.01106	1.03273	1.05463	1.65202	0.953224	1.39079
Q96EP0	E3 ubiquitin-protein ligase RNF31 OS=Homo sapiens OX=9606 GN=RNF31 PE=1 SV=1	1.55991	Up	6.71746e-05	RNF31	0.344758	0.997871	0.473239	1.07496	0.497865	0.732343	0.88545	1.17025	0.925065	0.82871	0.964283	0.898406	1.0187	0.5041	0.520331	0.983457	0.747689	1.00976	0.99329	0.918279	1.04008	0.917069	1.08499	0.945575	0.951636	1.05901	1.01398	0.528206	1.04689	0.909206	1.03736	1.19159	1.21387	0.927662	0.964518	1.26818	1.15004	1.06143	1.57027	1.01535	1.47579	0.81646	1.15593	0.748836
Q96F15	GTPase IMAP family member 5 OS=Homo sapiens OX=9606 GN=GIMAP5 PE=1 SV=1	2.39155	Up	9.75132e-05	GIMAP5	0.501407	0.553547	0.580773	0.389953	0.506066	0.372912	0.390088	0.423205	0.529351	0.446834	0.996241	0.484265	0.443325	0.328692	0.132179	1.50785	0.922765	2.43388	1.84475	2.62062	1.19056	0.800875	1.96806	1.74712	0.58804	0.744398	1.52449	0.679815	1.36473	1.41741	1.76072	0.899992	0.656721	1.67077	1.11203	0.924759	1.27999	0.986539	1.49409	1.28852	0.738168	0.577453	0.880992	0.426082
Q96FJ2	Dynein light chain 2, cytoplasmic OS=Homo sapiens OX=9606 GN=DYNLL2 PE=1 SV=1	1.57208	Up	1.03957e-05	DYNLL2	0.823432	0.531015	0.378528	0.952598	0.834196	0.896985	0.789347	1.02974	0.922101	0.871043	0.509914	0.834208	1.06389	0.663755	0.829152	1.04955	0.575656	1.05113	0.678189	0.712709	1.00011	0.417871	1.15584	0.91486	1.08626	0.937567	0.851135	0.807919	0.99763	1.11116	1.00569	0.763643	1.48026	0.683024	0.758313	1.08665	1.14215	0.915458	1.69432	1.51676	1.24837	0.835459	1.35262	0.776275
Q96G23	Ceramide synthase 2 OS=Homo sapiens OX=9606 GN=CERS2 PE=1 SV=1	0.348247	Down	0.000295523	CERS2	0.875547	0.498517	0.379125	2.4109	1.80451	2.49887	2.45907	3.00786	1.44633	0.819264	0.356356	2.08604	1.63734	2.95503	2.39978	0.427661	0.623388	0.544979	0.525687	0.514672	0.512548	0.456422	0.732247	1.22118	0.314476	0.325953	0.525657	1.27397	0.674861	1.12018	0.544021	0.976994	0.717359	1.12066	1.36954	0.925072	0.875089	0.583649	0.673833	0.541819	0.590525	1.15719	1.6323	0.336528
[truncated: 222 more rows]
[truncated: 17 more columns]

## Sheet: protein_SLE_AvsHC
Protein accession	Protein description	SLE_A/HC Ratio	Regulated Type	SLE_A/HC P value	Gene name	HC_I	HC_II	HC_III	HC_IV	HC_IX	HC_V	HC_VI	HC_VII	HC_VIII	HC_X	HC_XI	HC_XII	HC_XIII	HC_XIV	HC_XV	RA_II	RA_III	RA_IV	RA_IX	RA_V	RA_VI	RA_VIII	RA_X	RA_XI	RA_XII	RA_XIII	RA_XIV	RA_XV	RA_XVI	RA_XVII	RA_XVIII	SLE_A_I	SLE_A_II	SLE_A_III	SLE_A_IV	SLE_A_V	SLE_A_VI	SLE_A_VII	SLE_S_I	SLE_S_II	SLE_S_III	SLE_S_IV	SLE_S_IX	SLE_S_V
[truncated: 1,005 more rows]
[truncated: 17 more columns]

[truncated: 1 more sheets: protein_SLE_AvsSLE_S]
