# Supplementary material for: Integrative Proteomic and Phosphoproteomic Analysis Reveals Altered Vesicle Transport in Systemic Lupus Erythematosus
Source: Clin Proteomics. 2026 Apr 28;23:35. doi: 10.1186/s12014-026-09599-z (PMC13361604; doi:10.1186/s12014-026-09599-z)
Supplement: Supplementary file 4 — Supplementary Material 4 [file 12014_2026_9599_MOESM4_ESM.xlsx]

## Sheet: VTGs Set
Gene	Gene synonym	Ensembl	Gene description	Uniprot	Chromosome	Position	Protein class	Biological process	Molecular function	Disease involvement	Evidence	HPA evidence	UniProt evidence	NeXtProt evidence	MS evidence	RNA tissue specificity	RNA tissue distribution	RNA tissue specificity score	RNA tissue specific NX	RNA single cell type specificity	RNA single cell type distribution	RNA single cell type specificity score	RNA single cell type specific NX	RNA cancer specificity	RNA cancer distribution	RNA cancer specificity score	RNA cancer specific FPKM	RNA brain regional specificity	RNA brain regional distribution	RNA brain regional specificity score	RNA brain regional specific NX	RNA blood cell specificity	RNA blood cell distribution	RNA blood cell specificity score	RNA blood cell specific NX	RNA blood lineage specificity	RNA blood lineage distribution	RNA blood lineage specificity score	RNA blood lineage specific NX	RNA cell line specificity	RNA cell line distribution	RNA cell line specificity score	RNA cell line specific NX	RNA mouse brain regional specificity	RNA mouse brain regional distribution	RNA mouse brain regional specificity score	RNA mouse brain regional specific pTPM	RNA pig brain regional specificity	RNA pig brain regional distribution
AACS	ACSF1, FLJ12389, SUR-5	ENSG00000081760	Acetoacetyl-CoA synthetase	Q86V21	12	125065379-125143333	Enzymes, Predicted membrane proteins	Fatty acid metabolism, Lipid metabolism	Ligase		Evidence at protein level	Evidence at transcript level	Evidence at protein level	Evidence at protein level	Evidence at protein level	Low tissue specificity	Detected in all			Cell type enhanced	Detected in many	6	Early spermatids: 54.0	Low cancer specificity	Detected in all			Low region specificity	Detected in all			Low cell type specificity	Detected in many			Low lineage specificity	Detected in all			Low cell line specificity	Detected in all			Low region specificity	Detected in all			Low region specificity	Detected in all
AADAT	KAT2, KATII, KYAT2	ENSG00000109576	Aminoadipate aminotransferase	Q8N5Z0	4	170060222-170091699	Enzymes, Predicted intracellular proteins		Aminotransferase, Transferase		Evidence at protein level	Evidence at protein level	Evidence at protein level	Evidence at protein level	Evidence at protein level	Tissue enriched	Detected in many	4	liver: 56.5	Cell type enhanced	Detected in many	16	Extravillous trophoblasts: 60.6;Hepatocytes: 22.9	Low cancer specificity	Detected in all			Low region specificity	Detected in many			Not detected	Not detected			Not detected	Not detected			Low cell line specificity	Detected in many			Low region specificity	Detected in some			Low region specificity	Detected in all
AAK1	DKFZp686K16132, KIAA1048	ENSG00000115977	AP2 associated kinase 1	Q2M2I8	2	69457997-69674349	Enzymes, Predicted intracellular proteins	Endocytosis	Kinase, Serine/threonine-protein kinase, Transferase		Evidence at protein level	Evidence at protein level	Evidence at protein level	Evidence at protein level	Evidence at protein level	Tissue enriched	Detected in all	4	parathyroid gland: 109.7	Cell type enhanced	Detected in all	9	Cone photoreceptor cells: 732.4;Rod photoreceptor cells: 621.3	Low cancer specificity	Detected in all			Low region specificity	Detected in all			Low cell type specificity	Detected in many			Low lineage specificity	Detected in many			Low cell line specificity	Detected in many			Low region specificity	Detected in all			Low region specificity	Detected in all
AARD	C8orf85, LOC441376	ENSG00000205002	Alanine and arginine rich domain containing protein	Q4LEZ3	8	116938199-116944487	Predicted intracellular proteins				Evidence at protein level	Evidence at transcript level	Evidence at transcript level	Evidence at protein level	Evidence at protein level	Tissue enhanced	Detected in many		smooth muscle: 18.4;testis: 43.6	Cell type enhanced	Detected in some	10	Alveolar cells type 1: 11.9;Alveolar cells type 2: 22.2;granulocytes: 13.9;Spermatocytes: 27.6	Cancer enriched	Detected in many	8	breast cancer: 27.0	Low region specificity	Detected in single			Low cell type specificity	Detected in many			Low lineage specificity	Detected in many			Cell line enhanced	Detected in some		HDLM-2: 19.8;JURKAT: 6.8;SK-BR-3: 11.2;U-2 OS: 5.5	Low region specificity	Detected in all			Region enriched	Detected in some
AASS	LKRSDH, LORSDH	ENSG00000008311	Aminoadipate-semialdehyde synthase	Q9UDR5	7	122075647-122144280	Disease related genes, Enzymes, Potential drug targets, Predicted intracellular proteins		Multifunctional enzyme, Oxidoreductase		Evidence at protein level	Evidence at protein level	Evidence at protein level	Evidence at protein level	Evidence at protein level	Low tissue specificity	Detected in all			Cell type enhanced	Detected in many	11	Hepatocytes: 98.3	Low cancer specificity	Detected in all			Low region specificity	Detected in all			Cell type enhanced	Detected in some		basophil: 3.5	Group enriched	Detected in many	4	B-cells: 1.0;granulocytes: 3.5;T-cells: 1.2	Cell line enhanced	Detected in many		AN3-CA: 25.6;NTERA-2: 25.0;SuSa: 21.7	Low region specificity	Detected in all			Low region specificity	Detected in all
ABCA1	ABC1, HDLDT1, TGD	ENSG00000165029	ATP binding cassette subfamily A member 1	O95477	9	104781002-104928237	Disease related genes, FDA approved drug targets, Plasma proteins, Predicted intracellular proteins, Predicted membrane proteins, Transporters	Cholesterol metabolism, Lipid metabolism, Steroid metabolism, Sterol metabolism, Transport	Translocase	Atherosclerosis, Disease mutation, FDA approved drug targets	Evidence at protein level	Evidence at transcript level	Evidence at protein level	Evidence at protein level	Evidence at protein level	Low tissue specificity	Detected in all			Cell type enhanced	Detected in many	8	Alveolar cells type 1: 98.3;Hepatocytes: 162.2;Kupffer cells: 103.3	Low cancer specificity	Detected in all			Low region specificity	Detected in all			Group enriched	Detected in many	5	eosinophil: 11.6;neutrophil: 10.6	Lineage enriched	Detected in many	6	granulocytes: 11.6	Cell line enhanced	Detected in many		HSkMC: 17.0;U-87 MG: 39.0	Low region specificity	Detected in all			Low region specificity	Detected in all
ABCA12	DKFZP434G232, ICR2B, LI2	ENSG00000144452	ATP binding cassette subfamily A member 12	Q86UK0	2	214931542-215138428	Disease related genes, Plasma proteins, Potential drug targets, Predicted membrane proteins, Transporters	Transport		Disease mutation, Ichthyosis	Evidence at protein level	Evidence at transcript level	Evidence at protein level	Evidence at protein level	Evidence at protein level	Tissue enhanced	Detected in some		skin 1: 23.1;tongue: 29.3	Group enriched	Detected in some	7	Basal keratinocytes: 11.4;Suprabasal keratinocytes: 33.8	Low cancer specificity	Detected in many			Not detected	Not detected			Not detected	Not detected			Not detected	Not detected			Cell line enhanced	Detected in some		hTCEpi: 28.7;SK-BR-3: 13.4;T-47d: 7.0	Not detected	Not detected			Group enriched	Detected in some
ABCA13	FLJ33876, FLJ33951	ENSG00000179869	ATP binding cassette subfamily A member 13		7	48171458-48647496	Predicted membrane proteins				Evidence at transcript level	Evidence at transcript level				Tissue enhanced	Detected in many		bone marrow: 35.4;lung: 15.7;lymphoid tissue: 14.4	Cell type enriched	Detected in some	7	Ciliated cells: 64.3	Low cancer specificity	Detected in some			Low region specificity	Detected in some			Cell type enhanced	Detected in some		basophil: 3.2	Low lineage specificity	Detected in many			Cell line enhanced	Detected in some		HDLM-2: 8.7;LHCN-M2: 3.7;U-2 OS: 10.4;U-266/84: 4.2	Not detected	Not detected			Low region specificity	Detected in all
ABCB9	EST122234	ENSG00000150967	ATP binding cassette subfamily B member 9	Q9NP78	12	122920951-122981649	Predicted intracellular proteins, Predicted membrane proteins, Transporters	Peptide transport, Protein transport, Transport			Evidence at protein level	Evidence at protein level	Evidence at protein level	Evidence at protein level	Evidence at protein level	Low tissue specificity	Detected in all			Cell type enhanced	Detected in many	6	Late spermatids: 18.3;Muller glia cells: 20.0	Low cancer specificity	Detected in many			Low region specificity	Detected in all			Cell type enhanced	Detected in many		memory B-cell: 6.2	Group enriched	Detected in many	5	B-cells: 6.2;granulocytes: 4.1;T-cells: 1.9	Cell line enhanced	Detected in many		GAMG: 19.9	Low region specificity	Detected in all			Low region specificity	Detected in all
ABCD3	PMP70, PXMP1, ZWS2	ENSG00000117528	ATP binding cassette subfamily D member 3	P28288	1	94418455-94518666	Disease related genes, Potential drug targets, Predicted membrane proteins, Transporters	Transport			Evidence at protein level	Evidence at protein level	Evidence at protein level	Evidence at protein level	Evidence at protein level	Low tissue specificity	Detected in all			Low cell type specificity	Detected in many			Low cancer specificity	Detected in all			Low region specificity	Detected in all			Low cell type specificity	Detected in many			Low lineage specificity	Detected in all			Low cell line specificity	Detected in all			Low region specificity	Detected in all			Low region specificity	Detected in all
ABCG1	ABC8	ENSG00000160179	ATP binding cassette subfamily G member 1	P45844	21	42199689-42297244	Predicted intracellular proteins, Predicted membrane proteins, Transporters	Lipid transport, Transport	Translocase		Evidence at protein level	Evidence at protein level	Evidence at protein level	Evidence at protein level	Evidence at protein level	Low tissue specificity	Detected in all			Cell type enhanced	Detected in many	9	Cone photoreceptor cells: 47.1;Rod photoreceptor cells: 107.9;Syncytiotrophoblasts: 52.7	Low cancer specificity	Detected in all			Low region specificity	Detected in all			Group enriched	Detected in many	4	eosinophil: 19.2;neutrophil: 20.5	Lineage enriched	Detected in many	4	granulocytes: 20.5	Cell line enhanced	Detected in many		hTCEpi: 13.2;JURKAT: 19.6;MCF7: 16.5;MOLT-4: 15.3;OE19: 27.4;RPMI-8226: 12.5	Low region specificity	Detected in all			Low region specificity	Detected in all
ABCG8	GBD4	ENSG00000143921	ATP binding cassette subfamily G member 8	Q9H221	2	43831942-43882987	Disease related genes, Potential drug targets, Predicted membrane proteins, Transporters	Lipid transport, Transport	Translocase	Disease mutation	Evidence at protein level	Evidence at protein level	Evidence at protein level	Evidence at protein level	Evidence at protein level	Group enriched	Detected in some	30	intestine: 62.4;liver: 64.4	Cell type enriched	Detected in some	5	Hepatocytes: 24.1	Cancer enriched	Detected in some	30	liver cancer: 21.6	Not detected	Not detected			Low cell type specificity	Detected in some			Low lineage specificity	Detected in single			Cell line enriched	Detected in single	47	Hep G2: 14.7	Not detected	Not detected			Low region specificity	Detected in all
ABHD14A	DKFZP564O243, DORZ1	ENSG00000248487	Abhydrolase domain containing 14A	Q9BUJ0	3	51971426-51981199	Predicted intracellular proteins, Predicted membrane proteins		Hydrolase		Evidence at protein level	Evidence at protein level	Evidence at transcript level	Evidence at protein level	Evidence at protein level	Low tissue specificity	Detected in all			Low cell type specificity	Detected in many			Low cancer specificity	Detected in all			Low region specificity	Detected in all			Low cell type specificity	Detected in many			Low lineage specificity	Detected in all			Cell line enhanced	Detected in many		ASC diff: 35.3	Low region specificity	Detected in all			Low region specificity	Detected in all
ABHD14A-ACY1		ENSG00000114786	ABHD14A-ACY1 readthrough		3	51974706-51989183	Predicted intracellular proteins				Evidence at protein level	Evidence at protein level				Low tissue specificity	Detected in all			Cell type enhanced	Detected in some	11	Alveolar cells type 2: 3.7;Club cells: 3.4;Collecting duct cells: 5.2;Distal tubular cells: 3.3;Proximal tubular cells: 3.9	Not detected	Not detected			Low region specificity	Detected in all			Low cell type specificity	Detected in many			Low lineage specificity	Detected in all			Cell line enhanced	Detected in many		CAPAN-2: 3.4;HUVEC TERT2: 4.2;SH-SY5Y: 3.4
ABHD17A	C19orf27, FAM108A1, MGC5244	ENSG00000129968	Abhydrolase domain containing 17A	Q96GS6	19	1876810-1885547	Enzymes, Predicted intracellular proteins		Hydrolase		Evidence at protein level	Evidence at transcript level	Evidence at protein level	Evidence at protein level	Evidence at protein level	Low tissue specificity	Detected in all			Low cell type specificity	Detected in all			Low cancer specificity	Detected in all			Low region specificity	Detected in all			Low cell type specificity	Detected in many			Low lineage specificity	Detected in all			Cell line enhanced	Detected in many		U-266/70: 37.4	Low region specificity	Detected in all			Low region specificity	Detected in all
ABHD3	LABH3	ENSG00000158201	Abhydrolase domain containing 3	Q8WU67	18	21650897-21704805	Enzymes, Predicted intracellular proteins, Predicted membrane proteins	Lipid metabolism, Phospholipid metabolism	Hydrolase, Serine esterase		Evidence at protein level	Evidence at protein level	Evidence at protein level	Evidence at protein level	Evidence at protein level	Low tissue specificity	Detected in all			Low cell type specificity	Detected in many			Low cancer specificity	Detected in all			Low region specificity	Detected in all			Low cell type specificity	Detected in all			Low lineage specificity	Detected in all			Cell line enhanced	Detected in many		REH: 54.7;RPMI-8226: 60.9	Low region specificity	Detected in all			Low region specificity	Detected in all
ABHD5	CGI-58, NCIE2	ENSG00000011198	Abhydrolase domain containing 5	Q8WTS1	3	43690108-43734371	Disease related genes, Enzymes, Potential drug targets, Predicted intracellular proteins	Differentiation, Fatty acid metabolism, Lipid biosynthesis, Lipid metabolism, Phospholipid biosynthesis, Phospholipid metabolism	Acyltransferase, Transferase	Cataract, Deafness, Disease mutation, Ichthyosis	Evidence at protein level	Evidence at protein level	Evidence at protein level	Evidence at protein level	Evidence at protein level	Tissue enhanced	Detected in all		breast: 70.3	Cell type enhanced	Detected in many	7	Syncytiotrophoblasts: 171.7	Low cancer specificity	Detected in all			Low region specificity	Detected in all			Group enriched	Detected in many	4	basophil: 26.1;classical monocyte: 7.6;neutrophil: 21.0	Group enriched	Detected in many	5	granulocytes: 26.1;monocytes: 7.6	Low cell line specificity	Detected in all			Low region specificity	Detected in all			Low region specificity	Detected in all
ABHD6		ENSG00000163686	Abhydrolase domain containing 6	Q9BV23	3	58237506-58295693	Enzymes, Predicted membrane proteins	Lipid metabolism	Hydrolase		Evidence at protein level	Evidence at transcript level	Evidence at protein level	Evidence at protein level	Evidence at protein level	Tissue enhanced	Detected in all		liver: 43.4	Cell type enhanced	Detected in many	8	Hepatocytes: 53.3	Low cancer specificity	Detected in all			Low region specificity	Detected in all			Low cell type specificity	Detected in many			Low lineage specificity	Detected in many			Low cell line specificity	Detected in many			Low region specificity	Detected in all			Low region specificity	Detected in all
ABI2	ABI-2, ABI2B, AblBP3, AIP-1, argBPIA, SSH3BP2	ENSG00000138443	Abl interactor 2	Q9NYB9	2	203328219-203447723	Predicted intracellular proteins	Host-virus interaction, Neurogenesis		Disease mutation, Mental retardation	Evidence at protein level	Evidence at protein level	Evidence at protein level	Evidence at protein level	Evidence at protein level	Low tissue specificity	Detected in all			Low cell type specificity	Detected in many			Low cancer specificity	Detected in all			Low region specificity	Detected in all			Low cell type specificity	Detected in many			Low lineage specificity	Detected in many			Low cell line specificity	Detected in many			Low region specificity	Detected in all			Low region specificity	Detected in all
ABL2	ABLL, ARG	ENSG00000143322	ABL proto-oncogene 2, non-receptor tyrosine kinase	P42684	1	179099327-179229684	Cancer-related genes, Enzymes, Predicted intracellular proteins, RAS pathway related proteins	Cell adhesion	Kinase, Transferase, Tyrosine-protein kinase	Cancer-related genes	Evidence at protein level	Evidence at protein level	Evidence at protein level	Evidence at protein level	Evidence at protein level	Low tissue specificity	Detected in all			Cell type enhanced	Detected in many	7	Cone photoreceptor cells: 157.1	Low cancer specificity	Detected in all			Low region specificity	Detected in all			Low cell type specificity	Detected in many			Low lineage specificity	Detected in all			Cell line enhanced	Detected in many		hTERT-HME1: 32.3;TIME: 30.1	Low region specificity	Detected in all			Low region specificity	Detected in all
ABT1	Esf2	ENSG00000146109	Activator of basal transcription 1	Q9ULW3	6	26596952-26600744	Predicted intracellular proteins	Transcription, Transcription regulation	DNA-binding, RNA-binding		Evidence at protein level	Evidence at transcript level	Evidence at protein level	Evidence at protein level	Evidence at protein level	Low tissue specificity	Detected in all			Low cell type specificity	Detected in many			Low cancer specificity	Detected in all			Low region specificity	Detected in all			Low cell type specificity	Detected in all			Low lineage specificity	Detected in all			Low cell line specificity	Detected in all			Low region specificity	Detected in all			Low region specificity	Detected in all
ABTB2	ABTB2A, BTBD22, DKFZP586C1619	ENSG00000166016	Ankyrin repeat and BTB domain containing 2	Q8N961	11	34150988-34358008	Predicted intracellular proteins				Evidence at protein level	Evidence at protein level	Evidence at transcript level	Evidence at protein level	Evidence at protein level	Tissue enhanced	Detected in many		seminal vesicle: 31.6	Cell type enhanced	Detected in many	7	monocytes: 16.2;Syncytiotrophoblasts: 23.7	Low cancer specificity	Detected in all			Low region specificity	Detected in all			Group enriched	Detected in some	12	eosinophil: 8.1;plasmacytoid DC: 2.8	Group enriched	Detected in many	13	dendritic cells: 2.8;granulocytes: 8.1	Cell line enhanced	Detected in many		SK-BR-3: 18.7	Low region specificity	Detected in all			Low region specificity	Detected in all
AC005726.1		ENSG00000258472			17	28455752-28614197	Predicted intracellular proteins				Evidence at protein level	Evidence at protein level				Tissue enriched	Detected in many	5	brain: 16.8	Group enriched	Detected in some	4	Alveolar cells type 1: 8.9;Alveolar cells type 2: 10.4;Ciliated cells: 10.7;Club cells: 10.3;Collecting duct cells: 3.5;granulocytes: 5.8;Proximal tubular cells: 9.0;Syncytiotrophoblasts: 4.5	Low cancer specificity	Detected in many			Low region specificity	Detected in all			Not detected	Not detected			Not detected	Not detected			Cell line enhanced	Detected in some		A549: 6.5;CACO-2: 2.1;Karpas-707: 3.5;PC-3: 3.2;THP-1: 3.5
AC007325.2		ENSG00000277196			Unmapped	138082-161852	Predicted intracellular proteins				Evidence at transcript level	Evidence at transcript level				Tissue enhanced	Detected in many		intestine: 12.8;skin 1: 12.6	Group enriched	Detected in some	5	Alveolar cells type 2: 5.1;Distal tubular cells: 6.6									Cell type enhanced	Detected in single		memory CD8 T-cell: 1.4	Lineage enhanced	Detected in single		T-cells: 1.4	Group enriched	Detected in some	13	OE19: 84.6;RPTEC TERT1: 44.7
AC011455.2		ENSG00000269547			19	38915404-38949855	Predicted intracellular proteins				Evidence at protein level	Evidence at protein level				Tissue enhanced	Detected in some		adrenal gland: 2.6;ovary: 3.0	Not detected	Not detected			Not detected	Not detected							Not detected	Not detected			Not detected	Not detected			Cell line enhanced	Detected in some		A-431: 3.7;A549: 5.2;AN3-CA: 2.8;T-47d: 4.4;U-251 MG: 6.4
AC091057.5		ENSG00000284906	Rho GTPase-activating protein 11B	Q3KRB8	15	30624548-30685606	Predicted intracellular proteins				Evidence at protein level	Evidence at protein level	Evidence at transcript level	Evidence at transcript level		Tissue enhanced	Detected in some		bone marrow: 7.1;lymphoid tissue: 14.4;testis: 5.8	Not detected	Not detected											Low cell type specificity	Detected in some			Low lineage specificity	Detected in many			Low cell line specificity	Detected in many
AC092718.3		ENSG00000260643			16	81053587-81096296	Predicted intracellular proteins, Predicted membrane proteins				Evidence at protein level	Evidence at protein level				Low tissue specificity	Detected in many			Group enriched	Detected in some	6	Ciliated cells: 16.0;Club cells: 4.5	Low cancer specificity	Detected in many							Low cell type specificity	Detected in many			Low lineage specificity	Detected in all			Low cell line specificity	Detected in many
AC092718.8		ENSG00000284512			16	81022316-81096284	Predicted intracellular proteins				Evidence at protein level	Evidence at protein level				Tissue enhanced	Detected in many		testis: 20.6	Cell type enriched	Detected in single	11	Alveolar cells type 2: 1.1									Low cell type specificity	Detected in many			Low lineage specificity	Detected in all			Low cell line specificity	Detected in many
AC118553.2		ENSG00000283761			1	99970011-100083321	Predicted membrane proteins				Evidence at transcript level	Evidence at transcript level				Low tissue specificity	Detected in all			Cell type enhanced	Detected in some	20	Alveolar cells type 1: 6.0;Alveolar cells type 2: 2.6;Ciliated cells: 9.4;Club cells: 2.3									Low cell type specificity	Detected in all			Low lineage specificity	Detected in all			Low cell line specificity	Detected in many
ACAA1		ENSG00000060971	Acetyl-CoA acyltransferase 1	P09110	3	38103129-38137242	Enzymes, FDA approved drug targets, Plasma proteins, Predicted intracellular proteins	Fatty acid metabolism, Lipid metabolism	Acyltransferase, Transferase	FDA approved drug targets	Evidence at protein level	Evidence at protein level	Evidence at protein level	Evidence at protein level	Evidence at protein level	Tissue enhanced	Detected in all		liver: 152.1	Cell type enhanced	Detected in all	9	Hepatocytes: 651.0;Proximal tubular cells: 601.4	Low cancer specificity	Detected in all			Low region specificity	Detected in all			Low cell type specificity	Detected in all			Low lineage specificity	Detected in all			Cell line enhanced	Detected in all		OE19: 51.9;SK-BR-3: 82.5					Low region specificity	Detected in all
ACAP2	CENTB2, CNT-B2, KIAA0041	ENSG00000114331	ArfGAP with coiled-coil, ankyrin repeat and PH domains 2	Q15057	3	195274736-195443078	Plasma proteins, Predicted intracellular proteins		GTPase activation		Evidence at protein level	Evidence at protein level	Evidence at protein level	Evidence at protein level	Evidence at protein level	Low tissue specificity	Detected in all			Low cell type specificity	Detected in all			Low cancer specificity	Detected in all			Low region specificity	Detected in all			Cell type enhanced	Detected in all		neutrophil: 59.4	Low lineage specificity	Detected in all			Low cell line specificity	Detected in all			Low region specificity	Detected in all			Low region specificity	Detected in all
ACBD4	FLJ13322	ENSG00000181513	Acyl-CoA binding domain containing 4	Q8NC06	17	45132600-45144181	Predicted intracellular proteins, Predicted membrane proteins				Evidence at protein level	Evidence at transcript level	Evidence at protein level	Evidence at protein level	Evidence at protein level	Tissue enhanced	Detected in all		liver: 43.1	Low cell type specificity	Detected in many			Low cancer specificity	Detected in all			Low region specificity	Detected in all			Low cell type specificity	Detected in all			Low lineage specificity	Detected in all			Low cell line specificity	Detected in many			Low region specificity	Detected in all			Low region specificity	Detected in all
ACBD5	DKFZp434A2417, KIAA1996	ENSG00000107897	Acyl-CoA binding domain containing 5	Q5T8D3	10	27195214-27242130	Predicted intracellular proteins, Predicted membrane proteins	Autophagy, Transport			Evidence at protein level	Evidence at protein level	Evidence at protein level	Evidence at protein level	Evidence at protein level	Low tissue specificity	Detected in all			Low cell type specificity	Detected in many			Low cancer specificity	Detected in all			Low region specificity	Detected in all			Low cell type specificity	Detected in all			Low lineage specificity	Detected in all			Low cell line specificity	Detected in all			Low region specificity	Detected in all			Low region specificity	Detected in all
ACBD7	bA455B2.2, FLJ38219	ENSG00000176244	Acyl-CoA binding domain containing 7	Q8N6N7	10	15077523-15088776	Predicted intracellular proteins				Evidence at protein level	Evidence at transcript level	Evidence at protein level	Evidence at protein level	Evidence at protein level	Tissue enriched	Detected in many	4	brain: 35.3	Cell type enhanced	Detected in some	12	Ciliated cells: 2.7;Cone photoreceptor cells: 2.0;Early spermatids: 4.1;Intestinal endocrine cells: 1.7;Late spermatids: 1.6	Low cancer specificity	Detected in many			Low region specificity	Detected in all			Low cell type specificity	Detected in many			Low lineage specificity	Detected in many			Cell line enhanced	Detected in many		JURKAT: 24.2;MOLT-4: 20.4;U-266/84: 15.3;U-698: 17.6	Region enriched	Detected in many	5	olfactory region: 21.6	Low region specificity	Detected in all
ACE	ACE1, CD143, DCP1	ENSG00000159640	Angiotensin I converting enzyme	P12821	17	63477061-63498380	Candidate cardiovascular disease genes, CD markers, Disease related genes, Enzymes, FDA approved drug targets, Plasma proteins, Predicted intracellular proteins, Predicted membrane proteins, Predicted secreted proteins		Carboxypeptidase, Hydrolase, Metalloprotease, Protease	FDA approved drug targets	Evidence at protein level	Evidence at protein level	Evidence at protein level	Evidence at protein level	Evidence at protein level	Tissue enriched	Detected in many	5	intestine: 205.6	Group enriched	Detected in many	25	Early spermatids: 470.5;Late spermatids: 1015.1	Low cancer specificity	Detected in all			Low region specificity	Detected in some			Cell type enhanced	Detected in some		memory B-cell: 3.7	Group enriched	Detected in many	23	B-cells: 3.7;monocytes: 2.0;T-cells: 1.9	Group enriched	Detected in some	4	ASC TERT1: 36.7;HUVEC TERT2: 18.7
ACHE	YT	ENSG00000087085	Acetylcholinesterase (Cartwright blood group)	P22303	7	100889994-100896974	Blood group antigen proteins, Enzymes, FDA approved drug targets, Predicted intracellular proteins, Predicted membrane proteins	Neurotransmitter degradation	Blood group antigen, Hydrolase, Serine esterase	FDA approved drug targets	Evidence at protein level	Evidence at transcript level	Evidence at protein level	Evidence at protein level	Evidence at protein level	Group enriched	Detected in many	4	brain: 43.8;skeletal muscle: 98.2	Cell type enhanced	Detected in many	7	Enterocytes: 45.5;Erythroid cells: 46.7;Exocrine glandular cells: 34.7;Horizontal cells: 52.4;Paneth cells: 52.6	Low cancer specificity	Detected in many			Low region specificity	Detected in all			Not detected	Not detected			Not detected	Not detected			Cell line enhanced	Detected in some		BEWO: 8.2;CACO-2: 12.9;K-562: 15.2;Karpas-707: 25.2;U-2 OS: 6.0	Low region specificity	Detected in all			Low region specificity	Detected in all
ACKR2	CCBP2, CCR10, CCR9, CMKBR9, D6	ENSG00000144648	Atypical chemokine receptor 2	O00590	3	42804752-42887974	G-protein coupled receptors, Predicted membrane proteins	Inflammatory response	G-protein coupled receptor, Receptor, Transducer		Evidence at protein level	Evidence at protein level	Evidence at protein level	Evidence at protein level	Evidence at protein level	Group enriched	Detected in many	6	placenta: 96.2;salivary gland: 74.8	Group enriched	Detected in many	10	Cytotrophoblasts: 26.5;Extravillous trophoblasts: 87.8;Syncytiotrophoblasts: 61.6	Low cancer specificity	Detected in many			Not detected	Not detected			Group enriched	Detected in some	5	eosinophil: 7.3;NK-cell: 2.2	Group enriched	Detected in many	5	granulocytes: 7.3;NK-cells: 2.2	Cell line enhanced	Detected in some		BEWO: 32.2;HEL: 10.3;SK-BR-3: 17.2;U-937: 6.5	Group enriched	Detected in many	9	amygdala: 2.3;basal ganglia: 7.0;cerebral cortex: 5.0;hippocampal formation: 2.6	Not detected	Not detected
ACKR3	CMKOR1, CXCR7, GPR159, RDC1	ENSG00000144476	Atypical chemokine receptor 3	P25106	2	236567787-236582358	Cancer-related genes, G-protein coupled receptors, Predicted membrane proteins	Cell adhesion, Host-virus interaction	Developmental protein, G-protein coupled receptor, Receptor, Transducer	Cancer-related genes	Evidence at protein level	Evidence at protein level	Evidence at protein level	Evidence at protein level	Evidence at protein level	Low tissue specificity	Detected in all			Cell type enhanced	Detected in many	10	Basal keratinocytes: 19.6;Club cells: 21.6;Endothelial cells: 44.5;Fibroblasts: 27.8;Ito cells: 17.8	Low cancer specificity	Detected in all			Low region specificity	Detected in all			Low cell type specificity	Detected in many			Group enriched	Detected in many	6	NK-cells: 6.1;T-cells: 6.1	Cell line enhanced	Detected in some		HeLa: 23.4;MCF7: 17.2;RT4: 68.3;SiHa: 20.9;U-2197: 71.8	Low region specificity	Detected in all			Low region specificity	Detected in all
ACKR4	CCBP2, CCR11, CCRL1, CCX-CKR, PPR1, VSHK1	ENSG00000129048	Atypical chemokine receptor 4	Q9NPB9	3	132597237-132618967	G-protein coupled receptors, Predicted membrane proteins		G-protein coupled receptor, Receptor, Transducer		Evidence at protein level	Evidence at transcript level	Evidence at protein level	Evidence at protein level		Tissue enhanced	Detected in many		intestine: 35.6;salivary gland: 29.0	Cell type enhanced	Detected in many	13	Alveolar cells type 1: 35.7;monocytes: 11.8	Low cancer specificity	Detected in many			Not detected	Not detected			Cell type enriched	Detected in single	4	basophil: 1.8	Lineage enriched	Detected in single	4	granulocytes: 1.8	Cell line enriched	Detected in some	6	BJ hTERT+: 88.7	Group enriched	Detected in some	7	cerebellum: 5.3;pons and medulla: 1.6	Low region specificity	Detected in all
ACOT8	hACTE-III, hTE, NAP1, PTE-2, PTE1	ENSG00000101473	Acyl-CoA thioesterase 8	O14734	20	45841721-45857406	Enzymes, Plasma proteins, Predicted intracellular proteins	Fatty acid metabolism, Host-virus interaction, Lipid metabolism, Peroxisome biogenesis	Hydrolase, Serine esterase		Evidence at protein level	Evidence at protein level	Evidence at protein level	Evidence at protein level	Evidence at protein level	Low tissue specificity	Detected in all			Low cell type specificity	Detected in many			Low cancer specificity	Detected in all			Low region specificity	Detected in all			Low cell type specificity	Detected in all			Low lineage specificity	Detected in all			Low cell line specificity	Detected in all			Low region specificity	Detected in all			Low region specificity	Detected in all
ACOX1	PALMCOX	ENSG00000161533	Acyl-CoA oxidase 1	Q15067	17	75941507-75979363	Disease related genes, Enzymes, Potential drug targets, Predicted intracellular proteins	Fatty acid metabolism, Lipid metabolism	Oxidoreductase	Disease mutation	Evidence at protein level	Evidence at transcript level	Evidence at protein level	Evidence at protein level	Evidence at protein level	Tissue enhanced	Detected in all		liver: 95.6	Cell type enhanced	Detected in many	7	Enterocytes: 185.5;Hepatocytes: 244.8	Low cancer specificity	Detected in all			Low region specificity	Detected in all			Group enriched	Detected in all	5	basophil: 22.9;neutrophil: 38.6	Lineage enriched	Detected in all	7	granulocytes: 38.6	Cell line enhanced	Detected in all		BEWO: 35.3;RT4: 47.5	Low region specificity	Detected in all			Low region specificity	Detected in all
ACOX2	BRCACOX, BRCOX, THCCox	ENSG00000168306	Acyl-CoA oxidase 2	Q99424	3	58505136-58537319	Disease related genes, Enzymes, Potential drug targets, Predicted intracellular proteins	Fatty acid metabolism, Lipid metabolism	Oxidoreductase	Disease mutation	Evidence at protein level	Evidence at protein level	Evidence at protein level	Evidence at protein level	Evidence at protein level	Tissue enriched	Detected in many	4	liver: 70.5	Cell type enhanced	Detected in many	16	Hepatocytes: 75.4;Proximal tubular cells: 33.8	Cancer enhanced	Detected in many		liver cancer: 25.0	Low region specificity	Detected in all			Not detected	Not detected			Not detected	Not detected			Cell line enhanced	Detected in some		ASC diff: 12.5;ASC TERT1: 20.7;fHDF/TERT166: 6.7;Hep G2: 8.0;HSkMC: 13.5	Low region specificity	Detected in some			Low region specificity	Detected in all
ACOX3		ENSG00000087008	Acyl-CoA oxidase 3, pristanoyl	O15254	4	8366282-8440723	Enzymes, Predicted intracellular proteins	Fatty acid metabolism, Lipid metabolism	Oxidoreductase		Evidence at protein level	Evidence at transcript level	Evidence at protein level	Evidence at protein level	Evidence at protein level	Low tissue specificity	Detected in all			Cell type enhanced	Detected in many	8	Syncytiotrophoblasts: 62.4	Low cancer specificity	Detected in all			Low region specificity	Detected in all			Low cell type specificity	Detected in many			Low lineage specificity	Detected in all			Low cell line specificity	Detected in all			Low region specificity	Detected in all			Low region specificity	Detected in all
ACRBP	CT23, OY-TES-1, SP32	ENSG00000111644	Acrosin binding protein	Q8NEB7	12	6638075-6647460	Predicted intracellular proteins				Evidence at protein level	Evidence at protein level	Evidence at transcript level	Evidence at protein level	Evidence at protein level	Tissue enriched	Detected in some	10	testis: 170.4	Group enriched	Detected in many	6	Early spermatids: 884.1;Late spermatids: 605.9	Low cancer specificity	Detected in many			Low region specificity	Detected in single			Group enriched	Detected in many	4	classical monocyte: 7.7;intermediate monocyte: 9.8;myeloid DC: 11.0;non-classical monocyte: 17.6	Group enriched	Detected in many	8	dendritic cells: 11.0;monocytes: 17.6	Cell line enhanced	Detected in some		HEL: 5.5;HMC-1: 7.3;U-266/70: 16.3;U-266/84: 10.7	Low region specificity	Detected in all			Low region specificity	Detected in all
ACSBG1	BG1, BGM, FLJ30320, hBG1, hsBG, KIAA0631, MGC14352	ENSG00000103740	Acyl-CoA synthetase bubblegum family member 1	Q96GR2	15	78167468-78245688	Enzymes, Predicted intracellular proteins	Fatty acid metabolism, Lipid metabolism	Ligase		Evidence at protein level	Evidence at transcript level	Evidence at transcript level	Evidence at protein level	Evidence at protein level	Group enriched	Detected in many	4	adrenal gland: 11.4;brain: 40.5;skin 1: 19.9	Cell type enhanced	Detected in some	22	Ciliated cells: 26.8;Spermatogonia: 7.7	Cancer enhanced	Detected in some		glioma: 3.8	Low region specificity	Detected in all			Cell type enhanced	Detected in some		plasmacytoid DC: 3.9	Low lineage specificity	Detected in many			Cell line enhanced	Detected in some		NTERA-2: 8.1;SK-MEL-30: 3.8	Low region specificity	Detected in all			Low region specificity	Detected in all
ACSL3	ACS3, FACL3, PRO2194	ENSG00000123983	Acyl-CoA synthetase long chain family member 3	O95573	2	222860934-222944639	Cancer-related genes, Enzymes, Predicted intracellular proteins, Predicted membrane proteins	Fatty acid metabolism, Lipid metabolism	Ligase	Cancer-related genes	Evidence at protein level	Evidence at transcript level	Evidence at protein level	Evidence at protein level	Evidence at protein level	Tissue enriched	Detected in all	4	parathyroid gland: 206.1	Cell type enhanced	Detected in all	9	Horizontal cells: 494.2	Low cancer specificity	Detected in all			Low region specificity	Detected in all			Low cell type specificity	Detected in all			Low lineage specificity	Detected in all			Cell line enhanced	Detected in all		SK-MEL-30: 94.2	Low region specificity	Detected in all			Low region specificity	Detected in all
ACSM5	FLJ20581	ENSG00000183549	Acyl-CoA synthetase medium chain family member 5	Q6NUN0	16	20409534-20441336	Enzymes, Predicted intracellular proteins	Fatty acid metabolism, Lipid metabolism	Ligase		Evidence at protein level	Evidence at transcript level	Evidence at protein level	Evidence at protein level	Evidence at protein level	Tissue enriched	Detected in many	9	liver: 94.6	Cell type enriched	Detected in some	6	Hepatocytes: 179.6	Group enriched	Detected in some	7	liver cancer: 20.5;renal cancer: 9.6	Low region specificity	Detected in all			Group enriched	Detected in some	6	classical monocyte: 2.8;intermediate monocyte: 1.9;myeloid DC: 3.2;non-classical monocyte: 1.3	Group enriched	Detected in many	8	dendritic cells: 3.2;monocytes: 2.8	Group enriched	Detected in some	5	ASC diff: 5.8;ASC TERT1: 12.6;HSkMC: 15.0;U-87 MG: 9.2	Low region specificity	Detected in some			Low region specificity	Detected in all
ACSS2	ACAS2, AceCS, ACS, ACSA, dJ1161H23.1	ENSG00000131069	Acyl-CoA synthetase short chain family member 2	Q9NR19	20	34872146-34927962	Enzymes, Predicted intracellular proteins, Predicted membrane proteins		Ligase		Evidence at protein level	Evidence at protein level	Evidence at protein level	Evidence at protein level	Evidence at protein level	Tissue enhanced	Detected in all		skeletal muscle: 63.4	Cell type enhanced	Detected in all	5	Enterocytes: 98.3;Mucus-secreting cells: 80.6	Low cancer specificity	Detected in all			Low region specificity	Detected in all			Cell type enhanced	Detected in many		basophil: 17.0	Group enriched	Detected in many	5	dendritic cells: 12.6;granulocytes: 17.0;monocytes: 11.6	Cell line enhanced	Detected in many		RPMI-8226: 26.2	Low region specificity	Detected in all			Low region specificity	Detected in all
ACTR10	ACTR11, Arp10, Arp11, HARP11	ENSG00000131966	Actin related protein 10 homolog	Q9NZ32	14	58200080-58235636	Predicted intracellular proteins				Evidence at protein level	Evidence at transcript level	Evidence at protein level	Evidence at protein level	Evidence at protein level	Low tissue specificity	Detected in all			Low cell type specificity	Detected in all			Low cancer specificity	Detected in all			Low region specificity	Detected in all			Low cell type specificity	Detected in all			Low lineage specificity	Detected in all			Low cell line specificity	Detected in all			Low region specificity	Detected in all			Low region specificity	Detected in all
ADAL		ENSG00000168803	Adenosine deaminase like	Q6DHV7	15	43330657-43354555	Predicted intracellular proteins	Nucleotide metabolism	Hydrolase		Evidence at protein level	Evidence at transcript level	Evidence at transcript level	Evidence at protein level	Evidence at protein level	Low tissue specificity	Detected in all			Cell type enhanced	Detected in many	5	Cone photoreceptor cells: 76.6;Rod photoreceptor cells: 77.1;Spermatogonia: 66.1	Low cancer specificity	Detected in all			Low region specificity	Detected in all			Low cell type specificity	Detected in all			Low lineage specificity	Detected in all			Low cell line specificity	Detected in many			Low region specificity	Detected in all			Low region specificity	Detected in all
ADAM10	CD156c, HsT18717, kuz, MADM	ENSG00000137845	ADAM metallopeptidase domain 10	O14672	15	58588807-58749978	Cancer-related genes, CD markers, Disease related genes, Enzymes, Plasma proteins, Potential drug targets, Predicted intracellular proteins, Predicted membrane proteins, Transporters	Notch signaling pathway	Hydrolase, Metalloprotease, Protease	Alzheimer disease, Amyloidosis, Cancer-related genes, Disease mutation, Neurodegeneration	Evidence at protein level	Evidence at protein level	Evidence at protein level	Evidence at protein level	Evidence at protein level	Low tissue specificity	Detected in all			Low cell type specificity	Detected in many			Low cancer specificity	Detected in all			Low region specificity	Detected in all			Low cell type specificity	Detected in all			Low lineage specificity	Detected in all			Cell line enhanced	Detected in all		U-2197: 77.5	Low region specificity	Detected in all			Low region specificity	Detected in all
ADAM15	MDC15	ENSG00000143537	ADAM metallopeptidase domain 15	Q13444	1	155050566-155062775	Predicted intracellular proteins, Predicted membrane proteins	Angiogenesis, Cell adhesion, Collagen degradation	Hydrolase, Metalloprotease, Protease		Evidence at protein level	Evidence at transcript level	Evidence at protein level	Evidence at protein level	Evidence at protein level	Low tissue specificity	Detected in all			Cell type enhanced	Detected in many	6	Extravillous trophoblasts: 139.2	Low cancer specificity	Detected in all			Low region specificity	Detected in all			Group enriched	Detected in many	4	classical monocyte: 17.2;intermediate monocyte: 12.0;myeloid DC: 28.7	Group enriched	Detected in many	5	dendritic cells: 28.7;monocytes: 17.2	Cell line enhanced	Detected in many		PC-3: 64.1;RPMI-8226: 67.6	Low region specificity	Detected in all			Low region specificity	Detected in all
ADAM19	MLTNB	ENSG00000135074	ADAM metallopeptidase domain 19	Q9H013	5	157395534-157575775	Plasma proteins, Predicted membrane proteins		Hydrolase, Metalloprotease, Protease		Evidence at protein level	Evidence at transcript level	Evidence at protein level	Evidence at protein level	Evidence at protein level	Tissue enhanced	Detected in many		lymphoid tissue: 49.4;smooth muscle: 46.1	Cell type enhanced	Detected in many	13	B-cells: 69.2;Cone photoreceptor cells: 58.9;Extravillous trophoblasts: 72.0;monocytes: 134.3;Rod photoreceptor cells: 47.3	Low cancer specificity	Detected in all			Low region specificity	Detected in many			Group enriched	Detected in many	5	basophil: 32.3;eosinophil: 37.5;memory B-cell: 14.1;naive B-cell: 15.8;neutrophil: 20.1;plasmacytoid DC: 18.5	Group enriched	Detected in many	5	B-cells: 15.8;dendritic cells: 18.5;granulocytes: 37.5	Cell line enhanced	Detected in many		HDLM-2: 31.7;U-251 MG: 60.2	Low region specificity	Detected in all			Low region specificity	Detected in all
ADAM32		ENSG00000197140	ADAM metallopeptidase domain 32	Q8TC27	8	39106990-39284911	Predicted intracellular proteins, Predicted membrane proteins				Evidence at protein level	Evidence at protein level	Evidence at protein level	Evidence at protein level	Evidence at protein level	Tissue enriched	Detected in some	18	testis: 47.0	Cell type enhanced	Detected in many	27	Early spermatids: 134.9;Late spermatids: 35.0;Spermatocytes: 21.9	Not detected	Not detected			Not detected	Not detected			Low cell type specificity	Detected in some			Low lineage specificity	Detected in many			Cell line enhanced	Detected in some		U-2 OS: 3.8	Not detected	Not detected			Low region specificity	Detected in single
ADAM9	CORD9, KIAA0021, MCMP, MDC9, Mltng	ENSG00000168615	ADAM metallopeptidase domain 9	Q13443	8	38996869-39105144	Cancer-related genes, Disease related genes, Plasma proteins, Predicted membrane proteins, Predicted secreted proteins		Hydrolase, Metalloprotease, Protease	Cancer-related genes, Cone-rod dystrophy	Evidence at protein level	Evidence at protein level	Evidence at protein level	Evidence at protein level	Evidence at protein level	Low tissue specificity	Detected in all			Cell type enhanced	Detected in many	4	Pancreatic endocrine cells: 140.3	Low cancer specificity	Detected in all			Low region specificity	Detected in all			Cell type enhanced	Detected in many		classical monocyte: 11.4	Low lineage specificity	Detected in many			Low cell line specificity	Detected in all			Low region specificity	Detected in all			Low region specificity	Detected in all
ADAMTS13	C9orf8, DKFZp434C2322, FLJ42993, MGC118899, MGC118900, TTP, vWF-CP, VWFCP	ENSG00000160323	ADAM metallopeptidase with thrombospondin type 1 motif 13	Q76LX8	9	133414358-133459402	Disease related genes, Enzymes, Plasma proteins, Potential drug targets, Predicted intracellular proteins, Predicted secreted proteins	Blood coagulation, Hemostasis	Hydrolase, Metalloprotease, Protease	Disease mutation	Evidence at protein level	Evidence at transcript level	Evidence at protein level	Evidence at protein level	Evidence at protein level	Tissue enriched	Detected in many	8	liver: 53.7	Cell type enhanced	Detected in many	12	Cholangiocytes: 7.6;Early spermatids: 20.6;Ito cells: 8.0;Late spermatids: 10.2	Low cancer specificity	Detected in many			Low region specificity	Detected in all			Cell type enriched	Detected in single	4	basophil: 2.3	Lineage enriched	Detected in single	4	granulocytes: 2.3	Cell line enhanced	Detected in many		SuSa: 7.1	Low region specificity	Detected in many			Low region specificity	Detected in single
ADAMTS19		ENSG00000145808	ADAM metallopeptidase with thrombospondin type 1 motif 19	Q8TE59	5	129460265-129738683	Predicted secreted proteins		Hydrolase, Metalloprotease, Protease		Evidence at protein level	Evidence at transcript level	Evidence at transcript level	Evidence at protein level	Evidence at protein level	Tissue enhanced	Detected in some		cervix, uterine: 16.6;endometrium 1: 14.6;smooth muscle: 9.0	Group enriched	Detected in some	6	Cytotrophoblasts: 15.3;Syncytiotrophoblasts: 4.3	Cancer enhanced	Detected in some		endometrial cancer: 1.7	Low region specificity	Detected in many			Not detected	Not detected			Not detected	Not detected			Group enriched	Detected in some	6	MCF7: 12.0;SH-SY5Y: 27.6	Region enriched	Detected in single	5	olfactory region: 4.8	Low region specificity	Detected in all
ADAMTS2	ADAM-TS2, ADAMTS-3, hPCPNI, NPI, PCINP	ENSG00000087116	ADAM metallopeptidase with thrombospondin type 1 motif 2	O95450	5	179110851-179345430	Disease related genes, Enzymes, Plasma proteins, Potential drug targets, Predicted intracellular proteins, Predicted secreted proteins	Collagen degradation	Hydrolase, Metalloprotease, Protease	Ehlers-Danlos syndrome	Evidence at protein level	Evidence at transcript level	Evidence at transcript level	Evidence at protein level	Evidence at protein level	Low tissue specificity	Detected in many			Cell type enhanced	Detected in many	16	Ito cells: 28.8;Kupffer cells: 58.6;Sertoli cells: 25.8;Smooth muscle cells: 16.1	Low cancer specificity	Detected in all			Low region specificity	Detected in many			Low cell type specificity	Detected in some			Low lineage specificity	Detected in many			Cell line enhanced	Detected in some		ASC diff: 14.0;ASC TERT1: 14.0;BJ: 12.3;fHDF/TERT166: 14.5;HHSteC: 45.5;HSkMC: 36.3	Low region specificity	Detected in all			Low region specificity	Detected in some
ADAMTS7	ADAM-TS7, DKFZp434H204	ENSG00000136378	ADAM metallopeptidase with thrombospondin type 1 motif 7	Q9UKP4	15	78759203-78811431	Plasma proteins, Predicted secreted proteins		Hydrolase, Metalloprotease, Protease		Evidence at protein level	Evidence at protein level	Evidence at protein level	Evidence at protein level	Evidence at protein level	Tissue enhanced	Detected in many		heart muscle: 31.9	Cell type enhanced	Detected in some	10	Cardiomyocytes: 9.0;Early spermatids: 3.9;Endothelial cells: 4.5	Low cancer specificity	Detected in many			Low region specificity	Detected in many			Not detected	Not detected			Not detected	Not detected			Cell line enriched	Detected in many	9	HMC-1: 77.9	Not detected	Not detected			Not detected	Not detected
ADAMTS9	KIAA1312	ENSG00000163638	ADAM metallopeptidase with thrombospondin type 1 motif 9	Q9P2N4	3	64515654-64688000	Cancer-related genes, Plasma proteins, Predicted intracellular proteins, Predicted secreted proteins	ER-Golgi transport, Protein transport, Transport	Hydrolase, Metalloprotease, Protease	Cancer-related genes	Evidence at protein level	Evidence at protein level	Evidence at protein level	Evidence at protein level	Evidence at protein level	Tissue enhanced	Detected in many		adipose tissue: 51.4	Cell type enhanced	Detected in many	7	Basal glandular cells: 62.4;Ductal cells: 67.2;Endothelial cells: 76.0;Glandular cells: 51.3	Low cancer specificity	Detected in all			Low region specificity	Detected in many			Not detected	Not detected			Not detected	Not detected			Cell line enhanced	Detected in some		HUVEC TERT2: 9.4;RPTEC TERT1: 11.2;SH-SY5Y: 52.5;SuSa: 17.3;WM-115: 11.3	Low region specificity	Detected in many			Low region specificity	Detected in many
ADAMTSL1	ADAMTSR1, C9orf94, FLJ35283	ENSG00000178031	ADAMTS like 1	Q8N6G6	9	17906563-18910950	Predicted intracellular proteins, Predicted secreted proteins		Hydrolase		Evidence at protein level	Evidence at transcript level	Evidence at protein level	Evidence at protein level	Evidence at protein level	Tissue enhanced	Detected in many		endometrium 1: 50.7;retina: 39.3	Cell type enhanced	Detected in some	9	Early spermatids: 4.5;Leydig cells: 4.6	Low cancer specificity	Detected in many			Low region specificity	Detected in many			Not detected	Not detected			Not detected	Not detected			Cell line enhanced	Detected in some		ASC TERT1: 35.1;HSkMC: 17.8;hTEC/SVTERT24-B: 18.4;LHCN-M2: 18.1;TIME: 57.9;U-138 MG: 28.2	Low region specificity	Detected in many			Low region specificity	Detected in all
ADAMTSL2	KIAA0605	ENSG00000197859	ADAMTS like 2	Q86TH1	9	133532164-133575519	Disease related genes, Plasma proteins, Predicted intracellular proteins, Predicted secreted proteins			Disease mutation, Dwarfism	Evidence at protein level	Evidence at transcript level	Evidence at protein level	Evidence at protein level	Evidence at protein level	Tissue enhanced	Detected in many		adrenal gland: 30.4;heart muscle: 36.4	Cell type enhanced	Detected in some	9	Distal tubular cells: 5.0;Intestinal endocrine cells: 5.1;Ito cells: 8.0;Leydig cells: 4.4;Sertoli cells: 6.5	Low cancer specificity	Detected in all			Low region specificity	Detected in all			Low cell type specificity	Detected in single			Low lineage specificity	Detected in single			Cell line enhanced	Detected in some		Hep G2: 5.9;RPMI-8226: 8.2;SH-SY5Y: 25.7	Low region specificity	Detected in many			Low region specificity	Detected in many
ADAMTSL3	KIAA1233, punctin-2	ENSG00000156218	ADAMTS like 3	P82987	15	83654086-84039842	Predicted secreted proteins				Evidence at protein level	Evidence at transcript level	Evidence at protein level	Evidence at protein level	Evidence at protein level	Low tissue specificity	Detected in many			Cell type enhanced	Detected in many	10	Alveolar cells type 1: 131.0;Alveolar cells type 2: 92.7;Ciliated cells: 103.1;Club cells: 111.5;granulocytes: 58.1	Low cancer specificity	Detected in many			Low region specificity	Detected in all			Not detected	Not detected			Not detected	Not detected			Group enriched	Detected in some	4	EFO-21: 12.3;hTERT-RPE1: 3.7;RPTEC TERT1: 14.3;TIME: 13.1	Low region specificity	Detected in many			Low region specificity	Detected in many
ADCYAP1R1	PAC1, PAC1R, PACAPR	ENSG00000078549	ADCYAP receptor type I	P41586	7	31052461-31111479	G-protein coupled receptors, Predicted intracellular proteins, Predicted membrane proteins, Transporters	Differentiation, Spermatogenesis	Developmental protein, G-protein coupled receptor, Receptor, Transducer		Evidence at protein level	Evidence at protein level	Evidence at protein level	Evidence at protein level	Evidence at protein level	Tissue enhanced	Detected in many		brain: 71.2;fallopian tube: 25.1	Group enriched	Detected in some	5	Leydig cells: 10.6;Peritubular cells: 5.3	Cancer enriched	Detected in some	11	glioma: 45.4	Low region specificity	Detected in all			Not detected	Not detected			Not detected	Not detected			Cell line enhanced	Detected in some		AF22: 5.6;NTERA-2: 7.3;SCLC-21H: 6.2;SH-SY5Y: 11.1	Low region specificity	Detected in all			Low region specificity	Detected in all
ADGRE2	CD312, EMR2	ENSG00000127507	Adhesion G protein-coupled receptor E2	Q9UHX3	19	14732393-14778541	CD markers, Disease related genes, G-protein coupled receptors, Potential drug targets, Predicted membrane proteins	Cell adhesion, Inflammatory response	G-protein coupled receptor, Receptor, Transducer	Disease mutation	Evidence at protein level	Evidence at transcript level	Evidence at protein level	Evidence at protein level	Evidence at protein level	Tissue enhanced	Detected in many		blood: 28.7;lymphoid tissue: 38.9	Cell type enhanced	Detected in many	15	granulocytes: 44.2;Kupffer cells: 60.1;Macrophages: 39.0	Low cancer specificity	Detected in many			Low region specificity	Detected in many			Group enriched	Detected in many	5	basophil: 19.6;eosinophil: 24.2;intermediate monocyte: 15.7;neutrophil: 19.1;non-classical monocyte: 28.7	Group enriched	Detected in many	8	granulocytes: 24.2;monocytes: 28.7	Cell line enhanced	Detected in some		HEL: 10.3;HMC-1: 16.6;NB-4: 10.1;RPMI-8226: 7.3;U-937: 13.2
ADGRG5	GPR114, PGR27	ENSG00000159618	Adhesion G protein-coupled receptor G5	Q8IZF4	16	57542421-57591681	G-protein coupled receptors, Predicted intracellular proteins, Predicted membrane proteins		G-protein coupled receptor, Receptor, Transducer		Evidence at protein level	Evidence at protein level	Evidence at transcript level	Evidence at protein level	Evidence at protein level	Group enriched	Detected in some	4	blood: 37.7;lymphoid tissue: 25.6	Cell type enhanced	Detected in some	21	Alveolar cells type 2: 2.2;Kupffer cells: 1.2;monocytes: 1.8;T-cells: 5.7	Low cancer specificity	Detected in many			Low region specificity	Detected in many			Cell type enhanced	Detected in many		eosinophil: 37.7	Low lineage specificity	Detected in many			Group enriched	Detected in some	4	HMC-1: 28.1;OE19: 9.2	Region enhanced	Detected in single		thalamus: 0.4	Not detected	Not detected
ADGRV1	DKFZp761P0710, FEB4, GPR98, KIAA0686, MASS1, USH2C, VLGR1	ENSG00000164199	Adhesion G protein-coupled receptor V1	Q8WXG9	5	90529344-91164437	Disease related genes, G-protein coupled receptors, Potential drug targets, Predicted intracellular proteins, Predicted membrane proteins, Transporters	Sensory transduction, Vision	G-protein coupled receptor, Hydrolase, Receptor, Transducer	Deafness, Retinitis pigmentosa, Usher syndrome	Evidence at protein level	Evidence at transcript level	Evidence at protein level	Evidence at protein level	Evidence at protein level	Tissue enhanced	Detected in many		adrenal gland: 95.3;pituitary gland: 35.4	Group enriched	Detected in many	4	Cone photoreceptor cells: 249.4;Rod photoreceptor cells: 90.0	Low cancer specificity	Detected in many			Low region specificity	Detected in all			Low cell type specificity	Detected in many			Low lineage specificity	Detected in all			Cell line enhanced	Detected in many		AF22: 12.2;HAP1: 18.1;NTERA-2: 9.5;SCLC-21H: 8.8;SuSa: 12.4;U-266/70: 10.7	Low region specificity	Detected in many			Low region specificity	Detected in many
ADHFE1	ADHFe1, FLJ32430	ENSG00000147576	Alcohol dehydrogenase, iron containing 1	Q8IWW8	8	66430185-66471601	Enzymes, Predicted intracellular proteins		Oxidoreductase		Evidence at protein level	Evidence at protein level	Evidence at protein level	Evidence at protein level	Evidence at protein level	Tissue enhanced	Detected in all		liver: 44.5	Cell type enhanced	Detected in many	12	Cardiomyocytes: 32.1;Syncytiotrophoblasts: 97.4	Low cancer specificity	Detected in many			Low region specificity	Detected in all			Low cell type specificity	Detected in many			Low lineage specificity	Detected in many			Cell line enhanced	Detected in some		ASC diff: 4.6;HHSteC: 3.0;HSkMC: 2.7;hTERT-RPE1: 2.9;RPTEC TERT1: 4.5	Low region specificity	Detected in many			Low region specificity	Detected in all
ADRA1A	ADRA1C, ADRA1L1	ENSG00000120907	Adrenoceptor alpha 1A	P35348	8	26748150-26867273	FDA approved drug targets, G-protein coupled receptors, Predicted membrane proteins		G-protein coupled receptor, Receptor, Transducer	FDA approved drug targets	Evidence at protein level	Evidence at protein level	Evidence at protein level	Evidence at protein level		Tissue enhanced	Detected in many		liver: 45.1	Group enriched	Detected in some	15	Early spermatids: 50.8;Hepatocytes: 14.0;Late spermatids: 20.6	Cancer enhanced	Detected in some		liver cancer: 0.9	Low region specificity	Detected in all			Not detected	Not detected			Not detected	Not detected			Group enriched	Detected in some	4	ASC diff: 1.3;HAP1: 1.7;JURKAT: 2.0;NTERA-2: 2.3;U-2 OS: 1.5	Low region specificity	Detected in all			Low region specificity	Detected in all
ADRA2B	ADRA2L1, ADRA2RL1, ADRARL1	ENSG00000274286	Adrenoceptor alpha 2B	P18089	2	96112875-96116245	Disease related genes, FDA approved drug targets, G-protein coupled receptors, Predicted membrane proteins		G-protein coupled receptor, Receptor, Transducer	Epilepsy, FDA approved drug targets	Evidence at protein level	Evidence at protein level	Evidence at protein level	Evidence at protein level		Low tissue specificity	Detected in many			Cell type enriched	Detected in some	4	Sertoli cells: 32.3	Low cancer specificity	Detected in many							Not detected	Not detected			Not detected	Not detected			Cell line enhanced	Detected in some		BEWO: 5.1;EFO-21: 3.3;HAP1: 1.8;NTERA-2: 1.8;SuSa: 3.1	Low region specificity	Detected in some			Low region specificity	Detected in many
AEBP1	ACLP	ENSG00000106624	AE binding protein 1	Q8IUX7	7	44104361-44114562	Enzymes, Predicted intracellular proteins, Predicted secreted proteins	Transcription, Transcription regulation	Calmodulin-binding, DNA-binding, Repressor	Disease mutation, Ehlers-Danlos syndrome	Evidence at protein level	Evidence at protein level	Evidence at protein level	Evidence at protein level	Evidence at protein level	Tissue enhanced	Detected in all		vagina: 177.1	Cell type enhanced	Detected in many	19	Fibroblasts: 159.0;Leydig cells: 140.4;Peritubular cells: 478.4;Smooth muscle cells: 174.1	Low cancer specificity	Detected in all			Low region specificity	Detected in all			Cell type enriched	Detected in some	5	plasmacytoid DC: 10.5	Lineage enriched	Detected in many	5	dendritic cells: 10.5	Cell line enhanced	Detected in many		ASC diff: 34.9;BJ: 45.9;BJ hTERT+: 30.3;fHDF/TERT166: 49.3;JURKAT: 34.8;WM-115: 28.2	Low region specificity	Detected in all			Low region specificity	Detected in many
AFTPH	FLJ20080, FLJ23793, MGC33965, Nbla10388	ENSG00000119844	Aftiphilin	Q6ULP2	2	64524305-64593005	Predicted intracellular proteins	Protein transport, Transport			Evidence at protein level	Evidence at protein level	Evidence at protein level	Evidence at protein level	Evidence at protein level	Low tissue specificity	Detected in all			Low cell type specificity	Detected in all			Low cancer specificity	Detected in all			Low region specificity	Detected in all			Low cell type specificity	Detected in all			Low lineage specificity	Detected in all			Low cell line specificity	Detected in all			Low region specificity	Detected in all			Low region specificity	Detected in all
AGFG1	HRB, RAB, RIP	ENSG00000173744	ArfGAP with FG repeats 1	P52594	2	227472152-227561214	Predicted intracellular proteins	Differentiation, mRNA transport, Spermatogenesis, Transport	Developmental protein, DNA-binding		Evidence at protein level	Evidence at protein level	Evidence at protein level	Evidence at protein level	Evidence at protein level	Low tissue specificity	Detected in all			Cell type enhanced	Detected in all	8	Early spermatids: 126.0;Late spermatids: 243.6	Low cancer specificity	Detected in all			Low region specificity	Detected in all			Low cell type specificity	Detected in all			Low lineage specificity	Detected in all			Low cell line specificity	Detected in all			Low region specificity	Detected in all			Low region specificity	Detected in all
AGK	FLJ10842, MULK	ENSG00000006530	Acylglycerol kinase	Q53H12	7	141551189-141655244	Disease related genes, Enzymes, Potential drug targets, Predicted intracellular proteins		Kinase, Transferase	Cardiomyopathy, Cataract, Disease mutation, Primary mitochondrial disease	Evidence at protein level	Evidence at protein level	Evidence at protein level	Evidence at protein level	Evidence at protein level	Low tissue specificity	Detected in all			Low cell type specificity	Detected in many			Low cancer specificity	Detected in all			Low region specificity	Detected in all			Cell type enhanced	Detected in many		NK-cell: 37.9	Low lineage specificity	Detected in many			Low cell line specificity	Detected in all			Low region specificity	Detected in all			Low region specificity	Detected in all
AGMO	FLJ16237, TMEM195	ENSG00000187546	Alkylglycerol monooxygenase	Q6ZNB7	7	15200318-15562015	Enzymes, Predicted intracellular proteins, Predicted membrane proteins		Oxidoreductase		Evidence at protein level	Evidence at transcript level	Evidence at protein level	Evidence at protein level	Evidence at protein level	Group enriched	Detected in some	7	intestine: 41.9;liver: 57.9	Cell type enriched	Detected in some	5	Hepatocytes: 79.7	Cancer enriched	Detected in many	5	liver cancer: 15.7	Low region specificity	Detected in some			Group enriched	Detected in some	5	basophil: 3.6;neutrophil: 3.1	Lineage enriched	Detected in single	5	granulocytes: 3.6	Cell line enhanced	Detected in some		HSkMC: 4.1;Karpas-707: 8.7;NTERA-2: 3.9;SCLC-21H: 3.7;TIME: 4.4;WM-115: 17.2	Low region specificity	Detected in all			Low region specificity	Detected in many
AGPAT4	dJ473J16.2, LPAAT-delta	ENSG00000026652	1-acylglycerol-3-phosphate O-acyltransferase 4	Q9NRZ5	6	161129979-161274061	Enzymes, Predicted intracellular proteins, Predicted membrane proteins	Lipid biosynthesis, Lipid metabolism, Phospholipid biosynthesis, Phospholipid metabolism	Acyltransferase, Transferase		Evidence at protein level	Evidence at transcript level	Evidence at protein level	Evidence at protein level	Evidence at protein level	Tissue enhanced	Detected in many		brain: 49.0	Cell type enhanced	Detected in many	7	Early spermatids: 51.8;Late spermatids: 44.8	Low cancer specificity	Detected in all			Low region specificity	Detected in all			Low cell type specificity	Detected in many			Low lineage specificity	Detected in many			Cell line enhanced	Detected in many		AF22: 19.8;HEL: 14.8	Low region specificity	Detected in all			Low region specificity	Detected in all
AGPS	ADAP-S, ADAS, ADHAPS, ADPS, ALDHPSY	ENSG00000018510	Alkylglycerone phosphate synthase	O00116	2	177392644-177559299	Disease related genes, Enzymes, Plasma proteins, Potential drug targets, Predicted intracellular proteins	Lipid biosynthesis, Lipid metabolism	Transferase	Cataract, Disease mutation, Dwarfism, Rhizomelic chondrodysplasia punctata	Evidence at protein level	Evidence at protein level	Evidence at protein level	Evidence at protein level	Evidence at protein level	Low tissue specificity	Detected in all			Cell type enhanced	Detected in all	10	Early spermatids: 201.7	Low cancer specificity	Detected in all			Low region specificity	Detected in all			Low cell type specificity	Detected in many			Low lineage specificity	Detected in all			Low cell line specificity	Detected in many			Low region specificity	Detected in all			Low region specificity	Detected in all
AGR3	BCMP11, hAG-3, HAG3, PDIA18	ENSG00000173467	Anterior gradient 3, protein disulphide isomerase family member	Q8TD06	7	16859405-16881987	Predicted intracellular proteins				Evidence at protein level	Evidence at protein level	Evidence at protein level	Evidence at protein level	Evidence at protein level	Tissue enhanced	Detected in many		fallopian tube: 40.5;intestine: 99.1	Cell type enhanced	Detected in many	14	Ciliated cells: 1287.5;Club cells: 422.0;Enterocytes: 526.8;Mucus-secreting cells: 499.0;Paneth cells: 524.0	Cancer enhanced	Detected in many		breast cancer: 104.5	Low region specificity	Detected in single			Not detected	Not detected			Not detected	Not detected			Group enriched	Detected in some	27	OE19: 27.2;T-47d: 86.4	Region enriched	Detected in single	5	olfactory region: 5.6
AGTPBP1	CCP1, KIAA1035, Nna1	ENSG00000135049	ATP/GTP binding protein 1	Q9UPW5	9	85546539-85742029	Enzymes, Predicted intracellular proteins		Carboxypeptidase, Hydrolase, Metalloprotease, Protease	Disease mutation, Neurodegeneration	Evidence at protein level	Evidence at transcript level	Evidence at protein level	Evidence at protein level	Evidence at protein level	Tissue enhanced	Detected in all		bone marrow: 48.2	Cell type enhanced	Detected in many	6	Cone photoreceptor cells: 96.2	Low cancer specificity	Detected in all			Low region specificity	Detected in all			Low cell type specificity	Detected in all			Low lineage specificity	Detected in all			Low cell line specificity	Detected in all			Low region specificity	Detected in all			Low region specificity	Detected in all
AGTR1	AG2S, AGTR1A, AGTR1B, AT1, AT1B, AT2R1, AT2R1A, AT2R1B, HAT1R	ENSG00000144891	Angiotensin II receptor type 1	P30556	3	148697784-148743008	Disease related genes, FDA approved drug targets, G-protein coupled receptors, Predicted membrane proteins, Transporters		G-protein coupled receptor, Receptor, Transducer	Disease mutation, FDA approved drug targets	Evidence at protein level	Evidence at protein level	Evidence at protein level	Evidence at protein level		Tissue enhanced	Detected in many		liver: 29.6;placenta: 44.9	Group enriched	Detected in many	5	Leydig cells: 134.3;Sertoli cells: 142.3	Group enriched	Detected in many	8	breast cancer: 9.6;liver cancer: 9.8;prostate cancer: 6.8;renal cancer: 2.8					Not detected	Not detected			Not detected	Not detected			Cell line enhanced	Detected in some		ASC diff: 64.4;ASC TERT1: 9.0;BJ hTERT+ SV40 Large T+: 12.3;HBF TERT88: 19.4;HSkMC: 11.7					Low region specificity	Detected in many
AGTRAP	ATRAP	ENSG00000177674	Angiotensin II receptor associated protein	Q6RW13	1	11736084-11754802	Predicted intracellular proteins, Predicted membrane proteins				Evidence at protein level	Evidence at protein level	Evidence at protein level	Evidence at protein level	Evidence at protein level	Tissue enhanced	Detected in all		blood: 96.5	Cell type enhanced	Detected in many	10	Exocrine glandular cells: 387.3;Kupffer cells: 167.4	Low cancer specificity	Detected in all			Low region specificity	Detected in all			Low cell type specificity	Detected in all			Low lineage specificity	Detected in all			Cell line enhanced	Detected in many		U-937: 53.7	Low region specificity	Detected in all			Low region specificity	Detected in all
AGXT	AGT, AGT1, AGXT1, PH1, SPAT, SPT	ENSG00000172482	Alanine-glyoxylate aminotransferase	P21549	2	240868479-240880502	Disease related genes, Enzymes, Plasma proteins, Potential drug targets, Predicted intracellular proteins		Aminotransferase, Transferase	Disease mutation	Evidence at protein level	Evidence at protein level	Evidence at protein level	Evidence at protein level	Evidence at protein level	Tissue enriched	Detected in some	172	liver: 247.3	Cell type enriched	Detected in many	17	Hepatocytes: 1878.6	Cancer enriched	Detected in some	425	liver cancer: 253.1	Not detected	Not detected			Not detected	Not detected			Not detected	Not detected			Cell line enriched	Detected in some	5	Hep G2: 13.4	Not detected	Not detected			Not detected	Not detected
AIFM2	AMID, FLJ14497, PRG3	ENSG00000042286	Apoptosis inducing factor, mitochondria associated 2	Q9BRQ8	10	70098223-70132934	Predicted intracellular proteins		DNA-binding, Oxidoreductase		Evidence at protein level	Evidence at protein level	Evidence at protein level	Evidence at protein level	Evidence at protein level	Tissue enhanced	Detected in all		breast: 41.9	Cell type enhanced	Detected in many	5	monocytes: 59.5	Low cancer specificity	Detected in all			Low region specificity	Detected in all			Low cell type specificity	Detected in many			Low lineage specificity	Detected in many			Cell line enhanced	Detected in many		Hep G2: 57.7	Low region specificity	Detected in all			Low region specificity	Detected in all
AKAP7	AKAP15, AKAP18	ENSG00000118507	A-kinase anchoring protein 7	O43687, Q9P0M2	6	131135666-131283535	Plasma proteins, Predicted intracellular proteins				Evidence at protein level	Evidence at transcript level	Evidence at protein level	Evidence at protein level	Evidence at protein level	Tissue enhanced	Detected in all		adrenal gland: 39.4;pancreas: 37.5	Cell type enhanced	Detected in many	10	Cholangiocytes: 124.9	Low cancer specificity	Detected in all			Low region specificity	Detected in all			Low cell type specificity	Detected in many			Low lineage specificity	Detected in all			Cell line enhanced	Detected in many		NTERA-2: 19.4;RPTEC TERT1: 17.0;RT4: 18.8	Low region specificity	Detected in all			Low region specificity	Detected in all
AKAP9	AKAP350, AKAP450, CG-NAP, HYPERION, KIAA0803, LQT11, MU-RMS-40.16A, PPP1R45, PRKA9, YOTIAO	ENSG00000127914	A-kinase anchoring protein 9	Q99996	7	91940867-92110673	Cancer-related genes, Disease related genes, Plasma proteins, Predicted intracellular proteins, Predicted membrane proteins			Cancer-related genes, Disease mutation, Long QT syndrome	Evidence at protein level	Evidence at protein level	Evidence at protein level	Evidence at protein level	Evidence at protein level	Low tissue specificity	Detected in all			Cell type enhanced	Detected in all	10	Cone photoreceptor cells: 2100.9;Rod photoreceptor cells: 1161.3	Low cancer specificity	Detected in all			Low region specificity	Detected in all			Low cell type specificity	Detected in all			Low lineage specificity	Detected in all			Low cell line specificity	Detected in all			Low region specificity	Detected in all			Low region specificity	Detected in all
AKT2		ENSG00000105221	AKT serine/threonine kinase 2	P31751	19	40230317-40285536	Cancer-related genes, Disease related genes, Enzymes, Potential drug targets, Predicted intracellular proteins, RAS pathway related proteins	Apoptosis, Carbohydrate metabolism, Glucose metabolism, Glycogen biosynthesis, Glycogen metabolism, Sugar transport, Translation regulation, Transport	Developmental protein, Kinase, Serine/threonine-protein kinase, Transferase	Cancer-related genes, Diabetes mellitus, Disease mutation, Proto-oncogene	Evidence at protein level	Evidence at protein level	Evidence at protein level	Evidence at protein level	Evidence at protein level	Low tissue specificity	Detected in all			Cell type enhanced	Detected in many	4	Rod photoreceptor cells: 109.8	Low cancer specificity	Detected in all			Low region specificity	Detected in all			Low cell type specificity	Detected in all			Low lineage specificity	Detected in all			Low cell line specificity	Detected in all			Low region specificity	Detected in all			Low region specificity	Detected in all
AL049629.2		ENSG00000284969	CD59 glycoprotein		11	33698261-33722467	Predicted intracellular proteins				Evidence at protein level	Evidence at protein level				Tissue enriched	Detected in many	16	placenta: 65.2	Cell type enhanced	Detected in some	23	Ciliated cells: 5.3;Ductal cells: 8.2;Exocrine glandular cells: 12.5;Pancreatic endocrine cells: 27.1									Group enriched	Detected in some	6	memory CD8 T-cell: 1.6;T-reg: 2.5	Lineage enriched	Detected in single	8	T-cells: 2.5	Cell line enhanced	Detected in many		HBEC3-KT: 19.4;HUVEC TERT2: 24.9;TIME: 30.6;U-2197: 26.0
AL162231.1		ENSG00000187186			9	34664163-34666112	Predicted intracellular proteins				Evidence at protein level	Evidence at protein level				Tissue enhanced	Detected in all		testis: 68.6	Cell type enhanced	Detected in many	9	Collecting duct cells: 34.9;Distal tubular cells: 21.6;Proximal tubular cells: 30.0	Low cancer specificity	Detected in many			Low region specificity	Detected in all			Low cell type specificity	Detected in many			Low lineage specificity	Detected in all			Cell line enhanced	Detected in many		HeLa: 28.3					Low region specificity	Detected in all
AL592490.1		ENSG00000197991			13	61409858-61427849	Predicted membrane proteins				Evidence at transcript level	Evidence at transcript level				Group enriched	Detected in some	10	brain: 1.6;testis: 2.3	Group enriched	Detected in some	32	Alveolar cells type 1: 3.0;Alveolar cells type 2: 3.4	Not detected	Not detected							Not detected	Not detected			Not detected	Not detected			Not detected	Not detected
AL645922.1		ENSG00000244255			6	31927698-31952048	Predicted intracellular proteins				Evidence at protein level	Evidence at protein level				Tissue enriched	Detected in many	7	liver: 115.5	Group enriched	Detected in some	8	Ciliated cells: 9.4;Club cells: 5.7	Not detected	Not detected			Not detected	Not detected			Not detected	Not detected			Not detected	Not detected			Cell line enhanced	Detected in some		EFO-21: 1.3;Hep G2: 1.6;Karpas-707: 2.4;U-266/84: 1.0
ALDH1B1	ALDH5, ALDHX	ENSG00000137124	Aldehyde dehydrogenase 1 family member B1	P30837	9	38392664-38398661	Enzymes, Predicted intracellular proteins		Oxidoreductase		Evidence at protein level	Evidence at protein level	Evidence at protein level	Evidence at protein level	Evidence at protein level	Tissue enhanced	Detected in many		smooth muscle: 113.9	Group enriched	Detected in many	5	Cholangiocytes: 117.2;Ductal cells: 60.1;Extravillous trophoblasts: 40.0;Hepatocytes: 113.4;Proximal tubular cells: 118.8;Undifferentiated cells: 68.9	Low cancer specificity	Detected in all			Low region specificity	Detected in all			Low cell type specificity	Detected in many			Low lineage specificity	Detected in all			Cell line enhanced	Detected in many		OE19: 55.5	Low region specificity	Detected in many			Low region specificity	Detected in all
ALDH3A1	ALDH3	ENSG00000108602	Aldehyde dehydrogenase 3 family member A1	P30838	17	19737984-19748943	Enzymes, Predicted intracellular proteins		Oxidoreductase		Evidence at protein level	Evidence at protein level	Evidence at protein level	Evidence at protein level	Evidence at protein level	Tissue enhanced	Detected in many		esophagus: 88.2;lymphoid tissue: 70.3;stomach 1: 49.9;tongue: 106.6	Cell type enhanced	Detected in many	15	Basal keratinocytes: 39.2;Ciliated cells: 100.4;Club cells: 55.7;Suprabasal keratinocytes: 28.0;Urothelial cells: 32.1	Low cancer specificity	Detected in many			Region enhanced	Detected in single		pons and medulla: 1.8	Cell type enhanced	Detected in some		NK-cell: 2.4	Low lineage specificity	Detected in many			Group enriched	Detected in some	22	A549: 261.5;OE19: 326.9	Not detected	Not detected			Not detected	Not detected
ALDOC		ENSG00000109107	Aldolase, fructose-bisphosphate C	P09972	17	28573115-28577264	Cancer-related genes, Candidate cardiovascular disease genes, Enzymes, Plasma proteins, Predicted intracellular proteins	Glycolysis	Lyase	Cancer-related genes	Evidence at protein level	Evidence at protein level	Evidence at protein level	Evidence at protein level	Evidence at protein level	Group enriched	Detected in many	4	brain: 166.7;heart muscle: 56.9	Cell type enhanced	Detected in many	11	Cone photoreceptor cells: 100.1;Horizontal cells: 259.0;Rod photoreceptor cells: 259.1	Cancer enriched	Detected in all	6	glioma: 128.9	Low region specificity	Detected in all			Low cell type specificity	Detected in many			Low lineage specificity	Detected in all			Cell line enhanced	Detected in many		RPMI-8226: 63.4;U-266/70: 43.8;U-87 MG: 28.6	Low region specificity	Detected in all			Low region specificity	Detected in all
ALG13	CDG1S, CXorf45, FLJ23018, GLT28D1, MDS031, TDRD13, YGL047W	ENSG00000101901	ALG13, UDP-N-acetylglucosaminyltransferase subunit	Q9NP73	X	111665811-111760649	Disease related genes, Enzymes, Potential drug targets, Predicted intracellular proteins	Ubl conjugation pathway	Glycosyltransferase, Hydrolase, Multifunctional enzyme, Protease, Thiol protease, Transferase	Congenital disorder of glycosylation, Disease mutation, Epilepsy	Evidence at protein level	Evidence at transcript level	Evidence at protein level	Evidence at protein level	Evidence at protein level	Low tissue specificity	Detected in all			Low cell type specificity	Detected in many			Low cancer specificity	Detected in all			Low region specificity	Detected in all			Low cell type specificity	Detected in all			Low lineage specificity	Detected in all			Low cell line specificity	Detected in all							Low region specificity	Detected in all
ALOX12	12S-LOX	ENSG00000108839	Arachidonate 12-lipoxygenase, 12S type	P18054	17	6996065-7010736	Disease related genes, Enzymes, Potential drug targets, Predicted intracellular proteins	Fatty acid metabolism, Lipid metabolism	Dioxygenase, Hydrolase, Oxidoreductase		Evidence at protein level	Evidence at protein level	Evidence at protein level	Evidence at protein level	Evidence at protein level	Tissue enhanced	Detected in many		cervix, uterine: 28.6;esophagus: 28.4;tongue: 22.7;vagina: 42.7	Group enriched	Detected in some	6	Cardiomyocytes: 1.8;Suprabasal keratinocytes: 1.0;Urothelial cells: 1.7	Low cancer specificity	Detected in many			Not detected	Not detected			Cell type enhanced	Detected in some		neutrophil: 4.8	Low lineage specificity	Detected in many			Group enriched	Detected in many	5	A-431: 17.5;HEL: 28.0	Region enriched	Detected in single	5	olfactory region: 5.4
AMACR	P504S, RACE	ENSG00000242110	Alpha-methylacyl-CoA racemase	Q9UHK6	5	33986178-34008108	Disease related genes, Enzymes, Plasma proteins, Potential drug targets, Predicted intracellular proteins		Isomerase	Disease mutation, Intrahepatic cholestasis	Evidence at protein level	Evidence at protein level	Evidence at protein level	Evidence at protein level	Evidence at protein level	Tissue enhanced	Detected in many		kidney: 68.0;liver: 63.6	Cell type enhanced	Detected in many	10	Hepatocytes: 17.8;Late spermatids: 18.9;Proximal tubular cells: 33.2	Cancer enhanced	Detected in all		prostate cancer: 34.5	Low region specificity	Detected in all			Low cell type specificity	Detected in many			Low lineage specificity	Detected in all			Cell line enhanced	Detected in many		U-266/70: 59.8;U-266/84: 31.1	Low region specificity	Detected in all			Low region specificity	Detected in all
AMBN		ENSG00000178522	Ameloblastin	Q9NP70	4	70592256-70607288	Disease related genes, Predicted secreted proteins	Biomineralization		Amelogenesis imperfecta	Evidence at protein level	Evidence at transcript level	Evidence at protein level	Evidence at protein level		Tissue enriched	Detected in some	9	brain: 10.6	Not detected	Not detected			Group enriched	Detected in some	7	cervical cancer: 2.6;endometrial cancer: 2.9	Region enriched	Detected in some	5	basal ganglia: 10.6	Not detected	Not detected			Not detected	Not detected			Cell line enriched	Detected in some	8	HEK 293: 12.4	Not detected	Not detected			Low region specificity	Detected in all
AMBP	EDC1, HCP, HI30, IATIL, ITI, ITIL, ITILC, UTI	ENSG00000106927	Alpha-1-microglobulin/bikunin precursor	P02760	9	114060127-114078472	Plasma proteins, Predicted intracellular proteins, Predicted secreted proteins	Host-virus interaction	Protease inhibitor, Serine protease inhibitor		Evidence at protein level	Evidence at protein level	Evidence at protein level	Evidence at protein level	Evidence at protein level	Tissue enriched	Detected in some	75	liver: 592.2	Cell type enriched	Detected in many	5	Hepatocytes: 9824.4	Cancer enriched	Detected in many	115	liver cancer: 2620.6	Not detected	Not detected			Not detected	Not detected			Not detected	Not detected			Cell line enriched	Detected in some	154	Hep G2: 168.4	Not detected	Not detected			Not detected	Not detected
AMBRA1	DCAF3, FLJ20294, KIAA1736, WDR94	ENSG00000110497	Autophagy and beclin 1 regulator 1	Q9C0C7	11	46396414-46594125	Predicted intracellular proteins	Autophagy, Differentiation, Neurogenesis	Developmental protein		Evidence at protein level	Evidence at transcript level	Evidence at protein level	Evidence at protein level	Evidence at protein level	Low tissue specificity	Detected in all			Low cell type specificity	Detected in many			Low cancer specificity	Detected in all			Low region specificity	Detected in all			Low cell type specificity	Detected in all			Low lineage specificity	Detected in all			Low cell line specificity	Detected in all			Low region specificity	Detected in all			Low region specificity	Detected in all
AMER1	FAM123B, FLJ39827, RP11-403E24.2, WTX	ENSG00000184675	APC membrane recruitment protein 1	Q5JTC6	X	64185117-64205744	Cancer-related genes, Disease related genes, Predicted intracellular proteins	Wnt signaling pathway		Cancer-related genes	Evidence at protein level	Evidence at protein level	Evidence at protein level	Evidence at protein level	Evidence at protein level	Low tissue specificity	Detected in all			Cell type enhanced	Detected in many	6	Bipolar cells: 4.5;Cholangiocytes: 5.1;Sertoli cells: 6.5	Low cancer specificity	Detected in all			Low region specificity	Detected in all			Cell type enhanced	Detected in some		NK-cell: 2.0	Low lineage specificity	Detected in many			Cell line enhanced	Detected in many		NTERA-2: 15.4	Low region specificity	Detected in all			Low region specificity	Detected in all
AMH	MIS	ENSG00000104899	Anti-Mullerian hormone	P03971	19	2249309-2252073	Disease related genes, Predicted secreted proteins	Differentiation, Gonadal differentiation	Growth factor	Disease mutation, Pseudohermaphroditism	Evidence at protein level	Evidence at transcript level	Evidence at protein level	Evidence at protein level	Evidence at protein level	Tissue enriched	Detected in some	7	testis: 35.7	Group enriched	Detected in some	4	Bipolar cells: 14.3;Horizontal cells: 7.9;Late spermatids: 6.0;Muller glia cells: 7.2	Low cancer specificity	Detected in many			Low region specificity	Detected in many			Not detected	Not detected			Not detected	Not detected			Cell line enhanced	Detected in some		HEK 293: 17.8;NTERA-2: 6.8;REH: 7.1;SH-SY5Y: 8.2	Low region specificity	Detected in some			Not detected	Not detected
AMHR2	MISR2, MISRII	ENSG00000135409	Anti-Mullerian hormone receptor type 2	Q16671	12	53423855-53431534	Disease related genes, Enzymes, Potential drug targets, Predicted intracellular proteins, Predicted membrane proteins		Kinase, Receptor, Serine/threonine-protein kinase, Transferase	Disease mutation, Pseudohermaphroditism	Evidence at protein level	Evidence at transcript level	Evidence at protein level	Evidence at protein level		Tissue enhanced	Detected in some		adrenal gland: 27.1;ovary: 38.2;testis: 15.2	Group enriched	Detected in some	4	granulocytes: 25.4;Ito cells: 12.3	Cancer enhanced	Detected in single		testis cancer: 0.9	Not detected	Not detected			Not detected	Not detected			Not detected	Not detected			Group enriched	Detected in some	18	HEL: 28.3;K-562: 15.3	Low region specificity	Detected in many			Region enriched	Detected in single
ANAPC1	APC1, MCPR, TSG24	ENSG00000153107	Anaphase promoting complex subunit 1	Q9H1A4	2	111611639-111884690	Cancer-related genes, Predicted intracellular proteins, Predicted membrane proteins	Cell cycle, Cell division, Mitosis, Ubl conjugation pathway		Cancer-related genes, Ectodermal dysplasia, Hypotrichosis	Evidence at protein level	Evidence at protein level	Evidence at protein level	Evidence at protein level	Evidence at protein level	Low tissue specificity	Detected in all			Low cell type specificity	Detected in many			Low cancer specificity	Detected in all							Low cell type specificity	Detected in many			Low lineage specificity	Detected in many			Low cell line specificity	Detected in all			Low region specificity	Detected in all			Low region specificity	Detected in all
ANAPC15	APC15, C11orf51, DKFZP564M082, HSPC020	ENSG00000110200	Anaphase promoting complex subunit 15	P60006	11	72106378-72112780	Predicted intracellular proteins	Cell cycle, Cell division, Mitosis			Evidence at protein level	Evidence at transcript level	Evidence at protein level	Evidence at protein level	Evidence at protein level	Low tissue specificity	Detected in all			Low cell type specificity	Detected in many			Low cancer specificity	Detected in all			Low region specificity	Detected in all			Low cell type specificity	Detected in all			Low lineage specificity	Detected in all			Low cell line specificity	Detected in all							Low region specificity	Detected in all
ANGPTL4	ARP4, FIAF, HFARP, NL2, PGAR, pp1158	ENSG00000167772	Angiopoietin like 4	Q9BY76	19	8363289-8374373	Plasma proteins, Predicted intracellular proteins, Predicted secreted proteins	Angiogenesis, Lipid metabolism			Evidence at protein level	Evidence at protein level	Evidence at protein level	Evidence at protein level	Evidence at protein level	Tissue enhanced	Detected in many		adipose tissue: 55.5;liver: 68.4;pancreas: 51.7	Cell type enhanced	Detected in many	7	Hepatocytes: 145.0;Pancreatic endocrine cells: 173.2;Peritubular cells: 123.8	Cancer enhanced	Detected in all		renal cancer: 212.9	Low region specificity	Detected in all			Group enriched	Detected in some	4	basophil: 5.8;neutrophil: 2.3	Lineage enriched	Detected in single	7	granulocytes: 5.8	Cell line enhanced	Detected in many		ASC diff: 16.4;HBEC3-KT: 65.4;LHCN-M2: 17.7;TIME: 33.0;U-138 MG: 19.4	Low region specificity	Detected in many			Low region specificity	Detected in some
ANKFY1	ANKHZN, BTBD23, KIAA1255, RANK-5, ZFYVE14	ENSG00000185722	Ankyrin repeat and FYVE domain containing 1	Q9P2R3	17	4163907-4263977	Plasma proteins, Predicted intracellular proteins	Endocytosis			Evidence at protein level	Evidence at protein level	Evidence at protein level	Evidence at protein level	Evidence at protein level	Low tissue specificity	Detected in all			Low cell type specificity	Detected in many			Low cancer specificity	Detected in all			Low region specificity	Detected in all			Low cell type specificity	Detected in all			Low lineage specificity	Detected in all			Low cell line specificity	Detected in all			Low region specificity	Detected in all			Low region specificity	Detected in all
ANKRD13B	FLJ25555	ENSG00000198720	Ankyrin repeat domain 13B	Q86YJ7	17	29589769-29614761	Predicted intracellular proteins				Evidence at protein level	Evidence at protein level	Evidence at protein level	Evidence at protein level	Evidence at protein level	Tissue enhanced	Detected in all		brain: 34.9	Cell type enhanced	Detected in many	11	Early spermatids: 23.2;Horizontal cells: 15.9;Late spermatids: 30.2;Leydig cells: 13.6	Low cancer specificity	Detected in all			Low region specificity	Detected in all			Cell type enhanced	Detected in single		memory CD8 T-cell: 1.6	Low lineage specificity	Detected in single			Cell line enhanced	Detected in many		SCLC-21H: 28.7;SH-SY5Y: 32.3;SK-BR-3: 24.8	Low region specificity	Detected in all			Low region specificity	Detected in all
ANKRD2	ARPP	ENSG00000165887	Ankyrin repeat domain 2	Q9GZV1	10	97572499-97583884	Predicted intracellular proteins				Evidence at protein level	Evidence at protein level	Evidence at protein level	Evidence at protein level	Evidence at protein level	Tissue enriched	Detected in some	10	skeletal muscle: 472.2	Cell type enriched	Detected in some	6	Cardiomyocytes: 151.7	Cancer enhanced	Detected in many		testis cancer: 5.3	Not detected	Not detected			Cell type enriched	Detected in single	18	neutrophil: 1.7	Lineage enriched	Detected in single	18	granulocytes: 1.7	Cell line enhanced	Detected in some		A-431: 14.8;A549: 5.1;BJ hTERT+ SV40 Large T+: 5.5;HaCaT: 11.7;RPTEC TERT1: 13.1	Low region specificity	Detected in some			Low region specificity	Detected in all
ANKRD26	KIAA1074, THC2	ENSG00000107890	Ankyrin repeat domain 26	Q9UPS8	10	26991914-27100498	Disease related genes, Predicted intracellular proteins				Evidence at protein level	Evidence at transcript level	Evidence at protein level	Evidence at protein level	Evidence at protein level	Low tissue specificity	Detected in all			Cell type enhanced	Detected in many	8	Cone photoreceptor cells: 188.5;Rod photoreceptor cells: 127.0	Low cancer specificity	Detected in all			Low region specificity	Detected in all			Low cell type specificity	Detected in many			Low lineage specificity	Detected in all			Low cell line specificity	Detected in all
ANKRD39	MGC41816	ENSG00000213337	Ankyrin repeat domain 39	Q53RE8	2	96836611-96858095	Predicted intracellular proteins				Evidence at protein level	Evidence at transcript level	Evidence at protein level	Evidence at protein level	Evidence at protein level	Low tissue specificity	Detected in all			Low cell type specificity	Detected in many			Low cancer specificity	Detected in all			Low region specificity	Detected in all			Low cell type specificity	Detected in all			Low lineage specificity	Detected in all			Cell line enhanced	Detected in many		Karpas-707: 73.5	Low region specificity	Detected in all			Low region specificity	Detected in all
ANKRD6	KIAA0957	ENSG00000135299	Ankyrin repeat domain 6	Q9Y2G4	6	89433170-89633834	Predicted intracellular proteins				Evidence at protein level	Evidence at protein level	Evidence at transcript level	Evidence at protein level	Evidence at protein level	Tissue enhanced	Detected in all		brain: 47.8	Cell type enhanced	Detected in many	5	Peritubular cells: 26.2	Low cancer specificity	Detected in many			Low region specificity	Detected in all			Cell type enhanced	Detected in some		eosinophil: 3.0;intermediate monocyte: 2.9	Low lineage specificity	Detected in many			Cell line enhanced	Detected in many		AF22: 10.2;BEWO: 31.2;HAP1: 9.3	Low region specificity	Detected in many			Low region specificity	Detected in all
ANKS1B	AIDA-1, ANKS2, cajalin-2, EB-1	ENSG00000185046	Ankyrin repeat and sterile alpha motif domain containing 1B	Q7Z6G8	12	98726457-99984654	Predicted intracellular proteins				Evidence at protein level	Evidence at protein level	Evidence at protein level	Evidence at protein level	Evidence at protein level	Group enriched	Detected in many	5	brain: 66.2;skeletal muscle: 28.2	Cell type enhanced	Detected in many	21	Early spermatids: 136.4;Horizontal cells: 28.6;Late spermatids: 63.3	Cancer enhanced	Detected in some		glioma: 1.6	Low region specificity	Detected in all			Low cell type specificity	Detected in all			Low lineage specificity	Detected in all			Cell line enhanced	Detected in many		AF22: 12.1;ASC TERT1: 7.1;SCLC-21H: 13.2
ANO10	FLJ10375, MGC47890, SCAR10, TMEM16K	ENSG00000160746	Anoctamin 10	Q9NW15	3	43354859-43691594	Disease related genes, Potential drug targets, Predicted intracellular proteins, Predicted membrane proteins, Transporters			Disease mutation, Neurodegeneration	Evidence at protein level	Evidence at protein level	Evidence at protein level	Evidence at protein level	Evidence at protein level	Low tissue specificity	Detected in all			Cell type enhanced	Detected in many	8	Distal tubular cells: 104.5	Low cancer specificity	Detected in all			Low region specificity	Detected in all			Cell type enhanced	Detected in many		neutrophil: 22.4	Low lineage specificity	Detected in all			Low cell line specificity	Detected in many			Low region specificity	Detected in all			Low region specificity	Detected in all
ANTXR1	ATR, FLJ10601, FLJ21776, TEM8	ENSG00000169604	Anthrax toxin receptor 1	Q9H6X2	2	69013178-69249327	Disease related genes, Plasma proteins, Predicted intracellular proteins, Predicted membrane proteins		Receptor	Hypotrichosis	Evidence at protein level	Evidence at transcript level	Evidence at protein level	Evidence at protein level	Evidence at protein level	Low tissue specificity	Detected in many			Cell type enhanced	Detected in many	8	Basal keratinocytes: 44.0;Fibroblasts: 78.7;Peritubular cells: 63.6;Smooth muscle cells: 53.6	Low cancer specificity	Detected in all			Low region specificity	Detected in all			Not detected	Not detected			Not detected	Not detected			Cell line enhanced	Detected in many		LHCN-M2: 73.4;RH-30: 39.8;TIME: 49.9	Low region specificity	Detected in all			Low region specificity	Detected in all
ANXA10	ANX14	ENSG00000109511	Annexin A10	Q9UJ72	4	168092515-168187690	Predicted intracellular proteins				Evidence at protein level	Evidence at protein level	Evidence at protein level	Evidence at protein level	Evidence at protein level	Group enriched	Detected in some	6	gallbladder: 33.5;stomach 1: 105.3	Group enriched	Detected in some	14	Exocrine glandular cells: 153.7;Hepatocytes: 62.3;Pancreatic endocrine cells: 198.3	Group enriched	Detected in many	5	pancreatic cancer: 62.4;stomach cancer: 42.2;urothelial cancer: 19.6	Not detected	Not detected			Not detected	Not detected			Not detected	Not detected			Group enriched	Detected in some	8	OE19: 72.5;PC-3: 32.8;RT4: 44.3	Low region specificity	Detected in single			Not detected	Not detected
AOAH		ENSG00000136250	Acyloxyacyl hydrolase	P28039	7	36512949-36724549	Enzymes, Predicted secreted proteins	Lipid metabolism	Hydrolase		Evidence at protein level	Evidence at protein level	Evidence at protein level	Evidence at protein level	Evidence at protein level	Tissue enhanced	Detected in many		blood: 54.6;lymphoid tissue: 57.4	Cell type enhanced	Detected in many	17	Hofbauer cells: 31.1;Kupffer cells: 110.3;Macrophages: 54.2;T-cells: 51.7	Low cancer specificity	Detected in all			Low region specificity	Detected in all			Cell type enhanced	Detected in many		classical monocyte: 54.6	Low lineage specificity	Detected in many			Cell line enhanced	Detected in some		GAMG: 4.1;NB-4: 21.3;THP-1: 16.3;U-937: 7.1	Low region specificity	Detected in many			Low region specificity	Detected in some
AP1B1	ADTB1, AP105A, BAM22, CLAPB2	ENSG00000100280	Adaptor related protein complex 1 beta 1 subunit	Q10567	22	29327680-29423179	Plasma proteins, Predicted intracellular proteins, Transporters	Protein transport, Transport		Deafness, Disease mutation, Ichthyosis	Evidence at protein level	Evidence at protein level	Evidence at protein level	Evidence at protein level	Evidence at protein level	Low tissue specificity	Detected in all			Cell type enhanced	Detected in all	5	Hofbauer cells: 116.9	Low cancer specificity	Detected in all			Low region specificity	Detected in all			Low cell type specificity	Detected in many			Low lineage specificity	Detected in all			Low cell line specificity	Detected in all			Low region specificity	Detected in all			Low region specificity	Detected in all
AP1G1	ADTG, CLAPG1	ENSG00000166747	Adaptor related protein complex 1 gamma 1 subunit	O43747	16	71729000-71809201	Predicted intracellular proteins, Transporters	Protein transport, Transport			Evidence at protein level	Evidence at protein level	Evidence at protein level	Evidence at protein level	Evidence at protein level	Low tissue specificity	Detected in all			Cell type enhanced	Detected in many	6	Early spermatids: 197.4	Low cancer specificity	Detected in all			Low region specificity	Detected in all			Low cell type specificity	Detected in all			Low lineage specificity	Detected in all			Low cell line specificity	Detected in all			Low region specificity	Detected in all			Low region specificity	Detected in all
AP1M2	AP1-mu2, HSMU1B, mu2	ENSG00000129354	Adaptor related protein complex 1 mu 2 subunit	Q9Y6Q5	19	10572671-10587315	Predicted intracellular proteins	Protein transport, Transport			Evidence at protein level	Evidence at protein level	Evidence at protein level	Evidence at protein level	Evidence at protein level	Low tissue specificity	Detected in many			Cell type enhanced	Detected in many	7	Proximal tubular cells: 243.3	Low cancer specificity	Detected in many			Low region specificity	Detected in single			Cell type enhanced	Detected in some		basophil: 5.6;neutrophil: 9.4	Lineage enriched	Detected in many	5	granulocytes: 9.4	Cell line enhanced	Detected in many		CACO-2: 35.0;Hep G2: 62.5;MCF7: 53.9;OE19: 31.5;RT4: 33.6;U-2 OS: 35.3	Not detected	Not detected			Not detected	Not detected
AP1S1	AP19, CLAPS1, EKV3, SIGMA1A, WUGSC:H_DJ0747G18.2	ENSG00000106367	Adaptor related protein complex 1 sigma 1 subunit	P61966	7	101154400-101161596	Disease related genes, Plasma proteins, Potential drug targets, Predicted intracellular proteins, Transporters	Protein transport, Transport		Deafness, Ichthyosis, Mental retardation, Neuropathy	Evidence at protein level	Evidence at protein level	Evidence at protein level	Evidence at protein level	Evidence at protein level	Tissue enhanced	Detected in all		brain: 45.8	Cell type enhanced	Detected in many	6	Distal tubular cells: 291.8;Proximal tubular cells: 208.8	Low cancer specificity	Detected in all			Low region specificity	Detected in all			Low cell type specificity	Detected in many			Low lineage specificity	Detected in all			Low cell line specificity	Detected in all			Low region specificity	Detected in all			Low region specificity	Detected in all
AP1S2	MRX59, MRXS5, PGS, SIGMA1B	ENSG00000182287	Adaptor related protein complex 1 sigma 2 subunit	P56377	X	15825806-15854931	Disease related genes, Predicted intracellular proteins	Protein transport, Transport		Mental retardation	Evidence at protein level	Evidence at protein level	Evidence at protein level	Evidence at protein level	Evidence at protein level	Tissue enhanced	Detected in all		epididymis: 218.0	Cell type enhanced	Detected in all	8	Hofbauer cells: 225.7;Kupffer cells: 390.4;Macrophages: 350.3	Cancer enhanced	Detected in all		melanoma: 49.7	Low region specificity	Detected in all			Low cell type specificity	Detected in all			Group enriched	Detected in all	5	dendritic cells: 55.2;monocytes: 74.9	Cell line enhanced	Detected in many		Karpas-707: 67.3;SK-MEL-30: 89.0	Low region specificity	Detected in all			Low region specificity	Detected in all
AP1S3		ENSG00000152056	Adaptor related protein complex 1 sigma 3 subunit	Q96PC3	2	223751686-223838027	Disease related genes, Predicted intracellular proteins	Protein transport, Transport		Disease mutation	Evidence at protein level	Evidence at protein level	Evidence at protein level	Evidence at protein level	Evidence at protein level	Group enriched	Detected in many	5	ductus deferens: 50.0;epididymis: 64.5;seminal vesicle: 39.6	Cell type enhanced	Detected in many	7	Cone photoreceptor cells: 60.9;Cytotrophoblasts: 43.1;Urothelial cells: 65.3	Low cancer specificity	Detected in many			Low region specificity	Detected in many			Cell type enhanced	Detected in many		memory B-cell: 8.8	Low lineage specificity	Detected in many			Cell line enhanced	Detected in many		CACO-2: 56.2	Low region specificity	Detected in many			Low region specificity	Detected in many
AP2A1	ADTAA, CLAPA1	ENSG00000196961	Adaptor related protein complex 2 alpha 1 subunit	O95782	19	49766968-49807113	Predicted intracellular proteins	Endocytosis, Protein transport, Transport			Evidence at protein level	Evidence at protein level	Evidence at protein level	Evidence at protein level	Evidence at protein level	Low tissue specificity	Detected in all			Cell type enhanced	Detected in many	6	Syncytiotrophoblasts: 202.1	Low cancer specificity	Detected in all			Low region specificity	Detected in all			Cell type enhanced	Detected in many		non-classical monocyte: 15.8	Lineage enriched	Detected in all	4	monocytes: 15.8	Low cell line specificity	Detected in all			Low region specificity	Detected in all			Low region specificity	Detected in all
AP2A2	ADTAB, CLAPA2, DKFZP564D1864, HIP9, HYPJ, KIAA0899	ENSG00000183020	Adaptor related protein complex 2 alpha 2 subunit	O94973	11	924894-1012245	Plasma proteins, Predicted intracellular proteins	Endocytosis, Protein transport, Transport			Evidence at protein level	Evidence at protein level	Evidence at protein level	Evidence at protein level	Evidence at protein level	Low tissue specificity	Detected in all			Low cell type specificity	Detected in all			Low cancer specificity	Detected in all			Low region specificity	Detected in all			Low cell type specificity	Detected in all			Low lineage specificity	Detected in all			Low cell line specificity	Detected in many			Low region specificity	Detected in all			Low region specificity	Detected in all
AP2B1	ADTB2, CLAPB1	ENSG00000006125	Adaptor related protein complex 2 beta 1 subunit	P63010	17	35578046-35726409	Cancer-related genes, Predicted intracellular proteins	Endocytosis, Protein transport, Transport		Cancer-related genes	Evidence at protein level	Evidence at protein level	Evidence at protein level	Evidence at protein level	Evidence at protein level	Low tissue specificity	Detected in all			Cell type enhanced	Detected in all	8	Early spermatids: 401.9;Late spermatids: 548.2	Low cancer specificity	Detected in all			Low region specificity	Detected in all			Low cell type specificity	Detected in all			Low lineage specificity	Detected in all			Low cell line specificity	Detected in all			Low region specificity	Detected in all			Low region specificity	Detected in all
AP3S1	CLAPS3	ENSG00000177879	Adaptor related protein complex 3 sigma 1 subunit	Q92572	5	115841481-115914081	Predicted intracellular proteins	Protein transport, Transport			Evidence at protein level	Evidence at transcript level	Evidence at protein level	Evidence at protein level	Evidence at protein level	Low tissue specificity	Detected in all			Low cell type specificity	Detected in all			Low cancer specificity	Detected in all			Low region specificity	Detected in all			Low cell type specificity	Detected in all			Low lineage specificity	Detected in all			Low cell line specificity	Detected in all			Low region specificity	Detected in all			Low region specificity	Detected in all
AP3S2	sigma3b	ENSG00000157823	Adaptor related protein complex 3 sigma 2 subunit	P59780	15	89830599-89894638	Predicted intracellular proteins	Protein transport, Transport			Evidence at protein level	Evidence at transcript level	Evidence at transcript level	Evidence at protein level	Evidence at protein level	Low tissue specificity	Detected in all			Low cell type specificity	Detected in many			Low cancer specificity	Detected in all			Low region specificity	Detected in all			Low cell type specificity	Detected in all			Low lineage specificity	Detected in all			Low cell line specificity	Detected in all			Low region specificity	Detected in all			Low region specificity	Detected in all
AP4B1	BETA-4, SPG47	ENSG00000134262	Adaptor related protein complex 4 beta 1 subunit	Q9Y6B7	1	113894748-113905201	Disease related genes, Predicted intracellular proteins	Protein transport, Transport		Hereditary spastic paraplegia, Neurodegeneration	Evidence at protein level	Evidence at transcript level	Evidence at protein level	Evidence at protein level	Evidence at protein level	Low tissue specificity	Detected in all			Cell type enhanced	Detected in all	9	Erythroid cells: 70.0	Low cancer specificity	Detected in all			Low region specificity	Detected in all			Low cell type specificity	Detected in all			Low lineage specificity	Detected in all			Cell line enhanced	Detected in all		MCF7: 40.3					Low region specificity	Detected in all
AP4S1	AP47B, CLA20, SPG52	ENSG00000100478	Adaptor related protein complex 4 sigma 1 subunit	Q9Y587	14	31025106-31096450	Disease related genes, Predicted intracellular proteins	Protein transport, Transport		Hereditary spastic paraplegia, Neurodegeneration	Evidence at protein level	Evidence at protein level	Evidence at protein level	Evidence at protein level	Evidence at protein level	Low tissue specificity	Detected in all			Cell type enhanced	Detected in many	5	Spermatocytes: 40.9	Low cancer specificity	Detected in all			Low region specificity	Detected in all			Low cell type specificity	Detected in all			Low lineage specificity	Detected in all			Low cell line specificity	Detected in all			Low region specificity	Detected in all			Low region specificity	Detected in all
AP5B1	AP-5, DKFZp761E198, PP1030	ENSG00000254470	Adaptor related protein complex 5 beta 1 subunit	Q2VPB7	11	65775893-65780802	Predicted intracellular proteins	Protein transport, Transport			Evidence at protein level	Evidence at transcript level	Evidence at protein level	Evidence at protein level	Evidence at protein level	Tissue enhanced	Detected in all		bone marrow: 48.6	Cell type enhanced	Detected in many	5	Syncytiotrophoblasts: 29.2	Low cancer specificity	Detected in all			Low region specificity	Detected in all			Cell type enriched	Detected in some	16	neutrophil: 22.5	Lineage enriched	Detected in many	16	granulocytes: 22.5	Low cell line specificity	Detected in many			Low region specificity	Detected in all			Low region specificity	Detected in all
APBA3	mint3, X11L2	ENSG00000011132	Amyloid beta precursor protein binding family A member 3	O96018	19	3750819-3761699	Predicted intracellular proteins	Protein transport, Transport			Evidence at protein level	Evidence at transcript level	Evidence at protein level	Evidence at protein level	Evidence at protein level	Low tissue specificity	Detected in all			Low cell type specificity	Detected in many			Low cancer specificity	Detected in all			Low region specificity	Detected in all			Low cell type specificity	Detected in all			Low lineage specificity	Detected in all			Low cell line specificity	Detected in many			Low region specificity	Detected in all			Low region specificity	Detected in all
APEX2	APE2, APEXL2, XTH2, ZGRF2	ENSG00000169188	Apurinic/apyrimidinic endodeoxyribonuclease 2	Q9UBZ4	X	55000357-55009057	Enzymes, Predicted intracellular proteins	Cell cycle, DNA damage, DNA recombination, DNA repair	DNA-binding, Endonuclease, Exonuclease, Hydrolase, Nuclease		Evidence at protein level	Evidence at protein level	Evidence at protein level	Evidence at protein level	Evidence at protein level	Low tissue specificity	Detected in all			Cell type enhanced	Detected in many	6	Erythroid cells: 70.0	Low cancer specificity	Detected in all			Low region specificity	Detected in all			Low cell type specificity	Detected in all			Low lineage specificity	Detected in all			Low cell line specificity	Detected in all			Low region specificity	Detected in all
APLP2	APPH, APPL2	ENSG00000084234	Amyloid beta precursor like protein 2	Q06481	11	130069837-130144811	Plasma proteins, Predicted intracellular proteins, Predicted membrane proteins		DNA-binding, Protease inhibitor, Serine protease inhibitor		Evidence at protein level	Evidence at transcript level	Evidence at protein level	Evidence at protein level	Evidence at protein level	Low tissue specificity	Detected in all			Low cell type specificity	Detected in all			Low cancer specificity	Detected in all			Low region specificity	Detected in all			Cell type enhanced	Detected in all		classical monocyte: 52.5	Low lineage specificity	Detected in all			Low cell line specificity	Detected in all			Low region specificity	Detected in all			Low region specificity	Detected in all
APOA1		ENSG00000118137	Apolipoprotein A1	P02647	11	116835751-116837950	Cancer-related genes, Candidate cardiovascular disease genes, Disease related genes, Plasma proteins, Predicted intracellular proteins, Predicted secreted proteins	Cholesterol metabolism, Lipid metabolism, Lipid transport, Steroid metabolism, Sterol metabolism, Transport		Amyloidosis, Atherosclerosis, Cancer-related genes, Disease mutation, Neuropathy	Evidence at protein level	Evidence at protein level	Evidence at protein level	Evidence at protein level	Evidence at protein level	Tissue enriched	Detected in some	4	liver: 573.5	Cell type enriched	Detected in many	33	Hepatocytes: 19896.2	Cancer enriched	Detected in many	48	liver cancer: 4515.8	Not detected	Not detected			Cell type enhanced	Detected in some		plasmacytoid DC: 3.6	Group enriched	Detected in many	4	dendritic cells: 3.6;T-cells: 2.4	Cell line enriched	Detected in some	18	Hep G2: 253.4	Low region specificity	Detected in some			Low region specificity	Detected in all
APOA4		ENSG00000110244	Apolipoprotein A4	P06727	11	116820700-116823306	Candidate cardiovascular disease genes, Plasma proteins, Predicted secreted proteins	Lipid transport, Transport			Evidence at protein level	Evidence at protein level	Evidence at protein level	Evidence at protein level	Evidence at protein level	Tissue enriched	Detected in some	6	intestine: 593.6	Cell type enriched	Detected in single	618	Hepatocytes: 61.8	Cancer enriched	Detected in some	29	liver cancer: 291.6	Not detected	Not detected			Not detected	Not detected			Not detected	Not detected			Cell line enhanced	Detected in some		BEWO: 8.1;CACO-2: 8.2;Hep G2: 7.7;NB-4: 7.5;RPMI-8226: 12.0;SH-SY5Y: 11.1	Not detected	Not detected			Low region specificity	Detected in all
APOB		ENSG00000084674	Apolipoprotein B	P04114	2	21001429-21044073	Candidate cardiovascular disease genes, Disease related genes, Plasma proteins, Predicted secreted proteins	Cholesterol metabolism, Lipid metabolism, Lipid transport, Steroid metabolism, Sterol metabolism, Transport	Heparin-binding	Atherosclerosis, Disease mutation	Evidence at protein level	Evidence at protein level	Evidence at protein level	Evidence at protein level	Evidence at protein level	Group enriched	Detected in some	145	intestine: 224.8;liver: 442.2	Cell type enriched	Detected in some	10	Hepatocytes: 2874.2	Cancer enriched	Detected in some	99	liver cancer: 295.0	Not detected	Not detected			Not detected	Not detected			Not detected	Not detected			Cell line enriched	Detected in some	30	Hep G2: 155.4	Not detected	Not detected			Not detected	Not detected
APOE	AD2	ENSG00000130203	Apolipoprotein E	P02649	19	44905754-44909393	Cancer-related genes, Candidate cardiovascular disease genes, Disease related genes, Plasma proteins, Predicted secreted proteins	Cholesterol metabolism, Lipid metabolism, Lipid transport, Steroid metabolism, Sterol metabolism, Transport	Heparin-binding	Alzheimer disease, Amyloidosis, Cancer-related genes, Disease mutation, Hyperlipidemia, Neurodegeneration	Evidence at protein level	Evidence at protein level	Evidence at protein level	Evidence at protein level	Evidence at protein level	Tissue enhanced	Detected in many		adrenal gland: 226.8;liver: 508.1	Cell type enhanced	Detected in many	9	Hepatocytes: 7873.9;Hofbauer cells: 6293.2;Muller glia cells: 7584.1;Peritubular cells: 4660.8;Proximal tubular cells: 5645.5	Cancer enhanced	Detected in all		liver cancer: 3183.8	Low region specificity	Detected in all			Not detected	Not detected			Not detected	Not detected			Cell line enhanced	Detected in some		ASC diff: 167.1;CACO-2: 39.6;Hep G2: 77.6;HSkMC: 122.5;SK-MEL-30: 155.3	Low region specificity	Detected in all			Low region specificity	Detected in all
APOL4	APOLIV	ENSG00000100336	Apolipoprotein L4	Q9BPW4	22	36189124-36204840	Plasma proteins, Predicted intracellular proteins, Predicted membrane proteins, Predicted secreted proteins	Lipid transport, Transport			Evidence at protein level	Evidence at protein level	Evidence at transcript level	Evidence at protein level	Evidence at protein level	Low tissue specificity	Detected in many			Cell type enhanced	Detected in many	9	Alveolar cells type 2: 7.9;Intestinal endocrine cells: 14.3	Low cancer specificity	Detected in all			Low region specificity	Detected in many			Group enriched	Detected in some	4	classical monocyte: 4.3;intermediate monocyte: 2.3;myeloid DC: 3.8	Group enriched	Detected in many	5	dendritic cells: 3.8;monocytes: 4.3	Cell line enhanced	Detected in some		BEWO: 8.3;HDLM-2: 46.5;HSkMC: 7.6;K-562: 9.9;SCLC-21H: 21.4
APP	AD1	ENSG00000142192	Amyloid beta precursor protein	P05067	21	25880550-26171128	Disease related genes, FDA approved drug targets, Plasma proteins, Predicted intracellular proteins, Predicted membrane proteins, Transporters	Apoptosis, Cell adhesion, Endocytosis, Notch signaling pathway	Heparin-binding, Protease inhibitor, Serine protease inhibitor	Alzheimer disease, Amyloidosis, Disease mutation, FDA approved drug targets, Neurodegeneration	Evidence at protein level	Evidence at protein level	Evidence at protein level	Evidence at protein level	Evidence at protein level	Low tissue specificity	Detected in all			Low cell type specificity	Detected in many			Low cancer specificity	Detected in all			Low region specificity	Detected in all			Cell type enriched	Detected in many	6	plasmacytoid DC: 24.0	Lineage enriched	Detected in many	6	dendritic cells: 24.0	Low cell line specificity	Detected in many			Low region specificity	Detected in all			Low region specificity	Detected in all
AQP10		ENSG00000143595	Aquaporin 10	Q96PS8	1	154321090-154325325	Predicted membrane proteins, Transporters	Transport			Evidence at protein level	Evidence at protein level	Evidence at protein level	Evidence at protein level		Tissue enriched	Detected in some	8	intestine: 59.9	Group enriched	Detected in some	7	Cholangiocytes: 2.5;granulocytes: 5.7	Not detected	Not detected			Not detected	Not detected			Not detected	Not detected			Not detected	Not detected			Cell line enhanced	Detected in some		HEL: 16.0;HMC-1: 6.7;K-562: 18.3;SH-SY5Y: 4.4					Low region specificity	Detected in many
AQP11		ENSG00000178301	Aquaporin 11	Q8NBQ7	11	77589391-77610355	Predicted membrane proteins, Transporters	Transport			Evidence at protein level	Evidence at transcript level	Evidence at transcript level	Evidence at protein level	Evidence at protein level	Tissue enriched	Detected in many	4	intestine: 60.1	Cell type enhanced	Detected in many	8	Early spermatids: 30.5;Late spermatids: 51.4;Muller glia cells: 29.1;Spermatocytes: 35.9	Low cancer specificity	Detected in many			Low region specificity	Detected in all			Low cell type specificity	Detected in many			Group enriched	Detected in many	6	B-cells: 2.0;NK-cells: 2.0;T-cells: 2.3	Cell line enhanced	Detected in many		CACO-2: 7.8;GAMG: 12.3;Hep G2: 13.0	Low region specificity	Detected in all			Low region specificity	Detected in all
ARAP1	CENTD2	ENSG00000186635	ArfGAP with RhoGAP domain, ankyrin repeat and PH domain 1	Q96P48	11	72685069-72793599	Predicted intracellular proteins		GTPase activation		Evidence at protein level	Evidence at protein level	Evidence at protein level	Evidence at protein level	Evidence at protein level	Low tissue specificity	Detected in all			Cell type enhanced	Detected in many	4	Early spermatids: 49.1	Low cancer specificity	Detected in all			Low region specificity	Detected in all			Low cell type specificity	Detected in all			Low lineage specificity	Detected in all			Low cell line specificity	Detected in all			Low region specificity	Detected in all			Low region specificity	Detected in all
ARC	Arg3.1, KIAA0278	ENSG00000198576	Activity regulated cytoskeleton associated protein	Q7LC44	8	142611044-142614472	Predicted intracellular proteins	Endocytosis, Transport	Developmental protein, RNA-binding		Evidence at protein level	Evidence at transcript level	Evidence at protein level	Evidence at protein level	Evidence at protein level	Tissue enhanced	Detected in many		pituitary gland: 25.8;seminal vesicle: 67.7	Cell type enriched	Detected in many	11	Intestinal endocrine cells: 157.5	Cancer enriched	Detected in many	12	glioma: 36.1	Low region specificity	Detected in many			Cell type enhanced	Detected in single		gdT-cell: 1.6	Lineage enhanced	Detected in single		T-cells: 1.6	Cell line enhanced	Detected in some		AN3-CA: 6.9;HEK 293: 8.5;SCLC-21H: 20.4;U-2 OS: 9.9;U-87 MG: 11.2	Group enriched	Detected in many	5	amygdala: 48.9;basal ganglia: 51.6;cerebral cortex: 144.6;hippocampal formation: 99.8;olfactory region: 50.5	Group enriched	Detected in many
ARCN1	COPD	ENSG00000095139	Archain 1	P48444	11	118572390-118603033	Disease related genes, Plasma proteins, Predicted intracellular proteins	ER-Golgi transport, Protein transport, Transport		Dwarfism	Evidence at protein level	Evidence at protein level	Evidence at protein level	Evidence at protein level	Evidence at protein level	Low tissue specificity	Detected in all			Low cell type specificity	Detected in many			Low cancer specificity	Detected in all			Low region specificity	Detected in all			Low cell type specificity	Detected in all			Low lineage specificity	Detected in all			Low cell line specificity	Detected in all			Low region specificity	Detected in all			Low region specificity	Detected in all
ARFGAP1	ARF1GAP, bA261N11.3, FLJ10767	ENSG00000101199	ADP ribosylation factor GTPase activating protein 1	Q8N6T3	20	63272785-63289793	Plasma proteins, Predicted intracellular proteins	ER-Golgi transport, Protein transport, Transport	GTPase activation		Evidence at protein level	Evidence at protein level	Evidence at protein level	Evidence at protein level	Evidence at protein level	Low tissue specificity	Detected in all			Low cell type specificity	Detected in all			Low cancer specificity	Detected in all			Low region specificity	Detected in all			Low cell type specificity	Detected in all			Low lineage specificity	Detected in all			Low cell line specificity	Detected in all			Low region specificity	Detected in all			Low region specificity	Detected in all
ARFGEF2	BIG2	ENSG00000124198	ADP ribosylation factor guanine nucleotide exchange factor 2	Q9Y6D5	20	48921890-49036693	Disease related genes, Predicted intracellular proteins	Protein transport, Transport	Guanine-nucleotide releasing factor	Disease mutation	Evidence at protein level	Evidence at protein level	Evidence at protein level	Evidence at protein level	Evidence at protein level	Tissue enhanced	Detected in all		parathyroid gland: 95.3	Low cell type specificity	Detected in all			Low cancer specificity	Detected in all			Low region specificity	Detected in all			Low cell type specificity	Detected in many			Low lineage specificity	Detected in all			Low cell line specificity	Detected in all			Low region specificity	Detected in all			Low region specificity	Detected in all
ARFIP1	HSU52521	ENSG00000164144	ADP ribosylation factor interacting protein 1	P53367	4	152779937-152918463	Predicted intracellular proteins				Evidence at protein level	Evidence at protein level	Evidence at protein level	Evidence at protein level	Evidence at protein level	Low tissue specificity	Detected in all			Low cell type specificity	Detected in many			Low cancer specificity	Detected in all			Low region specificity	Detected in all			Low cell type specificity	Detected in all			Low lineage specificity	Detected in all			Low cell line specificity	Detected in all							Low region specificity	Detected in all
ARHGAP1	CDC42GAP, p50rhoGAP, RhoGAP	ENSG00000175220	Rho GTPase activating protein 1	Q07960	11	46677080-46700615	Plasma proteins, Predicted intracellular proteins, Predicted membrane proteins		GTPase activation		Evidence at protein level	Evidence at transcript level	Evidence at protein level	Evidence at protein level	Evidence at protein level	Low tissue specificity	Detected in all			Low cell type specificity	Detected in many			Low cancer specificity	Detected in all			Low region specificity	Detected in all			Low cell type specificity	Detected in all			Low lineage specificity	Detected in all			Low cell line specificity	Detected in all			Low region specificity	Detected in all			Low region specificity	Detected in all
ARHGAP11B		ENSG00000285077	Rho GTPase activating protein 11B	Q3KRB8	15	30624494-30638805	Predicted intracellular proteins				Evidence at protein level	Evidence at protein level	Evidence at transcript level	Evidence at transcript level		Tissue enhanced	Detected in some		esophagus: 2.6;intestine: 2.7;stomach 1: 1.9	Cell type enriched	Detected in many	5	Erythroid cells: 93.5									Low cell type specificity	Detected in some			Low lineage specificity	Detected in many			Cell line enhanced	Detected in many		HeLa: 17.9
ARHGAP15	BM046	ENSG00000075884	Rho GTPase activating protein 15	Q53QZ3	2	143091362-143768352	Predicted intracellular proteins		GTPase activation		Evidence at protein level	Evidence at protein level	Evidence at protein level	Evidence at protein level	Evidence at protein level	Group enriched	Detected in many	5	blood: 52.0;bone marrow: 33.5;lymphoid tissue: 94.4	Cell type enhanced	Detected in many	8	B-cells: 62.8;Early spermatids: 89.3;granulocytes: 83.5;T-cells: 90.6	Low cancer specificity	Detected in many			Low region specificity	Detected in many			Low cell type specificity	Detected in all			Low lineage specificity	Detected in all			Cell line enhanced	Detected in some		Daudi: 18.2;HEL: 25.4;HL-60: 35.8;MOLT-4: 23.7;NB-4: 27.8;THP-1: 37.8;U-698: 28.4;U-937: 19.0	Low region specificity	Detected in many			Low region specificity	Detected in all
ARHGAP25	KIAA0053	ENSG00000163219	Rho GTPase activating protein 25	P42331	2	68679601-68826833	Plasma proteins, Predicted intracellular proteins		GTPase activation		Evidence at protein level	Evidence at protein level	Evidence at protein level	Evidence at protein level	Evidence at protein level	Group enriched	Detected in many	5	blood: 94.2;lymphoid tissue: 48.7	Cell type enhanced	Detected in many	19	B-cells: 49.9;granulocytes: 196.2;T-cells: 57.3	Low cancer specificity	Detected in all			Low region specificity	Detected in many			Cell type enhanced	Detected in all		neutrophil: 94.2	Low lineage specificity	Detected in all			Cell line enriched	Detected in some	4	HMC-1: 75.2	Group enriched	Detected in many	4	amygdala: 3.2;basal ganglia: 7.8;cerebral cortex: 8.5;hippocampal formation: 6.4	Low region specificity	Detected in many
ARHGAP30	FLJ00267	ENSG00000186517	Rho GTPase activating protein 30	Q7Z6I6	1	161046946-161069970	Predicted intracellular proteins		GTPase activation		Evidence at protein level	Evidence at protein level	Evidence at protein level	Evidence at protein level	Evidence at protein level	Tissue enhanced	Detected in many		blood: 27.1;lymphoid tissue: 45.9	Cell type enhanced	Detected in many	9	granulocytes: 64.9;Hofbauer cells: 51.2;Kupffer cells: 65.0;Macrophages: 65.9;monocytes: 85.6;T-cells: 106.6	Low cancer specificity	Detected in all			Low region specificity	Detected in many			Low cell type specificity	Detected in all			Low lineage specificity	Detected in all			Cell line enhanced	Detected in some		Daudi: 31.5;HL-60: 24.3;HMC-1: 34.3;Karpas-707: 25.5;MOLT-4: 19.7;THP-1: 24.2;U-266/70: 38.3;U-266/84: 25.3;U-698: 26.9;U-937: 19.5	Low region specificity	Detected in many			Low region specificity	Detected in many
ARHGAP36	FLJ30058	ENSG00000147256	Rho GTPase activating protein 36	Q6ZRI8	X	131058242-131089883	Predicted intracellular proteins		GTPase activation		Evidence at protein level	Evidence at protein level	Evidence at transcript level	Evidence at protein level	Evidence at protein level	Tissue enhanced	Detected in some		adrenal gland: 58.4;brain: 25.5;pituitary gland: 50.3	Not detected	Not detected			Cancer enriched	Detected in some	21	thyroid cancer: 62.5	Region enriched	Detected in many	5	hypothalamus: 25.5	Not detected	Not detected			Not detected	Not detected			Cell line enriched	Detected in single	164	SH-SY5Y: 64.4	Region enhanced	Detected in many		hypothalamus: 104.3	Group enriched	Detected in many
ARHGEF10L	FLJ10521, KIAA1626	ENSG00000074964	Rho guanine nucleotide exchange factor 10 like	Q9HCE6	1	17539835-17697874	Predicted intracellular proteins		Guanine-nucleotide releasing factor		Evidence at protein level	Evidence at transcript level	Evidence at protein level	Evidence at protein level	Evidence at protein level	Tissue enhanced	Detected in many		liver: 50.7	Low cell type specificity	Detected in many			Low cancer specificity	Detected in all			Low region specificity	Detected in all			Group enriched	Detected in some	40	classical monocyte: 13.1;intermediate monocyte: 13.0;myeloid DC: 9.7;non-classical monocyte: 3.3	Group enriched	Detected in many	46	dendritic cells: 9.7;monocytes: 13.1	Cell line enhanced	Detected in many		Hep G2: 17.7	Low region specificity	Detected in all			Low region specificity	Detected in all
ARHGEF25	GEFT, p63RhoGEF	ENSG00000240771	Rho guanine nucleotide exchange factor 25	Q86VW2	12	57610180-57619379	Predicted intracellular proteins		Guanine-nucleotide releasing factor		Evidence at protein level	Evidence at transcript level	Evidence at protein level	Evidence at protein level	Evidence at protein level	Low tissue specificity	Detected in many			Cell type enhanced	Detected in many	11	Bipolar cells: 17.5;Leydig cells: 23.0;Peritubular cells: 43.2;Sertoli cells: 25.8;Smooth muscle cells: 30.9	Low cancer specificity	Detected in all			Group enriched	Detected in all	4	amygdala: 26.2;cerebellum: 54.2;cerebral cortex: 47.7;hippocampal formation: 59.8;olfactory region: 39.3	Not detected	Not detected			Not detected	Not detected			Cell line enhanced	Detected in many		hTERT-RPE1: 22.8;RH-30: 49.9;SH-SY5Y: 22.7	Low region specificity	Detected in all			Low region specificity	Detected in all
ARHGEF33		ENSG00000214694	Rho guanine nucleotide exchange factor 33	A8MVX0	2	38889841-38975449	Predicted intracellular proteins		Guanine-nucleotide releasing factor		Evidence at protein level	Evidence at protein level	Evidence at transcript level	Evidence at transcript level		Tissue enriched	Detected in many	4	brain: 42.5	Group enriched	Detected in some	5	Early spermatids: 25.0;Late spermatids: 21.2;Spermatocytes: 30.7;Spermatogonia: 34.3	Low cancer specificity	Detected in some			Region enriched	Detected in all	5	cerebellum: 42.5	Cell type enriched	Detected in single	8	eosinophil: 6.7	Lineage enriched	Detected in single	8	granulocytes: 6.7	Group enriched	Detected in some	4	BEWO: 9.0;HeLa: 4.0;SiHa: 11.2	Region enriched	Detected in single	32	cerebellum: 314.4	Region enriched	Detected in all
ARL14EP	ARF7EP, C11orf46, FLJ38968	ENSG00000152219	ADP ribosylation factor like GTPase 14 effector protein	Q8N8R7	11	30323051-30338227	Predicted intracellular proteins				Evidence at protein level	Evidence at protein level	Evidence at protein level	Evidence at protein level	Evidence at protein level	Low tissue specificity	Detected in all			Low cell type specificity	Detected in many			Low cancer specificity	Detected in all			Low region specificity	Detected in all			Low cell type specificity	Detected in all			Low lineage specificity	Detected in all			Low cell line specificity	Detected in all			Low region specificity	Detected in all			Low region specificity	Detected in all
ARL4D	ARF4L	ENSG00000175906	ADP ribosylation factor like GTPase 4D	P49703	17	43398959-43401137	Predicted intracellular proteins				Evidence at protein level	Evidence at transcript level	Evidence at protein level	Evidence at protein level	Evidence at protein level	Low tissue specificity	Detected in many			Cell type enhanced	Detected in many	6	Basal keratinocytes: 199.3;Early spermatids: 164.5;Rod photoreceptor cells: 232.6;Suprabasal keratinocytes: 222.5	Low cancer specificity	Detected in all			Low region specificity	Detected in many			Group enriched	Detected in many	4	memory B-cell: 18.5;myeloid DC: 4.9;naive B-cell: 18.9	Low lineage specificity	Detected in all			Cell line enhanced	Detected in many		HHSteC: 26.1;hTCEpi: 33.9	Low region specificity	Detected in many			Group enriched	Detected in all
ARL6	BBS3, RP55	ENSG00000113966	ADP ribosylation factor like GTPase 6	Q9H0F7	3	97764521-97801242	Disease related genes, Predicted intracellular proteins	Cilium biogenesis/degradation, Protein transport, Sensory transduction, Transport, Vision		Bardet-Biedl syndrome, Ciliopathy, Disease mutation, Mental retardation, Obesity, Retinitis pigmentosa	Evidence at protein level	Evidence at transcript level	Evidence at protein level	Evidence at protein level	Evidence at protein level	Low tissue specificity	Detected in all			Cell type enhanced	Detected in many	10	Ciliated cells: 22.7;Cone photoreceptor cells: 25.5;Rod photoreceptor cells: 54.6;Spermatocytes: 30.4	Low cancer specificity	Detected in all			Low region specificity	Detected in all			Low cell type specificity	Detected in many			Low lineage specificity	Detected in many			Cell line enhanced	Detected in many		SCLC-21H: 22.0	Low region specificity	Detected in all			Low region specificity	Detected in all
ARMC8	DKFZP434A043, GID5, HSPC056, VID28	ENSG00000114098	Armadillo repeat containing 8	Q8IUR7	3	138187248-138298389	Predicted intracellular proteins				Evidence at protein level	Evidence at protein level	Evidence at protein level	Evidence at protein level	Evidence at protein level	Low tissue specificity	Detected in all			Low cell type specificity	Detected in all			Low cancer specificity	Detected in all			Low region specificity	Detected in all			Low cell type specificity	Detected in all			Low lineage specificity	Detected in all			Low cell line specificity	Detected in all			Low region specificity	Detected in all
ARMCX4	CXorf35, GASP4, MGC40053	ENSG00000196440	Armadillo repeat containing, X-linked 4		X	101418287-101533459	Predicted intracellular proteins				Evidence at transcript level	Evidence at transcript level				Tissue enhanced	Detected in many		parathyroid gland: 10.8	Cell type enhanced	Detected in many	4	Bipolar cells: 24.7;Collecting duct cells: 26.2	Low cancer specificity	Detected in many							Not detected	Not detected			Not detected	Not detected			Cell line enhanced	Detected in many		BJ hTERT+ SV40 Large T+ RasG12V: 9.0;hTEC/SVTERT24-B: 10.0	Low region specificity	Detected in all			Low region specificity	Detected in all
ARNTL	bHLHe5, BMAL1, JAP3, MOP3, PASD3	ENSG00000133794	Aryl hydrocarbon receptor nuclear translocator like	O00327	11	13276652-13387266	Predicted intracellular proteins, Transcription factors	Biological rhythms, Transcription, Transcription regulation	Activator, DNA-binding		Evidence at protein level	Evidence at protein level	Evidence at protein level	Evidence at protein level	Evidence at protein level	Low tissue specificity	Detected in many			Low cell type specificity	Detected in many			Low cancer specificity	Detected in all			Low region specificity	Detected in all			Low cell type specificity	Detected in all			Low lineage specificity	Detected in all			Low cell line specificity	Detected in many			Low region specificity	Detected in all			Low region specificity	Detected in all
ARPC1B	ARC41, p40-ARC, p41-ARC	ENSG00000130429	Actin related protein 2/3 complex subunit 1B	O15143	7	99374249-99394814	Disease related genes, Plasma proteins, Predicted intracellular proteins		Actin-binding	Disease mutation	Evidence at protein level	Evidence at protein level	Evidence at protein level	Evidence at protein level	Evidence at protein level	Tissue enhanced	Detected in all		blood: 213.6	Cell type enhanced	Detected in many	5	Extravillous trophoblasts: 816.2;Hofbauer cells: 990.8;Kupffer cells: 840.4;monocytes: 924.3	Low cancer specificity	Detected in all			Low region specificity	Detected in all			Low cell type specificity	Detected in all			Low lineage specificity	Detected in all			Cell line enhanced	Detected in all		SK-MEL-30: 112.2	Low region specificity	Detected in all			Low region specificity	Detected in all
ARPC5	ARC16, dJ127C7.3, p16-Arc	ENSG00000162704	Actin related protein 2/3 complex subunit 5	O15511	1	183620846-183635757	Plasma proteins, Predicted intracellular proteins		Actin-binding		Evidence at protein level	Evidence at protein level	Evidence at protein level	Evidence at protein level	Evidence at protein level	Tissue enhanced	Detected in all		blood: 154.0	Low cell type specificity	Detected in many			Low cancer specificity	Detected in all			Low region specificity	Detected in all			Low cell type specificity	Detected in all			Low lineage specificity	Detected in all			Low cell line specificity	Detected in all			Low region specificity	Detected in all			Low region specificity	Detected in all
ARRDC4	FLJ36045	ENSG00000140450	Arrestin domain containing 4	Q8NCT1	15	97960698-97973838	Predicted intracellular proteins				Evidence at protein level	Evidence at protein level	Evidence at protein level	Evidence at protein level	Evidence at protein level	Tissue enhanced	Detected in all		brain: 67.3	Cell type enhanced	Detected in many	4	Paneth cells: 45.6	Low cancer specificity	Detected in all			Low region specificity	Detected in all			Group enriched	Detected in many	5	basophil: 2.3;classical monocyte: 5.1;eosinophil: 3.1;intermediate monocyte: 3.6;myeloid DC: 2.4;neutrophil: 3.0	Group enriched	Detected in many	7	dendritic cells: 2.4;granulocytes: 3.1;monocytes: 5.1	Cell line enhanced	Detected in many		ASC TERT1: 19.1;BJ: 39.3;HSkMC: 22.2;hTCEpi: 33.9	Low region specificity	Detected in all			Low region specificity	Detected in all
ARSD		ENSG00000006756	Arylsulfatase D	P51689	X	2903970-2929351	Predicted intracellular proteins, Predicted membrane proteins		Hydrolase		Evidence at protein level	Evidence at transcript level	Evidence at protein level	Evidence at protein level	Evidence at protein level	Low tissue specificity	Detected in all			Cell type enhanced	Detected in many	5	Hepatocytes: 98.3	Low cancer specificity	Detected in all			Low region specificity	Detected in all			Low cell type specificity	Detected in many			Low lineage specificity	Detected in all			Cell line enhanced	Detected in many		EFO-21: 16.5					Low region specificity	Detected in many
ARSK	DKFZp313G1735, TSULF	ENSG00000164291	Arylsulfatase family member K	Q6UWY0	5	95555074-95605064	Plasma proteins, Predicted secreted proteins		Hydrolase		Evidence at protein level	Evidence at transcript level	Evidence at protein level	Evidence at protein level	Evidence at protein level	Low tissue specificity	Detected in all			Cell type enhanced	Detected in many	7	Extravillous trophoblasts: 43.9	Low cancer specificity	Detected in all			Low region specificity	Detected in all			Low cell type specificity	Detected in many			Low lineage specificity	Detected in all			Low cell line specificity	Detected in many			Low region specificity	Detected in all			Low region specificity	Detected in all
ARV1		ENSG00000173409	ARV1 homolog, fatty acid homeostasis modulator	Q9H2C2	1	230978981-231000595	Disease related genes, Potential drug targets, Predicted membrane proteins, Transporters	Cholesterol metabolism, Lipid metabolism, Lipid transport, Steroid metabolism, Sterol metabolism, Transport		Disease mutation, Epilepsy	Evidence at protein level	Evidence at transcript level	Evidence at protein level	Evidence at protein level	Evidence at protein level	Low tissue specificity	Detected in all			Cell type enhanced	Detected in many	5	Spermatocytes: 92.9	Low cancer specificity	Detected in all			Low region specificity	Detected in all			Low cell type specificity	Detected in all			Low lineage specificity	Detected in all			Low cell line specificity	Detected in all			Low region specificity	Detected in all			Low region specificity	Detected in all
ASAP3	CENTB6, DDEFL1, FLJ20199, UPLC1	ENSG00000088280	ArfGAP with SH3 domain, ankyrin repeat and PH domain 3	Q8TDY4	1	23428563-23484568	Predicted intracellular proteins				Evidence at protein level	Evidence at protein level	Evidence at protein level	Evidence at protein level	Evidence at protein level	Low tissue specificity	Detected in many			Cell type enhanced	Detected in many	8	Extravillous trophoblasts: 32.0	Low cancer specificity	Detected in all			Low region specificity	Detected in all			Cell type enhanced	Detected in single		non-classical monocyte: 1.6	Lineage enhanced	Detected in single		monocytes: 1.6	Cell line enhanced	Detected in many		ASC diff: 19.6;ASC TERT1: 18.6;HSkMC: 23.7	Low region specificity	Detected in all			Low region specificity	Detected in all
ASB7		ENSG00000183475	Ankyrin repeat and SOCS box containing 7	Q9H672	15	100602534-100651705	Predicted intracellular proteins	Ubl conjugation pathway			Evidence at protein level	Evidence at transcript level	Evidence at protein level	Evidence at protein level	Evidence at protein level	Low tissue specificity	Detected in all			Low cell type specificity	Detected in many			Low cancer specificity	Detected in all			Low region specificity	Detected in all			Low cell type specificity	Detected in all			Low lineage specificity	Detected in all			Low cell line specificity	Detected in all			Low region specificity	Detected in all			Low region specificity	Detected in all
ASGR1	CLEC4H1	ENSG00000141505	Asialoglycoprotein receptor 1	P07306	17	7173431-7179564	Predicted intracellular proteins	Endocytosis, Host-virus interaction	Receptor		Evidence at protein level	Evidence at protein level	Evidence at protein level	Evidence at protein level	Evidence at protein level	Tissue enriched	Detected in some	4	liver: 171.0	Cell type enriched	Detected in many	5	Hepatocytes: 1020.7	Cancer enriched	Detected in many	90	liver cancer: 131.6	Low region specificity	Detected in some			Group enriched	Detected in many	5	classical monocyte: 39.1;intermediate monocyte: 17.9;myeloid DC: 13.7	Group enriched	Detected in many	13	dendritic cells: 13.7;monocytes: 39.1	Cell line enriched	Detected in some	30	Hep G2: 104.5	Region enriched	Detected in many	9	cerebellum: 49.4	Not detected	Not detected
ASIP	AGTIL, ASP	ENSG00000101440	Agouti signaling protein	P42127	20	34194569-34269344	Predicted secreted proteins				Evidence at protein level	Evidence at protein level	Evidence at protein level	Evidence at protein level	Evidence at protein level	Tissue enhanced	Detected in many		blood: 43.7;epididymis: 18.4;ovary: 24.8	Cell type enhanced	Detected in many	13	Cardiomyocytes: 25.4;Hofbauer cells: 12.3;Leydig cells: 11.5;Peritubular cells: 9.9	Low cancer specificity	Detected in some			Region enriched	Detected in single	6	hippocampal formation: 5.4	Cell type enriched	Detected in single	321	plasmacytoid DC: 43.7	Lineage enriched	Detected in single	321	dendritic cells: 43.7	Cell line enhanced	Detected in some		CACO-2: 6.6;HSkMC: 5.4;SK-MEL-30: 3.9;U-698: 4.0	Not detected	Not detected			Low region specificity	Detected in many
ASPSCR1	ASPL, ASPS, TUG, UBXD9, UBXN9	ENSG00000169696	ASPSCR1, UBX domain containing tether for SLC2A4	Q9BZE9	17	81976807-82017406	Cancer-related genes, Disease related genes, Predicted intracellular proteins			Cancer-related genes, Proto-oncogene	Evidence at protein level	Evidence at protein level	Evidence at protein level	Evidence at protein level	Evidence at protein level	Low tissue specificity	Detected in all			Cell type enhanced	Detected in many	5	Extravillous trophoblasts: 151.3	Low cancer specificity	Detected in all			Low region specificity	Detected in all			Low cell type specificity	Detected in all			Low lineage specificity	Detected in all			Cell line enriched	Detected in all	5	Hep G2: 82.6	Low region specificity	Detected in all			Low region specificity	Detected in all
ASTN1	ASTN	ENSG00000152092	Astrotactin 1	O14525	1	176857302-177164973	Plasma proteins, Predicted membrane proteins, Transporters	Cell adhesion			Evidence at protein level	Evidence at transcript level	Evidence at transcript level	Evidence at protein level	Evidence at protein level	Group enriched	Detected in many	4	adrenal gland: 19.9;brain: 52.5	Cell type enhanced	Detected in some	20	Horizontal cells: 22.3;Late spermatids: 9.9;Rod photoreceptor cells: 8.8	Cancer enriched	Detected in some	14	glioma: 15.4	Low region specificity	Detected in all			Not detected	Not detected			Not detected	Not detected			Cell line enhanced	Detected in some		Karpas-707: 6.0;NTERA-2: 4.6;SCLC-21H: 2.8;U-2 OS: 3.7;U-266/84: 20.6	Low region specificity	Detected in all			Low region specificity	Detected in all
ATG2A	KIAA0404	ENSG00000110046	Autophagy related 2A	Q2TAZ0	11	64894546-64917248	Predicted intracellular proteins, Transporters	Autophagy			Evidence at protein level	Evidence at protein level	Evidence at protein level	Evidence at protein level	Evidence at protein level	Tissue enhanced	Detected in all		bone marrow: 63.7	Low cell type specificity	Detected in many			Low cancer specificity	Detected in all			Low region specificity	Detected in all			Cell type enriched	Detected in many	6	neutrophil: 16.5	Lineage enriched	Detected in all	6	granulocytes: 16.5	Low cell line specificity	Detected in all			Low region specificity	Detected in all			Low region specificity	Detected in all
ATG9A	APG9L1, FLJ22169	ENSG00000198925	Autophagy related 9A	Q7Z3C6	2	219219380-219229717	Predicted membrane proteins, Transporters	Autophagy, Protein transport, Transport			Evidence at protein level	Evidence at protein level	Evidence at protein level	Evidence at protein level	Evidence at protein level	Low tissue specificity	Detected in all			Cell type enhanced	Detected in many	5	Early spermatids: 59.5;Late spermatids: 76.7	Low cancer specificity	Detected in all			Low region specificity	Detected in all			Low cell type specificity	Detected in all			Low lineage specificity	Detected in all			Low cell line specificity	Detected in all
ATM	ATA, ATC, ATD, ATDC, TEL1, TELO1	ENSG00000149311	ATM serine/threonine kinase	Q13315	11	108222484-108369102	Cancer-related genes, Disease related genes, Enzymes, Plasma proteins, Potential drug targets, Predicted intracellular proteins, Predicted membrane proteins	Cell cycle, DNA damage	DNA-binding, Kinase, Serine/threonine-protein kinase, Transferase	Cancer-related genes, Disease mutation, Neurodegeneration, Tumor suppressor	Evidence at protein level	Evidence at protein level	Evidence at protein level	Evidence at protein level	Evidence at protein level	Low tissue specificity	Detected in all			Cell type enhanced	Detected in many	6	Cone photoreceptor cells: 198.3;Rod photoreceptor cells: 196.6	Low cancer specificity	Detected in all			Low region specificity	Detected in all			Low cell type specificity	Detected in all			Low lineage specificity	Detected in all			Cell line enhanced	Detected in all		U-698: 48.5	Low region specificity	Detected in all			Low region specificity	Detected in all
ATP11A	ATPIH, ATPIS, KIAA1021	ENSG00000068650	ATPase phospholipid transporting 11A	P98196	13	112690329-112887168	Enzymes, Plasma proteins, Predicted intracellular proteins, Predicted membrane proteins, Transporters	Lipid transport, Transport	Translocase		Evidence at protein level	Evidence at protein level	Evidence at protein level	Evidence at protein level	Evidence at protein level	Low tissue specificity	Detected in all			Group enriched	Detected in many	4	Alveolar cells type 1: 202.5;Alveolar cells type 2: 171.3;Cone photoreceptor cells: 221.9	Low cancer specificity	Detected in all			Low region specificity	Detected in all			Low cell type specificity	Detected in many			Low lineage specificity	Detected in many			Low cell line specificity	Detected in many			Low region specificity	Detected in all			Low region specificity	Detected in all
ATP13A1	ATP13A, CGI-152, FLJ31858, KIAA1825	ENSG00000105726	ATPase 13A1	Q9HD20	19	19645198-19663693	Plasma proteins, Predicted intracellular proteins, Predicted membrane proteins, Transporters	Transport	Translocase		Evidence at protein level	Evidence at protein level	Evidence at protein level	Evidence at protein level	Evidence at protein level	Low tissue specificity	Detected in all			Low cell type specificity	Detected in many			Low cancer specificity	Detected in all			Low region specificity	Detected in all			Low cell type specificity	Detected in many			Low lineage specificity	Detected in all			Low cell line specificity	Detected in all			Low region specificity	Detected in all			Low region specificity	Detected in all
ATP23	KUB3, XRCC6BP1	ENSG00000166896	ATP23 metallopeptidase and ATP synthase assembly factor homolog	Q9Y6H3	12	57941541-57957269	Enzymes, Predicted intracellular proteins		Hydrolase, Metalloprotease, Protease		Evidence at protein level	Evidence at protein level	Evidence at protein level	Evidence at protein level	Evidence at protein level	Tissue enhanced	Detected in all		testis: 39.5	Cell type enhanced	Detected in many	8	Cytotrophoblasts: 11.7;Distal tubular cells: 14.9;Extravillous trophoblasts: 11.6;granulocytes: 10.5;Hofbauer cells: 9.7;Proximal tubular cells: 18.5	Low cancer specificity	Detected in all			Low region specificity	Detected in all			Low cell type specificity	Detected in all			Low lineage specificity	Detected in all			Cell line enhanced	Detected in many		NB-4: 15.2;RH-30: 49.9	Low region specificity	Detected in all			Low region specificity	Detected in all
ATP6V0A1	a1, ATP6N1, ATP6N1A, Stv1, Vph1, VPP1	ENSG00000033627	ATPase H+ transporting V0 subunit a1	Q93050	17	42458844-42522611	Predicted intracellular proteins, Predicted membrane proteins, Transporters	Hydrogen ion transport, Ion transport, Transport			Evidence at protein level	Evidence at protein level	Evidence at protein level	Evidence at protein level	Evidence at protein level	Tissue enhanced	Detected in all		brain: 66.2;parathyroid gland: 65.6	Cell type enhanced	Detected in all	8	Cone photoreceptor cells: 276.9;Rod photoreceptor cells: 349.7	Low cancer specificity	Detected in all			Low region specificity	Detected in all			Low cell type specificity	Detected in many			Low lineage specificity	Detected in many			Low cell line specificity	Detected in many			Low region specificity	Detected in all			Low region specificity	Detected in all
ATP6V0D2	ATP6D2, FLJ38708, VMA6	ENSG00000147614	ATPase H+ transporting V0 subunit d2	Q8N8Y2	8	85987323-86154228	Predicted intracellular proteins	Hydrogen ion transport, Ion transport, Transport			Evidence at protein level	Evidence at protein level	Evidence at transcript level	Evidence at protein level	Evidence at protein level	Tissue enriched	Detected in some	5	kidney: 56.8	Cell type enriched	Detected in some	6	Distal tubular cells: 177.4	Cancer enriched	Detected in many	9	renal cancer: 36.7	Not detected	Not detected			Low cell type specificity	Detected in many			Low lineage specificity	Detected in all			Cell line enhanced	Detected in some		SK-MEL-30: 5.6;SuSa: 9.2;U-87 MG: 8.6	Not detected	Not detected			Not detected	Not detected
ATP6V1A	ATP6A1, ATP6V1A1, VA68, Vma1, VPP2	ENSG00000114573	ATPase H+ transporting V1 subunit A	P38606	3	113747019-113812056	Disease related genes, Enzymes, Plasma proteins, Predicted intracellular proteins, Transporters	Hydrogen ion transport, Ion transport, Transport	Translocase	Disease mutation, Epilepsy	Evidence at protein level	Evidence at protein level	Evidence at protein level	Evidence at protein level	Evidence at protein level	Low tissue specificity	Detected in all			Group enriched	Detected in many	5	Early spermatids: 467.9;Late spermatids: 569.6	Low cancer specificity	Detected in all			Low region specificity	Detected in all			Cell type enhanced	Detected in all		neutrophil: 33.6	Group enriched	Detected in all	6	dendritic cells: 16.4;granulocytes: 33.6;monocytes: 15.4	Low cell line specificity	Detected in all			Low region specificity	Detected in all			Low region specificity	Detected in all
ATP6V1B2	ATP6B2, HO57, VATB, Vma2, VPP3	ENSG00000147416	ATPase H+ transporting V1 subunit B2	P21281	8	20197367-20226819	Disease related genes, FDA approved drug targets, Predicted intracellular proteins, Transporters	Hydrogen ion transport, Ion transport, Transport	Hydrolase	Deafness, Disease mutation, FDA approved drug targets	Evidence at protein level	Evidence at protein level	Evidence at protein level	Evidence at protein level	Evidence at protein level	Tissue enhanced	Detected in all		blood: 116.0	Low cell type specificity	Detected in all			Low cancer specificity	Detected in all			Low region specificity	Detected in all			Group enriched	Detected in all	4	classical monocyte: 69.7;eosinophil: 47.6;intermediate monocyte: 62.5;myeloid DC: 34.5;neutrophil: 116.0;non-classical monocyte: 54.1	Group enriched	Detected in all	10	dendritic cells: 34.5;granulocytes: 116.0;monocytes: 69.7	Low cell line specificity	Detected in all			Low region specificity	Detected in all			Low region specificity	Detected in all
ATP8A1	ATPIA	ENSG00000124406	ATPase phospholipid transporting 8A1	Q9Y2Q0	4	42408373-42657105	Enzymes, Plasma proteins, Predicted intracellular proteins, Predicted membrane proteins, Transporters	Lipid transport, Transport	Translocase		Evidence at protein level	Evidence at protein level	Evidence at protein level	Evidence at protein level	Evidence at protein level	Tissue enhanced	Detected in all		parathyroid gland: 38.9	Cell type enhanced	Detected in many	7	Alveolar cells type 2: 61.4;Cone photoreceptor cells: 76.6;Horizontal cells: 58.8;Intestinal endocrine cells: 81.2	Low cancer specificity	Detected in many			Low region specificity	Detected in all			Low cell type specificity	Detected in many			Low lineage specificity	Detected in many			Cell line enhanced	Detected in many		AN3-CA: 17.2;Daudi: 28.1;HEL: 9.9;REH: 9.7;SH-SY5Y: 9.3	Low region specificity	Detected in all			Low region specificity	Detected in all
ATP8B4	ATPIM, KIAA1939	ENSG00000104043	ATPase phospholipid transporting 8B4 (putative)	Q8TF62	15	49858238-50182817	Enzymes, Plasma proteins, Predicted intracellular proteins, Predicted membrane proteins	Lipid transport, Transport	Translocase		Evidence at protein level	Evidence at transcript level	Evidence at protein level	Evidence at protein level	Evidence at protein level	Tissue enhanced	Detected in many		bone marrow: 28.1;cervix, uterine: 26.0;endometrium 1: 18.2	Group enriched	Detected in many	4	Early spermatids: 23.4;granulocytes: 19.6;Hofbauer cells: 12.9;Kupffer cells: 29.9;Late spermatids: 19.9;Macrophages: 17.3;T-cells: 8.6	Low cancer specificity	Detected in some			Low region specificity	Detected in many			Cell type enhanced	Detected in some		basophil: 6.9;NK-cell: 10.6	Low lineage specificity	Detected in many			Cell line enhanced	Detected in some		HMC-1: 19.1;NB-4: 7.3;THP-1: 12.3;U-937: 38.5	Not detected	Not detected			Low region specificity	Detected in all
ATXN7L2	FLJ00381, MGC46534	ENSG00000162650	Ataxin 7 like 2	Q5T6C5	1	109483479-109492804	Predicted intracellular proteins				Evidence at protein level	Evidence at transcript level	Evidence at protein level	Evidence at protein level	Evidence at protein level	Low tissue specificity	Detected in all			Low cell type specificity	Detected in many			Low cancer specificity	Detected in all			Low region specificity	Detected in all			Low cell type specificity	Detected in many			Low lineage specificity	Detected in all			Low cell line specificity	Detected in many			Low region specificity	Detected in all			Low region specificity	Detected in all
AUP1		ENSG00000115307	AUP1, lipid droplet regulating VLDL assembly factor	Q9Y679	2	74526645-74529939	Predicted membrane proteins	Ubl conjugation pathway			Evidence at protein level	Evidence at protein level	Evidence at protein level	Evidence at protein level	Evidence at protein level	Low tissue specificity	Detected in all			Low cell type specificity	Detected in all			Low cancer specificity	Detected in all			Low region specificity	Detected in all			Low cell type specificity	Detected in all			Low lineage specificity	Detected in all			Low cell line specificity	Detected in all			Low region specificity	Detected in many			Low region specificity	Detected in all
AXIN1	PPP1R49	ENSG00000103126	Axin 1	O15169	16	287440-352673	Cancer-related genes, Disease related genes, Plasma proteins, Predicted intracellular proteins	Apoptosis, Wnt signaling pathway	Developmental protein	Cancer-related genes, Disease mutation, Tumor suppressor	Evidence at protein level	Evidence at protein level	Evidence at protein level	Evidence at protein level	Evidence at protein level	Low tissue specificity	Detected in all			Low cell type specificity	Detected in many			Low cancer specificity	Detected in all			Low region specificity	Detected in all			Low cell type specificity	Detected in many			Low lineage specificity	Detected in all			Low cell line specificity	Detected in all			Low region specificity	Detected in all			Low region specificity	Detected in all
AXL	ARK, JTK11, Tyro7, UFO	ENSG00000167601	AXL receptor tyrosine kinase	P30530	19	41219203-41261766	Disease related genes, Enzymes, Plasma proteins, Potential drug targets, Predicted membrane proteins	Differentiation, Host-virus interaction, Immunity, Innate immunity	Host cell receptor for virus entry, Kinase, Receptor, Transferase, Tyrosine-protein kinase	Oncogene, Proto-oncogene	Evidence at protein level	Evidence at protein level	Evidence at protein level	Evidence at protein level	Evidence at protein level	Low tissue specificity	Detected in all			Cell type enhanced	Detected in many	13	Kupffer cells: 104.4;Sertoli cells: 207.0;Smooth muscle cells: 341.9	Low cancer specificity	Detected in all			Low region specificity	Detected in all			Cell type enhanced	Detected in some		NK-cell: 8.8;plasmacytoid DC: 18.3	Group enriched	Detected in many	14	dendritic cells: 18.3;NK-cells: 8.8	Cell line enhanced	Detected in many		fHDF/TERT166: 67.0;U-251 MG: 71.7	Low region specificity	Detected in all			Low region specificity	Detected in all
AZGP1	ZA2G, ZAG	ENSG00000160862	Alpha-2-glycoprotein 1, zinc-binding	P25311	7	99966720-99976157	Cancer-related genes, Plasma proteins, Predicted intracellular proteins, Predicted secreted proteins			Cancer-related genes	Evidence at protein level	Evidence at protein level	Evidence at protein level	Evidence at protein level	Evidence at protein level	Tissue enhanced	Detected in many		liver: 158.8;salivary gland: 270.5	Group enriched	Detected in many	6	Glandular cells: 2272.6;Hepatocytes: 3981.0	Group enriched	Detected in many	12	breast cancer: 412.6;liver cancer: 273.6;prostate cancer: 469.5	Low region specificity	Detected in many			Not detected	Not detected			Not detected	Not detected			Cell line enhanced	Detected in some		Hep G2: 16.8;Karpas-707: 9.6;OE19: 49.6;RPMI-8226: 38.9;T-47d: 13.0	Region enriched	Detected in single	4	olfactory region: 0.9
AZIN1	OAZI, OAZIN, ODC1L	ENSG00000155096	Antizyme inhibitor 1	O14977	8	102826357-102893864	Predicted intracellular proteins	Polyamine biosynthesis			Evidence at protein level	Evidence at transcript level	Evidence at protein level	Evidence at protein level	Evidence at protein level	Low tissue specificity	Detected in all			Low cell type specificity	Detected in all			Low cancer specificity	Detected in all			Low region specificity	Detected in all			Low cell type specificity	Detected in all			Low lineage specificity	Detected in all			Low cell line specificity	Detected in all			Low region specificity	Detected in all			Low region specificity	Detected in all
AZU1	AZAMP, AZU, CAP37, HBP, HUMAZUR, NAZC	ENSG00000172232	Azurocidin 1	P20160	19	825097-832018	Enzymes, Plasma proteins, Predicted intracellular proteins, Predicted secreted proteins	Chemotaxis	Antibiotic, Antimicrobial, Heparin-binding, Serine protease homolog		Evidence at protein level	Evidence at protein level	Evidence at protein level	Evidence at protein level	Evidence at protein level	Tissue enriched	Detected in some	7	bone marrow: 238.2	Group enriched	Detected in some	5	Hofbauer cells: 3.3;Kupffer cells: 4.6	Low cancer specificity	Detected in some			Not detected	Not detected			Group enriched	Detected in some	6	classical monocyte: 3.3;neutrophil: 7.6	Group enriched	Detected in many	6	granulocytes: 7.6;monocytes: 3.3	Cell line enriched	Detected in some	7	THP-1: 154.5					Not detected	Not detected
B3GALNT1	B3GALT3, beta3Gal-T3, galT3, GLOB, P1	ENSG00000169255	Beta-1,3-N-acetylgalactosaminyltransferase 1 (globoside blood group)	O75752	3	161083883-161105384	Blood group antigen proteins, Enzymes, Plasma proteins, Predicted intracellular proteins		Blood group antigen, Glycosyltransferase, Transferase		Evidence at protein level	Evidence at protein level	Evidence at protein level	Evidence at protein level	Evidence at protein level	Tissue enhanced	Detected in all		heart muscle: 36.8	Cell type enhanced	Detected in many	7	Bipolar cells: 52.9;Cardiomyocytes: 51.9	Low cancer specificity	Detected in all			Low region specificity	Detected in all			Group enriched	Detected in some	7	basophil: 4.9;NK-cell: 16.7	Group enriched	Detected in many	7	granulocytes: 4.9;NK-cells: 16.7	Cell line enhanced	Detected in many		PC-3: 17.2;RT4: 52.6	Low region specificity	Detected in all
B3GAT1	CD57, GlcAT-P, HNK-1, LEU7, NK-1	ENSG00000109956	Beta-1,3-glucuronyltransferase 1	Q9P2W7	11	134378504-134411918	Enzymes, Predicted intracellular proteins, Predicted secreted proteins		Transferase		Evidence at protein level	Evidence at protein level	Evidence at protein level	Evidence at protein level	Evidence at protein level	Tissue enriched	Detected in many	10	brain: 76.0	Cell type enhanced	Detected in some	30	Bipolar cells: 34.2;Horizontal cells: 22.3;Muller glia cells: 119.7	Group enriched	Detected in some	11	glioma: 10.8;prostate cancer: 3.5;thyroid cancer: 4.1	Low region specificity	Detected in all			Cell type enhanced	Detected in some		gdT-cell: 3.8;naive CD8 T-cell: 2.4	Lineage enriched	Detected in single	39	T-cells: 3.8	Cell line enhanced	Detected in some		AF22: 17.4;HMC-1: 19.3;NTERA-2: 16.7;SH-SY5Y: 6.4	Low region specificity	Detected in all			Low region specificity	Detected in all
B3GNT2	B3GN-T1, B3GN-T2, B3GNT-2, B3GNT1, BETA3GNT	ENSG00000170340	UDP-GlcNAc:betaGal beta-1,3-N-acetylglucosaminyltransferase 2	Q9NY97	2	62196113-62224731	Enzymes, Plasma proteins, Predicted membrane proteins		Glycosyltransferase, Transferase		Evidence at protein level	Evidence at protein level	Evidence at protein level	Evidence at protein level	Evidence at protein level	Low tissue specificity	Detected in all			Low cell type specificity	Detected in many			Low cancer specificity	Detected in all			Low region specificity	Detected in all			Low cell type specificity	Detected in all			Low lineage specificity	Detected in all			Cell line enhanced	Detected in all		REH: 43.4	Low region specificity	Detected in all			Low region specificity	Detected in all
B3GNTL1	B3GNT8	ENSG00000175711	UDP-GlcNAc:betaGal beta-1,3-N-acetylglucosaminyltransferase like 1	Q67FW5	17	82942155-83051810	Predicted intracellular proteins		Glycosyltransferase, Transferase		Evidence at protein level	Evidence at protein level	Evidence at transcript level	Evidence at protein level	Evidence at protein level	Low tissue specificity	Detected in all			Cell type enhanced	Detected in many	5	Ciliated cells: 17.4;Late spermatids: 15.2	Low cancer specificity	Detected in many			Low region specificity	Detected in all			Low cell type specificity	Detected in many			Low lineage specificity	Detected in all			Cell line enhanced	Detected in many		CAPAN-2: 17.9;HL-60: 18.6;THP-1: 17.9	Low region specificity	Detected in all			Low region specificity	Detected in all
B4GALNT3	B4GalNac-T3, FLJ16224, FLJ40362	ENSG00000139044	Beta-1,4-N-acetyl-galactosaminyltransferase 3	Q6L9W6	12	460364-563509	Enzymes, Predicted intracellular proteins		Transferase		Evidence at protein level	Evidence at protein level	Evidence at protein level	Evidence at protein level	Evidence at protein level	Tissue enhanced	Detected in many		stomach 1: 43.1	Cell type enhanced	Detected in many	9	Enterocytes: 46.6;Late spermatids: 64.3;Paneth cells: 36.2	Low cancer specificity	Detected in many			Low region specificity	Detected in many			Cell type enhanced	Detected in single		MAIT T-cell: 1.4	Low lineage specificity	Detected in single			Cell line enhanced	Detected in many		BEWO: 26.2;HDLM-2: 9.2;HEK 293: 9.2;NTERA-2: 11.6;U-937: 11.3	Not detected	Not detected			Low region specificity	Detected in many
B4GALNT4	FLJ25045, NGalNAc-T1	ENSG00000182272	Beta-1,4-N-acetyl-galactosaminyltransferase 4	Q76KP1	11	369796-382116	Enzymes, Predicted intracellular proteins		Transferase		Evidence at protein level	Evidence at transcript level	Evidence at protein level	Evidence at protein level	Evidence at protein level	Tissue enhanced	Detected in many		brain: 35.1;ovary: 18.6	Cell type enhanced	Detected in some	16	Bipolar cells: 17.5;Cardiomyocytes: 11.2;Horizontal cells: 31.8;Muller glia cells: 40.9	Low cancer specificity	Detected in many			Low region specificity	Detected in all			Not detected	Not detected			Not detected	Not detected			Cell line enhanced	Detected in many		AF22: 20.2;NTERA-2: 18.0;SCLC-21H: 22.4;SH-SY5Y: 27.3	Low region specificity	Detected in all			Low region specificity	Detected in all
B4GALT2	beta4Gal-T2	ENSG00000117411	Beta-1,4-galactosyltransferase 2	O60909	1	43978943-43991170	Enzymes, Predicted intracellular proteins, Predicted membrane proteins		Glycosyltransferase, Transferase		Evidence at protein level	Evidence at protein level	Evidence at protein level	Evidence at protein level	Evidence at protein level	Low tissue specificity	Detected in all			Low cell type specificity	Detected in many			Low cancer specificity	Detected in all			Low region specificity	Detected in all			Low cell type specificity	Detected in many			Low lineage specificity	Detected in many			Low cell line specificity	Detected in many			Low region specificity	Detected in all			Low region specificity	Detected in all
BAAT	BAT	ENSG00000136881	Bile acid-CoA:amino acid N-acyltransferase	Q14032	9	101360417-101383519	Disease related genes, Enzymes, Potential drug targets, Predicted intracellular proteins	Fatty acid metabolism, Lipid metabolism	Acyltransferase, Hydrolase, Serine esterase, Transferase	Disease mutation	Evidence at protein level	Evidence at protein level	Evidence at protein level	Evidence at protein level	Evidence at protein level	Tissue enriched	Detected in some	6	liver: 128.4	Cell type enriched	Detected in some	8	Hepatocytes: 745.7	Cancer enriched	Detected in many	42	liver cancer: 181.1	Not detected	Not detected			Not detected	Not detected			Not detected	Not detected			Cell line enhanced	Detected in some		A549: 6.1;CACO-2: 3.4;Hep G2: 2.4;OE19: 2.6	Not detected	Not detected			Not detected	Not detected
BAG5		ENSG00000166170	BCL2 associated athanogene 5	Q9UL15	14	103556544-103562831	Predicted intracellular proteins		Chaperone		Evidence at protein level	Evidence at protein level	Evidence at protein level	Evidence at protein level	Evidence at protein level	Tissue enhanced	Detected in all		testis: 69.8	Group enriched	Detected in many	18	Early spermatids: 1517.7;Late spermatids: 1363.6	Low cancer specificity	Detected in all			Low region specificity	Detected in all			Low cell type specificity	Detected in all			Low lineage specificity	Detected in all			Low cell line specificity	Detected in all			Low region specificity	Detected in all			Low region specificity	Detected in all
BAMBI	NMA	ENSG00000095739	BMP and activin membrane bound inhibitor	Q13145	10	28677342-28682939	Plasma proteins, Predicted membrane proteins				Evidence at protein level	Evidence at transcript level	Evidence at protein level	Evidence at protein level	Evidence at protein level	Tissue enhanced	Detected in many		ovary: 46.8;seminal vesicle: 52.4	Cell type enhanced	Detected in many	5	Cholangiocytes: 40.8;Muller glia cells: 39.2	Low cancer specificity	Detected in all			Low region specificity	Detected in all			Not detected	Not detected			Not detected	Not detected			Cell line enhanced	Detected in many		CACO-2: 34.0;SK-MEL-30: 40.6;SuSa: 79.5	Low region specificity	Detected in many			Low region specificity	Detected in all
BARX1		ENSG00000131668	BARX homeobox 1	Q9HBU1	9	93951622-93955372	Predicted intracellular proteins, Transcription factors	Transcription, Transcription regulation	DNA-binding		Evidence at protein level	Evidence at transcript level	Evidence at protein level	Evidence at protein level	Evidence at protein level	Tissue enriched	Detected in some	5	stomach 1: 59.7	Cell type enhanced	Detected in single	23	Early spermatids: 2.6	Cancer enhanced	Detected in many		stomach cancer: 19.3	Region enhanced	Detected in single		hippocampal formation: 1.2	Not detected	Not detected			Not detected	Not detected			Group enriched	Detected in some	6	AN3-CA: 15.6;HMC-1: 37.3;NTERA-2: 11.0;THP-1: 14.7	Not detected	Not detected			Not detected	Not detected
BBOX1	BBH, BBOX, G-BBH, gamma-BBH	ENSG00000129151	Gamma-butyrobetaine hydroxylase 1	O75936	11	27040725-27127809	Enzymes, Predicted intracellular proteins	Carnitine biosynthesis	Dioxygenase, Oxidoreductase		Evidence at protein level	Evidence at protein level	Evidence at protein level	Evidence at protein level	Evidence at protein level	Group enriched	Detected in many	5	kidney: 139.4;liver: 39.3	Cell type enriched	Detected in many	5	Proximal tubular cells: 1023.7	Group enriched	Detected in many	6	glioma: 23.7;renal cancer: 59.4	Low region specificity	Detected in all			Not detected	Not detected			Not detected	Not detected			Group enriched	Detected in some	4	hTCEpi: 16.2;RPTEC TERT1: 10.0	Low region specificity	Detected in many			Low region specificity	Detected in many
BCAS1	AIBC1, NABC1	ENSG00000064787	Breast carcinoma amplified sequence 1	O75363	20	53936777-54070594	Predicted intracellular proteins				Evidence at protein level	Evidence at protein level	Evidence at protein level	Evidence at protein level	Evidence at protein level	Tissue enhanced	Detected in many		brain: 134.0;intestine: 40.3;stomach 1: 85.5	Cell type enhanced	Detected in many	17	Ciliated cells: 100.4;Enterocytes: 78.0;Mucus-secreting cells: 285.2;Paneth cells: 94.5	Low cancer specificity	Detected in many			Low region specificity	Detected in all			Cell type enhanced	Detected in some		T-reg: 5.7	Low lineage specificity	Detected in many			Cell line enhanced	Detected in some		OE19: 20.6;RT4: 41.6;SK-BR-3: 87.1	Low region specificity	Detected in all			Low region specificity	Detected in all
BCL2L12		ENSG00000126453	BCL2 like 12	Q9HB09	19	49665142-49673916	Predicted intracellular proteins	Apoptosis			Evidence at protein level	Evidence at protein level	Evidence at protein level	Evidence at protein level	Evidence at protein level	Low tissue specificity	Detected in all			Cell type enhanced	Detected in many	6	Extravillous trophoblasts: 106.1	Low cancer specificity	Detected in all			Low region specificity	Detected in all			Low cell type specificity	Detected in all			Low lineage specificity	Detected in all			Low cell line specificity	Detected in many			Low region specificity	Detected in all			Low region specificity	Detected in all
BCL3	BCL4, D19S37	ENSG00000069399	B cell CLL/lymphoma 3	P20749	19	44747705-44760044	Cancer-related genes, Disease related genes, Plasma proteins, Predicted intracellular proteins, Transcription factors	Transcription, Transcription regulation	Activator	Cancer-related genes, Proto-oncogene	Evidence at protein level	Evidence at protein level	Evidence at protein level	Evidence at protein level	Evidence at protein level	Low tissue specificity	Detected in all			Low cell type specificity	Detected in many			Low cancer specificity	Detected in all			Low region specificity	Detected in many			Cell type enhanced	Detected in many		neutrophil: 16.5	Lineage enriched	Detected in all	6	granulocytes: 16.5	Cell line enhanced	Detected in many		HDLM-2: 27.0;Karpas-707: 22.4;SiHa: 28.7;U-266/70: 21.3	Not detected	Not detected			Low region specificity	Detected in many
BCL6B	BAZF, ZBTB28, ZNF62	ENSG00000161940	B cell CLL/lymphoma 6B	Q8N143	17	7023020-7030290	Predicted intracellular proteins, Transcription factors				Evidence at protein level	Evidence at transcript level	Evidence at transcript level	Evidence at protein level	Evidence at protein level	Low tissue specificity	Detected in many			Group enriched	Detected in some	4	Endothelial cells: 32.1;Ito cells: 23.9	Low cancer specificity	Detected in all			Low region specificity	Detected in many			Cell type enhanced	Detected in single		naive B-cell: 1.1	Low lineage specificity	Detected in single			Cell line enhanced	Detected in some		HEL: 7.8;HMC-1: 24.0;HUVEC TERT2: 42.7;TIME: 16.7	Low region specificity	Detected in all			Low region specificity	Detected in many
BCL7A	BCL7	ENSG00000110987	BCL tumor suppressor 7A	Q4VC05	12	122019422-122062044	Cancer-related genes, Disease related genes, Predicted intracellular proteins			Cancer-related genes	Evidence at protein level	Evidence at transcript level	Evidence at protein level	Evidence at protein level	Evidence at protein level	Low tissue specificity	Detected in all			Cell type enhanced	Detected in many	6	Horizontal cells: 101.7	Low cancer specificity	Detected in all			Low region specificity	Detected in all			Cell type enhanced	Detected in some		naive B-cell: 8.4;plasmacytoid DC: 9.7	Group enriched	Detected in many	10	B-cells: 8.4;dendritic cells: 9.7	Cell line enhanced	Detected in many		Daudi: 26.2;MOLT-4: 19.2;U-698: 30.3	Low region specificity	Detected in all			Low region specificity	Detected in all
BDKRB2	BK-2	ENSG00000168398	Bradykinin receptor B2	P30411	14	96204679-96244166	FDA approved drug targets, G-protein coupled receptors, Predicted membrane proteins		G-protein coupled receptor, Receptor, Transducer	FDA approved drug targets	Evidence at protein level	Evidence at protein level	Evidence at protein level	Evidence at protein level	Evidence at protein level	Low tissue specificity	Detected in many			Cell type enhanced	Detected in many	5	Cholangiocytes: 15.3;Ciliated cells: 13.4	Low cancer specificity	Detected in many			Group enriched	Detected in many	6	cerebellum: 13.5;pons and medulla: 5.7	Cell type enhanced	Detected in single		memory CD8 T-cell: 1.2	Low lineage specificity	Detected in single			Cell line enhanced	Detected in many		ASC TERT1: 22.8;BJ hTERT+: 41.8;U-87 MG: 18.0	Not detected	Not detected			Low region specificity	Detected in all
BEND7	C10orf30, FLJ40283	ENSG00000165626	BEN domain containing 7	Q8N7W2	10	13438484-13528974	Predicted intracellular proteins				Evidence at protein level	Evidence at transcript level	Evidence at protein level	Evidence at protein level	Evidence at protein level	Low tissue specificity	Detected in many			Cell type enhanced	Detected in many	11	Early spermatids: 129.1;Late spermatids: 176.1	Low cancer specificity	Detected in many							Cell type enriched	Detected in single	12	neutrophil: 2.7	Lineage enriched	Detected in single	24	granulocytes: 2.7	Cell line enhanced	Detected in many		CAPAN-2: 14.4	Low region specificity	Detected in many			Low region specificity	Detected in all
BHLHE41	BHLHB3, bHLHe41, DEC2, SHARP-1, SHARP1	ENSG00000123095	Basic helix-loop-helix family member e41	Q9C0J9	12	26120026-26125127	Predicted intracellular proteins, Transcription factors	Biological rhythms, Transcription, Transcription regulation	DNA-binding, Repressor		Evidence at protein level	Evidence at protein level	Evidence at protein level	Evidence at protein level	Evidence at protein level	Tissue enhanced	Detected in all		skeletal muscle: 58.9	Cell type enhanced	Detected in many	8	Bipolar cells: 333.3;Cone photoreceptor cells: 172.8;Horizontal cells: 236.8;Muller glia cells: 283.4;Rod photoreceptor cells: 289.4	Low cancer specificity	Detected in all			Low region specificity	Detected in all			Group enriched	Detected in some	35	memory B-cell: 5.3;naive B-cell: 1.6	Lineage enriched	Detected in single	54	B-cells: 5.3	Cell line enhanced	Detected in many		hTERT-RPE1: 33.8;Karpas-707: 14.3;RT4: 44.7;U-266/70: 19.2;U-87 MG: 16.5	Low region specificity	Detected in all			Low region specificity	Detected in all
BICD1		ENSG00000151746	BICD cargo adaptor 1	Q96G01	12	32106835-32383633	Predicted intracellular proteins	Host-virus interaction			Evidence at protein level	Evidence at protein level	Evidence at protein level	Evidence at protein level	Evidence at protein level	Tissue enhanced	Detected in all		brain: 39.0	Cell type enhanced	Detected in many	6	Bipolar cells: 26.0;Cone photoreceptor cells: 35.3;Muller glia cells: 32.7	Low cancer specificity	Detected in many			Low region specificity	Detected in all			Low cell type specificity	Detected in many			Low lineage specificity	Detected in many			Cell line enhanced	Detected in many		NTERA-2: 37.5	Low region specificity	Detected in all			Low region specificity	Detected in all
BICDL1	BICDR-1, CCDC64, FLJ26450	ENSG00000135127	BICD family like cargo adaptor 1	Q6ZP65	12	119989869-120094494	Predicted intracellular proteins	Neurogenesis, Transport			Evidence at protein level	Evidence at protein level	Evidence at transcript level	Evidence at protein level	Evidence at protein level	Tissue enhanced	Detected in many		kidney: 29.9;skin 1: 20.5	Group enriched	Detected in some	6	Collecting duct cells: 12.2;Distal tubular cells: 19.9;Proximal tubular cells: 20.9	Low cancer specificity	Detected in all							Low cell type specificity	Detected in many			Low lineage specificity	Detected in single			Cell line enhanced	Detected in many		hTCEpi: 27.4;MCF7: 14.8;SCLC-21H: 17.3	Low region specificity	Detected in all			Low region specificity	Detected in all
BIRC6	BRUCE	ENSG00000115760	Baculoviral IAP repeat containing 6	Q9NR09	2	32357028-32618899	Cancer-related genes, Enzymes, Plasma proteins, Predicted intracellular proteins	Apoptosis, Cell cycle, Cell division, Mitosis, Ubl conjugation pathway	Protease inhibitor, Thiol protease inhibitor, Transferase	Cancer-related genes	Evidence at protein level	Evidence at protein level	Evidence at protein level	Evidence at protein level	Evidence at protein level	Low tissue specificity	Detected in all			Cell type enhanced	Detected in many	5	Cone photoreceptor cells: 180.6	Low cancer specificity	Detected in all			Low region specificity	Detected in all			Low cell type specificity	Detected in many			Low lineage specificity	Detected in all			Low cell line specificity	Detected in all			Low region specificity	Detected in all			Low region specificity	Detected in all
BLOC1S4	BCAS4L, CNO, FLJ11230	ENSG00000186222	Biogenesis of lysosomal organelles complex 1 subunit 4	Q9NUP1	4	6716055-6717671	Plasma proteins, Predicted intracellular proteins				Evidence at protein level	Evidence at transcript level	Evidence at protein level	Evidence at protein level	Evidence at protein level	Low tissue specificity	Detected in all			Low cell type specificity	Detected in many			Low cancer specificity	Detected in all			Low region specificity	Detected in all			Low cell type specificity	Detected in all			Low lineage specificity	Detected in all			Low cell line specificity	Detected in all			Low region specificity	Detected in all			Low region specificity	Detected in all
BLOC1S5	dJ303A1.3, MU, MUTED	ENSG00000188428	Biogenesis of lysosomal organelles complex 1 subunit 5	Q8TDH9	6	8013567-8064414	Plasma proteins, Predicted intracellular proteins				Evidence at protein level	Evidence at protein level	Evidence at protein level	Evidence at protein level	Evidence at protein level	Low tissue specificity	Detected in all			Low cell type specificity	Detected in many			Low cancer specificity	Detected in all			Low region specificity	Detected in all			Low cell type specificity	Detected in all			Low lineage specificity	Detected in all			Low cell line specificity	Detected in all
BLVRB	FLR, SDR43U1	ENSG00000090013	Biliverdin reductase B	P30043	19	40447765-40465840	Enzymes, FDA approved drug targets, Plasma proteins, Predicted intracellular proteins		Oxidoreductase	FDA approved drug targets	Evidence at protein level	Evidence at protein level	Evidence at protein level	Evidence at protein level	Evidence at protein level	Tissue enhanced	Detected in all		bone marrow: 137.6	Cell type enhanced	Detected in all	13	Erythroid cells: 2523.0;Hofbauer cells: 895.0	Low cancer specificity	Detected in all			Low region specificity	Detected in all			Cell type enhanced	Detected in all		classical monocyte: 73.4	Group enriched	Detected in all	7	dendritic cells: 54.8;monocytes: 73.4	Cell line enhanced	Detected in many		A549: 81.2;K-562: 73.7;OE19: 64.3	Low region specificity	Detected in all			Low region specificity	Detected in all
BMP2	BMP2A	ENSG00000125845	Bone morphogenetic protein 2	P12643	20	6767664-6780280	Cancer-related genes, Predicted secreted proteins	Chondrogenesis, Differentiation, Osteogenesis	Cytokine, Developmental protein, Growth factor	Cancer-related genes, Disease mutation, Dwarfism	Evidence at protein level	Evidence at protein level	Evidence at protein level	Evidence at protein level	Evidence at protein level	Low tissue specificity	Detected in many			Cell type enhanced	Detected in many	8	Alveolar cells type 2: 147.9;Basal keratinocytes: 148.5;Suprabasal keratinocytes: 104.4	Low cancer specificity	Detected in all			Low region specificity	Detected in all			Cell type enriched	Detected in single	7	NK-cell: 2.2	Lineage enriched	Detected in single	7	NK-cells: 2.2	Cell line enhanced	Detected in many		CACO-2: 21.2;HeLa: 13.8;hTERT-HME1: 12.5;RT4: 16.8	Low region specificity	Detected in many			Low region specificity	Detected in some
BMP7	OP-1	ENSG00000101144	Bone morphogenetic protein 7	P18075	20	57168748-57266629	Predicted intracellular proteins, Predicted secreted proteins	Chondrogenesis, Differentiation, Osteogenesis	Cytokine, Developmental protein, Growth factor		Evidence at protein level	Evidence at protein level	Evidence at protein level	Evidence at protein level	Evidence at protein level	Tissue enhanced	Detected in many		retina: 37.0;thyroid gland: 44.3	Cell type enhanced	Detected in many	16	Cytotrophoblasts: 108.5;Muller glia cells: 38.0;Syncytiotrophoblasts: 47.6	Low cancer specificity	Detected in many			Low region specificity	Detected in all			Cell type enriched	Detected in single	13	basophil: 2.4	Lineage enriched	Detected in single	13	granulocytes: 2.4	Cell line enhanced	Detected in some		Daudi: 42.0;MCF7: 48.6;OE19: 22.8;RPMI-8226: 18.6;SK-BR-3: 31.7;U-698: 57.4	Low region specificity	Detected in all			Low region specificity	Detected in all
BORCS5	LOH12CR1, LOH1CR12	ENSG00000165714	BLOC-1 related complex subunit 5	Q969J3	12	12357079-12469694	Predicted intracellular proteins				Evidence at protein level	Evidence at protein level	Evidence at protein level	Evidence at protein level	Evidence at protein level	Low tissue specificity	Detected in all			Low cell type specificity	Detected in many			Low cancer specificity	Detected in all			Low region specificity	Detected in all			Low cell type specificity	Detected in all			Low lineage specificity	Detected in all			Low cell line specificity	Detected in all			Low region specificity	Detected in all
BORCS6	C17orf59, FLJ20014	ENSG00000196544	BLOC-1 related complex subunit 6	Q96GS4	17	8188333-8190907	Predicted intracellular proteins				Evidence at protein level	Evidence at transcript level	Evidence at protein level	Evidence at protein level	Evidence at protein level	Tissue enhanced	Detected in all		blood: 27.0	Low cell type specificity	Detected in many			Low cancer specificity	Detected in all							Low cell type specificity	Detected in all			Low lineage specificity	Detected in all			Low cell line specificity	Detected in all			Low region specificity	Detected in all			Low region specificity	Detected in all
BORCS8	MEF2BNB	ENSG00000254901	BLOC-1 related complex subunit 8	Q96FH0	19	19176903-19192591	Predicted intracellular proteins				Evidence at protein level	Evidence at transcript level	Evidence at protein level	Evidence at protein level	Evidence at protein level	Low tissue specificity	Detected in all			Low cell type specificity	Detected in many			Low cancer specificity	Detected in all			Low region specificity	Detected in all			Low cell type specificity	Detected in all			Low lineage specificity	Detected in all			Low cell line specificity	Detected in all			Low region specificity	Detected in all
BPIFB2	BPIL1, C20orf184, dJ726C3.2, LPLUNC2	ENSG00000078898	BPI fold containing family B member 2	Q8N4F0	20	33007600-33023709	Plasma proteins, Predicted intracellular proteins, Transporters				Evidence at protein level	Evidence at protein level	Evidence at protein level	Evidence at protein level	Evidence at protein level	Group enriched	Detected in some	7	lymphoid tissue: 218.0;salivary gland: 191.2	Cell type enhanced	Detected in some	19	Early spermatids: 2.8;Glandular cells: 6.1;Hepatocytes: 1.5;Late spermatids: 7.1	Low cancer specificity	Detected in many			Not detected	Not detected			Not detected	Not detected			Not detected	Not detected			Cell line enriched	Detected in single	552	Hep G2: 69.5	Region enhanced	Detected in single		olfactory region: 0.5	Not detected	Not detected
BRAF	BRAF1	ENSG00000157764	B-Raf proto-oncogene, serine/threonine kinase	P15056	7	140719327-140924928	Cancer-related genes, Disease related genes, Enzymes, FDA approved drug targets, Predicted intracellular proteins		Allosteric enzyme, Kinase, Serine/threonine-protein kinase, Transferase	Cancer-related genes, Cardiomyopathy, Deafness, Disease mutation, Ectodermal dysplasia, FDA approved drug targets, Mental retardation, Proto-oncogene	Evidence at protein level	Evidence at protein level	Evidence at protein level	Evidence at protein level	Evidence at protein level	Low tissue specificity	Detected in all			Low cell type specificity	Detected in many			Low cancer specificity	Detected in all			Low region specificity	Detected in all			Low cell type specificity	Detected in all			Low lineage specificity	Detected in all			Low cell line specificity	Detected in all			Low region specificity	Detected in all			Low region specificity	Detected in all
BSG	CD147, EMMPRIN, OK	ENSG00000172270	Basigin (Ok blood group)	P35613	19	571277-583493	Blood group antigen proteins, CD markers, Predicted intracellular proteins, Predicted membrane proteins, Transporters		Blood group antigen		Evidence at protein level	Evidence at protein level	Evidence at protein level	Evidence at protein level	Evidence at protein level	Low tissue specificity	Detected in all			Cell type enhanced	Detected in all	5	Cytotrophoblasts: 1238.9;Syncytiotrophoblasts: 1384.0	Low cancer specificity	Detected in all			Low region specificity	Detected in all			Low cell type specificity	Detected in all			Low lineage specificity	Detected in all			Low cell line specificity	Detected in all			Low region specificity	Detected in all
BTAF1	MOT1, TAF-172, TAF(II)170, TAF172, TAFII170	ENSG00000095564	B-TFIID TATA-box binding protein associated factor 1	O14981	10	91923769-92030325	Plasma proteins, Predicted intracellular proteins		DNA-binding, Helicase, Hydrolase		Evidence at protein level	Evidence at protein level	Evidence at protein level	Evidence at protein level	Evidence at protein level	Low tissue specificity	Detected in all			Low cell type specificity	Detected in many			Low cancer specificity	Detected in all			Low region specificity	Detected in all			Low cell type specificity	Detected in all			Low lineage specificity	Detected in all			Low cell line specificity	Detected in all			Low region specificity	Detected in all			Low region specificity	Detected in all
BTBD3	dJ742J24.1, KIAA0952	ENSG00000132640	BTB domain containing 3	Q9Y2F9	20	11890723-11926609	Predicted intracellular proteins	Neurogenesis			Evidence at protein level	Evidence at protein level	Evidence at protein level	Evidence at protein level	Evidence at protein level	Tissue enhanced	Detected in all		brain: 56.8	Cell type enhanced	Detected in many	6	Cone photoreceptor cells: 74.6;Horizontal cells: 62.0;Rod photoreceptor cells: 54.4	Low cancer specificity	Detected in all			Low region specificity	Detected in all			Cell type enhanced	Detected in many		non-classical monocyte: 6.3	Low lineage specificity	Detected in many			Cell line enhanced	Detected in many		AN3-CA: 66.5;HeLa: 52.5	Low region specificity	Detected in all			Low region specificity	Detected in all
BTG2	APRO1, MGC126063, MGC126064, PC3, TIS21	ENSG00000159388	BTG anti-proliferation factor 2	P78543	1	203305491-203309602	Cancer-related genes, Predicted intracellular proteins	Transcription, Transcription regulation		Cancer-related genes	Evidence at protein level	Evidence at transcript level	Evidence at protein level	Evidence at protein level	Evidence at protein level	Low tissue specificity	Detected in all			Cell type enhanced	Detected in many	7	Intestinal endocrine cells: 927.5	Low cancer specificity	Detected in all			Low region specificity	Detected in all			Low cell type specificity	Detected in all			Low lineage specificity	Detected in all			Cell line enhanced	Detected in many		Daudi: 37.5;HMC-1: 39.2;RT4: 30.5;U-266/70: 60.7;U-266/84: 30.6	Low region specificity	Detected in all			Low region specificity	Detected in all
BTN3A1	BT3.1, BTF5, BTN3.1, CD277	ENSG00000026950	Butyrophilin subfamily 3 member A1	O00481	6	26402237-26415216	CD markers, Predicted intracellular proteins, Predicted membrane proteins	Adaptive immunity, Immunity			Evidence at protein level	Evidence at protein level	Evidence at protein level	Evidence at protein level	Evidence at protein level	Low tissue specificity	Detected in all			Cell type enhanced	Detected in many	6	granulocytes: 24.4;T-cells: 37.4	Low cancer specificity	Detected in all			Low region specificity	Detected in all			Low cell type specificity	Detected in all			Low lineage specificity	Detected in all			Low cell line specificity	Detected in many
BTNL9	BTN8, FLJ32535	ENSG00000165810	Butyrophilin like 9	Q6UXG8	5	181040225-181061523	Predicted membrane proteins				Evidence at protein level	Evidence at protein level	Evidence at transcript level	Evidence at protein level	Evidence at protein level	Tissue enhanced	Detected in many		adipose tissue: 128.2;breast: 76.8	Cell type enriched	Detected in many	5	Ito cells: 138.7	Low cancer specificity	Detected in many			Low region specificity	Detected in many			Cell type enhanced	Detected in some		memory B-cell: 3.8	Group enriched	Detected in many	6	B-cells: 3.8;granulocytes: 1.3	Group enriched	Detected in some	4	OE19: 7.5;U-698: 28.3	Not detected	Not detected
BZW1	BZAP45, KIAA0005	ENSG00000082153	Basic leucine zipper and W2 domains 1	Q7L1Q6	2	200810594-200827338	Predicted intracellular proteins	Transcription, Transcription regulation	Activator		Evidence at protein level	Evidence at transcript level	Evidence at protein level	Evidence at protein level	Evidence at protein level	Low tissue specificity	Detected in all			Group enriched	Detected in all	5	Early spermatids: 858.8;Late spermatids: 3073.0	Low cancer specificity	Detected in all			Low region specificity	Detected in all			Low cell type specificity	Detected in all			Low lineage specificity	Detected in all			Low cell line specificity	Detected in all			Low region specificity	Detected in all			Low region specificity	Detected in all
C10orf62	bA548K23.1	ENSG00000203942	Chromosome 10 open reading frame 62	Q5T681	10	97589727-97590934	Predicted intracellular proteins				Evidence at protein level	Evidence at protein level	Evidence at protein level	Evidence at protein level	Evidence at protein level	Tissue enriched	Detected in some	60	testis: 81.1	Cell type enriched	Detected in some	5	Late spermatids: 7737.3	Not detected	Not detected			Not detected	Not detected			Not detected	Not detected			Not detected	Not detected			Cell line enhanced	Detected in some		AN3-CA: 2.3;Hep G2: 2.9;T-47d: 2.1
C10orf67	bA215C7.4, C10orf115, LINC01552, MGC46732	ENSG00000179133	Chromosome 10 open reading frame 67	Q8IYJ2	10	23201916-23344845	Predicted intracellular proteins				Evidence at protein level	Evidence at transcript level	Evidence at transcript level	Evidence at protein level	Evidence at protein level	Tissue enhanced	Detected in many		fallopian tube: 7.3;pituitary gland: 9.0;testis: 13.8	Cell type enhanced	Detected in some	14	Alveolar cells type 1: 35.7;Ciliated cells: 49.5;Late spermatids: 23.1;Spermatocytes: 63.7	Not detected	Not detected			Low region specificity	Detected in many			Cell type enhanced	Detected in many		T-reg: 4.2	Low lineage specificity	Detected in many			Cell line enhanced	Detected in some		HaCaT: 5.3;SiHa: 8.5
C10orf76	FLJ13114	ENSG00000120029	Chromosome 10 open reading frame 76	Q5T2E6	10	101845599-102056193	Predicted intracellular proteins				Evidence at protein level	Evidence at protein level	Evidence at protein level	Evidence at protein level	Evidence at protein level	Low tissue specificity	Detected in all			Cell type enhanced	Detected in many	6	Cone photoreceptor cells: 49.1	Low cancer specificity	Detected in all			Low region specificity	Detected in all			Low cell type specificity	Detected in all			Low lineage specificity	Detected in all			Low cell line specificity	Detected in many			Low region specificity	Detected in all			Low region specificity	Detected in all
C11orf24	DM4E3	ENSG00000171067	Chromosome 11 open reading frame 24	Q96F05	11	68261335-68272001	Predicted intracellular proteins, Predicted membrane proteins				Evidence at protein level	Evidence at protein level	Evidence at protein level	Evidence at protein level	Evidence at protein level	Tissue enhanced	Detected in all		intestine: 65.7	Cell type enhanced	Detected in many	7	Hepatocytes: 99.7	Low cancer specificity	Detected in all			Low region specificity	Detected in all			Low cell type specificity	Detected in all			Low lineage specificity	Detected in all			Cell line enhanced	Detected in all		SK-MEL-30: 63.4
C11orf42	MGC34805	ENSG00000180878	Chromosome 11 open reading frame 42	Q8N5U0	11	6205566-6211132	Predicted intracellular proteins				Evidence at protein level	Evidence at protein level	Evidence at transcript level	Evidence at protein level	Evidence at protein level	Tissue enriched	Detected in some	14	testis: 27.9	Group enriched	Detected in some	136	Early spermatids: 149.9;Late spermatids: 529.8	Not detected	Not detected			Region enriched	Detected in single	5	cerebellum: 1.0	Not detected	Not detected			Not detected	Not detected			Cell line enhanced	Detected in some		HEK 293: 4.2;HeLa: 4.8	Not detected	Not detected			Low region specificity	Detected in all
C11orf53	MGC50104	ENSG00000150750	Chromosome 11 open reading frame 53	Q8IXP5	11	111245805-111286401	Predicted intracellular proteins				Evidence at transcript level	Evidence at transcript level	Evidence at transcript level	Evidence at transcript level		Tissue enhanced	Detected in some		testis: 7.6	Cell type enriched	Detected in some	5	Exocrine glandular cells: 51.6	Low cancer specificity	Detected in many							Not detected	Not detected			Not detected	Not detected			Cell line enriched	Detected in some	7	OE19: 9.4	Not detected	Not detected			Low region specificity	Detected in all
C11orf91		ENSG00000205177	Chromosome 11 open reading frame 91	Q3C1V1	11	33698261-33700801	Predicted intracellular proteins				Evidence at protein level	Evidence at protein level	Evidence at transcript level	Evidence at protein level	Evidence at protein level	Tissue enhanced	Detected in many		adipose tissue: 7.2;gallbladder: 7.2;testis: 16.6	Cell type enhanced	Detected in some	18	Early spermatids: 10.1;Late spermatids: 2.3;Sertoli cells: 6.5;Spermatocytes: 5.4	Not detected	Not detected			Low region specificity	Detected in many			Not detected	Not detected			Not detected	Not detected			Cell line enhanced	Detected in some		HBEC3-KT: 15.2;hTERT-HME1: 9.8;HUVEC TERT2: 7.8;TIME: 11.9;U-2197: 9.8	Not detected	Not detected			Not detected	Not detected
C12orf29	DKFZp434N2030	ENSG00000133641	Chromosome 12 open reading frame 29	Q8N999	12	88033846-88050160	Predicted intracellular proteins				Evidence at protein level	Evidence at transcript level	Evidence at protein level	Evidence at protein level	Evidence at protein level	Low tissue specificity	Detected in all			Low cell type specificity	Detected in all			Low cancer specificity	Detected in all			Low region specificity	Detected in all			Low cell type specificity	Detected in many			Low lineage specificity	Detected in all			Low cell line specificity	Detected in all			Low region specificity	Detected in all			Low region specificity	Detected in all
C12orf66	FLJ32549	ENSG00000174206	Chromosome 12 open reading frame 66	Q96MD2	12	64186316-64222296	Predicted intracellular proteins				Evidence at protein level	Evidence at protein level	Evidence at protein level	Evidence at protein level	Evidence at protein level	Low tissue specificity	Detected in all			Low cell type specificity	Detected in many			Low cancer specificity	Detected in all			Low region specificity	Detected in all			Low cell type specificity	Detected in many			Low lineage specificity	Detected in many			Low cell line specificity	Detected in all			Low region specificity	Detected in all			Low region specificity	Detected in all
C12orf75	AGD3, OCC-1, OCC1	ENSG00000235162	Chromosome 12 open reading frame 75	Q8TAD7	12	105235290-105396097	Predicted intracellular proteins				Evidence at protein level	Evidence at transcript level	Evidence at protein level	Evidence at protein level	Evidence at protein level	Tissue enhanced	Detected in all		blood: 97.7	Cell type enhanced	Detected in many	9	Distal tubular cells: 712.9;Extravillous trophoblasts: 1087.5;Proximal tubular cells: 486.9	Low cancer specificity	Detected in all			Low region specificity	Detected in all			Cell type enhanced	Detected in many		plasmacytoid DC: 97.7	Group enriched	Detected in many	6	dendritic cells: 97.7;T-cells: 26.3	Cell line enhanced	Detected in many		BJ: 120.7;BJ hTERT+: 67.7;fHDF/TERT166: 55.7;RPTEC TERT1: 55.8	Low region specificity	Detected in all			Low region specificity	Detected in all
C15orf38-AP3S2		ENSG00000250021	C15orf38-AP3S2 readthrough		15	89834308-89912882	Predicted intracellular proteins				Evidence at protein level	Evidence at protein level				Low tissue specificity	Detected in all			Group enriched	Detected in some	5	Alveolar cells type 1: 3.0;Alveolar cells type 2: 1.7;Club cells: 1.2	Not detected	Not detected			Low region specificity	Detected in all			Low cell type specificity	Detected in all			Low lineage specificity	Detected in all			Low cell line specificity	Detected in all
C15orf61	LOC145853	ENSG00000189227	Chromosome 15 open reading frame 61	A6NNL5	15	67521068-67530143	Predicted intracellular proteins, Predicted secreted proteins				Evidence at protein level	Evidence at transcript level	Evidence at transcript level	Evidence at protein level	Evidence at protein level	Tissue enhanced	Detected in all		skeletal muscle: 45.8	Low cell type specificity	Detected in many			Low cancer specificity	Detected in all			Low region specificity	Detected in all			Low cell type specificity	Detected in many			Low lineage specificity	Detected in all			Low cell line specificity	Detected in all			Low region specificity	Detected in all			Low region specificity	Detected in all
C16orf58	FLJ13868	ENSG00000140688	Chromosome 16 open reading frame 58	Q96GQ5	16	31489471-31509309	Predicted intracellular proteins, Predicted membrane proteins				Evidence at protein level	Evidence at transcript level	Evidence at protein level	Evidence at protein level	Evidence at protein level	Low tissue specificity	Detected in all			Low cell type specificity	Detected in many			Low cancer specificity	Detected in all			Low region specificity	Detected in all			Low cell type specificity	Detected in all			Low lineage specificity	Detected in all			Low cell line specificity	Detected in all			Low region specificity	Detected in all			Low region specificity	Detected in all
C16orf72	FLJ41272, PRO0149	ENSG00000182831	Chromosome 16 open reading frame 72	Q14CZ0	16	9091648-9121640	Predicted intracellular proteins				Evidence at protein level	Evidence at transcript level	Evidence at protein level	Evidence at protein level	Evidence at protein level	Low tissue specificity	Detected in all			Group enriched	Detected in many	4	Early spermatids: 187.0;Late spermatids: 474.2	Low cancer specificity	Detected in all			Low region specificity	Detected in all			Low cell type specificity	Detected in all			Low lineage specificity	Detected in all			Low cell line specificity	Detected in all			Low region specificity	Detected in all			Low region specificity	Detected in all
C17orf51	FLJ12977, FLJ31874, FLJ33618	ENSG00000212719	Chromosome 17 open reading frame 51	A8MQB3	17	21524790-21574458	Predicted intracellular proteins				Evidence at protein level	Evidence at protein level	Evidence at transcript level	Evidence at protein level	Evidence at protein level	Tissue enriched	Detected in many	4	brain: 41.2	Cell type enhanced	Detected in many	6	Bipolar cells: 20.9;Early spermatids: 18.9;Horizontal cells: 23.8;Rod photoreceptor cells: 28.0	Low cancer specificity	Detected in many			Low region specificity	Detected in all			Low cell type specificity	Detected in many			Low lineage specificity	Detected in all			Low cell line specificity	Detected in many
C17orf64		ENSG00000141371	Chromosome 17 open reading frame 64	Q86WR6	17	60392429-60431421	Predicted intracellular proteins				Evidence at protein level	Evidence at protein level	Evidence at transcript level	Evidence at protein level	Evidence at protein level	Tissue enriched	Detected in some	13	testis: 74.5	Cell type enhanced	Detected in some	30	Early spermatids: 846.4;Late spermatids: 397.1;Spermatocytes: 173.7	Not detected	Not detected			Not detected	Not detected			Cell type enhanced	Detected in some		plasmacytoid DC: 5.8	Group enriched	Detected in many	4	dendritic cells: 5.8;granulocytes: 2.5	Cell line enhanced	Detected in some		JURKAT: 2.4;MCF7: 11.0;THP-1: 2.7	Not detected	Not detected			Not detected	Not detected
C17orf80	FLJ20721, HLC-8, MIG3, SPEP1	ENSG00000141219	Chromosome 17 open reading frame 80	Q9BSJ5	17	73232233-73248947	Predicted intracellular proteins, Predicted membrane proteins				Evidence at protein level	Evidence at protein level	Evidence at transcript level	Evidence at protein level	Evidence at protein level	Low tissue specificity	Detected in all			Group enriched	Detected in many	4	Early spermatids: 128.4;Late spermatids: 75.5	Low cancer specificity	Detected in all			Low region specificity	Detected in all			Low cell type specificity	Detected in all			Low lineage specificity	Detected in all			Low cell line specificity	Detected in all							Low region specificity	Detected in all
C18orf32	FLJ23458	ENSG00000177576	Chromosome 18 open reading frame 32	Q8TCD1	18	49477250-49487252	Predicted membrane proteins				Evidence at protein level	Evidence at transcript level	No human protein/transcript evidence	Evidence at protein level	Evidence at protein level	Low tissue specificity	Detected in all			Cell type enhanced	Detected in many	6	Early spermatids: 217.6	Low cancer specificity	Detected in all			Low region specificity	Detected in all			Low cell type specificity	Detected in all			Low lineage specificity	Detected in all			Low cell line specificity	Detected in all			Low region specificity	Detected in all			Low region specificity	Detected in all
C19orf81		ENSG00000235034	Chromosome 19 open reading frame 81	C9J6K1	19	50649445-50659310	Predicted intracellular proteins				Evidence at protein level	Evidence at protein level	No human protein/transcript evidence	Evidence at protein level	Evidence at protein level	Tissue enriched	Detected in some	9	testis: 10.7	Cell type enhanced	Detected in many	8	Collecting duct cells: 19.2;Early spermatids: 20.8;Muller glia cells: 31.4;Rod photoreceptor cells: 22.2;Spermatocytes: 21.5	Cancer enhanced	Detected in many		ovarian cancer: 5.1					Not detected	Not detected			Not detected	Not detected			Cell line enhanced	Detected in some		HEK 293: 9.3;HMC-1: 3.4;JURKAT: 2.7	Low region specificity	Detected in many			Low region specificity	Detected in all
C19orf84		ENSG00000262874	Chromosome 19 open reading frame 84	I3L1E1	19	51388289-51390574	Predicted intracellular proteins				Evidence at protein level	Evidence at transcript level	No human protein/transcript evidence	Evidence at protein level	Evidence at protein level	Tissue enriched	Detected in some	23	testis: 39.0	Cell type enhanced	Detected in some	24	Late spermatids: 1.8;Spermatogonia: 3.2	Cancer enhanced	Detected in some		testis cancer: 3.5	Not detected	Not detected			Group enriched	Detected in some	6	gdT-cell: 1.5;plasmacytoid DC: 1.7	Group enriched	Detected in many	6	dendritic cells: 1.7;T-cells: 1.5	Cell line enriched	Detected in some	8	K-562: 12.3					Low region specificity	Detected in all
C1GALT1C1	C1GALT2, COSMC	ENSG00000171155	C1GALT1 specific chaperone 1	Q96EU7	X	120625793-120630150	Disease related genes, Predicted membrane proteins		Chaperone	Disease mutation	Evidence at protein level	Evidence at protein level	Evidence at protein level	Evidence at protein level	Evidence at protein level	Tissue enhanced	Detected in all		pituitary gland: 83.5	Low cell type specificity	Detected in many			Low cancer specificity	Detected in all			Low region specificity	Detected in all			Low cell type specificity	Detected in all			Low lineage specificity	Detected in all			Cell line enhanced	Detected in many		ASC diff: 73.1	Low region specificity	Detected in all
C1orf123	FLJ20580	ENSG00000162384	Chromosome 1 open reading frame 123	Q9NWV4	1	53214099-53220617	Predicted intracellular proteins				Evidence at protein level	Evidence at transcript level	Evidence at protein level	Evidence at protein level	Evidence at protein level	Low tissue specificity	Detected in all			Low cell type specificity	Detected in many			Low cancer specificity	Detected in all			Low region specificity	Detected in all			Low cell type specificity	Detected in all			Low lineage specificity	Detected in all			Low cell line specificity	Detected in all			Low region specificity	Detected in all			Low region specificity	Detected in all
C1orf53		ENSG00000203724	Chromosome 1 open reading frame 53	Q5VUE5	1	197902647-197907367	Predicted intracellular proteins				Evidence at protein level	Evidence at transcript level	Evidence at protein level	Evidence at protein level	Evidence at protein level	Tissue enhanced	Detected in many		liver: 20.9	Cell type enhanced	Detected in many	7	Hepatocytes: 53.9	Low cancer specificity	Detected in all			Low region specificity	Detected in all			Cell type enhanced	Detected in some		intermediate monocyte: 10.5	Lineage enriched	Detected in many	4	monocytes: 10.5	Low cell line specificity	Detected in many			Low region specificity	Detected in all			Low region specificity	Detected in all
C1QTNF12	ADIPOLIN, C1QDC2, CTRP12, FAM132A, MGC105127	ENSG00000184163	C1q and TNF related 12	Q5T7M4	1	1242446-1246722	Predicted secreted proteins		Hormone		Evidence at protein level	Evidence at transcript level	Evidence at protein level	Evidence at protein level		Tissue enhanced	Detected in some		intestine: 11.0;skin 1: 7.8	Group enriched	Detected in some	7	Extravillous trophoblasts: 10.0;Proximal tubular cells: 37.6	Low cancer specificity	Detected in many							Cell type enhanced	Detected in some		neutrophil: 2.6;NK-cell: 2.2	Low lineage specificity	Detected in many			Group enriched	Detected in some	5	EFO-21: 8.3;U-2 OS: 8.2	Low region specificity	Detected in all			Low region specificity	Detected in many
C1QTNF7	CTRP7	ENSG00000163145	C1q and TNF related 7	Q9BXJ2	4	15339818-15446166	Plasma proteins, Predicted secreted proteins				Evidence at protein level	Evidence at protein level	Evidence at transcript level	Evidence at protein level	Evidence at protein level	Tissue enhanced	Detected in many		cervix, uterine: 39.6	Cell type enhanced	Detected in some	14	Bipolar cells: 15.1;Fibroblasts: 10.3;Leydig cells: 21.0;Peritubular cells: 29.7	Low cancer specificity	Detected in some			Not detected	Not detected			Cell type enriched	Detected in single	14	neutrophil: 1.7	Lineage enriched	Detected in single	14	granulocytes: 1.7	Group enriched	Detected in some	5	ASC diff: 9.2;ASC TERT1: 6.4;HSkMC: 3.4	Low region specificity	Detected in many			Low region specificity	Detected in single
C20orf196	FLJ25067	ENSG00000171984	Chromosome 20 open reading frame 196	Q8IYI0	20	5750393-5863912	Predicted intracellular proteins	DNA damage, DNA repair			Evidence at protein level	Evidence at transcript level	Evidence at transcript level	Evidence at protein level		Low tissue specificity	Detected in all			Cell type enhanced	Detected in many	4	T-cells: 18.7	Low cancer specificity	Detected in all			Low region specificity	Detected in all			Low cell type specificity	Detected in all			Low lineage specificity	Detected in all			Cell line enhanced	Detected in many		NB-4: 31.0;U-698: 25.3	Low region specificity	Detected in all			Low region specificity	Detected in all
C21orf2	A2, LRRC76, YF5	ENSG00000160226	Chromosome 21 open reading frame 2	O43822	21	44328944-44339402	Disease related genes, Predicted intracellular proteins	Cilium biogenesis/degradation, DNA damage		Ciliopathy, Disease mutation, Dwarfism	Evidence at protein level	Evidence at protein level	Evidence at protein level	Evidence at protein level	Evidence at protein level	Low tissue specificity	Detected in all			Cell type enhanced	Detected in many	7	Late spermatids: 196.9	Low cancer specificity	Detected in all			Low region specificity	Detected in all			Low cell type specificity	Detected in many			Low lineage specificity	Detected in all			Low cell line specificity	Detected in many			Low region specificity	Detected in all
C2CD4C	FAM148C, KIAA1957, NLF3	ENSG00000183186	C2 calcium dependent domain containing 4C	Q8TF44	19	405438-409170	Predicted intracellular proteins				Evidence at protein level	Evidence at transcript level	Evidence at protein level	Evidence at protein level	Evidence at protein level	Tissue enhanced	Detected in many		brain: 19.4	Group enriched	Detected in some	5	Intestinal endocrine cells: 2.9;Ito cells: 3.1;Muller glia cells: 1.7;Rod photoreceptor cells: 6.6;Spermatogonia: 1.9	Cancer enhanced	Detected in many		testis cancer: 7.4	Low region specificity	Detected in all			Not detected	Not detected			Not detected	Not detected			Cell line enhanced	Detected in some		HDLM-2: 7.4;MCF7: 5.1;NTERA-2: 7.5;SCLC-21H: 13.4;U-2 OS: 8.0	Low region specificity	Detected in many			Low region specificity	Detected in many
C2orf70	LOC339778	ENSG00000173557	Chromosome 2 open reading frame 70	A6NJV1	2	26562582-26579532	Predicted intracellular proteins				Evidence at protein level	Evidence at protein level	No human protein/transcript evidence	Evidence at protein level	Evidence at protein level	Tissue enhanced	Detected in many		fallopian tube: 11.5;testis: 44.9	Group enriched	Detected in some	16	Early spermatids: 140.3;Late spermatids: 288.4	Low cancer specificity	Detected in many			Low region specificity	Detected in many			Not detected	Not detected			Not detected	Not detected			Cell line enriched	Detected in some	5	OE19: 21.5	Low region specificity	Detected in many			Low region specificity	Detected in many
C3orf49		ENSG00000163632	Chromosome 3 open reading frame 49	Q96BT1	3	63819362-63848636	Predicted intracellular proteins				Evidence at transcript level	Evidence at transcript level	Evidence at transcript level	Evidence at transcript level		Tissue enhanced	Detected in some		brain: 4.0	Group enriched	Detected in some	12	Early spermatids: 19.9;Late spermatids: 25.8	Not detected	Not detected			Low region specificity	Detected in some			Low cell type specificity	Detected in many			Low lineage specificity	Detected in many			Cell line enhanced	Detected in many		HeLa: 4.7					Not detected	Not detected
C4orf47	LOC441054	ENSG00000205129	Chromosome 4 open reading frame 47	A7E2U8	4	185426249-185449826	Predicted intracellular proteins				Evidence at protein level	Evidence at protein level	Evidence at transcript level	Evidence at protein level	Evidence at protein level	Tissue enhanced	Detected in many		brain: 20.8;fallopian tube: 20.3;testis: 20.6	Group enriched	Detected in many	7	Ciliated cells: 125.8;Early spermatids: 125.8	Low cancer specificity	Detected in many			Low region specificity	Detected in all			Cell type enriched	Detected in single	4	neutrophil: 4.1	Lineage enriched	Detected in single	4	granulocytes: 4.1	Cell line enhanced	Detected in some		ASC TERT1: 4.1;hTERT-RPE1: 8.3;U-87 MG: 10.0	Low region specificity	Detected in many			Low region specificity	Detected in all
C5AR1	C5A, C5AR, C5R1, CD88	ENSG00000197405	Complement C5a receptor 1	P21730	19	47290023-47322066	CD markers, G-protein coupled receptors, Predicted intracellular proteins, Predicted membrane proteins	Chemotaxis	G-protein coupled receptor, Receptor, Transducer		Evidence at protein level	Evidence at protein level	Evidence at protein level	Evidence at protein level	Evidence at protein level	Tissue enhanced	Detected in all		blood: 75.8	Cell type enhanced	Detected in many	15	Hofbauer cells: 131.1;Kupffer cells: 223.6;Macrophages: 162.7	Low cancer specificity	Detected in all			Low region specificity	Detected in many			Cell type enhanced	Detected in many		neutrophil: 75.8	Group enriched	Detected in many	42	granulocytes: 75.8;monocytes: 20.5	Cell line enhanced	Detected in many		CAPAN-2: 6.0;HMC-1: 7.5;U-87 MG: 9.0;U-937: 9.1	Low region specificity	Detected in many			Low region specificity	Detected in all
C5orf38	CEI, IRX2NB	ENSG00000186493	Chromosome 5 open reading frame 38	Q86SI9	5	2752131-2755397	Predicted intracellular proteins, Predicted secreted proteins				Evidence at protein level	Evidence at transcript level	Evidence at transcript level	Evidence at protein level		Tissue enhanced	Detected in many		salivary gland: 34.9	Cell type enhanced	Detected in many	14	Cytotrophoblasts: 32.4;Distal tubular cells: 87.9;Melanocytes: 37.1	Low cancer specificity	Detected in many			Low region specificity	Detected in many			Not detected	Not detected			Not detected	Not detected			Cell line enhanced	Detected in many		BEWO: 38.2;HaCaT: 13.1;hTCEpi: 20.9;MCF7: 11.1;SiHa: 16.0;SK-BR-3: 15.0
C5orf67		ENSG00000225940	Chromosome 5 open reading frame 67	F2Z3F1	5	56511567-56606232	Predicted intracellular proteins				Evidence at transcript level	Evidence at transcript level	No human protein/transcript evidence	Evidence at transcript level		Tissue enhanced	Detected in some		epididymis: 17.9;kidney: 9.3;retina: 16.3	Group enriched	Detected in some	4	Collecting duct cells: 1.8;Distal tubular cells: 1.7;Proximal tubular cells: 1.2	Cancer enhanced	Detected in single		thyroid cancer: 0.9	Region enriched	Detected in some	5	pons and medulla: 6.1	Cell type enhanced	Detected in some		neutrophil: 3.3	Group enriched	Detected in many	5	dendritic cells: 1.5;granulocytes: 3.3;monocytes: 1.9	Group enriched	Detected in some	7	CACO-2: 3.2;EFO-21: 9.3;U-266/70: 10.4
C7orf43	FLJ10925	ENSG00000146826	Chromosome 7 open reading frame 43	Q8WVR3	7	100154420-100158715	Predicted intracellular proteins			Disease mutation, Primary microcephaly	Evidence at protein level	Evidence at protein level	Evidence at protein level	Evidence at protein level	Evidence at protein level	Low tissue specificity	Detected in all			Low cell type specificity	Detected in many			Low cancer specificity	Detected in all			Low region specificity	Detected in all			Low cell type specificity	Detected in many			Low lineage specificity	Detected in many			Low cell line specificity	Detected in all			Low region specificity	Detected in all			Low region specificity	Detected in all
C7orf61	IMAGE:4839025	ENSG00000185955	Chromosome 7 open reading frame 61	Q8IZ16	7	100456615-100464271	Predicted intracellular proteins				Evidence at protein level	Evidence at protein level	Evidence at transcript level	Evidence at protein level	Evidence at protein level	Tissue enriched	Detected in some	23	testis: 80.4	Group enriched	Detected in many	48	Early spermatids: 438.3;Late spermatids: 271.6	Cancer enhanced	Detected in some		glioma: 3.8	Low region specificity	Detected in many			Low cell type specificity	Detected in some			Low lineage specificity	Detected in many			Group enriched	Detected in many	6	HUVEC TERT2: 22.2;NB-4: 8.1;TIME: 13.0
C9orf153	bA507D14.1	ENSG00000187753	Chromosome 9 open reading frame 153	Q5TBE3	9	86220265-86259657	Predicted intracellular proteins				Evidence at protein level	Evidence at transcript level	No human protein/transcript evidence	Evidence at protein level	Evidence at protein level	Tissue enriched	Detected in some	12	testis: 24.5	Group enriched	Detected in some	70	Early spermatids: 170.5;Late spermatids: 185.9	Not detected	Not detected			Not detected	Not detected			Low cell type specificity	Detected in single			Low lineage specificity	Detected in single			Cell line enhanced	Detected in many		hTCEpi: 4.5
C9orf72	DENNL72, MGC23980	ENSG00000147894	Chromosome 9 open reading frame 72	Q96LT7	9	27546545-27573866	Disease related genes, Predicted intracellular proteins, Predicted secreted proteins	Autophagy	Guanine-nucleotide releasing factor	Amyotrophic lateral sclerosis, Neurodegeneration	Evidence at protein level	Evidence at protein level	Evidence at protein level	Evidence at protein level	Evidence at protein level	Low tissue specificity	Detected in all			Cell type enhanced	Detected in many	5	Ciliated cells: 77.6;Kupffer cells: 86.3;Macrophages: 73.0	Low cancer specificity	Detected in all			Low region specificity	Detected in all			Group enriched	Detected in many	5	basophil: 8.0;classical monocyte: 15.5;intermediate monocyte: 21.8;myeloid DC: 11.7;neutrophil: 15.6;non-classical monocyte: 16.5	Group enriched	Detected in all	5	dendritic cells: 11.7;granulocytes: 15.6;monocytes: 21.8	Cell line enhanced	Detected in many		AF22: 21.1	Low region specificity	Detected in all			Low region specificity	Detected in all
C9orf84	FLJ32779	ENSG00000165181	Chromosome 9 open reading frame 84	Q5VXU9	9	111686173-111795008	Predicted intracellular proteins, Predicted membrane proteins	Meiosis	DNA-binding, Hydrolase		Evidence at protein level	Evidence at transcript level	Evidence at transcript level	Evidence at protein level	Evidence at protein level	Tissue enriched	Detected in some	8	testis: 33.0	Group enriched	Detected in some	5	Early spermatids: 46.5;Spermatocytes: 81.0	Low cancer specificity	Detected in some			Not detected	Not detected			Cell type enriched	Detected in single	15	neutrophil: 4.1	Lineage enriched	Detected in single	15	granulocytes: 4.1	Cell line enriched	Detected in some	5	U-2 OS: 22.4	Not detected	Not detected			Low region specificity	Detected in single
CA10	CA-RPX, CARPX, HUCEP-15	ENSG00000154975	Carbonic anhydrase 10	Q9NS85	17	51630313-52160017	Predicted intracellular proteins, Predicted secreted proteins				Evidence at protein level	Evidence at protein level	Evidence at transcript level	Evidence at protein level	Evidence at protein level	Tissue enhanced	Detected in some		brain: 59.5;cervix, uterine: 23.4	Cell type enhanced	Detected in some	27	Bipolar cells: 230.7;Early spermatids: 106.6;Late spermatids: 56.3	Cancer enhanced	Detected in some		glioma: 4.1	Low region specificity	Detected in all			Not detected	Not detected			Not detected	Not detected			Cell line enhanced	Detected in some		RPTEC TERT1: 2.2;RT4: 3.8;SCLC-21H: 11.7;SuSa: 1.3	Low region specificity	Detected in all			Low region specificity	Detected in all
CA11	CARP2, CARPX1	ENSG00000063180	Carbonic anhydrase 11	O75493	19	48637942-48646312	Predicted intracellular proteins, Predicted secreted proteins				Evidence at protein level	Evidence at transcript level	Evidence at protein level	Evidence at protein level	Evidence at protein level	Tissue enhanced	Detected in many		brain: 87.7	Cell type enhanced	Detected in many	6	Bipolar cells: 72.7	Low cancer specificity	Detected in all			Low region specificity	Detected in all			Low cell type specificity	Detected in many			Low lineage specificity	Detected in many			Cell line enhanced	Detected in many		AN3-CA: 23.3;hTERT-RPE1: 24.4;SCLC-21H: 16.7;U-266/84: 17.0	Low region specificity	Detected in all			Low region specificity	Detected in all
CA13	CAXIII, FLJ37995, MGC59868	ENSG00000185015	Carbonic anhydrase 13	Q8N1Q1	8	85220587-85284073	Enzymes, Predicted intracellular proteins		Lyase		Evidence at protein level	Evidence at protein level	Evidence at protein level	Evidence at protein level	Evidence at protein level	Tissue enhanced	Detected in many		intestine: 56.7	Cell type enhanced	Detected in many	7	Cone photoreceptor cells: 31.4	Low cancer specificity	Detected in all			Low region specificity	Detected in many			Low cell type specificity	Detected in some			Low lineage specificity	Detected in many			Cell line enhanced	Detected in many		HEL: 12.5;OE19: 24.6	Low region specificity	Detected in many			Low region specificity	Detected in all
CAAP1	C9orf82, CAAP, FLJ13657	ENSG00000120159	Caspase activity and apoptosis inhibitor 1	Q9H8G2	9	26840685-26892804	Predicted intracellular proteins	Apoptosis			Evidence at protein level	Evidence at transcript level	Evidence at protein level	Evidence at protein level	Evidence at protein level	Low tissue specificity	Detected in all			Low cell type specificity	Detected in many			Low cancer specificity	Detected in all			Low region specificity	Detected in all			Low cell type specificity	Detected in all			Low lineage specificity	Detected in all			Low cell line specificity	Detected in many			Low region specificity	Detected in all			Low region specificity	Detected in all
CAB39L	bA103J18.3, FLJ12577, MO2L	ENSG00000102547	Calcium binding protein 39 like	Q9H9S4	13	49308650-49444126	Plasma proteins, Predicted intracellular proteins				Evidence at protein level	Evidence at protein level	Evidence at protein level	Evidence at protein level	Evidence at protein level	Low tissue specificity	Detected in all			Cell type enriched	Detected in many	5	Early spermatids: 123.2	Cancer enhanced	Detected in all		prostate cancer: 28.8	Low region specificity	Detected in all			Low cell type specificity	Detected in many			Low lineage specificity	Detected in all			Cell line enhanced	Detected in many		CACO-2: 24.4;RT4: 25.5	Low region specificity	Detected in all			Low region specificity	Detected in all
CACNA1H	Cav3.2	ENSG00000196557	Calcium voltage-gated channel subunit alpha1 H	O95180	16	1153121-1221772	Disease related genes, FDA approved drug targets, Predicted membrane proteins, Transporters, Voltage-gated ion channels	Calcium transport, Ion transport, Transport	Calcium channel, Ion channel, Voltage-gated channel	Disease mutation, Epilepsy, FDA approved drug targets	Evidence at protein level	Evidence at transcript level	Evidence at protein level	Evidence at protein level	Evidence at protein level	Tissue enhanced	Detected in many		smooth muscle: 49.5	Cell type enhanced	Detected in many	8	Bipolar cells: 16.2;Late spermatids: 13.2;Peritubular cells: 24.4;Sertoli cells: 25.8;Smooth muscle cells: 16.5	Low cancer specificity	Detected in all			Low region specificity	Detected in many			Not detected	Not detected			Not detected	Not detected			Cell line enhanced	Detected in some		A549: 10.9;AN3-CA: 15.7;MCF7: 28.9;OE19: 9.6;T-47d: 8.6	Low region specificity	Detected in many
CACNA2D2	KIAA0558	ENSG00000007402	Calcium voltage-gated channel auxiliary subunit alpha2delta 2	Q9NY47	3	50362799-50504244	FDA approved drug targets, Predicted intracellular proteins, Transporters	Calcium transport, Ion transport, Transport	Calcium channel, Ion channel, Voltage-gated channel	Disease mutation, Epilepsy, FDA approved drug targets	Evidence at protein level	Evidence at protein level	Evidence at protein level	Evidence at protein level	Evidence at protein level	Tissue enriched	Detected in many	6	lung: 86.1	Group enriched	Detected in many	6	Alveolar cells type 1: 71.5;Alveolar cells type 2: 145.9	Cancer enhanced	Detected in many		testis cancer: 20.4	Low region specificity	Detected in all			Low cell type specificity	Detected in many			Low lineage specificity	Detected in many			Cell line enriched	Detected in some	8	SH-SY5Y: 66.5	Low region specificity	Detected in all			Low region specificity	Detected in all
CACNB3	CACNLB3	ENSG00000167535	Calcium voltage-gated channel auxiliary subunit beta 3	P54284	12	48813794-48828941	FDA approved drug targets, Predicted intracellular proteins, Transporters	Calcium transport, Ion transport, Transport	Calcium channel, Ion channel, Voltage-gated channel	FDA approved drug targets	Evidence at protein level	Evidence at protein level	Evidence at protein level	Evidence at protein level	Evidence at protein level	Tissue enhanced	Detected in all		brain: 42.9	Low cell type specificity	Detected in many			Low cancer specificity	Detected in many			Low region specificity	Detected in all			Cell type enhanced	Detected in some		T-reg: 4.7	Lineage enriched	Detected in single	9	T-cells: 4.7	Cell line enhanced	Detected in many		U-937: 44.2	Low region specificity	Detected in all			Low region specificity	Detected in all
CADPS	CAPS, CAPS1, KIAA1121, UNC-31	ENSG00000163618	Calcium dependent secretion activator	Q9ULU8	3	62398346-62875389	Plasma proteins, Predicted intracellular proteins	Exocytosis, Protein transport, Transport			Evidence at protein level	Evidence at protein level	Evidence at protein level	Evidence at protein level	Evidence at protein level	Tissue enhanced	Detected in many		brain: 58.0	Group enriched	Detected in many	7	Bipolar cells: 784.0;Cone photoreceptor cells: 591.0	Low cancer specificity	Detected in many			Low region specificity	Detected in all			Cell type enriched	Detected in single	11	memory B-cell: 1.3	Lineage enriched	Detected in single	11	B-cells: 1.3	Cell line enhanced	Detected in some		OE19: 9.2;SCLC-21H: 16.5;SK-MEL-30: 7.3;U-698: 10.5;U-87 MG: 17.3	Low region specificity	Detected in all			Low region specificity	Detected in all
CADPS2	CAPS2	ENSG00000081803	Calcium dependent secretion activator 2	Q86UW7	7	122318425-122886759	Predicted intracellular proteins	Exocytosis, Protein transport, Transport			Evidence at protein level	Evidence at transcript level	Evidence at protein level	Evidence at protein level	Evidence at protein level	Tissue enriched	Detected in many	5	brain: 105.4	Cell type enhanced	Detected in many	5	Alveolar cells type 2: 31.6;Collecting duct cells: 38.4;Muller glia cells: 28.4	Low cancer specificity	Detected in all			Region enriched	Detected in all	5	cerebellum: 105.4	Not detected	Not detected			Not detected	Not detected			Cell line enhanced	Detected in many		HUVEC TERT2: 20.3;Karpas-707: 26.5;OE19: 29.0	Low region specificity	Detected in all			Region enhanced	Detected in all
CALB1	CALB	ENSG00000104327	Calbindin 1	P05937	8	90058608-90095475	Predicted intracellular proteins				Evidence at protein level	Evidence at protein level	Evidence at protein level	Evidence at protein level	Evidence at protein level	Group enriched	Detected in many	15	brain: 73.8;kidney: 121.9	Cell type enhanced	Detected in some	16	Collecting duct cells: 26.2;Cone photoreceptor cells: 86.4;Distal tubular cells: 26.6;Horizontal cells: 93.8	Low cancer specificity	Detected in many			Low region specificity	Detected in all			Cell type enhanced	Detected in some		neutrophil: 6.4	Group enriched	Detected in many	7	granulocytes: 6.4;monocytes: 2.5	Cell line enhanced	Detected in many		A-431: 39.3;EFO-21: 59.6;NTERA-2: 19.4;SuSa: 25.6	Region enhanced	Detected in many		cerebellum: 483.1	Group enriched	Detected in all
CALCOCO1	calphoglin, Cocoa, KIAA1536	ENSG00000012822	Calcium binding and coiled-coil domain 1	Q9P1Z2	12	53708517-53727745	Predicted intracellular proteins	Transcription, Transcription regulation, Wnt signaling pathway	Activator		Evidence at protein level	Evidence at protein level	Evidence at protein level	Evidence at protein level	Evidence at protein level	Low tissue specificity	Detected in all			Low cell type specificity	Detected in many			Low cancer specificity	Detected in all			Low region specificity	Detected in all			Low cell type specificity	Detected in all			Low lineage specificity	Detected in all			Cell line enhanced	Detected in many		ASC diff: 42.9;HSkMC: 41.0;hTERT-RPE1: 48.7	Low region specificity	Detected in all			Low region specificity	Detected in all
CALCOCO2	MGC17318, NDP52	ENSG00000136436	Calcium binding and coiled-coil domain 2	Q13137	17	48830988-48866522	Predicted intracellular proteins	Autophagy			Evidence at protein level	Evidence at protein level	Evidence at protein level	Evidence at protein level	Evidence at protein level	Low tissue specificity	Detected in all			Cell type enriched	Detected in all	6	Early spermatids: 1039.6	Low cancer specificity	Detected in all			Low region specificity	Detected in all			Low cell type specificity	Detected in all			Low lineage specificity	Detected in all			Low cell line specificity	Detected in all							Low region specificity	Detected in all
CALM1	CALML2, CAMI, DD132, PHKD	ENSG00000198668	Calmodulin 1	P0DP23	14	90396502-90408261	Disease related genes, Predicted intracellular proteins, RAS pathway related proteins	Host-virus interaction		Disease mutation, Long QT syndrome	Evidence at protein level	Evidence at protein level	Evidence at protein level	Evidence at protein level	Evidence at protein level	Tissue enhanced	Detected in all		brain: 176.0	Low cell type specificity	Detected in all			Low cancer specificity	Detected in all			Low region specificity	Detected in all			Low cell type specificity	Detected in all			Low lineage specificity	Detected in all			Low cell line specificity	Detected in all
CALN1	CABP8	ENSG00000183166	Calneuron 1	Q9BXU9	7	71779491-72447151	Predicted intracellular proteins, Predicted membrane proteins				Evidence at protein level	Evidence at transcript level	Evidence at protein level	Evidence at transcript level		Tissue enhanced	Detected in many		adrenal gland: 16.0;brain: 48.5;lymphoid tissue: 20.0	Cell type enhanced	Detected in some	11	Cardiomyocytes: 4.8;Early spermatids: 5.1;Spermatocytes: 6.9;Spermatogonia: 11.4;Suprabasal keratinocytes: 8.5	Low cancer specificity	Detected in single			Low region specificity	Detected in all			Low cell type specificity	Detected in single			Low lineage specificity	Detected in single			Cell line enriched	Detected in some	6	Karpas-707: 31.4	Low region specificity	Detected in many			Low region specificity	Detected in all
CAMLG	CAML, GET2	ENSG00000164615	Calcium modulating ligand	P49069	5	134738501-134752160	FDA approved drug targets, Predicted intracellular proteins, Predicted membrane proteins, Transporters	Host-virus interaction		FDA approved drug targets	Evidence at protein level	Evidence at transcript level	Evidence at protein level	Evidence at protein level	Evidence at protein level	Low tissue specificity	Detected in all			Group enriched	Detected in many	5	Early spermatids: 658.5;Late spermatids: 1206.3	Low cancer specificity	Detected in all			Low region specificity	Detected in all			Low cell type specificity	Detected in all			Low lineage specificity	Detected in all			Low cell line specificity	Detected in all			Low region specificity	Detected in all			Low region specificity	Detected in all
CAMTA2	KIAA0909	ENSG00000108509	Calmodulin binding transcription activator 2	O94983	17	4967992-4987652	Predicted intracellular proteins	Transcription, Transcription regulation	Activator		Evidence at protein level	Evidence at protein level	Evidence at protein level	Evidence at protein level	Evidence at protein level	Tissue enhanced	Detected in all		brain: 63.6	Low cell type specificity	Detected in many			Low cancer specificity	Detected in all			Low region specificity	Detected in all			Low cell type specificity	Detected in many			Low lineage specificity	Detected in all			Low cell line specificity	Detected in many			Low region specificity	Detected in all			Low region specificity	Detected in all
CAPN8	nCL-2	ENSG00000203697	Calpain 8	A6NHC0	1	223538007-223665734	Enzymes, Predicted intracellular proteins		Hydrolase, Protease, Thiol protease		Evidence at protein level	Evidence at transcript level	Evidence at transcript level	Evidence at protein level		Tissue enhanced	Detected in many		gallbladder: 32.0;stomach 1: 85.8	Cell type enhanced	Detected in many	12	Alveolar cells type 2: 123.4;Club cells: 94.4;Mucus-secreting cells: 49.6	Cancer enhanced	Detected in many		pancreatic cancer: 28.8	Not detected	Not detected			Cell type enhanced	Detected in some		naive CD8 T-cell: 1.4	Low lineage specificity	Detected in many			Group enriched	Detected in some	13	OE19: 51.0;RT4: 30.2	Not detected	Not detected			Not detected	Not detected
CAPN9	GC36, nCL-4	ENSG00000135773	Calpain 9	O14815	1	230747384-230802003	Enzymes, Predicted intracellular proteins		Hydrolase, Protease, Thiol protease		Evidence at protein level	Evidence at protein level	Evidence at protein level	Evidence at protein level	Evidence at protein level	Tissue enhanced	Detected in some		intestine: 17.6;lung: 19.8;stomach 1: 35.8	Group enriched	Detected in many	10	Alveolar cells type 1: 23.8;Mucus-secreting cells: 67.4	Low cancer specificity	Detected in many			Not detected	Not detected			Cell type enriched	Detected in single	17	naive CD4 T-cell: 1.6	Lineage enriched	Detected in single	17	T-cells: 1.6	Group enriched	Detected in some	6	OE19: 11.9;SCLC-21H: 17.1	Not detected	Not detected			Not detected	Not detected
CAPS2		ENSG00000180881	Calcyphosine 2	Q9BXY5	12	75275979-75390928	Predicted intracellular proteins				Evidence at transcript level	Evidence at transcript level	Evidence at transcript level	Evidence at transcript level		Tissue enhanced	Detected in many		fallopian tube: 21.7	Cell type enriched	Detected in many	4	Ciliated cells: 96.4	Low cancer specificity	Detected in many			Low region specificity	Detected in all			Cell type enhanced	Detected in some		T-reg: 1.8	Low lineage specificity	Detected in many			Cell line enhanced	Detected in many		hTERT-RPE1: 12.1	Not detected	Not detected			Low region specificity	Detected in all
CAPZB		ENSG00000077549	Capping actin protein of muscle Z-line beta subunit	P47756	1	19338776-19485539	Plasma proteins, Predicted intracellular proteins		Actin capping, Actin-binding		Evidence at protein level	Evidence at transcript level	Evidence at protein level	Evidence at protein level	Evidence at protein level	Low tissue specificity	Detected in all			Cell type enhanced	Detected in all	11	Late spermatids: 2817.9	Low cancer specificity	Detected in all			Low region specificity	Detected in all			Low cell type specificity	Detected in all			Low lineage specificity	Detected in all			Low cell line specificity	Detected in all			Low region specificity	Detected in all			Low region specificity	Detected in all
CARD10	BIMP1, CARMA3	ENSG00000100065	Caspase recruitment domain family member 10	Q9BWT7	22	37490362-37519542	Plasma proteins, Predicted intracellular proteins				Evidence at protein level	Evidence at transcript level	Evidence at protein level	Evidence at protein level	Evidence at protein level	Tissue enhanced	Detected in many		intestine: 33.6	Cell type enhanced	Detected in many	6	Ductal cells: 21.7;Enterocytes: 29.9;Pancreatic endocrine cells: 26.6;Paneth cells: 21.0	Low cancer specificity	Detected in all			Low region specificity	Detected in all			Not detected	Not detected			Not detected	Not detected			Cell line enhanced	Detected in many		HBEC3-KT: 24.1;U-2197: 36.1	Low region specificity	Detected in many			Low region specificity	Detected in many
CARF	ALS2CR8, CaRF, FLJ21579, NYD-SP24	ENSG00000138380	Calcium responsive transcription factor	Q8N187	2	202912214-202987063	Predicted intracellular proteins	Transcription, Transcription regulation	Activator, DNA-binding		Evidence at protein level	Evidence at transcript level	Evidence at protein level	Evidence at protein level	Evidence at protein level	Low tissue specificity	Detected in all			Cell type enhanced	Detected in many	5	Spermatocytes: 42.4	Low cancer specificity	Detected in many			Low region specificity	Detected in all			Low cell type specificity	Detected in many			Low lineage specificity	Detected in all			Low cell line specificity	Detected in all			Low region specificity	Detected in all			Low region specificity	Detected in all
CASP10	MCH4	ENSG00000003400	Caspase 10	Q92851	2	201182881-201229406	Cancer-related genes, Disease related genes, Enzymes, Potential drug targets, Predicted intracellular proteins	Apoptosis	Hydrolase, Protease, Thiol protease	Cancer-related genes, Disease mutation	Evidence at protein level	Evidence at protein level	Evidence at protein level	Evidence at protein level	Evidence at protein level	Tissue enhanced	Detected in all		intestine: 42.4	Cell type enhanced	Detected in many	5	Enterocytes: 35.4	Low cancer specificity	Detected in all			Low region specificity	Detected in all			Low cell type specificity	Detected in many			Low lineage specificity	Detected in all			Cell line enhanced	Detected in many		HUVEC TERT2: 18.0					Low region specificity	Detected in all
CAT		ENSG00000121691	Catalase	P04040	11	34438925-34472062	Cancer-related genes, Disease related genes, Enzymes, FDA approved drug targets, Plasma proteins, Predicted intracellular proteins	Hydrogen peroxide	Mitogen, Oxidoreductase, Peroxidase	Cancer-related genes, FDA approved drug targets	Evidence at protein level	Evidence at protein level	Evidence at protein level	Evidence at protein level	Evidence at protein level	Tissue enhanced	Detected in all		blood: 258.3;liver: 184.8	Cell type enhanced	Detected in many	5	Erythroid cells: 350.4;Hepatocytes: 400.0	Low cancer specificity	Detected in all			Low region specificity	Detected in all			Cell type enriched	Detected in all	13	eosinophil: 258.3	Lineage enriched	Detected in all	13	granulocytes: 258.3	Cell line enhanced	Detected in many		HL-60: 76.4;THP-1: 63.8	Low region specificity	Detected in all			Low region specificity	Detected in all
CATSPERB	C14orf161, FLJ14298	ENSG00000133962	Cation channel sperm associated auxiliary subunit beta	Q9H7T0	14	91580696-91780707	Predicted intracellular proteins, Predicted membrane proteins, Transporters	Differentiation, Spermatogenesis	Developmental protein		Evidence at protein level	Evidence at transcript level	Evidence at transcript level	Evidence at protein level	Evidence at protein level	Tissue enhanced	Detected in many		pancreas: 15.1	Cell type enhanced	Detected in some	11	Early spermatids: 11.1;Exocrine glandular cells: 9.3;Pancreatic endocrine cells: 11.1	Low cancer specificity	Detected in some							Low cell type specificity	Detected in many			Low lineage specificity	Detected in many			Cell line enhanced	Detected in some		CAPAN-2: 3.8;OE19: 4.0;U-937: 3.7					Not detected	Not detected
CAV2	CAV	ENSG00000105971	Caveolin 2	P51636	7	116287380-116508541	Predicted intracellular proteins, Predicted membrane proteins				Evidence at protein level	Evidence at protein level	Evidence at protein level	Evidence at protein level	Evidence at protein level	Low tissue specificity	Detected in many			Cell type enhanced	Detected in many	9	Alveolar cells type 1: 824.8;Basal keratinocytes: 429.9	Low cancer specificity	Detected in all			Low region specificity	Detected in all			Cell type enriched	Detected in single	82	basophil: 31.8	Lineage enriched	Detected in single	318	granulocytes: 31.8	Cell line enhanced	Detected in many		CAPAN-2: 48.8;HBEC3-KT: 55.8;LHCN-M2: 60.2	Low region specificity	Detected in all			Low region specificity	Detected in all
CAV3	LGMD1C, LQT9, VIP-21, VIP21	ENSG00000182533	Caveolin 3	P56539	3	8733800-8841808	Disease related genes, Potential drug targets, Predicted membrane proteins, Transporters			Cardiomyopathy, Disease mutation, Limb-girdle muscular dystrophy, Long QT syndrome	Evidence at protein level	Evidence at protein level	Evidence at protein level	Evidence at protein level	Evidence at protein level	Group enriched	Detected in some	6	skeletal muscle: 65.8;tongue: 44.6	Cell type enhanced	Detected in some	28	Cardiomyocytes: 18.9;Early spermatids: 4.4;Sertoli cells: 6.5	Cancer enhanced	Detected in single		head and neck cancer: 0.7	Not detected	Not detected			Not detected	Not detected			Not detected	Not detected			Cell line enriched	Detected in some	4	RH-30: 46.2	Low region specificity	Detected in single			Not detected	Not detected
CAVIN1	cavin-1, CGL4, PTRF	ENSG00000177469	Caveolae associated protein 1	Q6NZI2	17	42402452-42423517	Disease related genes, Plasma proteins, Predicted intracellular proteins	Transcription, Transcription regulation, Transcription termination	RNA-binding, rRNA-binding	Congenital generalized lipodystrophy, Diabetes mellitus	Evidence at protein level	Evidence at protein level	Evidence at protein level	Evidence at protein level	Evidence at protein level	Low tissue specificity	Detected in many			Cell type enhanced	Detected in some	20	Alveolar cells type 1: 399.0;Alveolar cells type 2: 119.0;Club cells: 93.3;Cytotrophoblasts: 122.7	Low cancer specificity	Detected in all			Low region specificity	Detected in all			Low cell type specificity	Detected in some			Low lineage specificity	Detected in many			Cell line enhanced	Detected in many		BJ: 112.6;fHDF/TERT166: 80.4;TIME: 93.4;U-138 MG: 95.7	Low region specificity	Detected in all			Low region specificity	Detected in all
CBS	HIP4	ENSG00000160200	Cystathionine-beta-synthase	P35520	21	43053191-43076943	Disease related genes, Enzymes, Plasma proteins, Potential drug targets, Predicted intracellular proteins	Amino-acid biosynthesis, Cysteine biosynthesis	Allosteric enzyme, Lyase	Disease mutation	Evidence at protein level	Evidence at protein level	Evidence at protein level	Evidence at protein level		Tissue enhanced	Detected in many		liver: 55.7;pancreas: 43.0	Cell type enhanced	Detected in some	13	Cardiomyocytes: 3.5;Hepatocytes: 2.6;Melanocytes: 5.0;Smooth muscle cells: 2.3	Low cancer specificity	Detected in some			Low region specificity	Detected in all			Cell type enriched	Detected in single	84	neutrophil: 8.3	Lineage enriched	Detected in single	84	granulocytes: 8.3	Cell line enhanced	Detected in many		BEWO: 40.8;HAP1: 38.9;HHSteC: 52.7;MCF7: 45.1;RPMI-8226: 43.1
CBSL		ENSG00000274276	Cystathionine-beta-synthase like	P0DN79	21	6444869-6468040	Enzymes, Predicted intracellular proteins	Amino-acid biosynthesis, Cysteine biosynthesis	Lyase		Evidence at protein level	Evidence at protein level	Evidence at protein level	Evidence at protein level	Evidence at protein level	Tissue enhanced	Detected in some		brain: 11.5;liver: 21.2;pancreas: 18.5	Not detected	Not detected			Low cancer specificity	Detected in some							Cell type enriched	Detected in single	47	neutrophil: 4.6	Lineage enriched	Detected in single	47	granulocytes: 4.6	Cell line enhanced	Detected in many		AN3-CA: 36.5;NTERA-2: 67.6;SH-SY5Y: 21.6;U-266/70: 21.3
CC2D1B	KIAA1836	ENSG00000154222	Coiled-coil and C2 domain containing 1B	Q5T0F9	1	52345723-52366193	Predicted intracellular proteins	Transcription, Transcription regulation			Evidence at protein level	Evidence at protein level	Evidence at protein level	Evidence at protein level	Evidence at protein level	Low tissue specificity	Detected in all			Low cell type specificity	Detected in many			Low cancer specificity	Detected in all			Low region specificity	Detected in all			Low cell type specificity	Detected in many			Low lineage specificity	Detected in all			Low cell line specificity	Detected in all			Low region specificity	Detected in all			Low region specificity	Detected in all
CCDC115	ccp1, FLJ30131, MGC12981	ENSG00000136710	Coiled-coil domain containing 115	Q96NT0	2	130338241-130342349	Disease related genes, Predicted intracellular proteins			Congenital disorder of glycosylation, Disease mutation	Evidence at protein level	Evidence at protein level	Evidence at protein level	Evidence at protein level	Evidence at protein level	Low tissue specificity	Detected in all			Low cell type specificity	Detected in many			Low cancer specificity	Detected in all			Low region specificity	Detected in all			Low cell type specificity	Detected in all			Low lineage specificity	Detected in all			Low cell line specificity	Detected in all			Low region specificity	Detected in all			Low region specificity	Detected in all
CCDC122	FLJ31846	ENSG00000151773	Coiled-coil domain containing 122	Q5T0U0	13	43823909-43879727	Predicted intracellular proteins				Evidence at protein level	Evidence at transcript level	Evidence at transcript level	Evidence at protein level	Evidence at protein level	Low tissue specificity	Detected in all			Low cell type specificity	Detected in many			Low cancer specificity	Detected in many			Low region specificity	Detected in all			Low cell type specificity	Detected in all			Low lineage specificity	Detected in all			Cell line enhanced	Detected in many		HSkMC: 11.4;hTERT-HME1: 11.8	Low region specificity	Detected in all			Low region specificity	Detected in all
CCDC130	MGC10471	ENSG00000104957	Coiled-coil domain containing 130	P13994	19	13731760-13763296	Predicted intracellular proteins				Evidence at protein level	Evidence at transcript level	Evidence at protein level	Evidence at protein level	Evidence at protein level	Low tissue specificity	Detected in all			Low cell type specificity	Detected in all			Low cancer specificity	Detected in all			Low region specificity	Detected in all			Low cell type specificity	Detected in all			Low lineage specificity	Detected in all			Low cell line specificity	Detected in all			Low region specificity	Detected in all			Low region specificity	Detected in all
CCDC136	DKFZP434G156, KIAA1793, NAG6	ENSG00000128596	Coiled-coil domain containing 136	Q96JN2	7	128790757-128822132	Predicted intracellular proteins, Predicted membrane proteins	Differentiation, Fertilization, Spermatogenesis			Evidence at protein level	Evidence at protein level	Evidence at protein level	Evidence at protein level	Evidence at protein level	Group enriched	Detected in many	4	brain: 34.7;testis: 109.6	Group enriched	Detected in many	4	Early spermatids: 629.8;Late spermatids: 1449.2	Low cancer specificity	Detected in many			Low region specificity	Detected in all			Low cell type specificity	Detected in many			Low lineage specificity	Detected in many			Cell line enhanced	Detected in many		U-87 MG: 18.6;U-937: 27.4	Low region specificity	Detected in all			Low region specificity	Detected in all
CCDC144A	FLJ43983, KIAA0565	ENSG00000170160	Coiled-coil domain containing 144A	A2RUR9	17	16689537-16777881	Predicted intracellular proteins, Predicted membrane proteins				Evidence at protein level	Evidence at protein level	Evidence at transcript level	Evidence at transcript level		Tissue enhanced	Detected in many		testis: 44.4	Cell type enhanced	Detected in many	11	Bipolar cells: 52.2;Cone photoreceptor cells: 51.1;Early spermatids: 46.7;Rod photoreceptor cells: 51.7;Spermatocytes: 128.1	Not detected	Not detected			Low region specificity	Detected in many			Low cell type specificity	Detected in many			Low lineage specificity	Detected in many			Cell line enhanced	Detected in many		ASC TERT1: 11.1;TIME: 9.4
CCDC146	KIAA1505	ENSG00000135205	Coiled-coil domain containing 146	Q8IYE0	7	77122434-77329533	Predicted intracellular proteins				Evidence at protein level	Evidence at transcript level	Evidence at protein level	Evidence at protein level	Evidence at protein level	Tissue enhanced	Detected in many		brain: 32.7;fallopian tube: 27.9	Cell type enhanced	Detected in many	22	Ciliated cells: 570.2;Early spermatids: 154.6;Spermatocytes: 113.3	Low cancer specificity	Detected in all			Region enhanced	Detected in all		pons and medulla: 32.7	Cell type enhanced	Detected in many		eosinophil: 12.5;neutrophil: 14.0	Group enriched	Detected in many	4	granulocytes: 14.0;NK-cells: 5.0;T-cells: 4.4	Low cell line specificity	Detected in many			Low region specificity	Detected in many			Low region specificity	Detected in all
CCDC169-SOHLH2	C13orf38-SOHLH2	ENSG00000250709	CCDC169-SOHLH2 readthrough		13	36168794-36297842	Predicted intracellular proteins				Evidence at transcript level	Evidence at transcript level				Tissue enriched	Detected in some	5	testis: 42.2	Cell type enhanced	Detected in single	35	Late spermatids: 1.4	Not detected	Not detected			Low region specificity	Detected in many			Not detected	Not detected			Not detected	Not detected			Cell line enhanced	Detected in some		BEWO: 3.4;HEL: 2.3;HL-60: 6.2;LHCN-M2: 2.4;NB-4: 3.5;SuSa: 2.3;U-937: 5.0
CCDC190	C1orf110, MGC48998	ENSG00000185860	Coiled-coil domain containing 190	Q86UF4	1	162824458-162868815	Predicted intracellular proteins				Evidence at transcript level	Evidence at transcript level	Evidence at transcript level	Evidence at transcript level		Tissue enhanced	Detected in some		esophagus: 8.3;lung: 7.2;tongue: 7.5	Cell type enriched	Detected in some	27	Ciliated cells: 48.2	Low cancer specificity	Detected in some			Low region specificity	Detected in some			Not detected	Not detected			Not detected	Not detected			Cell line enhanced	Detected in some		hTEC/SVTERT24-B: 4.1;hTERT-RPE1: 5.1;HUVEC TERT2: 5.0;LHCN-M2: 7.6;TIME: 17.3;U-2197: 9.3	Low region specificity	Detected in all			Low region specificity	Detected in all
CCDC32	C15orf57, MGC20481	ENSG00000128891	Coiled-coil domain containing 32	Q9BV29	15	40528683-40565057	Predicted intracellular proteins				Evidence at protein level	Evidence at transcript level	Evidence at protein level	Evidence at protein level	Evidence at protein level	Low tissue specificity	Detected in all			Cell type enhanced	Detected in many	8	Cytotrophoblasts: 75.8;Hofbauer cells: 59.5;Syncytiotrophoblasts: 68.1	Low cancer specificity	Detected in all			Low region specificity	Detected in all			Low cell type specificity	Detected in all			Low lineage specificity	Detected in all			Low cell line specificity	Detected in all			Low region specificity	Detected in all			Low region specificity	Detected in all
CCDC63	FLJ35843, ODA5	ENSG00000173093	Coiled-coil domain containing 63	Q8NA47	12	110846769-110907535	Predicted intracellular proteins	Differentiation, Spermatogenesis			Evidence at protein level	Evidence at transcript level	Evidence at transcript level	Evidence at protein level	Evidence at protein level	Tissue enriched	Detected in some	9	testis: 26.2	Group enriched	Detected in some	54	Early spermatids: 233.1;Late spermatids: 164.1	Cancer enriched	Detected in single	12	testis cancer: 0.5	Not detected	Not detected			Not detected	Not detected			Not detected	Not detected			Cell line enriched	Detected in single	18	MCF7: 9.9	Region enriched	Detected in single	9	cerebellum: 10.3	Not detected	Not detected
CCDC65	CFAP250, CILD27, DRC2, FAP250, FLJ35732, NYD-SP28	ENSG00000139537	Coiled-coil domain containing 65	Q8IXS2	12	48904110-48931840	Disease related genes, Predicted intracellular proteins			Ciliopathy, Kartagener syndrome, Primary ciliary dyskinesia	Evidence at protein level	Evidence at protein level	Evidence at protein level	Evidence at protein level	Evidence at protein level	Tissue enhanced	Detected in many		fallopian tube: 22.5;testis: 53.2	Group enriched	Detected in many	6	Ciliated cells: 180.7;Early spermatids: 85.1;Spermatocytes: 50.9	Low cancer specificity	Detected in many			Region enhanced	Detected in many		pons and medulla: 13.7	Group enriched	Detected in many	11	gdT-cell: 8.9;MAIT T-cell: 9.5;memory CD4 T-cell: 7.6;memory CD8 T-cell: 7.1;naive CD4 T-cell: 4.7;naive CD8 T-cell: 6.3;T-reg: 4.1	Lineage enriched	Detected in single	15	T-cells: 9.5	Cell line enhanced	Detected in many		HeLa: 7.3	Low region specificity	Detected in all			Low region specificity	Detected in all
CCDC74A	FLJ40345	ENSG00000163040	Coiled-coil domain containing 74A	Q96AQ1	2	131527675-131533666	Predicted intracellular proteins				Evidence at protein level	Evidence at transcript level	Evidence at transcript level	Evidence at protein level	Evidence at protein level	Tissue enhanced	Detected in many		fallopian tube: 26.1;testis: 41.2	Cell type enhanced	Detected in many	17	Ciliated cells: 107.1;Early spermatids: 339.1;Late spermatids: 203.8;Spermatocytes: 157.3	Low cancer specificity	Detected in many			Low region specificity	Detected in all			Cell type enhanced	Detected in single		myeloid DC: 3.3	Lineage enhanced	Detected in single		dendritic cells: 3.3	Cell line enhanced	Detected in many		NTERA-2: 19.3;SCLC-21H: 15.9
CCDC74B	DKFZp434E2321	ENSG00000152076	Coiled-coil domain containing 74B	Q96LY2	2	130139287-130145134	Predicted intracellular proteins				Evidence at transcript level	Evidence at transcript level	Evidence at transcript level	Evidence at transcript level		Tissue enhanced	Detected in many		fallopian tube: 12.4;testis: 22.7	Cell type enhanced	Detected in many	21	Ciliated cells: 66.9;Early spermatids: 268.8;Late spermatids: 93.0;Spermatocytes: 141.1	Low cancer specificity	Detected in many							Not detected	Not detected			Not detected	Not detected			Cell line enhanced	Detected in many		SCLC-21H: 10.6;SH-SY5Y: 15.1
CCDC93	FLJ10996	ENSG00000125633	Coiled-coil domain containing 93	Q567U6	2	117915478-118014133	Predicted intracellular proteins	Protein transport, Transport			Evidence at protein level	Evidence at protein level	Evidence at protein level	Evidence at protein level	Evidence at protein level	Low tissue specificity	Detected in all			Low cell type specificity	Detected in many			Low cancer specificity	Detected in all			Low region specificity	Detected in all			Low cell type specificity	Detected in all			Low lineage specificity	Detected in all			Low cell line specificity	Detected in all			Low region specificity	Detected in all			Low region specificity	Detected in all
CCL15	HCC-2, HMRP-2B, Lkn-1, MIP-1d, MIP-5, NCC-3, SCYA15, SCYL3	ENSG00000275718	C-C motif chemokine ligand 15	Q16663	17	35996440-36002038	Plasma proteins, Predicted intracellular proteins, Predicted secreted proteins	Chemotaxis	Cytokine, Heparin-binding		Evidence at protein level	Evidence at transcript level	Evidence at protein level	Evidence at protein level	Evidence at protein level	Tissue enhanced	Detected in some		intestine: 36.4;liver: 17.9	Cell type enhanced	Detected in some	15	Enterocytes: 260.2;Mucus-secreting cells: 154.9;Paneth cells: 333.1;Undifferentiated cells: 126.3	Cancer enhanced	Detected in many		liver cancer: 11.8					Low cell type specificity	Detected in some			Low lineage specificity	Detected in many			Group enriched	Detected in some	11	Hep G2: 25.4;OE19: 14.9
CCL2	GDCF-2, HC11, MCAF, MCP-1, MCP1, MGC9434, SCYA2, SMC-CF	ENSG00000108691	C-C motif chemokine ligand 2	P13500	17	34255218-34257203	Cancer-related genes, Candidate cardiovascular disease genes, FDA approved drug targets, Plasma proteins, Predicted secreted proteins	Chemotaxis, Inflammatory response	Cytokine	Cancer-related genes, FDA approved drug targets	Evidence at protein level	Evidence at protein level	Evidence at protein level	Evidence at protein level	Evidence at protein level	Low tissue specificity	Detected in all			Cell type enhanced	Detected in many	14	Ductal cells: 3138.5;Pancreatic endocrine cells: 1040.3;Smooth muscle cells: 1844.0	Low cancer specificity	Detected in all			Low region specificity	Detected in all			Group enriched	Detected in some	6	classical monocyte: 10.3;eosinophil: 3.9	Group enriched	Detected in many	6	granulocytes: 3.9;monocytes: 10.3	Group enriched	Detected in many	4	BJ hTERT+: 163.0;HMC-1: 212.4					Low region specificity	Detected in many
CCZ1	C7orf28A, CCZ1A, CGI-43	ENSG00000122674	CCZ1 homolog, vacuolar protein trafficking and biogenesis associated	P86791	7	5898725-5926550	Predicted intracellular proteins		Guanine-nucleotide releasing factor		Evidence at protein level	Evidence at protein level	Evidence at protein level	Evidence at protein level		Low tissue specificity	Detected in all			Low cell type specificity	Detected in many			Low cancer specificity	Detected in all			Low region specificity	Detected in all			Low cell type specificity	Detected in all			Low lineage specificity	Detected in all			Low cell line specificity	Detected in all
CCZ1B	C7orf28B, DKFZP586I1023, H_NH0577018.2, MGC19819	ENSG00000146574	CCZ1 homolog B, vacuolar protein trafficking and biogenesis associated	P86790	7	6794134-6826770	Predicted intracellular proteins				Evidence at protein level	Evidence at protein level	Evidence at protein level	Evidence at protein level	Evidence at protein level	Low tissue specificity	Detected in all			Low cell type specificity	Detected in many			Low cancer specificity	Detected in many			Low region specificity	Detected in all			Low cell type specificity	Detected in all			Low lineage specificity	Detected in all			Low cell line specificity	Detected in all
CD14		ENSG00000170458	CD14 molecule	P08571	5	140631728-140633701	Cancer-related genes, CD markers, Plasma proteins, Predicted secreted proteins	Immunity, Inflammatory response, Innate immunity		Cancer-related genes	Evidence at protein level	Evidence at protein level	Evidence at protein level	Evidence at protein level	Evidence at protein level	Group enriched	Detected in all	4	blood: 189.4;liver: 165.8	Cell type enhanced	Detected in many	25	Hofbauer cells: 2162.9;Ito cells: 448.7;Kupffer cells: 633.7;Macrophages: 438.8	Low cancer specificity	Detected in all			Low region specificity	Detected in all			Cell type enhanced	Detected in many		classical monocyte: 189.4	Group enriched	Detected in many	5	granulocytes: 52.3;monocytes: 189.4	Cell line enhanced	Detected in many		A549: 9.1;CACO-2: 13.9;SiHa: 16.7	Low region specificity	Detected in all			Low region specificity	Detected in all
CD1B	CD1	ENSG00000158485	CD1b molecule	P29016	1	158327951-158331531	CD markers, Predicted membrane proteins	Adaptive immunity, Immunity			Evidence at protein level	Evidence at transcript level	Evidence at protein level	Evidence at protein level	Evidence at protein level	Tissue enriched	Detected in some	12	lymphoid tissue: 188.8	Cell type enriched	Detected in some	6	Macrophages: 17.4	Low cancer specificity	Detected in some			Not detected	Not detected			Cell type enriched	Detected in some	6	myeloid DC: 16.3	Lineage enriched	Detected in many	6	dendritic cells: 16.3	Cell line enriched	Detected in some	5	MOLT-4: 112.0
CD24	CD24A	ENSG00000272398	CD24 molecule		6	106969831-106975627	Predicted intracellular proteins				Evidence at protein level	Evidence at protein level				Tissue enriched	Detected in many	6	kidney: 383.7	Cell type enhanced	Detected in many	9	Distal tubular cells: 1347.9;Exocrine glandular cells: 3019.5;Pancreatic endocrine cells: 1516.5	Low cancer specificity	Detected in all							Group enriched	Detected in some	26	eosinophil: 30.4;memory B-cell: 23.4;naive B-cell: 15.0	Group enriched	Detected in many	202	B-cells: 23.4;granulocytes: 30.4	Cell line enhanced	Detected in many		NTERA-2: 66.4;RPTEC TERT1: 313.7;SK-BR-3: 91.2
CD276	B7-H3, B7H3, B7RP-2	ENSG00000103855	CD276 molecule	Q5ZPR3	15	73683966-73714518	CD markers, Predicted intracellular proteins, Predicted membrane proteins				Evidence at protein level	Evidence at protein level	Evidence at protein level	Evidence at protein level	Evidence at protein level	Low tissue specificity	Detected in many			Cell type enhanced	Detected in many	11	Extravillous trophoblasts: 186.5;Hofbauer cells: 70.5	Low cancer specificity	Detected in all			Low region specificity	Detected in all			Cell type enriched	Detected in single	4	neutrophil: 4.0	Lineage enriched	Detected in single	5	granulocytes: 4.0	Cell line enhanced	Detected in many		HaCaT: 42.2;U-2197: 55.2	Low region specificity	Detected in all			Low region specificity	Detected in all
CD300A	CMRF-35-H9, CMRF35H, IGSF12, IRC1, IRC2, Irp60	ENSG00000167851	CD300a molecule	Q9UGN4	17	74466416-74484796	CD markers, Plasma proteins, Predicted intracellular proteins, Predicted membrane proteins	Cell adhesion, Immunity	Receptor		Evidence at protein level	Evidence at protein level	Evidence at protein level	Evidence at protein level	Evidence at protein level	Group enriched	Detected in many	5	blood: 81.1;brain: 28.7;lymphoid tissue: 57.8	Group enriched	Detected in some	4	granulocytes: 57.8;Hofbauer cells: 101.1;Kupffer cells: 71.3;Macrophages: 86.9;T-cells: 25.9	Low cancer specificity	Detected in all			Low region specificity	Detected in many			Low cell type specificity	Detected in many			Low lineage specificity	Detected in all			Group enriched	Detected in some	5	HMC-1: 42.2;NB-4: 17.2;RPMI-8226: 33.2
CD300C	CMRF-35A, CMRF35, CMRF35A, IGSF16, LIR	ENSG00000167850	CD300c molecule	Q08708	17	74541108-74546143	CD markers, Predicted membrane proteins	Immunity	Receptor		Evidence at transcript level	Evidence at transcript level	Evidence at transcript level	Evidence at transcript level		Tissue enhanced	Detected in many		blood: 46.8	Group enriched	Detected in some	12	granulocytes: 15.0;Hofbauer cells: 29.5;Kupffer cells: 28.1;Macrophages: 33.8	Low cancer specificity	Detected in many			Low region specificity	Detected in many			Group enriched	Detected in many	4	classical monocyte: 28.6;intermediate monocyte: 46.8;myeloid DC: 32.5;non-classical monocyte: 46.4	Group enriched	Detected in many	5	dendritic cells: 32.5;monocytes: 46.8	Cell line enhanced	Detected in some		HEL: 5.3;HMC-1: 26.2;THP-1: 4.9;U-937: 12.4
CD47	IAP, MER6, OA3	ENSG00000196776	CD47 molecule	Q08722	3	108043094-108091862	CD markers, Predicted intracellular proteins, Predicted membrane proteins, Transporters	Cell adhesion			Evidence at protein level	Evidence at protein level	Evidence at protein level	Evidence at protein level	Evidence at protein level	Low tissue specificity	Detected in all			Low cell type specificity	Detected in all			Low cancer specificity	Detected in all			Low region specificity	Detected in all			Low cell type specificity	Detected in all			Low lineage specificity	Detected in all			Low cell line specificity	Detected in many			Low region specificity	Detected in all			Low region specificity	Detected in all
CD59	16.3A5, EJ16, EJ30, EL32, G344, MIC11, MIN1, MIN2, MIN3, MSK21, p18-20	ENSG00000085063	CD59 molecule (CD59 blood group)	P13987	11	33703010-33736491	Cancer-related genes, CD markers, Disease related genes, Plasma proteins, Predicted intracellular proteins, Predicted membrane proteins			Cancer-related genes, Disease mutation, Hereditary hemolytic anemia	Evidence at protein level	Evidence at protein level	Evidence at protein level	Evidence at protein level	Evidence at protein level	Tissue enhanced	Detected in all		placenta: 285.5	Cell type enhanced	Detected in all	4	Urothelial cells: 1502.4	Low cancer specificity	Detected in all			Low region specificity	Detected in all			Low cell type specificity	Detected in many			Low lineage specificity	Detected in all			Cell line enhanced	Detected in many		TIME: 217.5;U-2197: 180.1
CD63	ME491, MLA1, TSPAN30	ENSG00000135404	CD63 molecule	P08962	12	55725323-55729707	CD markers, Plasma proteins, Predicted membrane proteins, Transporters	Protein transport, Transport			Evidence at protein level	Evidence at protein level	Evidence at protein level	Evidence at protein level	Evidence at protein level	Low tissue specificity	Detected in all			Low cell type specificity	Detected in many			Low cancer specificity	Detected in all			Low region specificity	Detected in all			Low cell type specificity	Detected in all			Low lineage specificity	Detected in all			Cell line enhanced	Detected in all		ASC diff: 276.2	Low region specificity	Detected in all			Low region specificity	Detected in all
CD68	DKFZp686M18236, GP110, LAMP4, macrosialin, SCARD1	ENSG00000129226	CD68 molecule	P34810	17	7579467-7582113	CD markers, Plasma proteins, Predicted intracellular proteins, Predicted membrane proteins				Evidence at protein level	Evidence at protein level	Evidence at protein level	Evidence at protein level	Evidence at protein level	Tissue enhanced	Detected in all		blood: 179.1;lymphoid tissue: 139.1	Group enriched	Detected in many	6	Hofbauer cells: 1656.8;Kupffer cells: 486.8;Macrophages: 440.3	Low cancer specificity	Detected in many			Low region specificity	Detected in all			Cell type enhanced	Detected in many		classical monocyte: 155.1;intermediate monocyte: 179.1;non-classical monocyte: 170.1	Group enriched	Detected in many	11	dendritic cells: 68.4;monocytes: 179.1	Cell line enhanced	Detected in many		ASC diff: 74.5;U-87 MG: 117.4	Low region specificity	Detected in all
CD82	IA4, KAI1, R2, ST6, TSPAN27	ENSG00000085117	CD82 molecule	P27701	11	44564427-44620363	Cancer-related genes, CD markers, Plasma proteins, Predicted intracellular proteins, Predicted membrane proteins			Cancer-related genes	Evidence at protein level	Evidence at protein level	Evidence at protein level	Evidence at protein level	Evidence at protein level	Low tissue specificity	Detected in all			Cell type enhanced	Detected in all	7	granulocytes: 269.5	Low cancer specificity	Detected in all			Low region specificity	Detected in all			Cell type enhanced	Detected in all		neutrophil: 80.5	Group enriched	Detected in all	6	B-cells: 51.1;granulocytes: 80.5;T-cells: 25.6	Cell line enhanced	Detected in many		HMC-1: 78.9;LHCN-M2: 46.6;U-87 MG: 55.8	Low region specificity	Detected in all			Low region specificity	Detected in all
CD84	hCD84, mCD84, SLAMF5	ENSG00000066294	CD84 molecule	Q9UIB8	1	160541095-160579516	CD markers, Predicted membrane proteins	Adaptive immunity, Autophagy, Cell adhesion, Immunity, Innate immunity	Receptor		Evidence at protein level	Evidence at protein level	Evidence at protein level	Evidence at protein level	Evidence at protein level	Tissue enhanced	Detected in many		lymphoid tissue: 26.0	Cell type enhanced	Detected in many	14	granulocytes: 177.3;Hofbauer cells: 84.2;Kupffer cells: 123.8;Macrophages: 52.0;monocytes: 78.5	Low cancer specificity	Detected in all			Low region specificity	Detected in all			Low cell type specificity	Detected in all			Low lineage specificity	Detected in all			Cell line enhanced	Detected in some		Daudi: 12.6;HEL: 24.3;HL-60: 6.8;HMC-1: 27.7;MOLT-4: 6.7;U-698: 17.1	Low region specificity	Detected in all			Low region specificity	Detected in all
CD93	C1qR(P), C1QR1, C1qRP, CDw93, dJ737E23.1, ECSM3, MXRA4	ENSG00000125810	CD93 molecule	Q9NPY3	20	23079349-23086340	CD markers, Plasma proteins, Predicted membrane proteins	Cell adhesion, Host-virus interaction	Receptor		Evidence at protein level	Evidence at protein level	Evidence at protein level	Evidence at protein level	Evidence at protein level	Low tissue specificity	Detected in all			Group enriched	Detected in many	6	Endothelial cells: 232.0;Ito cells: 170.6;Kupffer cells: 149.3;Macrophages: 59.8	Low cancer specificity	Detected in all			Low region specificity	Detected in all			Cell type enhanced	Detected in some		classical monocyte: 14.4;neutrophil: 17.4	Group enriched	Detected in many	40	dendritic cells: 5.5;granulocytes: 17.4;monocytes: 14.4	Group enriched	Detected in some	4	HUVEC TERT2: 58.4;TIME: 73.9;U-937: 98.9	Low region specificity	Detected in all			Low region specificity	Detected in many
CDC25B		ENSG00000101224	Cell division cycle 25B	P30305	20	3786772-3806121	Cancer-related genes, Enzymes, Plasma proteins, Predicted intracellular proteins	Cell cycle, Cell division, Mitosis	Hydrolase, Protein phosphatase	Cancer-related genes	Evidence at protein level	Evidence at protein level	Evidence at protein level	Evidence at protein level	Evidence at protein level	Low tissue specificity	Detected in all			Low cell type specificity	Detected in many			Low cancer specificity	Detected in all			Low region specificity	Detected in all			Low cell type specificity	Detected in many			Group enriched	Detected in all	5	B-cells: 4.5;NK-cells: 9.3;T-cells: 15.5	Low cell line specificity	Detected in all			Low region specificity	Detected in all			Low region specificity	Detected in all
CDH12	Br-cadherin, CDHB	ENSG00000154162	Cadherin 12	P55289	5	21750673-22853622	Plasma proteins, Predicted membrane proteins	Cell adhesion			Evidence at protein level	Evidence at transcript level	Evidence at transcript level	Evidence at protein level	Evidence at protein level	Tissue enhanced	Detected in many		brain: 17.7;cervix, uterine: 9.3;pituitary gland: 8.6	Group enriched	Detected in some	12	Bipolar cells: 17.4;Horizontal cells: 19.1;Rod photoreceptor cells: 55.7	Low cancer specificity	Detected in some			Low region specificity	Detected in many			Not detected	Not detected			Not detected	Not detected			Cell line enhanced	Detected in some		HeLa: 1.5;PC-3: 5.3;SCLC-21H: 7.6;U-2 OS: 3.1	Low region specificity	Detected in all			Low region specificity	Detected in all
CDK19	bA346C16.3, CDC2L6, CDK11, KIAA1028	ENSG00000155111	Cyclin dependent kinase 19	Q9BWU1	6	110609978-110815958	Enzymes, Predicted intracellular proteins		Kinase, Serine/threonine-protein kinase, Transferase		Evidence at protein level	Evidence at protein level	Evidence at protein level	Evidence at protein level	Evidence at protein level	Tissue enhanced	Detected in all		brain: 31.1	Cell type enhanced	Detected in many	6	Early spermatids: 84.5;Late spermatids: 95.4	Low cancer specificity	Detected in all			Low region specificity	Detected in all			Cell type enhanced	Detected in many		neutrophil: 8.5	Low lineage specificity	Detected in many			Low cell line specificity	Detected in all			Low region specificity	Detected in all			Low region specificity	Detected in all
CDK5R1	Nck5a, p35, p35nck5a	ENSG00000176749	Cyclin dependent kinase 5 regulatory subunit 1	Q15078	17	32486619-32491256	Predicted intracellular proteins	Biological rhythms			Evidence at protein level	Evidence at transcript level	Evidence at protein level	Evidence at protein level	Evidence at protein level	Tissue enriched	Detected in many	5	brain: 58.8	Cell type enhanced	Detected in many	15	Cone photoreceptor cells: 43.2;Early spermatids: 15.1;Late spermatids: 13.7;Muller glia cells: 17.0	Low cancer specificity	Detected in many			Low region specificity	Detected in all			Low cell type specificity	Detected in many			Low lineage specificity	Detected in many			Cell line enhanced	Detected in many		SCLC-21H: 32.2;SK-MEL-30: 23.1	Low region specificity	Detected in all			Low region specificity	Detected in all
CDK5RAP3	C53, FLJ13660, HSF-27, IC53, LZAP, MST016, OK/SW-cl.114	ENSG00000108465	CDK5 regulatory subunit associated protein 3	Q96JB5	17	47967810-47981774	Plasma proteins, Predicted intracellular proteins	Host-virus interaction			Evidence at protein level	Evidence at protein level	Evidence at protein level	Evidence at protein level	Evidence at protein level	Low tissue specificity	Detected in all			Low cell type specificity	Detected in many			Low cancer specificity	Detected in all			Low region specificity	Detected in all			Low cell type specificity	Detected in all			Low lineage specificity	Detected in all			Low cell line specificity	Detected in all			Low region specificity	Detected in all			Low region specificity	Detected in all
CDKL1	KKIALRE	ENSG00000100490	Cyclin dependent kinase like 1	Q00532	14	50329404-50416461	Enzymes, Predicted intracellular proteins		Kinase, Serine/threonine-protein kinase, Transferase		Evidence at protein level	Evidence at protein level	Evidence at protein level	Evidence at protein level		Low tissue specificity	Detected in many			Cell type enhanced	Detected in many	11	Alveolar cells type 1: 17.9;Ciliated cells: 34.8	Low cancer specificity	Detected in single			Low region specificity	Detected in all			Low cell type specificity	Detected in many			Low lineage specificity	Detected in all			Cell line enhanced	Detected in many		SK-BR-3: 16.7	Low region specificity	Detected in all			Low region specificity	Detected in all
CDKL3	NKIAMRE	ENSG00000006837	Cyclin dependent kinase like 3	Q8IVW4	5	134286350-134371047	Enzymes, Predicted intracellular proteins		Kinase, Serine/threonine-protein kinase, Transferase		Evidence at protein level	Evidence at transcript level	Evidence at protein level	Evidence at protein level	Evidence at protein level	Tissue enhanced	Detected in all		testis: 33.4	Group enriched	Detected in many	8	Early spermatids: 261.7;Late spermatids: 219.5	Low cancer specificity	Detected in single			Low region specificity	Detected in all			Low cell type specificity	Detected in many			Low lineage specificity	Detected in all			Low cell line specificity	Detected in many			Low region specificity	Detected in all			Low region specificity	Detected in single
CDKN1B	KIP1, P27KIP1	ENSG00000111276	Cyclin dependent kinase inhibitor 1B	P46527	12	12715058-12722371	Cancer-related genes, Disease related genes, Predicted intracellular proteins	Cell cycle	Protein kinase inhibitor	Cancer-related genes, Tumor suppressor	Evidence at protein level	Evidence at protein level	Evidence at protein level	Evidence at protein level	Evidence at protein level	Low tissue specificity	Detected in all			Cell type enhanced	Detected in all	4	Muller glia cells: 157.6	Low cancer specificity	Detected in all			Low region specificity	Detected in all			Low cell type specificity	Detected in all			Low lineage specificity	Detected in all			Low cell line specificity	Detected in many			Low region specificity	Detected in all			Low region specificity	Detected in all
CEBPA	C/EBP-alpha, CEBP	ENSG00000245848	CCAAT/enhancer binding protein alpha	P49715	19	33299934-33302564	Cancer-related genes, Disease related genes, Predicted intracellular proteins, Transcription factors	Host-virus interaction, Transcription, Transcription regulation	Activator, Developmental protein, DNA-binding	Cancer-related genes, Disease mutation	Evidence at protein level	Evidence at transcript level	Evidence at protein level	Evidence at protein level	Evidence at protein level	Tissue enhanced	Detected in all		breast: 52.3;liver: 44.3	Cell type enhanced	Detected in many	10	Hepatocytes: 84.7;Hofbauer cells: 76.1;Suprabasal keratinocytes: 150.2;Syncytiotrophoblasts: 177.5	Cancer enhanced	Detected in all		liver cancer: 70.6	Low region specificity	Detected in all			Cell type enhanced	Detected in many		basophil: 11.0;non-classical monocyte: 11.8	Group enriched	Detected in many	13	dendritic cells: 4.1;granulocytes: 11.0;monocytes: 11.8	Cell line enhanced	Detected in some		BEWO: 43.5;Hep G2: 23.3;NB-4: 24.0;THP-1: 86.8;U-937: 27.8	Low region specificity	Detected in all			Low region specificity	Detected in many
CEBPZ	CBF2, CTF2	ENSG00000115816	CCAAT/enhancer binding protein zeta	Q03701	2	37201612-37231713	Predicted intracellular proteins	Transcription, Transcription regulation	Activator		Evidence at protein level	Evidence at transcript level	Evidence at protein level	Evidence at protein level	Evidence at protein level	Low tissue specificity	Detected in all			Low cell type specificity	Detected in all			Low cancer specificity	Detected in all			Low region specificity	Detected in all			Low cell type specificity	Detected in all			Low lineage specificity	Detected in all			Low cell line specificity	Detected in all			Low region specificity	Detected in all			Low region specificity	Detected in all
CECR2	KIAA1740	ENSG00000099954	CECR2, histone acetyl-lysine reader	Q9BXF3	22	17359949-17558149	Predicted intracellular proteins		Chromatin regulator		Evidence at protein level	Evidence at protein level	Evidence at protein level	Evidence at protein level	Evidence at protein level	Tissue enhanced	Detected in many		brain: 25.1;skeletal muscle: 30.6	Group enriched	Detected in many	5	Cone photoreceptor cells: 159.0;Rod photoreceptor cells: 94.7	Cancer enriched	Detected in many	6	testis cancer: 8.7	Low region specificity	Detected in all			Not detected	Not detected			Not detected	Not detected			Cell line enhanced	Detected in some		AF22: 12.8;HAP1: 11.7;K-562: 6.4;NTERA-2: 18.7;SCLC-21H: 8.4;SuSa: 7.8	Low region specificity	Detected in some			Low region specificity	Detected in all
CELF2	BRUNOL3, CUGBP2, Etr-3, NAPOR-2	ENSG00000048740	CUGBP Elav-like family member 2	O95319	10	10798397-11336675	Predicted intracellular proteins	mRNA processing	Repressor, RNA-binding		Evidence at protein level	Evidence at protein level	Evidence at protein level	Evidence at protein level	Evidence at protein level	Low tissue specificity	Detected in all			Cell type enhanced	Detected in many	4	Kupffer cells: 242.8	Low cancer specificity	Detected in all			Low region specificity	Detected in all			Low cell type specificity	Detected in all			Low lineage specificity	Detected in all			Cell line enhanced	Detected in many		HEL: 52.8;HMC-1: 51.4;REH: 22.8	Low region specificity	Detected in all
CENPBD1	MGC16385	ENSG00000177946	CENPB DNA-binding domain containing 1	B2RD01	16	89969773-89972832	Predicted intracellular proteins		DNA-binding		Evidence at transcript level	Evidence at transcript level	Evidence at transcript level	Evidence at transcript level		Low tissue specificity	Detected in all			Low cell type specificity	Detected in many			Low cancer specificity	Detected in all			Low region specificity	Detected in all			Low cell type specificity	Detected in many			Low lineage specificity	Detected in all			Cell line enhanced	Detected in some		HEK 293: 7.8;K-562: 4.7
CEP295NL	DDC8, KIAA1731NL	ENSG00000178404	CEP295 N-terminal like	Q96MC4	17	78870910-78903217	Predicted intracellular proteins				Evidence at protein level	Evidence at transcript level	Evidence at transcript level	Evidence at protein level	Evidence at protein level	Tissue enriched	Detected in some	11	testis: 37.7	Group enriched	Detected in some	129	Early spermatids: 285.7;Late spermatids: 373.8	Not detected	Not detected			Not detected	Not detected			Cell type enriched	Detected in single	5	neutrophil: 3.5	Lineage enriched	Detected in single	7	granulocytes: 3.5	Cell line enhanced	Detected in some		BEWO: 4.0;Karpas-707: 3.2;TIME: 3.2;U-2 OS: 5.5
CEP95	CCDC45, DKFZp667E1824	ENSG00000258890	Centrosomal protein 95	Q96GE4	17	64506588-64542461	Predicted intracellular proteins, Predicted membrane proteins				Evidence at protein level	Evidence at protein level	Evidence at protein level	Evidence at protein level	Evidence at protein level	Low tissue specificity	Detected in all			Cell type enhanced	Detected in many	5	Rod photoreceptor cells: 86.8	Low cancer specificity	Detected in all			Low region specificity	Detected in all			Low cell type specificity	Detected in all			Low lineage specificity	Detected in all			Low cell line specificity	Detected in all			Low region specificity	Detected in all			Low region specificity	Detected in all
CERK	dA59H18.2, dA59H18.3, DKFZp434E0211, FLJ21430, FLJ23239, hCERK, KIAA1646, LK4	ENSG00000100422	Ceramide kinase	Q8TCT0	22	46684411-46738261	Enzymes, Predicted intracellular proteins		Kinase, Transferase		Evidence at protein level	Evidence at protein level	Evidence at protein level	Evidence at protein level	Evidence at protein level	Low tissue specificity	Detected in all			Low cell type specificity	Detected in many			Low cancer specificity	Detected in all			Low region specificity	Detected in all			Low cell type specificity	Detected in many			Low lineage specificity	Detected in all			Low cell line specificity	Detected in many			Low region specificity	Detected in all			Low region specificity	Detected in all
CERS4	FLJ12089, LASS4, Trh1	ENSG00000090661	Ceramide synthase 4	Q9HA82	19	8206736-8262421	Predicted intracellular proteins, Predicted membrane proteins	Lipid biosynthesis, Lipid metabolism	Transferase		Evidence at protein level	Evidence at protein level	Evidence at protein level	Evidence at protein level	Evidence at protein level	Low tissue specificity	Detected in all			Cell type enhanced	Detected in many	9	Hepatocytes: 63.6;Muller glia cells: 146.0	Low cancer specificity	Detected in all			Low region specificity	Detected in all			Low cell type specificity	Detected in all			Low lineage specificity	Detected in all			Cell line enhanced	Detected in many		Hep G2: 21.6;NB-4: 39.0;U-937: 24.4	Low region specificity	Detected in all			Low region specificity	Detected in all
CFAP58	bA554P13.1, C10orf80, CCDC147, FLJ35908	ENSG00000120051	Cilia and flagella associated protein 58	Q5T655	10	104353764-104455090	Predicted intracellular proteins				Evidence at protein level	Evidence at transcript level	Evidence at protein level	Evidence at protein level	Evidence at protein level	Tissue enhanced	Detected in some		fallopian tube: 10.9;testis: 17.5	Cell type enhanced	Detected in some	22	Ciliated cells: 104.4;Early spermatids: 40.7;Late spermatids: 47.0	Low cancer specificity	Detected in some			Region enhanced	Detected in many		pons and medulla: 6.8	Cell type enriched	Detected in single	6	neutrophil: 5.5	Lineage enriched	Detected in single	55	granulocytes: 5.5	Cell line enhanced	Detected in many		BJ hTERT+: 5.2;U-2 OS: 10.9	Low region specificity	Detected in some			Low region specificity	Detected in all
CFAP73	CCDC42B, MIA2	ENSG00000186710	Cilia and flagella associated protein 73	A6NFT4	12	113149858-113159276	Predicted intracellular proteins				Evidence at protein level	Evidence at protein level	Evidence at transcript level	Evidence at protein level	Evidence at protein level	Tissue enhanced	Detected in many		brain: 27.2;epididymis: 17.8;fallopian tube: 35.5	Group enriched	Detected in some	8	Ciliated cells: 42.8;Club cells: 11.4	Cancer enhanced	Detected in many		endometrial cancer: 5.7	Region enhanced	Detected in many		pons and medulla: 27.2	Cell type enhanced	Detected in some		naive B-cell: 1.0;naive CD4 T-cell: 1.3	Group enriched	Detected in many	9	B-cells: 1.0;T-cells: 1.3	Cell line enhanced	Detected in some		Daudi: 6.4;REH: 3.3;T-47d: 3.9;U-698: 13.0	Low region specificity	Detected in some			Low region specificity	Detected in many
CFB	BF, BFD, H2-Bf	ENSG00000243649	Complement factor B	P00751	6	31945650-31952084	Disease related genes, Enzymes, Plasma proteins, Potential drug targets, Predicted intracellular proteins, Predicted secreted proteins	Complement alternate pathway, Immunity, Innate immunity	Hydrolase, Protease, Serine protease	Age-related macular degeneration, Disease mutation, Hemolytic uremic syndrome	Evidence at protein level	Evidence at protein level	Evidence at protein level	Evidence at protein level	Evidence at protein level	Tissue enriched	Detected in many	29	liver: 461.5	Group enriched	Detected in many	8	Ductal cells: 523.0;Exocrine glandular cells: 173.6;Hepatocytes: 158.3;Pancreatic endocrine cells: 492.1	Cancer enhanced	Detected in all		liver cancer: 78.3	Low region specificity	Detected in single			Cell type enhanced	Detected in single		plasmacytoid DC: 1.6	Low lineage specificity	Detected in single			Cell line enhanced	Detected in some		ASC diff: 6.1;ASC TERT1: 6.0;CAPAN-2: 7.1;EFO-21: 5.3;fHDF/TERT166: 11.6;HSkMC: 19.1
CFDP1	BCNT, CENP-29, CP27, p97, SWC5, Yeti	ENSG00000153774	Craniofacial development protein 1	Q9UEE9	16	75293698-75433485	Predicted intracellular proteins		Developmental protein		Evidence at protein level	Evidence at protein level	Evidence at protein level	Evidence at protein level	Evidence at protein level	Low tissue specificity	Detected in all			Cell type enhanced	Detected in all	5	Enterocytes: 441.3;Paneth cells: 557.6;Proximal tubular cells: 451.1	Low cancer specificity	Detected in all			Low region specificity	Detected in all			Low cell type specificity	Detected in all			Low lineage specificity	Detected in all			Low cell line specificity	Detected in all			Low region specificity	Detected in all
CFH	ARMD4, ARMS1, FHL1, HF, HF1, HF2, HUS	ENSG00000000971	Complement factor H	P08603	1	196651878-196747504	Cancer-related genes, Disease related genes, Plasma proteins, Predicted secreted proteins	Complement alternate pathway, Host-virus interaction, Immunity, Innate immunity		Age-related macular degeneration, Cancer-related genes, Disease mutation, Hemolytic uremic syndrome	Evidence at protein level	Evidence at protein level	Evidence at protein level	Evidence at protein level	Evidence at protein level	Tissue enriched	Detected in many	6	liver: 295.2	Cell type enriched	Detected in many	4	Hepatocytes: 1052.9	Cancer enriched	Detected in all	9	liver cancer: 151.1	Low region specificity	Detected in all			Cell type enhanced	Detected in some		MAIT T-cell: 16.5	Lineage enriched	Detected in single	27	T-cells: 16.5	Cell line enhanced	Detected in many		HHSteC: 26.9;HSkMC: 26.3;hTERT-RPE1: 81.0;RT4: 47.7
CFHR1	CFHL, CFHL1, CFHL1P, CFHR1P, FHR1, H36-1, H36-2, HFL1, HFL2	ENSG00000244414	Complement factor H related 1	Q03591	1	196819757-196832189	Cancer-related genes, Plasma proteins, Predicted secreted proteins			Cancer-related genes, Hemolytic uremic syndrome	Evidence at protein level	Evidence at protein level	Evidence at protein level	Evidence at protein level	Evidence at protein level	Tissue enriched	Detected in some	174	liver: 218.9	Cell type enhanced	Detected in some	13	Cholangiocytes: 7.6;Erythroid cells: 23.3;Hepatocytes: 8.9;Ito cells: 17.2;Kupffer cells: 14.9	Cancer enriched	Detected in single	798	liver cancer: 182.4					Not detected	Not detected			Not detected	Not detected			Cell line enhanced	Detected in some		ASC diff: 2.7;HeLa: 3.2;HL-60: 4.8;U-266/70: 6.3
CFP	PFC	ENSG00000126759	Complement factor properdin	P27918	X	47623172-47630305	Disease related genes, Plasma proteins, Predicted intracellular proteins, Predicted secreted proteins	Complement alternate pathway, Immunity, Innate immunity		Disease mutation	Evidence at protein level	Evidence at transcript level	Evidence at protein level	Evidence at protein level	Evidence at protein level	Tissue enhanced	Detected in many		blood: 106.7;bone marrow: 39.4;lymphoid tissue: 41.3	Group enriched	Detected in many	17	Ito cells: 122.2;Kupffer cells: 303.6;Macrophages: 129.1;monocytes: 486.9	Low cancer specificity	Detected in many			Not detected	Not detected			Group enriched	Detected in many	9	classical monocyte: 102.4;intermediate monocyte: 106.7;myeloid DC: 86.2;neutrophil: 64.3;non-classical monocyte: 70.6	Group enriched	Detected in many	40	dendritic cells: 86.2;granulocytes: 64.3;monocytes: 106.7	Cell line enhanced	Detected in some		EFO-21: 21.2;HEL: 4.6;HMC-1: 5.3;NB-4: 10.1;U-937: 7.0	Low region specificity	Detected in many			Not detected	Not detected
CGRRF1	CGR19, RNF197	ENSG00000100532	Cell growth regulator with ring finger domain 1	Q99675	14	54509812-54539309	Predicted intracellular proteins, Predicted membrane proteins	Cell cycle, Growth arrest			Evidence at protein level	Evidence at protein level	Evidence at protein level	Evidence at protein level	Evidence at protein level	Low tissue specificity	Detected in all			Cell type enhanced	Detected in many	6	Early spermatids: 105.4;Spermatocytes: 79.4	Low cancer specificity	Detected in all			Low region specificity	Detected in all			Low cell type specificity	Detected in all			Low lineage specificity	Detected in all			Low cell line specificity	Detected in all			Low region specificity	Detected in all			Low region specificity	Detected in all
CHEK1	CHK1	ENSG00000149554	Checkpoint kinase 1	O14757	11	125625136-125676255	Cancer-related genes, Enzymes, Plasma proteins, Predicted intracellular proteins	Cell cycle, DNA damage, DNA repair	Kinase, Serine/threonine-protein kinase, Transferase	Cancer-related genes	Evidence at protein level	Evidence at protein level	Evidence at protein level	Evidence at protein level	Evidence at protein level	Tissue enhanced	Detected in all		ductus deferens: 80.0;seminal vesicle: 66.8	Cell type enhanced	Detected in many	9	Cholangiocytes: 33.1;Extravillous trophoblasts: 31.3;Spermatogonia: 60.3	Low cancer specificity	Detected in all			Low region specificity	Detected in all			Cell type enhanced	Detected in many		T-reg: 11.7	Lineage enriched	Detected in many	6	T-cells: 11.7	Low cell line specificity	Detected in all			Low region specificity	Detected in single
CHGA		ENSG00000100604	Chromogranin A	P10645	14	92923080-92935293	Cancer-related genes, Candidate cardiovascular disease genes, Plasma proteins, Predicted intracellular proteins		Antibiotic, Antimicrobial, Fungicide	Cancer-related genes	Evidence at protein level	Evidence at protein level	Evidence at protein level	Evidence at protein level	Evidence at protein level	Tissue enriched	Detected in many	6	parathyroid gland: 577.6	Cell type enriched	Detected in many	49	Intestinal endocrine cells: 6314.9	Cancer enhanced	Detected in many		pancreatic cancer: 114.8	Region enhanced	Detected in many		cerebral cortex: 97.9	Not detected	Not detected			Not detected	Not detected			Group enriched	Detected in some	134	SCLC-21H: 44.3;SH-SY5Y: 120.8	Low region specificity	Detected in all			Low region specificity	Detected in many
CHGB	SCG1, SgI	ENSG00000089199	Chromogranin B	P05060	20	5911430-5925361	Plasma proteins, Predicted intracellular proteins				Evidence at protein level	Evidence at protein level	Evidence at protein level	Evidence at protein level	Evidence at protein level	Tissue enhanced	Detected in many		adrenal gland: 424.9;pituitary gland: 177.5	Cell type enriched	Detected in many	11	Intestinal endocrine cells: 997.5	Cancer enriched	Detected in many	6	pancreatic cancer: 154.2	Low region specificity	Detected in many			Cell type enhanced	Detected in some		memory CD4 T-cell: 2.6;T-reg: 1.1	Lineage enhanced	Detected in single		T-cells: 2.6	Group enriched	Detected in some	23	SCLC-21H: 66.7;SH-SY5Y: 102.1	Low region specificity	Detected in all			Low region specificity	Detected in all
CHI3L1	GP39, YKL40	ENSG00000133048	Chitinase 3 like 1	P36222	1	203178931-203186749	Cancer-related genes, Disease related genes, Plasma proteins, Predicted intracellular proteins, Predicted secreted proteins	Apoptosis, Inflammatory response	Antimicrobial	Asthma, Cancer-related genes, Schizophrenia	Evidence at protein level	Evidence at transcript level	Evidence at protein level	Evidence at protein level	Evidence at protein level	Tissue enriched	Detected in many	4	liver: 336.4	Cell type enriched	Detected in many	7	Hofbauer cells: 335.7	Cancer enriched	Detected in all	8	glioma: 1313.7	Low region specificity	Detected in all			Cell type enriched	Detected in single	490	neutrophil: 81.3	Lineage enriched	Detected in single	490	granulocytes: 81.3	Cell line enhanced	Detected in some		ASC diff: 40.7;ASC TERT1: 90.8;HSkMC: 80.6;THP-1: 128.4;U-138 MG: 38.1;U-87 MG: 37.9	Low region specificity	Detected in all			Region enriched	Detected in single
CHIC1	BRX	ENSG00000204116	Cysteine rich hydrophobic domain 1	Q5VXU3	X	73563200-73687102	Predicted membrane proteins				Evidence at protein level	Evidence at protein level	Evidence at transcript level	Evidence at protein level		Low tissue specificity	Detected in all			Low cell type specificity	Detected in many			Low cancer specificity	Detected in many			Low region specificity	Detected in all			Low cell type specificity	Detected in many			Low lineage specificity	Detected in many			Cell line enhanced	Detected in many		Karpas-707: 18.5	Low region specificity	Detected in all			Low region specificity	Detected in all
CHIC2	BTL	ENSG00000109220	Cysteine rich hydrophobic domain 2	Q9UKJ5	4	54009789-54064690	Disease related genes, Predicted intracellular proteins, Predicted membrane proteins				Evidence at protein level	Evidence at protein level	Evidence at protein level	Evidence at protein level	Evidence at protein level	Low tissue specificity	Detected in all			Cell type enhanced	Detected in all	7	Basal keratinocytes: 309.8;Suprabasal keratinocytes: 326.7	Low cancer specificity	Detected in all			Low region specificity	Detected in all			Low cell type specificity	Detected in all			Low lineage specificity	Detected in all			Low cell line specificity	Detected in all			Low region specificity	Detected in all			Low region specificity	Detected in all
CHP1	CHP, p22, p24, Sid470p, SLC9A1BP	ENSG00000187446	Calcineurin like EF-hand protein 1	Q99653	15	41230839-41281890	Plasma proteins, Predicted intracellular proteins, Transporters	Protein transport, Transport	Protein kinase inhibitor	Disease mutation, Neurodegeneration	Evidence at protein level	Evidence at transcript level	Evidence at protein level	Evidence at protein level	Evidence at protein level	Low tissue specificity	Detected in all			Cell type enhanced	Detected in all	4	Distal tubular cells: 330.0;Enterocytes: 365.9	Low cancer specificity	Detected in all			Low region specificity	Detected in all			Low cell type specificity	Detected in all			Low lineage specificity	Detected in all			Low cell line specificity	Detected in all			Low region specificity	Detected in all			Low region specificity	Detected in all
CHPF	CHSY2, CSS2	ENSG00000123989	Chondroitin polymerizing factor	Q8IZ52	2	219538947-219543787	Enzymes, Predicted intracellular proteins		Transferase		Evidence at protein level	Evidence at protein level	Evidence at protein level	Evidence at protein level	Evidence at protein level	Low tissue specificity	Detected in all			Cell type enhanced	Detected in many	8	Cytotrophoblasts: 137.8;Extravillous trophoblasts: 162.1;Syncytiotrophoblasts: 259.5	Low cancer specificity	Detected in all			Low region specificity	Detected in all			Cell type enhanced	Detected in many		plasmacytoid DC: 11.1	Low lineage specificity	Detected in many			Low cell line specificity	Detected in many			Low region specificity	Detected in all			Low region specificity	Detected in all
CHPT1	CPT1	ENSG00000111666	Choline phosphotransferase 1	Q8WUD6	12	101696947-101744140	Enzymes, Predicted membrane proteins	Lipid biosynthesis, Lipid metabolism, Phospholipid biosynthesis, Phospholipid metabolism	Transferase		Evidence at protein level	Evidence at protein level	Evidence at protein level	Evidence at protein level	Evidence at protein level	Low tissue specificity	Detected in all			Cell type enhanced	Detected in many	7	Late spermatids: 497.4	Low cancer specificity	Detected in all			Low region specificity	Detected in all			Group enriched	Detected in many	4	basophil: 19.4;eosinophil: 9.7	Lineage enriched	Detected in many	6	granulocytes: 19.4	Low cell line specificity	Detected in all			Low region specificity	Detected in all			Low region specificity	Detected in all
CHRDL2	BNF1	ENSG00000054938	Chordin like 2	Q6WN34	11	74696429-74731385	Predicted intracellular proteins, Predicted secreted proteins	Chondrogenesis, Differentiation, Osteogenesis	Developmental protein		Evidence at protein level	Evidence at protein level	Evidence at protein level	Evidence at protein level	Evidence at protein level	Tissue enhanced	Detected in many		cervix, uterine: 64.5;endometrium 1: 76.5;gallbladder: 109.2	Group enriched	Detected in some	5	Cholangiocytes: 22.9;Hepatocytes: 76.1	Cancer enhanced	Detected in many		stomach cancer: 14.6	Not detected	Not detected			Cell type enriched	Detected in single	13	neutrophil: 1.2	Lineage enriched	Detected in single	13	granulocytes: 1.2	Cell line enhanced	Detected in some		HeLa: 6.1;PC-3: 3.2;SiHa: 6.1;TIME: 2.1	Low region specificity	Detected in some			Low region specificity	Detected in some
CHST7	C6ST-2, C6ST2	ENSG00000147119	Carbohydrate sulfotransferase 7	Q9NS84	X	46573784-46598408	Enzymes, Predicted intracellular proteins	Carbohydrate metabolism	Transferase		Evidence at protein level	Evidence at transcript level	Evidence at protein level	Evidence at protein level	Evidence at protein level	Low tissue specificity	Detected in all			Cell type enhanced	Detected in many	12	monocytes: 91.0;Peritubular cells: 56.6;Sertoli cells: 51.8	Low cancer specificity	Detected in all			Low region specificity	Detected in all			Cell type enhanced	Detected in many		T-reg: 15.4	Group enriched	Detected in many	10	granulocytes: 9.4;monocytes: 8.0;T-cells: 15.4	Cell line enhanced	Detected in many		EFO-21: 18.0;HHSteC: 13.4;NTERA-2: 16.1;PC-3: 13.4	Low region specificity	Detected in many			Low region specificity	Detected in many
CIC	KIAA0306	ENSG00000079432	Capicua transcriptional repressor	Q96RK0	19	42268537-42295797	Cancer-related genes, Disease related genes, Predicted intracellular proteins, Transcription factors	Transcription, Transcription regulation	DNA-binding, Repressor	Cancer-related genes, Disease mutation, Mental retardation	Evidence at protein level	Evidence at protein level	Evidence at protein level	Evidence at protein level	Evidence at protein level	Low tissue specificity	Detected in all			Low cell type specificity	Detected in many			Low cancer specificity	Detected in all			Low region specificity	Detected in all			Low cell type specificity	Detected in many			Low lineage specificity	Detected in many			Low cell line specificity	Detected in all			Low region specificity	Detected in all			Low region specificity	Detected in all
CITED4		ENSG00000179862	Cbp/p300 interacting transactivator with Glu/Asp rich carboxy-terminal domain 4	Q96RK1	1	40861051-40862366	Predicted intracellular proteins	Transcription, Transcription regulation	Activator		Evidence at protein level	Evidence at transcript level	Evidence at protein level	Evidence at protein level	Evidence at protein level	Low tissue specificity	Detected in all			Cell type enhanced	Detected in many	8	Basal glandular cells: 152.3;Cholangiocytes: 76.5;Urothelial cells: 122.5	Low cancer specificity	Detected in all			Low region specificity	Detected in all			Cell type enhanced	Detected in some		neutrophil: 2.2	Low lineage specificity	Detected in many			Cell line enhanced	Detected in many		RPTEC TERT1: 25.8;THP-1: 74.0	Low region specificity	Detected in many			Low region specificity	Detected in many
CKLF	C32, CKLF1, CKLF3, CKLF4, HSPC224, UCK-1	ENSG00000217555	Chemokine like factor	Q9UBR5	16	66552563-66566251	Predicted membrane proteins, Predicted secreted proteins	Chemotaxis	Cytokine		Evidence at protein level	Evidence at transcript level	Evidence at transcript level	Evidence at protein level	Evidence at protein level	Tissue enhanced	Detected in all		blood: 142.0	Cell type enhanced	Detected in many	5	granulocytes: 334.0;Macrophages: 289.2;Spermatocytes: 349.8	Low cancer specificity	Detected in all			Low region specificity	Detected in all			Cell type enhanced	Detected in all		neutrophil: 142.0	Low lineage specificity	Detected in all			Low cell line specificity	Detected in all			Low region specificity	Detected in all			Not detected	Not detected
CKS1B	CKS1, ckshs1	ENSG00000173207	CDC28 protein kinase regulatory subunit 1B	P61024	1	154974653-154979249	Cancer-related genes, Predicted intracellular proteins	Cell cycle, Cell division		Cancer-related genes	Evidence at protein level	Evidence at transcript level	Evidence at protein level	Evidence at protein level	Evidence at protein level	Low tissue specificity	Detected in all			Cell type enhanced	Detected in many	7	Erythroid cells: 303.7;Extravillous trophoblasts: 535.3	Low cancer specificity	Detected in all			Low region specificity	Detected in all			Low cell type specificity	Detected in many			Low lineage specificity	Detected in all			Low cell line specificity	Detected in all
CKS2		ENSG00000123975	CDC28 protein kinase regulatory subunit 2	P33552	9	89311198-89316703	Cancer-related genes, Predicted intracellular proteins	Cell cycle, Cell division		Cancer-related genes	Evidence at protein level	Evidence at transcript level	Evidence at protein level	Evidence at protein level	Evidence at protein level	Tissue enhanced	Detected in all		blood: 54.6;testis: 103.2	Cell type enhanced	Detected in many	6	Spermatocytes: 581.2;Spermatogonia: 464.7	Low cancer specificity	Detected in all			Low region specificity	Detected in all			Cell type enhanced	Detected in all		plasmacytoid DC: 54.6	Low lineage specificity	Detected in all			Low cell line specificity	Detected in all			Low region specificity	Detected in many			Low region specificity	Detected in all
CLCF1	BSF-3, BSF3, CISS2, CLC, NNT-1, NNT1, NR6	ENSG00000175505	Cardiotrophin like cytokine factor 1	Q9UBD9	11	67364168-67374177	Disease related genes, Predicted secreted proteins		Cytokine	Disease mutation	Evidence at protein level	Evidence at transcript level	Evidence at protein level	Evidence at protein level	Evidence at protein level	Low tissue specificity	Detected in many			Cell type enhanced	Detected in many	8	Glandular cells: 55.6;Pancreatic endocrine cells: 36.3;Urothelial cells: 51.2	Low cancer specificity	Detected in all			Low region specificity	Detected in many			Low cell type specificity	Detected in many			Low lineage specificity	Detected in many			Cell line enhanced	Detected in many		SiHa: 26.5	Not detected	Not detected			Low region specificity	Detected in all
CLCN3	ClC-3, CLC3	ENSG00000109572	Chloride voltage-gated channel 3	P51790	4	169612633-169723673	Predicted intracellular proteins, Predicted membrane proteins	Antiport, Ion transport, Transport			Evidence at protein level	Evidence at protein level	Evidence at protein level	Evidence at protein level	Evidence at protein level	Low tissue specificity	Detected in all			Low cell type specificity	Detected in all			Low cancer specificity	Detected in all			Low region specificity	Detected in all			Low cell type specificity	Detected in all			Low lineage specificity	Detected in all			Low cell line specificity	Detected in all			Low region specificity	Detected in all			Low region specificity	Detected in all
CLCN4	ClC-4, CLC4	ENSG00000073464	Chloride voltage-gated channel 4	P51793	X	10156945-10237660	Disease related genes, Potential drug targets, Predicted membrane proteins, Transporters	Antiport, Ion transport, Transport		Disease mutation, Mental retardation	Evidence at protein level	Evidence at protein level	Evidence at protein level	Evidence at protein level	Evidence at protein level	Tissue enhanced	Detected in many		brain: 29.1;epididymis: 22.8;skeletal muscle: 34.6	Cell type enhanced	Detected in many	12	Bipolar cells: 75.3;Cone photoreceptor cells: 96.2;Horizontal cells: 49.3;Rod photoreceptor cells: 37.1	Low cancer specificity	Detected in all			Low region specificity	Detected in all			Group enriched	Detected in some	6	basophil: 2.3;memory B-cell: 1.7;naive B-cell: 6.8;neutrophil: 4.4	Group enriched	Detected in many	9	B-cells: 6.8;granulocytes: 4.4	Cell line enhanced	Detected in many		GAMG: 17.5;HEL: 16.2;SCLC-21H: 16.8	Low region specificity	Detected in all			Low region specificity	Detected in all
CLDN11	OSP, OTM	ENSG00000013297	Claudin 11	O75508	3	170418865-170454733	Predicted membrane proteins				Evidence at protein level	Evidence at protein level	Evidence at protein level	Evidence at protein level	Evidence at protein level	Tissue enhanced	Detected in many		brain: 85.9;ovary: 47.7;testis: 86.1	Cell type enhanced	Detected in many	13	Fibroblasts: 37.5;Ito cells: 49.1;Leydig cells: 97.5;Peritubular cells: 63.6	Cancer enhanced	Detected in many		glioma: 11.7	Low region specificity	Detected in all			Not detected	Not detected			Not detected	Not detected			Cell line enhanced	Detected in some		ASC diff: 57.6;ASC TERT1: 72.7;EFO-21: 43.2;HSkMC: 26.6;HUVEC TERT2: 62.3;TIME: 98.4
CLDN14	DFNB29	ENSG00000159261	Claudin 14	O95500	21	36460621-36576569	Disease related genes, Predicted membrane proteins			Deafness, Disease mutation, Non-syndromic deafness	Evidence at protein level	Evidence at protein level	Evidence at protein level	Evidence at protein level		Group enriched	Detected in some	7	kidney: 7.4;liver: 25.0	Cell type enhanced	Detected in some	11	Cholangiocytes: 7.6;Distal tubular cells: 16.6;Ductal cells: 10.3;Exocrine glandular cells: 7.3;Hepatocytes: 19.8;Pancreatic endocrine cells: 13.1	Cancer enriched	Detected in many	6	liver cancer: 7.9	Not detected	Not detected			Cell type enhanced	Detected in some		eosinophil: 2.1	Lineage enriched	Detected in single	7	granulocytes: 2.1	Cell line enriched	Detected in some	14	HDLM-2: 70.3	Low region specificity	Detected in many			Not detected	Not detected
CLDN7	CEPTRL2, CPETRL2, Hs.84359	ENSG00000181885	Claudin 7	O95471	17	7259903-7263983	Cancer-related genes, Predicted intracellular proteins, Predicted membrane proteins, Transporters			Cancer-related genes	Evidence at protein level	Evidence at protein level	Evidence at protein level	Evidence at protein level	Evidence at protein level	Tissue enhanced	Detected in many		intestine: 166.7	Cell type enhanced	Detected in many	7	Enterocytes: 1175.0;Paneth cells: 985.5;Urothelial cells: 711.9	Low cancer specificity	Detected in all			Not detected	Not detected			Low cell type specificity	Detected in many			Low lineage specificity	Detected in many			Cell line enhanced	Detected in some		BEWO: 26.8;CACO-2: 27.9;CAPAN-2: 54.3;HaCaT: 114.0;MCF7: 39.7;OE19: 42.8;SK-BR-3: 47.5	Not detected	Not detected			Not detected	Not detected
CLDN9		ENSG00000213937	Claudin 9	O95484	16	3012456-3014505	Predicted membrane proteins	Host-virus interaction	Host cell receptor for virus entry, Receptor		Evidence at protein level	Evidence at protein level	Evidence at protein level	Evidence at protein level	Evidence at protein level	Tissue enhanced	Detected in many		brain: 16.5;pancreas: 9.6;pituitary gland: 15.9;placenta: 10.2	Cell type enhanced	Detected in some	12	Cholangiocytes: 10.2;Ductal cells: 8.3;Pancreatic endocrine cells: 5.9	Low cancer specificity	Detected in many			Region enriched	Detected in many	8	cerebellum: 16.5	Not detected	Not detected			Not detected	Not detected			Group enriched	Detected in some	4	CAPAN-2: 5.7;MCF7: 19.5;SCLC-21H: 15.3	Not detected	Not detected			Low region specificity	Detected in all
CLEC16A	Gop-1, KIAA0350	ENSG00000038532	C-type lectin domain containing 16A	Q2KHT3	16	10944488-11182189	Disease related genes, Predicted intracellular proteins	Autophagy		Diabetes mellitus	Evidence at protein level	Evidence at protein level	Evidence at protein level	Evidence at protein level	Evidence at protein level	Low tissue specificity	Detected in all			Cell type enhanced	Detected in many	10	Early spermatids: 97.8;Late spermatids: 56.1	Low cancer specificity	Detected in all			Low region specificity	Detected in all			Low cell type specificity	Detected in all			Low lineage specificity	Detected in all			Cell line enhanced	Detected in all		HDLM-2: 51.8	Low region specificity	Detected in all			Low region specificity	Detected in all
CLINT1	CLINT, ENTH, EPNR, KIAA0171	ENSG00000113282	Clathrin interactor 1	Q14677	5	157785743-157859175	Plasma proteins, Predicted intracellular proteins	Endocytosis			Evidence at protein level	Evidence at protein level	Evidence at protein level	Evidence at protein level	Evidence at protein level	Low tissue specificity	Detected in all			Cell type enhanced	Detected in all	4	Urothelial cells: 260.7	Low cancer specificity	Detected in all			Low region specificity	Detected in all			Group enriched	Detected in all	5	basophil: 95.0;eosinophil: 27.6	Lineage enriched	Detected in all	7	granulocytes: 95.0	Low cell line specificity	Detected in all			Low region specificity	Detected in all			Low region specificity	Detected in all
CLIP4	FLJ21069, RSNL2	ENSG00000115295	CAP-Gly domain containing linker protein family member 4	Q8N3C7	2	29097705-29189643	Predicted intracellular proteins				Evidence at protein level	Evidence at protein level	Evidence at protein level	Evidence at protein level	Evidence at protein level	Low tissue specificity	Detected in all			Cell type enhanced	Detected in many	10	Early spermatids: 177.9	Low cancer specificity	Detected in all			Low region specificity	Detected in all			Low cell type specificity	Detected in many			Low lineage specificity	Detected in all			Cell line enhanced	Detected in many		hTERT-HME1: 30.5	Low region specificity	Detected in all			Low region specificity	Detected in all
CLN6	FLJ20561, HsT18960, nclf	ENSG00000128973	CLN6, transmembrane ER protein	Q9NWW5	15	68206992-68257211	Disease related genes, Predicted intracellular proteins, Predicted membrane proteins			Disease mutation, Neurodegeneration, Neuronal ceroid lipofuscinosis	Evidence at protein level	Evidence at protein level	Evidence at protein level	Evidence at protein level	Evidence at protein level	Low tissue specificity	Detected in all			Cell type enhanced	Detected in many	10	Bipolar cells: 161.8;Hofbauer cells: 76.0	Low cancer specificity	Detected in all			Low region specificity	Detected in all			Low cell type specificity	Detected in many			Low lineage specificity	Detected in all			Low cell line specificity	Detected in all			Low region specificity	Detected in all			Low region specificity	Detected in all
CLNK	MIST	ENSG00000109684	Cytokine dependent hematopoietic cell linker	Q7Z7G1	4	10486395-10684865	Predicted intracellular proteins				Evidence at protein level	Evidence at transcript level	Evidence at protein level	Evidence at protein level	Evidence at protein level	Tissue enhanced	Detected in many		kidney: 10.9;lymphoid tissue: 10.8	Cell type enhanced	Detected in some	9	Distal tubular cells: 11.6;granulocytes: 11.5	Cancer enriched	Detected in single	13	renal cancer: 3.3	Not detected	Not detected			Low cell type specificity	Detected in many			Low lineage specificity	Detected in many			Group enriched	Detected in some	6	HDLM-2: 9.2;U-937: 4.8	Not detected	Not detected			Not detected	Not detected
CLOCK	bHLHe8, KAT13D, KIAA0334	ENSG00000134852	Clock circadian regulator	O15516	4	55427903-55547138	Enzymes, Predicted intracellular proteins, Transcription factors	Biological rhythms, DNA damage, Transcription, Transcription regulation	Activator, Acyltransferase, DNA-binding, Transferase		Evidence at protein level	Evidence at protein level	Evidence at protein level	Evidence at protein level	Evidence at protein level	Low tissue specificity	Detected in all			Low cell type specificity	Detected in many			Low cancer specificity	Detected in all			Low region specificity	Detected in all			Low cell type specificity	Detected in many			Low lineage specificity	Detected in many			Low cell line specificity	Detected in all			Low region specificity	Detected in all			Low region specificity	Detected in all
CLSTN2	CDHR13, CS2, CSTN2, FLJ39113	ENSG00000158258	Calsyntenin 2	Q9H4D0	3	139935185-140577397	Predicted membrane proteins	Cell adhesion			Evidence at protein level	Evidence at transcript level	Evidence at protein level	Evidence at protein level	Evidence at protein level	Tissue enhanced	Detected in many		brain: 23.7;ovary: 59.4	Cell type enhanced	Detected in some	13	Early spermatids: 17.1;Late spermatids: 10.8;Leydig cells: 25.9	Cancer enriched	Detected in many	7	breast cancer: 15.0	Low region specificity	Detected in many			Not detected	Not detected			Not detected	Not detected			Cell line enhanced	Detected in some		hTERT-RPE1: 21.0;SCLC-21H: 9.3;SuSa: 28.6;THP-1: 5.8	Low region specificity	Detected in all			Low region specificity	Detected in all
CLTA	Lca	ENSG00000122705	Clathrin light chain A	P09496	9	36190856-36304781	Plasma proteins, Predicted intracellular proteins	Cell cycle, Cell division, Mitosis			Evidence at protein level	Evidence at protein level	Evidence at protein level	Evidence at protein level	Evidence at protein level	Low tissue specificity	Detected in all			Cell type enhanced	Detected in all	4	Syncytiotrophoblasts: 1086.8	Low cancer specificity	Detected in all			Low region specificity	Detected in all			Low cell type specificity	Detected in all			Low lineage specificity	Detected in all			Low cell line specificity	Detected in all			Low region specificity	Detected in all			Low region specificity	Detected in all
CLTB	Lcb	ENSG00000175416	Clathrin light chain B	P09497	5	176392455-176416569	Plasma proteins, Predicted intracellular proteins				Evidence at protein level	Evidence at protein level	Evidence at protein level	Evidence at protein level	Evidence at protein level	Low tissue specificity	Detected in all			Cell type enhanced	Detected in all	6	Pancreatic endocrine cells: 1144.6	Low cancer specificity	Detected in all			Low region specificity	Detected in all			Low cell type specificity	Detected in all			Low lineage specificity	Detected in all			Cell line enhanced	Detected in all		HBEC3-KT: 105.2;MCF7: 93.6	Low region specificity	Detected in all			Low region specificity	Detected in all
CLTC	CLTCL2, Hc	ENSG00000141367	Clathrin heavy chain	Q00610	17	59619689-59696956	Cancer-related genes, Plasma proteins, Predicted intracellular proteins	Autophagy, Cell cycle, Cell division, Mitosis		Cancer-related genes, Disease mutation, Mental retardation	Evidence at protein level	Evidence at protein level	Evidence at protein level	Evidence at protein level	Evidence at protein level	Low tissue specificity	Detected in all			Low cell type specificity	Detected in all			Low cancer specificity	Detected in all			Low region specificity	Detected in all			Low cell type specificity	Detected in all			Low lineage specificity	Detected in all			Low cell line specificity	Detected in all
CLTCL1	CHC22, CLH22, CLTCL, CLTD	ENSG00000070371	Clathrin heavy chain like 1	P53675	22	19179473-19291716	Cancer-related genes, Plasma proteins, Predicted intracellular proteins			Cancer-related genes	Evidence at protein level	Evidence at protein level	Evidence at protein level	Evidence at protein level	Evidence at protein level	Tissue enhanced	Detected in many		skeletal muscle: 53.0	Cell type enhanced	Detected in many	7	Cardiomyocytes: 11.2;Cone photoreceptor cells: 13.7;Early spermatids: 15.7;Late spermatids: 12.9;Spermatocytes: 13.4	Low cancer specificity	Detected in many			Low region specificity	Detected in all			Group enriched	Detected in some	8	classical monocyte: 3.3;neutrophil: 8.4	Group enriched	Detected in many	15	granulocytes: 8.4;monocytes: 3.3	Cell line enhanced	Detected in many		HMC-1: 34.9;K-562: 16.3
CLTRN	NX17, TMEM27	ENSG00000147003	Collectrin, amino acid transport regulator	Q9HBJ8	X	15627318-15665031	Predicted membrane proteins, Transporters				Evidence at protein level	Evidence at protein level	Evidence at protein level	Evidence at protein level	Evidence at protein level	Tissue enriched	Detected in some	18	kidney: 204.4	Cell type enriched	Detected in some	15	Proximal tubular cells: 679.1	Cancer enriched	Detected in many	35	renal cancer: 106.2	Region enriched	Detected in single	9	pons and medulla: 5.0	Cell type enhanced	Detected in some		naive CD4 T-cell: 3.0	Low lineage specificity	Detected in single			Cell line enhanced	Detected in many		HaCaT: 10.6;hTERT-HME1: 6.1;RPTEC TERT1: 9.8;SuSa: 6.5	Not detected	Not detected			Not detected	Not detected
CLUAP1	CFAP22, FAP22, FLJ13297, IFT38, KIAA0643	ENSG00000103351	Clusterin associated protein 1	Q96AJ1	16	3500924-3539048	Predicted intracellular proteins	Cilium biogenesis/degradation			Evidence at protein level	Evidence at protein level	Evidence at protein level	Evidence at protein level	Evidence at protein level	Low tissue specificity	Detected in all			Cell type enhanced	Detected in many	8	Ciliated cells: 215.5;Early spermatids: 173.4;Rod photoreceptor cells: 118.6;Spermatocytes: 118.6	Low cancer specificity	Detected in all			Low region specificity	Detected in all			Low cell type specificity	Detected in many			Low lineage specificity	Detected in all			Low cell line specificity	Detected in many							Low region specificity	Detected in all
CLUH	CLU1, KIAA0664	ENSG00000132361	Clustered mitochondria homolog	O75153	17	2689386-2712663	Predicted intracellular proteins		RNA-binding		Evidence at protein level	Evidence at protein level	Evidence at protein level	Evidence at protein level	Evidence at protein level	Tissue enhanced	Detected in all		liver: 75.2	Cell type enhanced	Detected in all	6	Hepatocytes: 92.0	Low cancer specificity	Detected in all			Low region specificity	Detected in all			Low cell type specificity	Detected in many			Low lineage specificity	Detected in many			Cell line enhanced	Detected in all		CACO-2: 67.8	Low region specificity	Detected in all			Low region specificity	Detected in all
CMTM4	CKLFSF4	ENSG00000183723	CKLF like MARVEL transmembrane domain containing 4	Q8IZR5	16	66614750-66696707	Predicted membrane proteins				Evidence at protein level	Evidence at protein level	Evidence at protein level	Evidence at protein level	Evidence at protein level	Tissue enhanced	Detected in many		thyroid gland: 39.3	Low cell type specificity	Detected in many			Low cancer specificity	Detected in all			Low region specificity	Detected in all			Low cell type specificity	Detected in some			Low lineage specificity	Detected in many			Low cell line specificity	Detected in many			Low region specificity	Detected in all			Low region specificity	Detected in all
CMTM5	CKLFSF5, FLJ37521	ENSG00000166091	CKLF like MARVEL transmembrane domain containing 5	Q96DZ9	14	23376808-23379772	Predicted membrane proteins	Chemotaxis	Cytokine		Evidence at protein level	Evidence at protein level	Evidence at protein level	Evidence at protein level	Evidence at protein level	Group enriched	Detected in many	7	blood: 19.4;brain: 67.3	Cell type enriched	Detected in some	6	Muller glia cells: 28.7	Group enriched	Detected in some	37	glioma: 8.4;melanoma: 3.4	Low region specificity	Detected in all			Group enriched	Detected in some	8	basophil: 7.6;neutrophil: 2.8	Lineage enriched	Detected in single	11	granulocytes: 7.6	Cell line enriched	Detected in some	6	HEL: 42.7	Low region specificity	Detected in all			Low region specificity	Detected in all
CMTM6	CKLFSF6, FLJ20396	ENSG00000091317	CKLF like MARVEL transmembrane domain containing 6	Q9NX76	3	32481312-32503408	Predicted membrane proteins	Transport			Evidence at protein level	Evidence at protein level	Evidence at protein level	Evidence at protein level	Evidence at protein level	Tissue enhanced	Detected in many		blood: 55.5	Cell type enhanced	Detected in many	6	monocytes: 520.2	Low cancer specificity	Detected in all							Low cell type specificity	Detected in all			Low lineage specificity	Detected in all			Low cell line specificity	Detected in all			Low region specificity	Detected in all			Low region specificity	Detected in all
CMTR1	FTSJD2, ISG95, KIAA0082, MTr1	ENSG00000137200	Cap methyltransferase 1	Q8N1G2	6	37433219-37482827	Enzymes, Predicted intracellular proteins	mRNA capping, mRNA processing	Methyltransferase, Transferase		Evidence at protein level	Evidence at protein level	Evidence at protein level	Evidence at protein level	Evidence at protein level	Low tissue specificity	Detected in all			Low cell type specificity	Detected in many			Low cancer specificity	Detected in all			Low region specificity	Detected in all			Low cell type specificity	Detected in all			Low lineage specificity	Detected in all			Cell line enhanced	Detected in all		U-698: 77.6	Low region specificity	Detected in all			Low region specificity	Detected in all
CMYA5	C5orf10, DKFZp451G223, myospryn, SPRYD2, TRIM76	ENSG00000164309	Cardiomyopathy associated 5	Q8N3K9	5	79689877-79800240	Predicted intracellular proteins				Evidence at protein level	Evidence at protein level	Evidence at protein level	Evidence at protein level	Evidence at protein level	Group enriched	Detected in many	4	heart muscle: 119.1;skeletal muscle: 329.3	Cell type enriched	Detected in many	15	Cardiomyocytes: 3073.8	Low cancer specificity	Detected in many			Not detected	Not detected			Not detected	Not detected			Not detected	Not detected			Cell line enhanced	Detected in some		MCF7: 2.6;RT4: 3.1;THP-1: 10.7	Low region specificity	Detected in many			Not detected	Not detected
CNGA1	CNCG, CNCG1, CNG1, RCNC1, RCNCa, RP49	ENSG00000198515	Cyclic nucleotide gated channel alpha 1	P29973	4	47935977-48016672	Disease related genes, Potential drug targets, Predicted intracellular proteins, Predicted membrane proteins, Transporters, Voltage-gated ion channels	Ion transport, Sensory transduction, Transport, Vision	Ion channel, Ligand-gated ion channel	Disease mutation, Retinitis pigmentosa	Evidence at protein level	Evidence at protein level	Evidence at protein level	Evidence at protein level	Evidence at protein level	Tissue enhanced	Detected in many		liver: 23.7	Cell type enriched	Detected in many	9	Rod photoreceptor cells: 880.8	Low cancer specificity	Detected in many			Low region specificity	Detected in some			Low cell type specificity	Detected in some			Low lineage specificity	Detected in many			Cell line enhanced	Detected in some		CAPAN-2: 13.4;RT4: 10.7;U-2 OS: 4.2	Not detected	Not detected			Not detected	Not detected
CNGB1	CNCG2, CNCG3L, CNGB1B, GAR1, GARP, RCNC2, RCNCb, RP45	ENSG00000070729	Cyclic nucleotide gated channel beta 1	Q14028	16	57882340-57971116	Disease related genes, Plasma proteins, Potential drug targets, Predicted intracellular proteins, Predicted membrane proteins, Transporters	Ion transport, Olfaction, Sensory transduction, Transport, Vision	Ion channel, Ligand-gated ion channel	Disease mutation, Retinitis pigmentosa	Evidence at protein level	Evidence at transcript level	Evidence at protein level	Evidence at protein level	Evidence at protein level	Tissue enriched	Detected in some	6	retina: 79.8	Group enriched	Detected in some	12	Cone photoreceptor cells: 312.2;Rod photoreceptor cells: 1014.1	Cancer enriched	Detected in single	6	head and neck cancer: 2.6	Low region specificity	Detected in many			Cell type enhanced	Detected in single		neutrophil: 2.6	Lineage enriched	Detected in single	6	granulocytes: 2.6	Cell line enhanced	Detected in some		EFO-21: 3.0;RPMI-8226: 3.4;SCLC-21H: 9.6;SiHa: 5.6;SK-BR-3: 2.8	Not detected	Not detected			Low region specificity	Detected in many
CNIH1	CNIH, CNIL, TGAM77	ENSG00000100528	Cornichon family AMPA receptor auxiliary protein 1	O95406	14	54423560-54441431	Predicted membrane proteins, Transporters	ER-Golgi transport, Transport			Evidence at protein level	Evidence at transcript level	Evidence at protein level	Evidence at protein level		Low tissue specificity	Detected in all			Low cell type specificity	Detected in all			Low cancer specificity	Detected in all			Low region specificity	Detected in all			Low cell type specificity	Detected in all			Low lineage specificity	Detected in all			Low cell line specificity	Detected in all			Low region specificity	Detected in all			Low region specificity	Detected in all
CNNM2	ACDP2	ENSG00000148842	Cyclin and CBS domain divalent metal cation transport mediator 2	Q9H8M5	10	102918293-103090221	Disease related genes, Predicted membrane proteins	Ion transport, Transport		Disease mutation, Epilepsy, Mental retardation, Primary hypomagnesemia	Evidence at protein level	Evidence at protein level	Evidence at protein level	Evidence at protein level	Evidence at protein level	Tissue enhanced	Detected in all		parathyroid gland: 35.6	Cell type enhanced	Detected in many	5	Horizontal cells: 30.2;Syncytiotrophoblasts: 33.3	Low cancer specificity	Detected in all			Low region specificity	Detected in all			Low cell type specificity	Detected in many			Low lineage specificity	Detected in many			Low cell line specificity	Detected in all			Low region specificity	Detected in all			Low region specificity	Detected in all
CNPY4	MGC40499, PRAT4B	ENSG00000166997	Canopy FGF signaling regulator 4	Q8N129	7	100119613-100125511	Predicted intracellular proteins				Evidence at protein level	Evidence at protein level	Evidence at transcript level	Evidence at protein level	Evidence at protein level	Low tissue specificity	Detected in all			Cell type enhanced	Detected in many	4	Leydig cells: 32.5	Low cancer specificity	Detected in all			Low region specificity	Detected in all			Low cell type specificity	Detected in all			Low lineage specificity	Detected in all			Low cell line specificity	Detected in many			Low region specificity	Detected in all			Low region specificity	Detected in all
CNST	C1orf71, FLJ32001, PPP1R64	ENSG00000162852	Consortin, connexin sorting protein	Q6PJW8	1	246566444-246668584	Predicted intracellular proteins, Predicted membrane proteins				Evidence at protein level	Evidence at protein level	Evidence at protein level	Evidence at protein level	Evidence at protein level	Low tissue specificity	Detected in all			Low cell type specificity	Detected in many			Low cancer specificity	Detected in all			Low region specificity	Detected in all			Low cell type specificity	Detected in all			Low lineage specificity	Detected in all			Low cell line specificity	Detected in all			Low region specificity	Detected in all			Low region specificity	Detected in all
CNTF	HCNTF	ENSG00000242689	Ciliary neurotrophic factor	P26441	11	58622673-58625733	Cancer-related genes, Plasma proteins, Predicted intracellular proteins	Differentiation, Neurogenesis	Developmental protein, Growth factor	Cancer-related genes	Evidence at protein level	Evidence at protein level	Evidence at protein level	Evidence at protein level		Tissue enriched	Detected in many	5	brain: 47.5	Cell type enriched	Detected in single	5	Melanocytes: 1.7	Low cancer specificity	Detected in some			Region enriched	Detected in many	5	midbrain: 47.5	Not detected	Not detected			Not detected	Not detected			Cell line enhanced	Detected in many		U-2197: 12.9	Low region specificity	Detected in many
CNTNAP5	caspr5, FLJ31966	ENSG00000155052	Contactin associated protein like 5	Q8WYK1	2	124025287-124915287	Predicted membrane proteins	Cell adhesion			Evidence at protein level	Evidence at protein level	Evidence at transcript level	Evidence at protein level	Evidence at protein level	Tissue enriched	Detected in some	5	brain: 22.4	Cell type enhanced	Detected in some	24	Bipolar cells: 5.6;Cardiomyocytes: 1.4;Distal tubular cells: 1.7;Horizontal cells: 1.6	Cancer enhanced	Detected in single		renal cancer: 0.6	Low region specificity	Detected in all			Not detected	Not detected			Not detected	Not detected			Cell line enhanced	Detected in some		AF22: 3.3;HMC-1: 2.1;NTERA-2: 1.7;SCLC-21H: 1.3;SH-SY5Y: 7.4					Low region specificity	Detected in all
COCH	COCH-5B2, DFNA31, DFNA9	ENSG00000100473	Cochlin	O43405	14	30874514-30895065	Disease related genes, Plasma proteins, Potential drug targets, Predicted intracellular proteins, Predicted secreted proteins, Transporters	Hearing		Deafness, Disease mutation, Non-syndromic deafness	Evidence at protein level	Evidence at protein level	Evidence at protein level	Evidence at protein level	Evidence at protein level	Group enriched	Detected in many	4	brain: 63.0;pancreas: 136.8	Cell type enhanced	Detected in many	12	Exocrine glandular cells: 52.5;Horizontal cells: 79.4	Low cancer specificity	Detected in many			Region enriched	Detected in many	8	basal ganglia: 63.0	Group enriched	Detected in some	13	memory B-cell: 24.0;naive B-cell: 7.7	Lineage enriched	Detected in many	20	B-cells: 24.0	Cell line enhanced	Detected in many		HEK 293: 30.6;Hep G2: 20.0;K-562: 39.4;NB-4: 32.7;SCLC-21H: 36.3	Low region specificity	Detected in all			Group enriched	Detected in many
COG4	COD1, DKFZP586E1519	ENSG00000103051	Component of oligomeric golgi complex 4		16	70480568-70523565	Predicted intracellular proteins				Evidence at protein level	Evidence at protein level				Low tissue specificity	Detected in all			Low cell type specificity	Detected in all			Low cancer specificity	Detected in all			Low region specificity	Detected in all			Low cell type specificity	Detected in all			Low lineage specificity	Detected in all			Low cell line specificity	Detected in all			Low region specificity	Detected in all			Low region specificity	Detected in all
COL12A1	COL12A1L	ENSG00000111799	Collagen type XII alpha 1 chain	Q99715	6	75084326-75206051	Disease related genes, Plasma proteins, Predicted intracellular proteins, Predicted secreted proteins	Cell adhesion		Congenital muscular dystrophy, Disease mutation	Evidence at protein level	Evidence at transcript level	Evidence at protein level	Evidence at protein level	Evidence at protein level	Tissue enhanced	Detected in many		breast: 136.8	Cell type enhanced	Detected in many	10	Alveolar cells type 1: 71.5;Leydig cells: 55.8;Sertoli cells: 45.3	Low cancer specificity	Detected in all			Low region specificity	Detected in many			Not detected	Not detected			Not detected	Not detected			Cell line enhanced	Detected in many		fHDF/TERT166: 164.5;SiHa: 97.7	Low region specificity	Detected in many			Low region specificity	Detected in some
COL14A1	UND	ENSG00000187955	Collagen type XIV alpha 1 chain	Q05707	8	120059780-120372036	Plasma proteins, Predicted intracellular proteins, Predicted secreted proteins	Cell adhesion			Evidence at protein level	Evidence at protein level	Evidence at protein level	Evidence at protein level	Evidence at protein level	Tissue enhanced	Detected in many		cervix, uterine: 87.4	Cell type enhanced	Detected in many	21	Cytotrophoblasts: 32.7;Fibroblasts: 157.1;Smooth muscle cells: 54.7	Low cancer specificity	Detected in all			Low region specificity	Detected in many			Not detected	Not detected			Not detected	Not detected			Cell line enhanced	Detected in some		ASC TERT1: 18.3;hTERT-RPE1: 9.3;RH-30: 48.7	Not detected	Not detected			Low region specificity	Detected in all
COL1A1	OI4	ENSG00000108821	Collagen type I alpha 1 chain	P02452	17	50183289-50201632	Cancer-related genes, Disease related genes, FDA approved drug targets, Plasma proteins, Predicted intracellular proteins, Predicted secreted proteins			Cancer-related genes, Disease mutation, Dwarfism, Ehlers-Danlos syndrome, FDA approved drug targets, Osteogenesis imperfecta	Evidence at protein level	Evidence at transcript level	Evidence at protein level	Evidence at protein level	Evidence at protein level	Tissue enhanced	Detected in many		cervix, uterine: 415.7	Cell type enhanced	Detected in many	22	Fibroblasts: 2038.6;Ito cells: 615.0;Leydig cells: 514.8	Low cancer specificity	Detected in all			Low region specificity	Detected in some			Cell type enriched	Detected in single	5	naive CD8 T-cell: 1.1	Lineage enriched	Detected in single	5	T-cells: 1.1	Cell line enhanced	Detected in many		ASC TERT1: 91.8;BJ: 176.2;fHDF/TERT166: 266.1;HHSteC: 71.8;HSkMC: 134.8;U-138 MG: 143.2	Low region specificity	Detected in many			Low region specificity	Detected in some
COL22A1		ENSG00000169436	Collagen type XXII alpha 1 chain	Q8NFW1	8	138588235-138914006	Predicted intracellular proteins, Predicted secreted proteins				Evidence at protein level	Evidence at protein level	Evidence at transcript level	Evidence at protein level	Evidence at protein level	Tissue enhanced	Detected in many		pituitary gland: 46.5	Group enriched	Detected in some	4	Early spermatids: 30.8;Late spermatids: 25.2;Muller glia cells: 26.2	Low cancer specificity	Detected in many			Region enhanced	Detected in some		cerebellum: 6.8	Not detected	Not detected			Not detected	Not detected			Cell line enhanced	Detected in some		HDLM-2: 23.9;RT4: 10.2;SCLC-21H: 6.9;U-2 OS: 5.7	Low region specificity	Detected in many			Low region specificity	Detected in many
COL25A1		ENSG00000188517	Collagen type XXV alpha 1 chain	Q9BXS0	4	108808725-109302752	Disease related genes, Predicted intracellular proteins, Predicted membrane proteins		Heparin-binding	Disease mutation	Evidence at protein level	Evidence at transcript level	Evidence at protein level	Evidence at protein level	Evidence at protein level	Tissue enhanced	Detected in many		pituitary gland: 17.4;retina: 22.1;testis: 23.6	Group enriched	Detected in some	16	Early spermatids: 89.3;Late spermatids: 22.6;Rod photoreceptor cells: 75.2	Low cancer specificity	Detected in some			Low region specificity	Detected in many			Not detected	Not detected			Not detected	Not detected			Cell line enriched	Detected in some	8	HeLa: 31.5	Low region specificity	Detected in many
COL26A1	EMI6, EMID2, Emu2	ENSG00000160963	Collagen type XXVI alpha 1 chain	Q96A83	7	101362820-101559024	Predicted secreted proteins				Evidence at protein level	Evidence at transcript level	Evidence at protein level	Evidence at protein level	Evidence at protein level	Tissue enhanced	Detected in some		blood: 11.4;brain: 18.3	Cell type enhanced	Detected in some	15	Collecting duct cells: 5.2;Hepatocytes: 2.6;Late spermatids: 2.2;Spermatogonia: 2.2	Group enriched	Detected in many	6	endometrial cancer: 12.6;ovarian cancer: 5.7;prostate cancer: 4.6;testis cancer: 14.7					Cell type enriched	Detected in single	63	plasmacytoid DC: 11.4	Lineage enriched	Detected in single	63	dendritic cells: 11.4	Cell line enhanced	Detected in some		AF22: 20.3;BEWO: 16.3;HAP1: 7.2;NTERA-2: 17.1;SuSa: 13.7	Low region specificity	Detected in many			Low region specificity	Detected in many
COL4A2	DKFZp686I14213, FLJ22259	ENSG00000134871	Collagen type IV alpha 2 chain	P08572	13	110305812-110513027	Cancer-related genes, Disease related genes, Plasma proteins, Predicted intracellular proteins, Predicted secreted proteins	Angiogenesis		Cancer-related genes, Disease mutation	Evidence at protein level	Evidence at protein level	Evidence at protein level	Evidence at protein level	Evidence at protein level	Tissue enhanced	Detected in many		placenta: 125.7	Cell type enhanced	Detected in many	11	Extravillous trophoblasts: 463.3;Peritubular cells: 165.5;Sertoli cells: 368.7;Smooth muscle cells: 174.9	Low cancer specificity	Detected in all			Low region specificity	Detected in all			Not detected	Not detected			Not detected	Not detected			Cell line enhanced	Detected in many		EFO-21: 145.1;WM-115: 61.9	Low region specificity	Detected in all			Low region specificity	Detected in many
COL4A3		ENSG00000169031	Collagen type IV alpha 3 chain	Q01955	2	227164565-227314792	Cancer-related genes, Disease related genes, Plasma proteins, Predicted intracellular proteins, Predicted secreted proteins	Cell adhesion		Alport syndrome, Cancer-related genes, Deafness, Disease mutation	Evidence at protein level	Evidence at protein level	Evidence at protein level	Evidence at protein level	Evidence at protein level	Tissue enhanced	Detected in many		kidney: 27.9	Group enriched	Detected in many	4	Alveolar cells type 1: 157.8;Cone photoreceptor cells: 375.0;Muller glia cells: 214.6	Group enriched	Detected in some	6	lung cancer: 1.7;renal cancer: 3.0;thyroid cancer: 5.0	Low region specificity	Detected in many			Group enriched	Detected in some	5	memory B-cell: 3.8;naive B-cell: 1.6	Lineage enriched	Detected in single	7	B-cells: 3.8	Cell line enhanced	Detected in some		HeLa: 15.4;hTERT-RPE1: 13.4;Karpas-707: 9.0;RPTEC TERT1: 10.1;U-266/70: 8.3	Not detected	Not detected
COL4A5	ASLN, ATS	ENSG00000188153	Collagen type IV alpha 5 chain	P29400	X	108439844-108697545	Cancer-related genes, Disease related genes, Predicted intracellular proteins, Predicted secreted proteins			Alport syndrome, Cancer-related genes, Deafness, Disease mutation	Evidence at protein level	Evidence at transcript level	Evidence at protein level	Evidence at protein level	Evidence at protein level	Tissue enhanced	Detected in many		brain: 47.2	Cell type enhanced	Detected in many	7	Basal glandular cells: 25.8;Basal keratinocytes: 23.9;Peritubular cells: 34.6;Urothelial cells: 22.6	Low cancer specificity	Detected in all			Low region specificity	Detected in all			Not detected	Not detected			Not detected	Not detected			Cell line enhanced	Detected in many		HeLa: 28.5;HHSteC: 32.8;HUVEC TERT2: 30.8;TIME: 29.1	Low region specificity	Detected in all			Low region specificity	Detected in many
COL5A1		ENSG00000130635	Collagen type V alpha 1 chain	P20908	9	134641774-134844843	Cancer-related genes, Disease related genes, Plasma proteins, Predicted intracellular proteins, Predicted secreted proteins		Heparin-binding	Cancer-related genes, Disease mutation, Ehlers-Danlos syndrome	Evidence at protein level	Evidence at transcript level	Evidence at protein level	Evidence at protein level	Evidence at protein level	Tissue enhanced	Detected in many		cervix, uterine: 110.7	Cell type enhanced	Detected in many	15	Fibroblasts: 127.8;Leydig cells: 56.7;Peritubular cells: 36.4;Sertoli cells: 51.8	Low cancer specificity	Detected in all			Low region specificity	Detected in many			Cell type enriched	Detected in single	7	MAIT T-cell: 2.3	Lineage enriched	Detected in single	23	T-cells: 2.3	Cell line enhanced	Detected in many		BJ: 72.5;fHDF/TERT166: 67.3;HeLa: 48.1;HHSteC: 45.8;SiHa: 47.8	Low region specificity	Detected in many			Low region specificity	Detected in single
COL6A3		ENSG00000163359	Collagen type VI alpha 3 chain	P12111	2	237324003-237414375	Disease related genes, Plasma proteins, Predicted intracellular proteins, Predicted secreted proteins	Cell adhesion	Protease inhibitor, Serine protease inhibitor	Congenital muscular dystrophy, Disease mutation, Dystonia, Limb-girdle muscular dystrophy	Evidence at protein level	Evidence at protein level	Evidence at protein level	Evidence at protein level	Evidence at protein level	Low tissue specificity	Detected in many			Cell type enhanced	Detected in many	17	Fibroblasts: 396.3;Leydig cells: 291.6;Peritubular cells: 97.2	Low cancer specificity	Detected in all			Low region specificity	Detected in some			Not detected	Not detected			Not detected	Not detected			Cell line enhanced	Detected in some		ASC diff: 206.4;ASC TERT1: 265.7;BJ hTERT+: 77.0;HSkMC: 168.7	Region enhanced	Detected in some		basal ganglia: 4.6	Not detected	Not detected
COL7A1	EBD1, EBDCT, EBR1	ENSG00000114270	Collagen type VII alpha 1 chain	Q02388	3	48564073-48595267	Disease related genes, Predicted intracellular proteins, Predicted secreted proteins	Cell adhesion	Protease inhibitor, Serine protease inhibitor	Disease mutation, Epidermolysis bullosa	Evidence at protein level	Evidence at protein level	Evidence at protein level	Evidence at protein level	Evidence at protein level	Tissue enhanced	Detected in many		skin 1: 59.2	Cell type enhanced	Detected in many	13	Basal glandular cells: 22.7;Basal keratinocytes: 64.5;Suprabasal keratinocytes: 21.1	Low cancer specificity	Detected in all			Low region specificity	Detected in many			Cell type enriched	Detected in single	19	basophil: 1.9	Lineage enriched	Detected in single	19	granulocytes: 1.9	Cell line enhanced	Detected in many		BJ: 20.8;HaCaT: 20.0;HBEC3-KT: 31.9;HDLM-2: 30.1;HeLa: 39.2;SiHa: 26.2	Region enhanced	Detected in single		cerebellum: 0.7	Not detected	Not detected
COL8A1	C3orf7, MGC9568	ENSG00000144810	Collagen type VIII alpha 1 chain	P27658	3	99638475-99799226	Plasma proteins, Predicted secreted proteins	Angiogenesis, Cell adhesion			Evidence at protein level	Evidence at protein level	Evidence at protein level	Evidence at protein level	Evidence at protein level	Tissue enhanced	Detected in many		thyroid gland: 56.0	Group enriched	Detected in many	7	Alveolar cells type 1: 229.3;Ito cells: 85.3	Low cancer specificity	Detected in all			Low region specificity	Detected in many			Not detected	Not detected			Not detected	Not detected			Cell line enhanced	Detected in many		ASC TERT1: 36.3;fHDF/TERT166: 149.2;hTERT-RPE1: 63.4;LHCN-M2: 43.8;TIME: 64.9	Low region specificity	Detected in many			Low region specificity	Detected in some
COL9A2	EDM2, MED	ENSG00000049089	Collagen type IX alpha 2 chain	Q14055	1	40300487-40317813	Disease related genes, Plasma proteins, Predicted intracellular proteins, Predicted secreted proteins			Deafness, Disease mutation, Dwarfism, Stickler syndrome	Evidence at protein level	Evidence at protein level	Evidence at protein level	Evidence at protein level	Evidence at protein level	Tissue enhanced	Detected in many		brain: 35.3;pituitary gland: 32.1;retina: 40.8	Cell type enriched	Detected in many	9	Muller glia cells: 280.3	Cancer enhanced	Detected in all		prostate cancer: 68.2	Low region specificity	Detected in all			Group enriched	Detected in some	4	eosinophil: 6.4;myeloid DC: 2.7	Group enriched	Detected in many	6	dendritic cells: 2.7;granulocytes: 6.4	Cell line enhanced	Detected in some		HDLM-2: 35.4;HMC-1: 34.1;THP-1: 38.3	Low region specificity	Detected in all
COLEC12	CL-P1, SCARA4, SRCL	ENSG00000158270	Collectin subfamily member 12	Q5KU26	18	316740-500722	Predicted membrane proteins		Receptor		Evidence at protein level	Evidence at protein level	Evidence at protein level	Evidence at protein level	Evidence at protein level	Tissue enhanced	Detected in all		cervix, uterine: 40.8	Cell type enhanced	Detected in many	7	Alveolar cells type 2: 109.4;Cytotrophoblasts: 115.8;Hofbauer cells: 118.9;Syncytiotrophoblasts: 93.0	Low cancer specificity	Detected in all			Low region specificity	Detected in all			Cell type enhanced	Detected in some		neutrophil: 3.3	Low lineage specificity	Detected in single			Cell line enhanced	Detected in some		ASC TERT1: 17.7;BJ: 8.6;HSkMC: 14.6;U-2197: 22.4	Low region specificity	Detected in all			Low region specificity	Detected in all
COLGALT1	FLJ22329, GLT25D1	ENSG00000130309	Collagen beta(1-O)galactosyltransferase 1	Q8NBJ5	19	17555594-17583162	Enzymes, Predicted intracellular proteins		Glycosyltransferase, Transferase	Disease mutation	Evidence at protein level	Evidence at transcript level	Evidence at protein level	Evidence at protein level	Evidence at protein level	Low tissue specificity	Detected in all			Cell type enhanced	Detected in many	6	Extravillous trophoblasts: 66.0;Hofbauer cells: 81.3;Kupffer cells: 58.8	Low cancer specificity	Detected in all			Low region specificity	Detected in all			Low cell type specificity	Detected in all			Low lineage specificity	Detected in all			Low cell line specificity	Detected in all			Low region specificity	Detected in all			Low region specificity	Detected in all
COLGALT2	C1orf17, GLT25D2, KIAA0584	ENSG00000198756	Collagen beta(1-O)galactosyltransferase 2	Q8IYK4	1	183929854-184037729	Enzymes, Predicted intracellular proteins		Glycosyltransferase, Transferase		Evidence at protein level	Evidence at transcript level	Evidence at protein level	Evidence at protein level	Evidence at protein level	Tissue enhanced	Detected in many		brain: 39.0	Cell type enhanced	Detected in some	20	Early spermatids: 38.2;Late spermatids: 52.3;Sertoli cells: 12.9	Cancer enhanced	Detected in many		glioma: 11.5	Low region specificity	Detected in all			Cell type enriched	Detected in single	11	basophil: 8.1	Lineage enriched	Detected in single	11	granulocytes: 8.1	Cell line enhanced	Detected in many		Hep G2: 12.7;OE19: 10.2;SK-MEL-30: 13.7;U-251 MG: 13.1;WM-115: 16.9	Low region specificity	Detected in many			Low region specificity	Detected in all
COMMD4	FLJ20452	ENSG00000140365	COMM domain containing 4	Q9H0A8	15	75335891-75343224	Predicted intracellular proteins	Transcription, Transcription regulation, Ubl conjugation pathway			Evidence at protein level	Evidence at protein level	Evidence at protein level	Evidence at protein level	Evidence at protein level	Low tissue specificity	Detected in all			Cell type enhanced	Detected in all	4	Spermatocytes: 188.6	Low cancer specificity	Detected in all			Low region specificity	Detected in all			Low cell type specificity	Detected in all			Low lineage specificity	Detected in all			Low cell line specificity	Detected in all			Low region specificity	Detected in all			Low region specificity	Detected in all
COMMD7	C20orf92, dJ1085F17.3	ENSG00000149600	COMM domain containing 7	Q86VX2	20	32702691-32743997	Predicted intracellular proteins	Transcription, Transcription regulation, Ubl conjugation pathway			Evidence at protein level	Evidence at protein level	Evidence at protein level	Evidence at protein level	Evidence at protein level	Low tissue specificity	Detected in all			Cell type enhanced	Detected in many	4	Syncytiotrophoblasts: 221.2	Low cancer specificity	Detected in all			Low region specificity	Detected in all			Low cell type specificity	Detected in all			Low lineage specificity	Detected in all			Cell line enhanced	Detected in all		U-937: 82.7
COMT		ENSG00000093010	Catechol-O-methyltransferase	P21964	22	19941607-19969975	Disease related genes, Enzymes, FDA approved drug targets, Plasma proteins, Predicted intracellular proteins, Predicted membrane proteins	Catecholamine metabolism, Neurotransmitter degradation	Methyltransferase, Transferase	FDA approved drug targets, Schizophrenia	Evidence at protein level	Evidence at protein level	Evidence at protein level	Evidence at protein level	Evidence at protein level	Tissue enhanced	Detected in all		liver: 139.3	Cell type enhanced	Detected in many	6	Cytotrophoblasts: 779.9;Syncytiotrophoblasts: 542.4	Low cancer specificity	Detected in all			Low region specificity	Detected in all			Low cell type specificity	Detected in all			Low lineage specificity	Detected in all			Cell line enhanced	Detected in many		MCF7: 118.8	Low region specificity	Detected in all			Low region specificity	Detected in all
COPB1	COPB	ENSG00000129083	Coatomer protein complex subunit beta 1	P53618	11	14443440-14500027	Plasma proteins, Predicted intracellular proteins	ER-Golgi transport, Host-virus interaction, Protein transport, Transport			Evidence at protein level	Evidence at protein level	Evidence at protein level	Evidence at protein level	Evidence at protein level	Low tissue specificity	Detected in all			Low cell type specificity	Detected in all			Low cancer specificity	Detected in all			Low region specificity	Detected in all			Low cell type specificity	Detected in all			Low lineage specificity	Detected in all			Low cell line specificity	Detected in all			Low region specificity	Detected in all			Low region specificity	Detected in all
COPS2	ALIEN, CSN2, TRIP15	ENSG00000166200	COP9 signalosome subunit 2	P61201	15	49106068-49155661	Predicted intracellular proteins				Evidence at protein level	Evidence at protein level	Evidence at protein level	Evidence at protein level	Evidence at protein level	Low tissue specificity	Detected in all			Low cell type specificity	Detected in all			Low cancer specificity	Detected in all			Low region specificity	Detected in all			Low cell type specificity	Detected in all			Low lineage specificity	Detected in all			Low cell line specificity	Detected in all			Low region specificity	Detected in all			Low region specificity	Detected in all
CPE		ENSG00000109472	Carboxypeptidase E	P16870	4	165361194-165498320	Enzymes, Plasma proteins, Predicted intracellular proteins		Carboxypeptidase, Hydrolase, Metalloprotease, Protease		Evidence at protein level	Evidence at protein level	Evidence at protein level	Evidence at protein level	Evidence at protein level	Tissue enhanced	Detected in many		brain: 203.7	Group enriched	Detected in many	4	Bipolar cells: 533.2;Cone photoreceptor cells: 585.1;Glandular cells: 402.2;Intestinal endocrine cells: 564.2;Leydig cells: 463.7;Muller glia cells: 511.1;Peritubular cells: 583.8;Rod photoreceptor cells: 443.0;Sertoli cells: 840.8;Smooth muscle cells: 614.9	Low cancer specificity	Detected in all			Low region specificity	Detected in all			Cell type enhanced	Detected in single		T-reg: 1.5	Lineage enriched	Detected in single	16	T-cells: 1.5	Cell line enhanced	Detected in many		Hep G2: 49.0;SCLC-21H: 69.0;SiHa: 101.3;SuSa: 59.1	Low region specificity	Detected in all			Low region specificity	Detected in all
CPEB4	KIAA1673	ENSG00000113742	Cytoplasmic polyadenylation element binding protein 4	Q17RY0	5	173888280-173961976	Predicted intracellular proteins		RNA-binding		Evidence at protein level	Evidence at protein level	Evidence at protein level	Evidence at protein level	Evidence at protein level	Tissue enhanced	Detected in all		skeletal muscle: 106.1	Cell type enhanced	Detected in many	5	Erythroid cells: 303.7	Low cancer specificity	Detected in all			Low region specificity	Detected in all			Cell type enriched	Detected in many	4	neutrophil: 9.6	Lineage enriched	Detected in many	4	granulocytes: 9.6	Cell line enhanced	Detected in many		U-266/70: 39.1;U-266/84: 56.1	Low region specificity	Detected in all			Low region specificity	Detected in all
CPLX1	CPX-I	ENSG00000168993	Complexin 1	O14810	4	784957-826198	Predicted intracellular proteins	Exocytosis, Neurotransmitter transport, Transport		Disease mutation, Epilepsy	Evidence at protein level	Evidence at protein level	Evidence at protein level	Evidence at protein level	Evidence at protein level	Tissue enriched	Detected in many	13	brain: 98.8	Cell type enhanced	Detected in many	9	Bipolar cells: 30.5;Horizontal cells: 17.5;Intestinal endocrine cells: 20.6;Rod photoreceptor cells: 15.0	Low cancer specificity	Detected in all			Low region specificity	Detected in all			Cell type enhanced	Detected in single		plasmacytoid DC: 2.3	Low lineage specificity	Detected in single			Cell line enriched	Detected in some	5	SCLC-21H: 43.0	Low region specificity	Detected in all			Low region specificity	Detected in all
CPLX2	CPX-2, DKFZp547D155	ENSG00000145920	Complexin 2	Q6PUV4	5	175796310-175884020	Predicted intracellular proteins	Differentiation, Exocytosis, Mast cell degranulation, Neurogenesis, Neurotransmitter transport, Transport			Evidence at protein level	Evidence at protein level	Evidence at transcript level	Evidence at protein level	Evidence at protein level	Tissue enhanced	Detected in many		brain: 95.3;epididymis: 80.1	Cell type enhanced	Detected in some	29	Horizontal cells: 90.6;Intestinal endocrine cells: 35.2;Late spermatids: 18.1	Low cancer specificity	Detected in many			Low region specificity	Detected in all			Cell type enriched	Detected in single	4	MAIT T-cell: 1.2	Lineage enriched	Detected in single	13	T-cells: 1.2	Group enriched	Detected in some	22	A549: 106.1;Hep G2: 64.0;SCLC-21H: 45.2	Low region specificity	Detected in all			Low region specificity	Detected in all
CPM		ENSG00000135678	Carboxypeptidase M	P14384	12	68842197-68971570	Enzymes, Plasma proteins, Predicted intracellular proteins, Predicted membrane proteins		Carboxypeptidase, Hydrolase, Metalloprotease, Protease		Evidence at protein level	Evidence at protein level	Evidence at protein level	Evidence at protein level	Evidence at protein level	Tissue enhanced	Detected in many		adipose tissue: 56.1	Cell type enhanced	Detected in many	11	Alveolar cells type 1: 333.5;Sertoli cells: 750.3	Low cancer specificity	Detected in all			Low region specificity	Detected in all			Cell type enhanced	Detected in many		classical monocyte: 15.5;myeloid DC: 11.9	Group enriched	Detected in many	5	dendritic cells: 11.9;monocytes: 15.5	Cell line enhanced	Detected in many		ASC diff: 29.5;ASC TERT1: 21.0;HSkMC: 37.8;SiHa: 27.7	Low region specificity	Detected in many			Low region specificity	Detected in all
CPQ	LDP, PGCP	ENSG00000104324	Carboxypeptidase Q	Q9Y646	8	96645227-97149654	Enzymes, Plasma proteins, Predicted intracellular proteins, Predicted secreted proteins		Carboxypeptidase, Hydrolase, Metalloprotease, Protease		Evidence at protein level	Evidence at protein level	Evidence at protein level	Evidence at protein level	Evidence at protein level	Tissue enhanced	Detected in all		thyroid gland: 94.4	Low cell type specificity	Detected in many			Low cancer specificity	Detected in all			Low region specificity	Detected in all			Cell type enhanced	Detected in all		neutrophil: 62.6	Low lineage specificity	Detected in all			Cell line enhanced	Detected in many		ASC diff: 37.0;ASC TERT1: 42.5;hTERT-RPE1: 34.7;Karpas-707: 30.9	Low region specificity	Detected in all			Low region specificity	Detected in all
CPSF2	CPSF100, KIAA1367	ENSG00000165934	Cleavage and polyadenylation specific factor 2	Q9P2I0	14	92121937-92172145	Plasma proteins, Predicted intracellular proteins	mRNA processing	RNA-binding		Evidence at protein level	Evidence at protein level	Evidence at protein level	Evidence at protein level	Evidence at protein level	Low tissue specificity	Detected in all			Low cell type specificity	Detected in many			Low cancer specificity	Detected in all			Low region specificity	Detected in all			Low cell type specificity	Detected in all			Low lineage specificity	Detected in all			Low cell line specificity	Detected in all			Low region specificity	Detected in all			Low region specificity	Detected in all
CPSF4	CPSF30, NAR	ENSG00000160917	Cleavage and polyadenylation specific factor 4	O95639	7	99438922-99457371	Plasma proteins, Predicted intracellular proteins	Host-virus interaction, mRNA processing	RNA-binding		Evidence at protein level	Evidence at protein level	Evidence at protein level	Evidence at protein level	Evidence at protein level	Low tissue specificity	Detected in all			Low cell type specificity	Detected in many			Low cancer specificity	Detected in all			Low region specificity	Detected in all			Low cell type specificity	Detected in all			Low lineage specificity	Detected in all			Low cell line specificity	Detected in all			Low region specificity	Detected in all			Low region specificity	Detected in all
CRB1	LCA8, RP12	ENSG00000134376	Crumbs 1, cell polarity complex component	P82279	1	197268204-197478455	Disease related genes, Plasma proteins, Predicted intracellular proteins, Predicted membrane proteins			Disease mutation, Leber congenital amaurosis, Retinitis pigmentosa	Evidence at protein level	Evidence at transcript level	Evidence at protein level	Evidence at protein level	Evidence at protein level	Tissue enhanced	Detected in many		brain: 31.4	Group enriched	Detected in some	6	Cone photoreceptor cells: 155.1;Muller glia cells: 100.9;Rod photoreceptor cells: 136.0	Cancer enriched	Detected in single	12	glioma: 2.8	Low region specificity	Detected in all			Cell type enriched	Detected in single	22	basophil: 9.4	Lineage enriched	Detected in single	22	granulocytes: 9.4	Cell line enriched	Detected in some	8	HeLa: 17.5	Not detected	Not detected			Low region specificity	Detected in all
CREB5	CRE-BPA, H_GS165L15.1	ENSG00000146592	CAMP responsive element binding protein 5	Q02930	7	28299321-28825894	Predicted intracellular proteins, Transcription factors	Transcription, Transcription regulation	Activator, DNA-binding		Evidence at protein level	Evidence at protein level	Evidence at protein level	Evidence at protein level	Evidence at protein level	Tissue enhanced	Detected in many		blood: 53.3;brain: 38.0	Cell type enhanced	Detected in many	7	Basal glandular cells: 116.6;Macrophages: 74.2;monocytes: 74.9	Low cancer specificity	Detected in many			Low region specificity	Detected in all			Cell type enriched	Detected in some	7	neutrophil: 53.3	Lineage enriched	Detected in many	7	granulocytes: 53.3	Cell line enhanced	Detected in many		HL-60: 32.2;Karpas-707: 13.5;U-2 OS: 14.2;U-2197: 15.5	Low region specificity	Detected in many			Low region specificity	Detected in all
CREG1	CREG	ENSG00000143162	Cellular repressor of E1A stimulated genes 1	O75629	1	167529677-167553767	Predicted secreted proteins	Growth regulation			Evidence at protein level	Evidence at transcript level	Evidence at protein level	Evidence at protein level	Evidence at protein level	Low tissue specificity	Detected in all			Cell type enhanced	Detected in all	7	Hofbauer cells: 442.0;Kupffer cells: 417.0;monocytes: 450.0	Low cancer specificity	Detected in all			Low region specificity	Detected in all			Group enriched	Detected in many	4	basophil: 15.1;classical monocyte: 36.8;eosinophil: 21.7;intermediate monocyte: 21.5;myeloid DC: 26.9;neutrophil: 13.0;non-classical monocyte: 19.9	Group enriched	Detected in all	5	dendritic cells: 26.9;granulocytes: 21.7;monocytes: 36.8	Cell line enhanced	Detected in all		RPMI-8226: 158.5	Low region specificity	Detected in all			Low region specificity	Detected in all
CREM	hCREM-2	ENSG00000095794	CAMP responsive element modulator	Q03060	10	35126791-35212958	Predicted intracellular proteins, Transcription factors	Biological rhythms, Differentiation, Spermatogenesis, Transcription, Transcription regulation	Activator, Developmental protein, DNA-binding, Repressor		Evidence at protein level	Evidence at protein level	Evidence at protein level	Evidence at protein level	Evidence at protein level	Tissue enhanced	Detected in all		testis: 74.9	Cell type enhanced	Detected in many	14	Early spermatids: 1553.0;Late spermatids: 579.8	Low cancer specificity	Detected in all			Low region specificity	Detected in all			Low cell type specificity	Detected in all			Low lineage specificity	Detected in all			Low cell line specificity	Detected in all			Low region specificity	Detected in all			Low region specificity	Detected in all
CROT	COT	ENSG00000005469	Carnitine O-octanoyltransferase	Q9UKG9	7	87345681-87399795	Enzymes, Plasma proteins, Predicted intracellular proteins, Transporters	Fatty acid metabolism, Lipid metabolism, Transport	Acyltransferase, Transferase		Evidence at protein level	Evidence at protein level	Evidence at protein level	Evidence at protein level	Evidence at protein level	Low tissue specificity	Detected in all			Cell type enhanced	Detected in many	6	Cytotrophoblasts: 116.1;Rod photoreceptor cells: 76.5	Low cancer specificity	Detected in all			Low region specificity	Detected in all			Low cell type specificity	Detected in many			Low lineage specificity	Detected in all			Cell line enhanced	Detected in many		hTCEpi: 35.3;RT4: 34.6	Low region specificity	Detected in all			Low region specificity	Detected in many
CRP	PTX1	ENSG00000132693	C-reactive protein	P02741	1	159712289-159714589	Cancer-related genes, Candidate cardiovascular disease genes, Plasma proteins, Predicted intracellular proteins, Predicted secreted proteins	Acute phase		Cancer-related genes	Evidence at protein level	Evidence at protein level	Evidence at protein level	Evidence at protein level	Evidence at protein level	Tissue enriched	Detected in some	66	liver: 1139.7	Cell type enriched	Detected in some	14	Hepatocytes: 2991.5	Cancer enriched	Detected in some	13	liver cancer: 1010.0	Not detected	Not detected			Not detected	Not detected			Not detected	Not detected			Cell line enhanced	Detected in some		EFO-21: 8.2;HDLM-2: 7.8;SiHa: 2.7;U-2 OS: 5.5;U-266/84: 13.1	Not detected	Not detected			Low region specificity	Detected in all
CRYGA	CRY-g-A, CRYG1, CRYG5	ENSG00000168582	Crystallin gamma A	P11844	2	208160740-208163576	Predicted intracellular proteins		Eye lens protein		Evidence at protein level	Evidence at protein level	Evidence at transcript level	Evidence at protein level	Evidence at protein level	Tissue enhanced	Detected in single		brain: 1.8	Not detected	Not detected			Not detected	Not detected			Low region specificity	Detected in many			Not detected	Not detected			Not detected	Not detected			Cell line enriched	Detected in single	5	U-138 MG: 1.3	Not detected	Not detected
CRYGB	CRYG2	ENSG00000182187	Crystallin gamma B	P07316	2	208142573-208146168	Disease related genes, Predicted intracellular proteins		Eye lens protein	Cataract	Evidence at protein level	Evidence at protein level	Evidence at protein level	Evidence at protein level	Evidence at protein level	Tissue enhanced	Detected in single		testis: 2.7	Not detected	Not detected			Group enriched	Detected in some	6	ovarian cancer: 1.1;testis cancer: 1.1	Not detected	Not detected			Not detected	Not detected			Not detected	Not detected			Cell line enhanced	Detected in some		MCF7: 1.1;NTERA-2: 2.8;SuSa: 1.0	Not detected	Not detected			Not detected	Not detected
CRYGC	CRYG3	ENSG00000163254	Crystallin gamma C	P07315	2	208128137-208129830	Disease related genes, Predicted intracellular proteins		Eye lens protein	Cataract, Disease mutation	Evidence at protein level	Evidence at protein level	Evidence at protein level	Evidence at protein level	Evidence at protein level	Tissue enriched	Detected in single	7	testis: 5.4	Group enriched	Detected in some	4	Early spermatids: 1.6;Late spermatids: 2.9;Spermatocytes: 1.7	Cancer enhanced	Detected in some		endometrial cancer: 0.8;ovarian cancer: 1.5	Not detected	Not detected			Not detected	Not detected			Not detected	Not detected			Cell line enhanced	Detected in some		AF22: 1.0;CACO-2: 1.0;EFO-21: 2.0;U-2 OS: 1.0	Not detected	Not detected			Not detected	Not detected
CRYGD	CRYG4	ENSG00000118231	Crystallin gamma D	P07320	2	208121607-208124501	Disease related genes, Predicted intracellular proteins	Sensory transduction, Vision	Eye lens protein	Cataract, Disease mutation	Evidence at protein level	Evidence at protein level	Evidence at protein level	Evidence at protein level	Evidence at protein level	Tissue enriched	Detected in some	4	ovary: 17.7	Group enriched	Detected in some	8	Early spermatids: 10.1;Muller glia cells: 30.9	Cancer enhanced	Detected in some		testis cancer: 3.5	Low region specificity	Detected in many			Not detected	Not detected			Not detected	Not detected			Cell line enriched	Detected in single	19	HEL: 15.4					Not detected	Not detected
CSF1R	C-FMS, CD115, CSFR, FMS	ENSG00000182578	Colony stimulating factor 1 receptor	P07333	5	150053291-150113372	Cancer-related genes, CD markers, Disease related genes, Enzymes, FDA approved drug targets, Plasma proteins, Predicted intracellular proteins, Predicted membrane proteins, RAS pathway related proteins	Immunity, Inflammatory response, Innate immunity	Kinase, Receptor, Transferase, Tyrosine-protein kinase	Cancer-related genes, Disease mutation, FDA approved drug targets, Neurodegeneration, Proto-oncogene	Evidence at protein level	Evidence at protein level	Evidence at protein level	Evidence at protein level	Evidence at protein level	Tissue enhanced	Detected in all		blood: 82.5;lymphoid tissue: 82.6	Group enriched	Detected in many	8	Extravillous trophoblasts: 97.9;Hofbauer cells: 277.3;Kupffer cells: 200.7;Macrophages: 125.7	Low cancer specificity	Detected in all			Low region specificity	Detected in all			Cell type enhanced	Detected in many		intermediate monocyte: 60.7;non-classical monocyte: 82.5	Lineage enriched	Detected in many	4	monocytes: 82.5	Group enriched	Detected in some	5	BEWO: 51.8;SK-BR-3: 19.8	Low region specificity	Detected in all			Low region specificity	Detected in all
CSF2	GM-CSF, GMCSF	ENSG00000164400	Colony stimulating factor 2	P04141	5	132073790-132076170	Cancer-related genes, Predicted secreted proteins		Cytokine, Growth factor	Cancer-related genes	Evidence at protein level	Evidence at protein level	Evidence at protein level	Evidence at protein level	Evidence at protein level	Tissue enhanced	Detected in some		blood: 9.5;lung: 6.8;pancreas: 4.5	Cell type enhanced	Detected in some	13	Alveolar cells type 2: 10.7;Ductal cells: 12.3;granulocytes: 5.7;Pancreatic endocrine cells: 14.6;T-cells: 4.9	Low cancer specificity	Detected in many			Not detected	Not detected			Cell type enriched	Detected in single	11	NK-cell: 9.5	Lineage enriched	Detected in single	11	NK-cells: 9.5	Cell line enriched	Detected in some	4	BJ hTERT+: 45.1	Not detected	Not detected			Low region specificity	Detected in many
CSK		ENSG00000103653	C-terminal Src kinase	P41240	15	74782057-74803198	Enzymes, Plasma proteins, Predicted intracellular proteins	Adaptive immunity, Immunity	Kinase, Transferase, Tyrosine-protein kinase		Evidence at protein level	Evidence at protein level	Evidence at protein level	Evidence at protein level	Evidence at protein level	Tissue enhanced	Detected in all		lymphoid tissue: 67.2	Cell type enhanced	Detected in many	6	B-cells: 91.8;Kupffer cells: 77.9	Low cancer specificity	Detected in all			Low region specificity	Detected in all			Low cell type specificity	Detected in all			Low lineage specificity	Detected in all			Low cell line specificity	Detected in all			Low region specificity	Detected in all			Low region specificity	Detected in all
CSMD1	KIAA1890, PPP1R24	ENSG00000183117	CUB and Sushi multiple domains 1		8	2935353-4994972	Predicted membrane proteins				Evidence at transcript level	Evidence at transcript level				Group enriched	Detected in many	6	brain: 29.5;testis: 9.0	Cell type enhanced	Detected in some	20	Bipolar cells: 8.4;Ciliated cells: 17.4;Early spermatids: 38.6	Cancer enhanced	Detected in some		testis cancer: 0.9	Low region specificity	Detected in all			Cell type enhanced	Detected in single		classical monocyte: 1.2	Low lineage specificity	Detected in single			Cell line enhanced	Detected in some		K-562: 9.0;U-2 OS: 4.4;U-266/70: 4.3;U-266/84: 3.9;U-698: 3.7	Low region specificity	Detected in many			Low region specificity	Detected in all
CSNK1G2	CK1g2	ENSG00000133275	Casein kinase 1 gamma 2	P78368	19	1941149-1981338	Enzymes, Predicted intracellular proteins	Wnt signaling pathway	Kinase, Serine/threonine-protein kinase, Transferase		Evidence at protein level	Evidence at protein level	Evidence at protein level	Evidence at protein level	Evidence at protein level	Low tissue specificity	Detected in all			Group enriched	Detected in many	8	Early spermatids: 218.1;Late spermatids: 503.0	Low cancer specificity	Detected in all			Low region specificity	Detected in all			Low cell type specificity	Detected in all			Low lineage specificity	Detected in all			Low cell line specificity	Detected in all			Low region specificity	Detected in all			Low region specificity	Detected in all
CSRNP1	AXUD1, DKFZp566F164, FAM130B, TAIP-3, URAX1	ENSG00000144655	Cysteine and serine rich nuclear protein 1	Q96S65	3	39141855-39154562	Predicted intracellular proteins, Transcription factors	Apoptosis, Transcription, Transcription regulation	Activator, DNA-binding		Evidence at protein level	Evidence at protein level	Evidence at protein level	Evidence at protein level	Evidence at protein level	Low tissue specificity	Detected in all			Cell type enhanced	Detected in many	4	Smooth muscle cells: 150.2	Low cancer specificity	Detected in all			Low region specificity	Detected in all			Cell type enhanced	Detected in many		neutrophil: 15.9	Low lineage specificity	Detected in all			Cell line enhanced	Detected in many		SK-BR-3: 36.2	Low region specificity	Detected in all			Low region specificity	Detected in all
CST3		ENSG00000101439	Cystatin C	P01034	20	23626706-23638473	Cancer-related genes, Disease related genes, Plasma proteins, Predicted secreted proteins		Protease inhibitor, Thiol protease inhibitor	Age-related macular degeneration, Amyloidosis, Cancer-related genes, Disease mutation	Evidence at protein level	Evidence at protein level	Evidence at protein level	Evidence at protein level	Evidence at protein level	Low tissue specificity	Detected in all			Cell type enhanced	Detected in all	5	Kupffer cells: 3433.6;Macrophages: 4110.2	Low cancer specificity	Detected in all			Low region specificity	Detected in all			Group enriched	Detected in many	7	classical monocyte: 163.9;intermediate monocyte: 211.0;myeloid DC: 269.6;non-classical monocyte: 135.1;plasmacytoid DC: 153.5	Group enriched	Detected in many	9	dendritic cells: 269.6;monocytes: 211.0	Cell line enhanced	Detected in many		ASC diff: 163.2;ASC TERT1: 111.7	Low region specificity	Detected in all			Low region specificity	Detected in all
CSTF2T	CstF-64T, DKFZp434C1013, KIAA0689, tauCstF-64	ENSG00000177613	Cleavage stimulation factor subunit 2 tau variant	Q9H0L4	10	51695487-51699591	Predicted intracellular proteins	mRNA processing	RNA-binding		Evidence at protein level	Evidence at protein level	Evidence at protein level	Evidence at protein level	Evidence at protein level	Low tissue specificity	Detected in all			Low cell type specificity	Detected in many			Low cancer specificity	Detected in all			Low region specificity	Detected in all			Low cell type specificity	Detected in all			Low lineage specificity	Detected in all			Low cell line specificity	Detected in all			Low region specificity	Detected in all			Low region specificity	Detected in all
CT55	CXorf48, FLJ20527	ENSG00000169551	Cancer/testis antigen 55	Q8WUE5	X	135156536-135171398	Predicted secreted proteins				Evidence at protein level	Evidence at transcript level	Evidence at protein level	Evidence at protein level	Evidence at protein level	Tissue enriched	Detected in single	11	testis: 9.2	Group enriched	Detected in some	35	Spermatocytes: 8.1;Spermatogonia: 23.4	Not detected	Not detected							Not detected	Not detected			Not detected	Not detected			Cell line enriched	Detected in single	14	K-562: 12.8
CTAG2	CAMEL, CT6.2a, CT6.2b, ESO2, LAGE-1, LAGE-1a, LAGE-1b, LAGE1, MGC138724, MGC3803	ENSG00000126890	Cancer/testis antigen 2	O75638	X	154651972-154653579	Cancer-related genes, Predicted intracellular proteins			Cancer-related genes	Evidence at protein level	Evidence at protein level	Evidence at protein level	Evidence at protein level	Evidence at protein level	Tissue enhanced	Detected in some		heart muscle: 8.5;skeletal muscle: 5.7;testis: 11.9	Cell type enriched	Detected in some	4	Spermatogonia: 72.0	Low cancer specificity	Detected in many							Not detected	Not detected			Not detected	Not detected			Cell line enhanced	Detected in some		GAMG: 22.0;K-562: 27.8;OE19: 41.0;RPMI-8226: 61.9;SK-BR-3: 40.5;U-266/84: 70.1
CTDNEP1	DULLARD, HSA011916, NET56	ENSG00000175826	CTD nuclear envelope phosphatase 1	O95476	17	7243591-7252491	Enzymes, Predicted intracellular proteins, Predicted membrane proteins		Hydrolase, Protein phosphatase		Evidence at protein level	Evidence at protein level	Evidence at protein level	Evidence at protein level	Evidence at protein level	Tissue enhanced	Detected in all		skeletal muscle: 140.1	Low cell type specificity	Detected in many			Low cancer specificity	Detected in all			Low region specificity	Detected in all			Low cell type specificity	Detected in all			Low lineage specificity	Detected in all			Low cell line specificity	Detected in all			Low region specificity	Detected in all			Low region specificity	Detected in all
CTDP1	FCP1	ENSG00000060069	CTD phosphatase subunit 1	Q9Y5B0	18	79679801-79756623	Disease related genes, Enzymes, Potential drug targets, Predicted intracellular proteins	Cell cycle, Cell division, Mitosis	Hydrolase, Protein phosphatase	Cataract, Neuropathy	Evidence at protein level	Evidence at protein level	Evidence at protein level	Evidence at protein level	Evidence at protein level	Low tissue specificity	Detected in all			Group enriched	Detected in many	4	Early spermatids: 89.2;Late spermatids: 97.9	Low cancer specificity	Detected in all			Low region specificity	Detected in all			Cell type enhanced	Detected in many		eosinophil: 6.4	Low lineage specificity	Detected in many			Low cell line specificity	Detected in all			Low region specificity	Detected in all			Low region specificity	Detected in all
CTDSPL	C3orf8, HYA22, PSR1, RBSP3, SCP3	ENSG00000144677	CTD small phosphatase like	O15194	3	37861960-37984469	Enzymes, Plasma proteins, Predicted intracellular proteins		Hydrolase, Protein phosphatase		Evidence at protein level	Evidence at transcript level	Evidence at protein level	Evidence at protein level	Evidence at protein level	Low tissue specificity	Detected in all			Cell type enhanced	Detected in many	5	Peritubular cells: 92.3	Low cancer specificity	Detected in all			Low region specificity	Detected in all			Cell type enhanced	Detected in single		neutrophil: 1.1	Low lineage specificity	Detected in single			Cell line enhanced	Detected in many		hTCEpi: 50.9	Low region specificity	Detected in all			Low region specificity	Detected in all
CTGF	CCN2, IGFBP8	ENSG00000118523	Connective tissue growth factor	P29279	6	131948176-131951373	Cancer-related genes, Plasma proteins, Predicted secreted proteins	Cell adhesion, DNA synthesis	Heparin-binding	Cancer-related genes	Evidence at protein level	Evidence at protein level	Evidence at protein level	Evidence at protein level	Evidence at protein level	Low tissue specificity	Detected in many			Cell type enhanced	Detected in many	8	Alveolar cells type 1: 425.8;Ito cells: 621.2;Peritubular cells: 453.3	Low cancer specificity	Detected in all			Low region specificity	Detected in all			Cell type enriched	Detected in some	11	naive B-cell: 11.6	Lineage enriched	Detected in single	117	B-cells: 11.6	Cell line enhanced	Detected in many		EFO-21: 131.2;HUVEC TERT2: 110.3;TIME: 227.6	Low region specificity	Detected in all			Low region specificity	Detected in many
CTNS	CTNS-LSB, PQLC4	ENSG00000040531	Cystinosin, lysosomal cystine transporter	O60931	17	3636468-3661542	Disease related genes, Potential drug targets, Predicted intracellular proteins, Predicted membrane proteins, Transporters	Melanin biosynthesis, Transport		Disease mutation	Evidence at protein level	Evidence at protein level	Evidence at protein level	Evidence at protein level	Evidence at protein level	Low tissue specificity	Detected in all			Cell type enhanced	Detected in many	5	Early spermatids: 33.5	Low cancer specificity	Detected in all			Low region specificity	Detected in all			Low cell type specificity	Detected in all			Low lineage specificity	Detected in all			Cell line enhanced	Detected in all		HDLM-2: 46.5	Low region specificity	Detected in all			Low region specificity	Detected in all
CTSA	GSL, PPGB	ENSG00000064601	Cathepsin A	P10619	20	45890144-45898820	Disease related genes, Enzymes, Potential drug targets, Predicted intracellular proteins		Carboxypeptidase, Hydrolase, Protease	Disease mutation	Evidence at protein level	Evidence at protein level	Evidence at protein level	Evidence at protein level	Evidence at protein level	Tissue enhanced	Detected in all		adrenal gland: 125.7	Cell type enhanced	Detected in many	4	Hofbauer cells: 279.4	Low cancer specificity	Detected in all			Low region specificity	Detected in all			Low cell type specificity	Detected in all			Low lineage specificity	Detected in all			Cell line enhanced	Detected in all		ASC diff: 113.6	Low region specificity	Detected in all			Low region specificity	Detected in all
CTSB		ENSG00000164733	Cathepsin B	P07858	8	11842524-11869448	Cancer-related genes, Candidate cardiovascular disease genes, Enzymes, Plasma proteins, Predicted secreted proteins		Hydrolase, Protease, Thiol protease	Cancer-related genes	Evidence at protein level	Evidence at protein level	Evidence at protein level	Evidence at protein level	Evidence at protein level	Tissue enhanced	Detected in all		thyroid gland: 297.0	Cell type enhanced	Detected in all	11	Hofbauer cells: 2617.6;Kupffer cells: 1392.4	Cancer enhanced	Detected in all		thyroid cancer: 1446.9	Low region specificity	Detected in all			Group enriched	Detected in all	4	basophil: 53.1;classical monocyte: 127.4;intermediate monocyte: 97.0;myeloid DC: 68.0;non-classical monocyte: 54.7;plasmacytoid DC: 95.4	Group enriched	Detected in all	5	dendritic cells: 95.4;granulocytes: 53.1;monocytes: 127.4	Cell line enhanced	Detected in many		BJ hTERT+: 239.8;fHDF/TERT166: 139.3	Low region specificity	Detected in all			Low region specificity	Detected in all
CTSC	DPP1, PALS, PLS	ENSG00000109861	Cathepsin C	P53634	11	88293592-88337787	Disease related genes, Enzymes, Plasma proteins, Potential drug targets, Predicted intracellular proteins		Hydrolase, Protease, Thiol protease	Disease mutation, Palmoplantar keratoderma	Evidence at protein level	Evidence at protein level	Evidence at protein level	Evidence at protein level	Evidence at protein level	Tissue enhanced	Detected in all		lymphoid tissue: 218.6	Cell type enhanced	Detected in many	11	Cytotrophoblasts: 362.7;Hofbauer cells: 897.2;Macrophages: 364.2	Low cancer specificity	Detected in all			Low region specificity	Detected in all			Low cell type specificity	Detected in all			Low lineage specificity	Detected in all			Cell line enhanced	Detected in all		BJ hTERT+: 111.7	Low region specificity	Detected in all			Low region specificity	Detected in many
CTSF	CATSF, CLN13	ENSG00000174080	Cathepsin F	Q9UBX1	11	66563463-66568841	Disease related genes, Enzymes, Plasma proteins, Potential drug targets, Predicted intracellular proteins		Hydrolase, Protease, Thiol protease	Disease mutation, Neurodegeneration, Neuronal ceroid lipofuscinosis	Evidence at protein level	Evidence at protein level	Evidence at protein level	Evidence at protein level	Evidence at protein level	Low tissue specificity	Detected in all			Cell type enhanced	Detected in many	6	Late spermatids: 256.1;Muller glia cells: 186.2	Low cancer specificity	Detected in all			Low region specificity	Detected in all			Low cell type specificity	Detected in many			Group enriched	Detected in many	4	NK-cells: 7.5;T-cells: 9.7	Cell line enhanced	Detected in many		HSkMC: 28.4;SK-MEL-30: 52.8	Low region specificity	Detected in all			Low region specificity	Detected in all
CTSH	ACC-4, ACC-5, ACC4, ACC5, CPSB	ENSG00000103811	Cathepsin H	P09668	15	78921058-78949574	Cancer-related genes, Enzymes, Plasma proteins, Predicted intracellular proteins		Hydrolase, Protease, Thiol protease	Cancer-related genes	Evidence at protein level	Evidence at protein level	Evidence at protein level	Evidence at protein level	Evidence at protein level	Tissue enhanced	Detected in all		lung: 82.6	Cell type enhanced	Detected in many	9	Alveolar cells type 2: 1152.3	Low cancer specificity	Detected in all			Low region specificity	Detected in all			Cell type enhanced	Detected in many		classical monocyte: 42.8	Group enriched	Detected in all	5	B-cells: 20.6;dendritic cells: 41.2;monocytes: 42.8	Cell line enhanced	Detected in many		CAPAN-2: 43.1;HaCaT: 31.5;OE19: 31.0;RT4: 119.7	Low region specificity	Detected in all			Low region specificity	Detected in many
CTSK	CTSO, CTSO2, PKND, PYCD	ENSG00000143387	Cathepsin K	P43235	1	150796208-150808323	Disease related genes, Enzymes, Plasma proteins, Potential drug targets, Predicted intracellular proteins, Predicted membrane proteins		Hydrolase, Protease, Thiol protease	Disease mutation	Evidence at protein level	Evidence at protein level	Evidence at protein level	Evidence at protein level	Evidence at protein level	Tissue enhanced	Detected in many		adipose tissue: 104.1	Cell type enhanced	Detected in many	11	Basal keratinocytes: 61.1;Leydig cells: 110.1;Melanocytes: 92.8;Peritubular cells: 140.7	Low cancer specificity	Detected in all			Low region specificity	Detected in many			Cell type enhanced	Detected in many		classical monocyte: 6.7	Lineage enriched	Detected in many	6	monocytes: 6.7	Group enriched	Detected in some	8	ASC diff: 205.0;ASC TERT1: 75.1;BJ hTERT+: 165.6	Low region specificity	Detected in all
CTSL	CTSL1, FLJ31037	ENSG00000135047	Cathepsin L	P07711	9	87725519-87731393	Cancer-related genes, Enzymes, Plasma proteins, Predicted intracellular proteins		Hydrolase, Protease, Thiol protease	Cancer-related genes	Evidence at protein level	Evidence at protein level	Evidence at protein level	Evidence at protein level	Evidence at protein level	Tissue enhanced	Detected in all		placenta: 237.0	Cell type enhanced	Detected in all	8	Cytotrophoblasts: 935.7;Extravillous trophoblasts: 843.2;Hofbauer cells: 1004.8;Ito cells: 672.8;Syncytiotrophoblasts: 1290.9	Low cancer specificity	Detected in all			Low region specificity	Detected in all			Group enriched	Detected in many	9	intermediate monocyte: 31.0;non-classical monocyte: 44.3	Lineage enriched	Detected in many	10	monocytes: 44.3	Cell line enhanced	Detected in many		ASC TERT1: 201.6;HSkMC: 93.2
CTSS		ENSG00000163131	Cathepsin S	P25774	1	150730196-150765957	Enzymes, Plasma proteins, Predicted intracellular proteins		Hydrolase, Protease, Thiol protease		Evidence at protein level	Evidence at protein level	Evidence at protein level	Evidence at protein level	Evidence at protein level	Tissue enhanced	Detected in many		blood: 171.4;lymphoid tissue: 111.4	Cell type enhanced	Detected in many	13	Hofbauer cells: 672.3;Kupffer cells: 1992.4;Macrophages: 1161.7	Low cancer specificity	Detected in all			Low region specificity	Detected in all			Group enriched	Detected in all	7	classical monocyte: 171.4;intermediate monocyte: 151.2;myeloid DC: 43.5;neutrophil: 94.5;non-classical monocyte: 138.5	Group enriched	Detected in all	9	dendritic cells: 43.5;granulocytes: 94.5;monocytes: 171.4	Cell line enhanced	Detected in many		CAPAN-2: 21.6;HMC-1: 51.4;U-698: 109.3	Low region specificity	Detected in all			Low region specificity	Detected in all
CTSZ	CTSX	ENSG00000101160	Cathepsin Z	Q9UBR2	20	58995185-59007247	Enzymes, Plasma proteins, Predicted intracellular proteins		Hydrolase, Protease, Thiol protease		Evidence at protein level	Evidence at protein level	Evidence at protein level	Evidence at protein level	Evidence at protein level	Low tissue specificity	Detected in all			Cell type enhanced	Detected in many	11	Hofbauer cells: 945.4;Macrophages: 462.5;monocytes: 1072.2	Low cancer specificity	Detected in all			Low region specificity	Detected in all			Group enriched	Detected in many	4	classical monocyte: 3.2;intermediate monocyte: 2.7;memory B-cell: 1.0;myeloid DC: 3.9;naive B-cell: 1.9;neutrophil: 3.5;non-classical monocyte: 2.9;plasmacytoid DC: 2.2	Low lineage specificity	Detected in many			Cell line enhanced	Detected in many		fHDF/TERT166: 119.6	Low region specificity	Detected in all			Low region specificity	Detected in many
CTTN	EMS1	ENSG00000085733	Cortactin	Q14247	11	70398404-70436584	Cancer-related genes, Plasma proteins, Predicted intracellular proteins	Endocytosis		Cancer-related genes	Evidence at protein level	Evidence at protein level	Evidence at protein level	Evidence at protein level	Evidence at protein level	Low tissue specificity	Detected in all			Low cell type specificity	Detected in all			Low cancer specificity	Detected in all			Low region specificity	Detected in all			Cell type enhanced	Detected in some		neutrophil: 4.6	Lineage enriched	Detected in single	5	granulocytes: 4.6	Cell line enhanced	Detected in many		A-431: 129.8	Low region specificity	Detected in all			Low region specificity	Detected in all
CUZD1	ERG-1, UO-44	ENSG00000138161	CUB and zona pellucida like domains 1	Q86UP6	10	122832149-122850793	Predicted membrane proteins	Cell adhesion, Cell cycle, Cell division			Evidence at protein level	Evidence at protein level	Evidence at transcript level	Evidence at protein level	Evidence at protein level	Tissue enriched	Detected in some	200	pancreas: 650.6	Group enriched	Detected in some	23	Exocrine glandular cells: 224.1;Pancreatic endocrine cells: 71.0	Cancer enriched	Detected in some	54	pancreatic cancer: 32.2	Not detected	Not detected			Cell type enhanced	Detected in some		T-reg: 3.2	Group enriched	Detected in many	6	B-cells: 1.1;T-cells: 3.2	Cell line enhanced	Detected in many		hTERT-HME1: 7.2;LHCN-M2: 8.0	Low region specificity	Detected in single
CXCL16	CXCLG16, SR-PSOX, SRPSOX	ENSG00000161921	C-X-C motif chemokine ligand 16	Q9H2A7	17	4733526-4739922	Predicted intracellular proteins, Predicted membrane proteins, Predicted secreted proteins, Transporters	Chemotaxis	Cytokine		Evidence at protein level	Evidence at transcript level	Evidence at transcript level	Evidence at protein level	Evidence at protein level	Low tissue specificity	Detected in all			Cell type enhanced	Detected in many	22	Early spermatids: 715.4;Late spermatids: 3190.9;monocytes: 938.6	Low cancer specificity	Detected in all			Low region specificity	Detected in all			Group enriched	Detected in many	5	classical monocyte: 18.3;intermediate monocyte: 29.3;myeloid DC: 10.7;neutrophil: 25.9;non-classical monocyte: 37.7	Group enriched	Detected in many	7	dendritic cells: 10.7;granulocytes: 25.9;monocytes: 37.7	Cell line enhanced	Detected in many		A-431: 35.0;CACO-2: 24.1;CAPAN-2: 19.0;HaCaT: 39.2;T-47d: 18.9
CXorf21	FLJ11577	ENSG00000120280	Chromosome X open reading frame 21	Q9HAI6	X	30558824-30577844	Predicted intracellular proteins				Evidence at protein level	Evidence at protein level	Evidence at transcript level	Evidence at protein level	Evidence at protein level	Tissue enhanced	Detected in many		blood: 21.9;bone marrow: 16.0;lymphoid tissue: 16.7	Cell type enhanced	Detected in some	13	B-cells: 25.2;granulocytes: 15.0;Hofbauer cells: 20.5;Kupffer cells: 21.1;Macrophages: 39.3	Low cancer specificity	Detected in many			Low region specificity	Detected in many			Low cell type specificity	Detected in many			Low lineage specificity	Detected in all			Cell line enriched	Detected in some	7	THP-1: 59.1	Not detected	Not detected			Low region specificity	Detected in many
CXorf38	MGC39350	ENSG00000185753	Chromosome X open reading frame 38	Q8TB03	X	40626921-40647554	Predicted intracellular proteins				Evidence at protein level	Evidence at transcript level	Evidence at protein level	Evidence at protein level	Evidence at protein level	Low tissue specificity	Detected in all			Low cell type specificity	Detected in many			Low cancer specificity	Detected in all			Low region specificity	Detected in all			Low cell type specificity	Detected in all			Low lineage specificity	Detected in all			Low cell line specificity	Detected in all			Low region specificity	Detected in all			Low region specificity	Detected in all
CYB561A3	CYBASC3	ENSG00000162144	Cytochrome b561 family member A3	Q8NBI2	11	61348745-61362299	Predicted membrane proteins	Electron transport, Transport	Oxidoreductase		Evidence at protein level	Evidence at transcript level	Evidence at protein level	Evidence at protein level	Evidence at protein level	Tissue enhanced	Detected in all		adrenal gland: 113.7;blood: 98.8	Cell type enhanced	Detected in many	10	Melanocytes: 303.7	Low cancer specificity	Detected in all			Low region specificity	Detected in all			Group enriched	Detected in all	8	memory B-cell: 40.5;naive B-cell: 50.1;plasmacytoid DC: 98.8	Group enriched	Detected in all	10	B-cells: 50.1;dendritic cells: 98.8	Low cell line specificity	Detected in all			Low region specificity	Detected in all			Low region specificity	Detected in all
CYB5A	CYB5	ENSG00000166347	Cytochrome b5 type A	P00167	18	74250847-74292016	Disease related genes, Plasma proteins, Predicted intracellular proteins, Predicted membrane proteins	Electron transport, Transport		Disease mutation	Evidence at protein level	Evidence at protein level	Evidence at protein level	Evidence at protein level	Evidence at protein level	Tissue enhanced	Detected in all		liver: 266.8	Cell type enhanced	Detected in many	9	Distal tubular cells: 1827.0;Hepatocytes: 3445.7;Proximal tubular cells: 3021.0	Low cancer specificity	Detected in all			Low region specificity	Detected in all			Low cell type specificity	Detected in all			Low lineage specificity	Detected in all			Cell line enhanced	Detected in many		ASC diff: 154.8;RT4: 67.5	Low region specificity	Detected in all			Low region specificity	Detected in all
CYP27C1	FLJ16008	ENSG00000186684	Cytochrome P450 family 27 subfamily C member 1	Q4G0S4	2	127184120-127220078	Enzymes, Predicted intracellular proteins		Monooxygenase, Oxidoreductase		Evidence at protein level	Evidence at protein level	Evidence at protein level	Evidence at protein level	Evidence at protein level	Tissue enhanced	Detected in many		skin 1: 10.6	Cell type enhanced	Detected in some	10	Club cells: 7.9;Collecting duct cells: 3.5;Leydig cells: 6.9;Pancreatic endocrine cells: 4.4;Suprabasal keratinocytes: 6.4	Low cancer specificity	Detected in many			Low region specificity	Detected in many			Low cell type specificity	Detected in many			Low lineage specificity	Detected in all			Cell line enhanced	Detected in many		HaCaT: 8.4;HDLM-2: 12.1;hTERT-RPE1: 12.8;TIME: 12.1;U-138 MG: 12.4;U-251 MG: 8.1					Low region specificity	Detected in many
CYP2U1	SPG49	ENSG00000155016	Cytochrome P450 family 2 subfamily U member 1	Q7Z449	4	107931369-107953457	Disease related genes, Enzymes, Potential drug targets, Predicted membrane proteins		Monooxygenase, Oxidoreductase	Disease mutation, Hereditary spastic paraplegia, Neurodegeneration	Evidence at protein level	Evidence at protein level	Evidence at protein level	Evidence at protein level	Evidence at protein level	Tissue enriched	Detected in many	10	lymphoid tissue: 122.7	Cell type enhanced	Detected in many	4	Melanocytes: 18.6;Peritubular cells: 16.6	Low cancer specificity	Detected in all			Low region specificity	Detected in all			Low cell type specificity	Detected in many			Low lineage specificity	Detected in many			Low cell line specificity	Detected in many			Low region specificity	Detected in all			Low region specificity	Detected in all
CYP3A4	CYP3A3	ENSG00000160868	Cytochrome P450 family 3 subfamily A member 4	P08684	7	99756960-99784265	Cancer-related genes, Enzymes, Plasma proteins, Predicted intracellular proteins, Predicted membrane proteins	Fatty acid metabolism, Lipid biosynthesis, Lipid metabolism, Steroid biosynthesis, Steroid metabolism, Sterol metabolism	Monooxygenase, Oxidoreductase	Cancer-related genes	Evidence at protein level	Evidence at protein level	Evidence at protein level	Evidence at protein level	Evidence at protein level	Group enriched	Detected in some	45	intestine: 145.3;liver: 464.6	Cell type enriched	Detected in some	45	Hepatocytes: 2276.5	Cancer enriched	Detected in some	240	liver cancer: 351.3	Not detected	Not detected			Not detected	Not detected			Not detected	Not detected			Cell line enhanced	Detected in some		BEWO: 4.2;NB-4: 4.5;RPMI-8226: 6.7;SCLC-21H: 2.6;SH-SY5Y: 5.0
CYP3A43		ENSG00000021461	Cytochrome P450 family 3 subfamily A member 43	Q9HB55	7	99828013-99866102	Enzymes, Plasma proteins, Predicted intracellular proteins, Predicted membrane proteins		Monooxygenase, Oxidoreductase		Evidence at protein level	Evidence at protein level	Evidence at protein level	Evidence at protein level		Tissue enriched	Detected in some	4	liver: 32.5	Cell type enhanced	Detected in some	15	Early spermatids: 6.3;granulocytes: 2.3;Hepatocytes: 6.8;Late spermatids: 2.5	Cancer enriched	Detected in single	18	liver cancer: 1.4	Not detected	Not detected			Low cell type specificity	Detected in some			Low lineage specificity	Detected in single			Low cell line specificity	Detected in some
CYP3A5	CP35, P450PCN3, PCN3	ENSG00000106258	Cytochrome P450 family 3 subfamily A member 5	P20815	7	99648194-99680026	Cancer-related genes, Enzymes, Predicted intracellular proteins, Predicted membrane proteins	Lipid metabolism, Steroid metabolism	Monooxygenase, Oxidoreductase	Cancer-related genes	Evidence at protein level	Evidence at protein level	Evidence at protein level	Evidence at protein level	Evidence at protein level	Group enriched	Detected in many	5	intestine: 72.9;liver: 73.4;stomach 1: 21.3	Cell type enhanced	Detected in many	11	Cholangiocytes: 346.5;Enterocytes: 640.5;Hepatocytes: 330.1;Urothelial cells: 352.8	Cancer enhanced	Detected in many		liver cancer: 38.5	Not detected	Not detected			Not detected	Not detected			Not detected	Not detected			Cell line enhanced	Detected in some		CACO-2: 8.3;CAPAN-2: 5.6;Hep G2: 5.7;OE19: 23.6
CYP3A7	CP37, P450-HFLA	ENSG00000160870	Cytochrome P450 family 3 subfamily A member 7	P24462	7	99684957-99735196	Enzymes, Predicted membrane proteins	Lipid biosynthesis, Lipid metabolism, Steroid biosynthesis	Monooxygenase, Oxidoreductase		Evidence at protein level	Evidence at protein level	Evidence at protein level	Evidence at protein level	Evidence at protein level	Tissue enriched	Detected in some	21	liver: 82.6	Cell type enriched	Detected in some	7	Cholangiocytes: 135.0	Cancer enriched	Detected in some	43	liver cancer: 38.0	Not detected	Not detected			Not detected	Not detected			Not detected	Not detected			Group enriched	Detected in some	4	BEWO: 1.9;BJ hTERT+: 3.3;Hep G2: 6.4;HHSteC: 3.7;RT4: 1.9
CYP3A7-CYP3A51P		ENSG00000282301	CYP3A7-CYP3A51P readthrough	P24462	7	99685226-99735093	Enzymes, Predicted membrane proteins	Lipid biosynthesis, Lipid metabolism, Steroid biosynthesis	Monooxygenase, Oxidoreductase		Evidence at protein level	Evidence at protein level	Evidence at protein level	Evidence at protein level	Evidence at protein level	Tissue enriched	Detected in some	21	liver: 73.9	Cell type enriched	Detected in some	7	Cholangiocytes: 7.6									Cell type enhanced	Detected in single		eosinophil: 1.1	Low lineage specificity	Detected in single			Cell line enhanced	Detected in some		ASC TERT1: 4.3;U-87 MG: 2.6
CYP4B1		ENSG00000142973	Cytochrome P450 family 4 subfamily B member 1	P13584	1	46757838-46819413	Enzymes, Predicted intracellular proteins, Predicted membrane proteins		Monooxygenase, Oxidoreductase		Evidence at protein level	Evidence at protein level	Evidence at protein level	Evidence at protein level	Evidence at protein level	Tissue enhanced	Detected in many		lung: 92.0	Group enriched	Detected in some	5	Alveolar cells type 1: 1140.4;Ciliated cells: 602.3;Club cells: 304.8	Cancer enhanced	Detected in many		urothelial cancer: 56.9	Region enhanced	Detected in single		midbrain: 1.7	Cell type enriched	Detected in single	11	memory CD4 T-cell: 1.1	Lineage enriched	Detected in single	11	T-cells: 1.1	Cell line enriched	Detected in some	8	RT4: 81.5	Not detected	Not detected			Not detected	Not detected
CYSRT1	C9orf169, MGC59937	ENSG00000197191	Cysteine rich tail 1		9	137224635-137226311	Predicted intracellular proteins				Evidence at transcript level	Evidence at transcript level				Tissue enriched	Detected in many	4	esophagus: 33.4	Cell type enriched	Detected in some	6	Pancreatic endocrine cells: 33.8	Cancer enhanced	Detected in all		head and neck cancer: 23.0	Low region specificity	Detected in many			Cell type enhanced	Detected in some		non-classical monocyte: 3.0	Low lineage specificity	Detected in single			Cell line enhanced	Detected in many		A-431: 10.0;CAPAN-2: 12.7;HaCaT: 14.1;HeLa: 12.5;MCF7: 19.6	Not detected	Not detected			Low region specificity	Detected in all
DAAM2	KIAA0381	ENSG00000146122	Dishevelled associated activator of morphogenesis 2	Q86T65	6	39792298-39904877	Predicted intracellular proteins	Wnt signaling pathway			Evidence at protein level	Evidence at protein level	Evidence at protein level	Evidence at protein level	Evidence at protein level	Tissue enhanced	Detected in all		brain: 83.3	Cell type enriched	Detected in many	5	Sertoli cells: 148.8	Cancer enhanced	Detected in all		melanoma: 21.5	Low region specificity	Detected in all			Cell type enriched	Detected in single	29	neutrophil: 2.8	Lineage enriched	Detected in single	29	granulocytes: 2.8	Cell line enhanced	Detected in some		HSkMC: 25.8;JURKAT: 13.8;LHCN-M2: 25.3;SK-MEL-30: 31.3;WM-115: 12.2	Low region specificity	Detected in all			Low region specificity	Detected in all
DAB1		ENSG00000173406	DAB1, reelin adaptor protein	O75553	1	56994778-58546734	Disease related genes, Predicted intracellular proteins	Differentiation, Neurogenesis	Developmental protein	Neurodegeneration, Spinocerebellar ataxia	Evidence at protein level	Evidence at protein level	Evidence at protein level	Evidence at protein level	Evidence at protein level	Tissue enhanced	Detected in many		brain: 31.4;intestine: 20.8	Cell type enhanced	Detected in some	15	Bipolar cells: 20.8;Early spermatids: 6.5;Horizontal cells: 20.6	Low cancer specificity	Detected in some			Region enriched	Detected in many	5	cerebellum: 31.4	Cell type enhanced	Detected in some		MAIT T-cell: 5.5	Group enriched	Detected in many	16	granulocytes: 1.4;T-cells: 5.5	Cell line enhanced	Detected in some		AF22: 6.0;fHDF/TERT166: 30.0;HeLa: 10.8;NTERA-2: 13.3;RT4: 17.7;WM-115: 15.0	Low region specificity	Detected in all			Low region specificity	Detected in all
DAB2	DOC-2	ENSG00000153071	DAB2, clathrin adaptor protein	P98082	5	39371675-39462300	Plasma proteins, Predicted intracellular proteins	Apoptosis, Differentiation, Endocytosis, Protein transport, Transport, Wnt signaling pathway	Developmental protein	Tumor suppressor	Evidence at protein level	Evidence at protein level	Evidence at protein level	Evidence at protein level	Evidence at protein level	Tissue enhanced	Detected in many		placenta: 194.4	Group enriched	Detected in many	5	Hofbauer cells: 1338.9;Proximal tubular cells: 964.6;Syncytiotrophoblasts: 1107.7	Cancer enhanced	Detected in all		renal cancer: 52.4	Low region specificity	Detected in all			Cell type enriched	Detected in many	8	plasmacytoid DC: 26.6	Lineage enriched	Detected in many	10	dendritic cells: 26.6	Cell line enhanced	Detected in many		ASC diff: 43.0;ASC TERT1: 46.3;fHDF/TERT166: 67.0;TIME: 40.3;U-138 MG: 46.9	Low region specificity	Detected in all			Low region specificity	Detected in all
DACT3	DAPPER3, MGC15476, RRR1	ENSG00000197380	Dishevelled binding antagonist of beta catenin 3	Q96B18	19	46647612-46661138	Predicted intracellular proteins	Wnt signaling pathway			Evidence at protein level	Evidence at transcript level	Evidence at protein level	Evidence at protein level	Evidence at protein level	Low tissue specificity	Detected in all			Cell type enhanced	Detected in many	7	Cardiomyocytes: 15.7;Early spermatids: 18.3;Smooth muscle cells: 27.6	Low cancer specificity	Detected in many			Low region specificity	Detected in all			Cell type enhanced	Detected in many		basophil: 5.9	Low lineage specificity	Detected in many			Cell line enhanced	Detected in many		fHDF/TERT166: 9.4;SH-SY5Y: 23.0	Low region specificity	Detected in all			Low region specificity	Detected in all
DAG1	156DAG, A3a, AGRNR, DAG	ENSG00000173402	Dystroglycan 1	Q14118	3	49468703-49535618	Disease related genes, Plasma proteins, Potential drug targets, Predicted intracellular proteins, Predicted membrane proteins, Transporters	Host-virus interaction	Host cell receptor for virus entry, Receptor	Congenital muscular dystrophy, Disease mutation, Dystroglycanopathy, Limb-girdle muscular dystrophy, Lissencephaly	Evidence at protein level	Evidence at protein level	Evidence at protein level	Evidence at protein level	Evidence at protein level	Low tissue specificity	Detected in all			Low cell type specificity	Detected in many			Low cancer specificity	Detected in all			Low region specificity	Detected in all			Low cell type specificity	Detected in many			Low lineage specificity	Detected in all			Cell line enhanced	Detected in all		BEWO: 62.0	Low region specificity	Detected in all			Low region specificity	Detected in all
DAP		ENSG00000112977	Death associated protein	P51397	5	10679230-10761272	Predicted intracellular proteins	Apoptosis, Autophagy			Evidence at protein level	Evidence at transcript level	Evidence at protein level	Evidence at protein level	Evidence at protein level	Tissue enhanced	Detected in all		pancreas: 178.8	Low cell type specificity	Detected in many			Low cancer specificity	Detected in all			Low region specificity	Detected in all			Low cell type specificity	Detected in all			Low lineage specificity	Detected in all			Low cell line specificity	Detected in all
DAPK2	DRP-1, MGC119312	ENSG00000035664	Death associated protein kinase 2	Q9UIK4	15	63907036-64072033	Enzymes, Predicted intracellular proteins, Predicted membrane proteins	Apoptosis	Calmodulin-binding, Kinase, Serine/threonine-protein kinase, Transferase		Evidence at protein level	Evidence at protein level	Evidence at protein level	Evidence at protein level	Evidence at protein level	Tissue enhanced	Detected in many		blood: 51.8;skeletal muscle: 46.1	Cell type enhanced	Detected in many	8	Alveolar cells type 1: 80.4;Enterocytes: 44.6;Late spermatids: 59.2	Cancer enriched	Detected in many	15	thyroid cancer: 30.3	Low region specificity	Detected in all			Group enriched	Detected in some	13	basophil: 19.1;eosinophil: 51.8;neutrophil: 16.4	Lineage enriched	Detected in many	23	granulocytes: 51.8	Cell line enhanced	Detected in many		ASC diff: 10.1;HaCaT: 8.4;HMC-1: 17.2;MCF7: 8.7	Low region specificity	Detected in many			Low region specificity	Detected in all
DBF4B	ASKL1, chifb, DRF1, FLJ13087, ZDBF1B	ENSG00000161692	DBF4 zinc finger B	Q8NFT6	17	44708608-44752264	Predicted intracellular proteins	Cell cycle			Evidence at protein level	Evidence at protein level	Evidence at protein level	Evidence at protein level	Evidence at protein level	Low tissue specificity	Detected in all			Cell type enhanced	Detected in many	8	Bipolar cells: 27.8;Horizontal cells: 28.6;Spermatocytes: 36.9	Low cancer specificity	Detected in all			Low region specificity	Detected in all			Low cell type specificity	Detected in some			Low lineage specificity	Detected in many			Low cell line specificity	Detected in many
DBH	DBM	ENSG00000123454	Dopamine beta-hydroxylase	P09172	9	133636360-133659344	Disease related genes, Enzymes, FDA approved drug targets, Plasma proteins, Predicted intracellular proteins	Catecholamine biosynthesis	Monooxygenase, Oxidoreductase	Disease mutation, FDA approved drug targets	Evidence at protein level	Evidence at protein level	Evidence at protein level	Evidence at protein level	Evidence at protein level	Group enriched	Detected in some	9	adrenal gland: 86.6;brain: 36.2;liver: 35.6	Cell type enriched	Detected in single	43	Ito cells: 17.2	Low cancer specificity	Detected in some			Region enriched	Detected in single	45	pons and medulla: 36.2	Cell type enhanced	Detected in single		naive CD4 T-cell: 2.0	Lineage enriched	Detected in single	21	T-cells: 2.0	Cell line enriched	Detected in single	340	SH-SY5Y: 206.1	Region enriched	Detected in some	6	pons and medulla: 23.2	Region enriched	Detected in single
DCAF15	C19orf72, MGC99481	ENSG00000132017	DDB1 and CUL4 associated factor 15	Q66K64	19	13952492-13961449	Predicted intracellular proteins	Immunity, Ubl conjugation pathway			Evidence at protein level	Evidence at transcript level	Evidence at protein level	Evidence at protein level	Evidence at protein level	Low tissue specificity	Detected in all			Low cell type specificity	Detected in many			Low cancer specificity	Detected in all			Low region specificity	Detected in all			Low cell type specificity	Detected in many			Low lineage specificity	Detected in many			Low cell line specificity	Detected in all			Low region specificity	Detected in all			Low region specificity	Detected in all
DCHS2	CDH27, CDHJ, CDHR7, FLJ20047, PCDH23, PCDHJ	ENSG00000197410	Dachsous cadherin-related 2		4	154231742-154495570	Predicted membrane proteins				Evidence at transcript level	Evidence at transcript level				Tissue enhanced	Detected in many		endometrium 1: 8.6	Group enriched	Detected in some	7	Early spermatids: 20.6;Horizontal cells: 23.8;Intestinal endocrine cells: 6.4;Late spermatids: 14.1	Not detected	Not detected			Low region specificity	Detected in many			Not detected	Not detected			Not detected	Not detected			Cell line enriched	Detected in some	6	U-2 OS: 8.0					Low region specificity	Detected in many
DCP1B	FLJ31638	ENSG00000151065	Decapping mRNA 1B	Q8IZD4	12	1946054-2004535	Predicted intracellular proteins, Predicted membrane proteins	Nonsense-mediated mRNA decay	Hydrolase		Evidence at protein level	Evidence at protein level	Evidence at protein level	Evidence at protein level	Evidence at protein level	Low tissue specificity	Detected in all			Cell type enhanced	Detected in many	7	Early spermatids: 42.8	Low cancer specificity	Detected in all			Low region specificity	Detected in all			Low cell type specificity	Detected in many			Lineage enriched	Detected in all	5	T-cells: 19.1	Low cell line specificity	Detected in many			Low region specificity	Detected in all
DCT	TYRP2	ENSG00000080166	Dopachrome tautomerase	P40126	13	94436808-94479682	Enzymes, Predicted membrane proteins	Melanin biosynthesis	Isomerase		Evidence at protein level	Evidence at protein level	Evidence at protein level	Evidence at protein level	Evidence at protein level	Group enriched	Detected in some	58	retina: 151.5;skin 1: 54.2	Cell type enriched	Detected in some	25	Melanocytes: 3369.1	Cancer enriched	Detected in some	215	melanoma: 155.5	Low region specificity	Detected in single			Not detected	Not detected			Not detected	Not detected			Cell line enriched	Detected in single	259	SK-MEL-30: 76.8	Not detected	Not detected			Low region specificity	Detected in all
DCUN1D4	KIAA0276	ENSG00000109184	Defective in cullin neddylation 1 domain containing 4	Q92564	4	51843000-51916837	Predicted intracellular proteins				Evidence at protein level	Evidence at protein level	Evidence at protein level	Evidence at protein level	Evidence at protein level	Low tissue specificity	Detected in all			Cell type enhanced	Detected in many	5	Late spermatids: 89.6	Low cancer specificity	Detected in all			Low region specificity	Detected in all			Low cell type specificity	Detected in all			Low lineage specificity	Detected in all			Low cell line specificity	Detected in all			Low region specificity	Detected in all			Low region specificity	Detected in all
[truncated: 1,643 more rows]
[truncated: 242 more columns]
